# Supplementary material for: A new density-modification procedure extending the application of the recent |ρ|-based phasing algorithm to larger crystal structures
Source: Acta Crystallogr A Found Adv. 2021 Jun 21;77(Pt 4):339–47. doi: 10.1107/S2053273321004915 (PMC8248888; doi:10.1107/S2053273321004915)
Supplement: Supplementary file 1 [file a-77-00339-sup1.zip]

Archive with 102 entries (97 files):
- Suppl_material/A1_A2_B1_weak/
- Suppl_material/A1_A2_B1_weak/A1_ACTINO_D_1a7y.LPT
- Suppl_material/A1_A2_B1_weak/A1_ACTINO_Z3_1a7z.LPT
- Suppl_material/A1_A2_B1_weak/A1_Cephaibola_1ob4.LPT
- Suppl_material/A1_A2_B1_weak/A1_gramicidin_A_1alz.LPT
- Suppl_material/A1_A2_B1_weak/A1_TRICHOVIRIN_3sbn.LPT
- Suppl_material/A1_A2_B1_weak/A2_ACTINO_Z3.LPT
- Suppl_material/A1_A2_B1_weak/A2_ACTINOD.LPT
- Suppl_material/A1_A2_B1_weak/A2_cephaibola.LPT
- Suppl_material/A1_A2_B1_weak/A2_gramicidin_A.LPT
- Suppl_material/A1_A2_B1_weak/A2_TRICHOVIRIN.LPT
- Suppl_material/A1_A2_B1_weak/B1_actino_z3_1a7z.LPT
- Suppl_material/A1_A2_B1_weak/B1_ACTINOD.LPT
- Suppl_material/A1_A2_B1_weak/B1_cephaibola.LPT
- Suppl_material/A1_A2_B1_weak/B1_gramicidin_A.LPT
- Suppl_material/A1_A2_B1_weak/B1_TRICHOVIRIN.LPT
- Suppl_material/A1_A2_B1_weak/sol1_A1_actino_D.cdr
- Suppl_material/A1_A2_B1_weak/sol1_A1_actino_D.CIF
- Suppl_material/A1_A2_B1_weak/sol1_A1_actino_D.LPT
- Suppl_material/A1_A2_B1_weak/sol15_A1_actino_Z3.CDR
- Suppl_material/A1_A2_B1_weak/sol15_A1_actino_Z3.CIF
- Suppl_material/A1_A2_B1_weak/sol15_A1_actino_Z3.LPT
- Suppl_material/A1_A2_B1_weak/sol2_A1_cephaibolA.cdr
- Suppl_material/A1_A2_B1_weak/sol2_A1_cephaibolA.CIF
- Suppl_material/A1_A2_B1_weak/sol2_A1_cephaibolA.LPT
- Suppl_material/A1_A2_B1_weak/sol21_ A1_gramicidin_A.CDR
- Suppl_material/A1_A2_B1_weak/sol21_A1_gramicidin_A.CIF
- Suppl_material/A1_A2_B1_weak/sol21_A1_gramicidin_A.LPT
- Suppl_material/A1_A2_B1_weak/sol3_A1_trichovirin.CDR
- Suppl_material/A1_A2_B1_weak/sol3_A1_trichovirin.CIF
- Suppl_material/A1_A2_B1_weak/sol3_A1_trichovirin.LPT
- Suppl_material/B1_medium/
- Suppl_material/B1_medium/B1_aldose_reductase_S_085A.LPT
- Suppl_material/B1_medium/B1_ALFA1.LPT
- Suppl_material/B1_medium/B1_antifungal.LPT
- Suppl_material/B1_medium/B1_balhimycin.LPT
- Suppl_material/B1_medium/B1_bucandin.LPT
- Suppl_material/B1_medium/B1_conotoxin.LPT
- Suppl_material/B1_medium/B1_CRAMBIN.LPT
- Suppl_material/B1_medium/B1_defensin.LPT
- Suppl_material/B1_medium/B1_kaliotoxin.LPT
- Suppl_material/B1_medium/B1_LYSO.LPT
- Suppl_material/B1_medium/B1_PHERO.LPT
- Suppl_material/B1_medium/sol_aldose_reductase_S_085.CIF
- Suppl_material/B1_medium/sol_aldose_reductase_S_085.LPT
- Suppl_material/B1_medium/sol_aldose_reductase_S_screen_085.docx
- Suppl_material/B1_medium/sol4_ DEFENSIN.LPT
- Suppl_material/B1_medium/sol4_DEFENSIN.CIF
- Suppl_material/B1_medium/sol4_defensin_screen.docx
- Suppl_material/B1_strong/
- Suppl_material/B1_strong/B1_aldose_reductase.LPT
- Suppl_material/B1_strong/B1_amicyaninCu.LPT
- Suppl_material/B1_strong/B1_anhydraseII.LPT
- Suppl_material/B1_strong/B1_aPP.LPT
- Suppl_material/B1_strong/B1_azurin.LPT
- Suppl_material/B1_strong/B1_Cd_alcohol_dehidrog.LPT
- Suppl_material/B1_strong/B1_cythochrome553.LPT
- Suppl_material/B1_strong/B1_deuterolysin.LPT
- Suppl_material/B1_strong/B1_ferredoxin.LPT
- Suppl_material/B1_strong/B1_geodin.LPT
- Suppl_material/B1_strong/B1_H42Q.LPT
- Suppl_material/B1_strong/B1_Mioglobin.LPT
- Suppl_material/B1_strong/B1_nitrophorin_4c.LPT
- Suppl_material/B1_strong/B1_RUBRE.LPT
- Suppl_material/B1_strong/B1_transferase.LPT
- Suppl_material/B1_strong/B1_TSUSHIMYCIN.LPT
- Suppl_material/B1_strong/B1_Zn_endoprotease.LPT
- Suppl_material/B1_strong/sol1_anhydraseII.CIF
- Suppl_material/B1_strong/sol1_anhydraseII.LPT
- Suppl_material/B1_strong/sol1_anhydraseII_screen.docx
- Suppl_material/B1_strong/sol1_Zn_endoprotease.CIF
- Suppl_material/B1_strong/sol1_Zn_endoprotease.LPT
- Suppl_material/B1_strong/sol1_Zn_endoprotease_sreen.docx
- Suppl_material/B2_medium/
- Suppl_material/B2_medium/B2_ALFA1.LPT
- Suppl_material/B2_medium/B2_ANTIFUNGAL.LPT
- Suppl_material/B2_medium/B2_BALHIMYCIN.LPT
- Suppl_material/B2_medium/B2_bucandin.LPT
- Suppl_material/B2_medium/B2_CONOTOXIN.LPT
- Suppl_material/B2_medium/B2_crambin.LPT
- Suppl_material/B2_medium/B2_defensin.LPT
- Suppl_material/B2_medium/B2_kaliotoxin.LPT
- Suppl_material/B2_medium/B2_lyso.LPT
- Suppl_material/B2_medium/B2_PHERO.LPT
- Suppl_material/B2_strong/
- Suppl_material/B2_strong/B2_aldose_reductase_Br.LPT
- Suppl_material/B2_strong/B2_amicyanin.LPT
- Suppl_material/B2_strong/B2_anhydraseII.LPT
- Suppl_material/B2_strong/B2_aPP.LPT
- Suppl_material/B2_strong/B2_azurin.LPT
- Suppl_material/B2_strong/B2_Cd_alcohol_dehidrog.LPT
- Suppl_material/B2_strong/B2_Cythochrome_553.LPT
- Suppl_material/B2_strong/B2_deuterolysin.LPT
- Suppl_material/B2_strong/B2_ferredoxin.LPT
- Suppl_material/B2_strong/B2_geodin.LPT
- Suppl_material/B2_strong/B2_H42Q.LPT
- Suppl_material/B2_strong/B2_Mioglobin.LPT
- Suppl_material/B2_strong/B2_nitrophorin_4c.LPT
- Suppl_material/B2_strong/B2_rubre.LPT
- Suppl_material/B2_strong/B2_transferase.LPT
- Suppl_material/B2_strong/B2_TSUSHIMYCIN.LPT
- Suppl_material/B2_strong/B2_Zn_endoprotease.LPT
