# Supplementary material for: A new density-modification procedure extending the application of the recent |ρ|-based phasing algorithm to larger crystal structures
Source: Acta Crystallogr A Found Adv. 2021 Jun 21;77(Pt 4):339–47. doi: 10.1107/S2053273321004915 (PMC8248888; doi:10.1107/S2053273321004915)
Supplement: Supplementary file 1 [file a-77-00339-sup1.zip › Suppl_material/A1_A2_B1_weak/A1_ACTINO_D_1a7y.LPT]

 ============================================================
   STRUCTURE SOLUTION BY PATTERSON-FUNCTION DIRECT METHODS: 
   The Sm-FFT algorithm based on abs(ro): 25 Set 2020
   Copyright Prof. Jordi Rius
   Institut de Ciencia de Materials de Barcelona (CSIC)
   Reference: Rius J. Acta Cryst (2020) A76 489-493 
   Date is  8-12-2020   at 10:33:40
 ============================================================

     CRYSTAL DATA:
     =============
     TITL actinomycin D P1 1A7Y 0.94 A CuKa                                          

     A=  15.737      B=  15.887     C=  25.156
     ALPHA=   85.93  BETA=   86.19  GAMMA=   69.86

     VOLUME (A3)=       5883.96

     (SINT/L)2=  0.001148*H2 + 0.001127*K2 + 0.000398*L2 +
                -0.000776*HK +-0.000061*HL +-0.000069*KL

     BRAVAIS LATTICE IS  P  CENTRED AT:

       1)  0.000000       0.000000       0.000000

      SYMMETRY OPERATIONS: 

      R11  R12  R13     R21  R22  R23     R31  R32  R33    T1     T2     T3

  1)    1    0    0       0    1    0       0    0    1    0.00   0.00   0.00

     STRUCTURE TREATED AS NON-CENTROSYMMETRIC

     TYPE OF RADIATION IS X-RAYS

          UNIT CELL CONTENTS
      SYMBOL  ATOMIC_NUMBER    NUMBER IN CELL    TYPE    SCAT_POWER
        C           6              314            1           6.00
        H           1              318            2           1.00
     RANDOM STARTING PHASES
--------------------------------------------------------------

     FORBIDDEN REFLECTIONS IN DATA FILE *.HKL:
     =========================================
    H    K    L    X        DXO        <XO>        NEQ

--------------------------------------------------------------

      DATA REDUCTION:
     ==============

     INPUT DATA ARE F**2
     % COMPLETENESS (>DSFOU):    95.175

     UNIQUE REFL. WITH AVERAGED INPUT DATA
     Rint(I) in (%):   0.00000  Nref:         0
     Rint(F) in (%):   0.00000

     ds_interval        Rsig(I)   Rsig(F)      Nref
  
     DSMIN (ANGS.):            0.9398

     DSFOU (ANGS.):            0.9400
     N.U.REF (MEAS,TOT)=        14124       14840
     N.REF in XLHEM.HKL=        14124
     N.REF in XLUNMEAS.HKL=         716
     HMAX=   16  KMAX=   16  LMAX=   26
  

--------------------------------------------------------------

     SCALING OF MEASURED INTENSITIES:
     ================================


      SCALE FACTOR:        1.0438  F(EXP)/SK = F(ABS)
      B OVERALL   :        3.2341
      R(Wilson)   :       38.8751
      DSFOU       :        0.9400
      FACDF       :        2.0000  Observed if I > FACDF * sig(I)

      SHELL  DMEAN  DINF  SFC2/SFO2  Nref  f.unobs
        1     2.02  1.61   0.86256    2943  0.0129
        2     1.40  1.28   1.40177    2887  0.0180
        3     1.18  1.11   0.87113    2824  0.0255
        4     1.06  1.01   0.89586    2832  0.0639
        5     0.97  0.94   1.05976    2638  0.1603

 -------------------------------------------------------------

     DATA NORMALIZING:
     ================

     NUMBER OF INPUT REFLEXIONS =             14124
     F(ABS)  =  F(EXP) /          1.0438

     MAXIMUM         H         K         L
     INDICES        16        16        26

                   CENT    ACENT     HK0     0KL     H0L    REST
     </E2-1/>      0.968   0.736   0.722   0.779   0.728   0.739

      E2MEAN      :    0.970692

     <E**2> ACCORDING TO PARITY GROUPS ( D-SPACING > 0.940
        ALL     GGG     GGU     GUG     GUU     UGG     UGU     UUG     UUU
E^2   1.000   1.006   1.012   1.021   0.978   0.987   0.998   1.023   0.975
N     14124    1776    1776    1757    1763    1761    1771    1763    1757

--------------------------------------------------------------

     PHASE REFINEMENT DETAILS:
     ======================== 
    TOTAL N. OF E-VALUES =     14124
    D-SPACING CUT-OFF =    0.94
    <E>, <E2> =    0.8840  1.0000

    N. SETS AND CYCLES =       25   1000
    ELIM FOR K REFLECTIONS =    0.00
    N.REFLECTIONS > EKLIM =     14124
    ELIM FOR H REFLECTIONS =    1.00
    N.REFLECTIONS > EHLIM =      4978
    N. ATOMS IN UNIT_CELL (NCELL)  =   314
    PIXELS(0); P_ATOMS(1); OMIT(2) =     1
    FRAC. RANDOMLY DELETED ATOMS = 0.000

    GRID SPACING IN ANGS. =    0.33
    N.GRID POINTS (XYZ) =     48    48    72
    ESD FACTOR FOR MASK DEFINITION =    2.50
    ESD FACT FOR PEAK ACCEPTANCE (ATOMS=1,2) =  4.00
    ESD FACTOR IN SEARCH (DIF.FOURIER) =  1.10

---------------------------------------------------------------

  SUMMARY OF SOLUTIONS:
   SET   CC      SEED    NCYC NITER  RVAL(ini,end) PKS(ini,end)  RO/SIG
    23 0.8592  0.8846160   16    5      13.5   9.3   375   372   14.25
    18 0.8598  0.6923080   97    5      12.7   9.5   376   372   13.75
    12 0.8605  0.4615390   37    5      13.0   9.6   375   371   13.48
    25 0.8586  0.9615390   15    5      13.4   9.7   376   364   13.98
     3 0.8597  0.1153850   38    5      13.4   9.7   376   363   13.90
    10 0.8585  0.3846160   56    5      13.9   9.7   376   371   14.32
     5 0.8539  0.1923080   40    5      14.4   9.7   376   372   13.98
    20 0.8578  0.7692310   30    5      13.6   9.8   376   376   13.54
    13 0.8544  0.5000000   50    5      13.6   9.9   376   369   14.72
     8 0.8592  0.3076930   78    5      13.4   9.9   376   369   13.86
     6 0.8591  0.2307700   25    5      12.8  10.0   376   375   14.59
    22 0.8573  0.8461540   32    5      13.5  10.1   376   371   13.84
    14 0.8560  0.5384620   31    5      13.9  10.2   376   376   14.20
     4 0.8573  0.1538470   22    5      13.1  10.3   376   375   14.25
     9 0.8506  0.3461540   23    5      13.8  10.4   376   376   15.55
    24 0.8596  0.9230770   38    5      12.8  10.5   376   376   14.79
     7 0.8564  0.2692310   28    5      13.4  10.7   376   376   14.50
    15 0.8605  0.5769240   22    5      13.0  10.7   375   376   15.24
    16 0.8587  0.6153850   27    5      13.3  10.8   376   376   14.56
     2 0.8589  0.0769240   61    5      13.4  10.8   376   376   14.28
     1 0.8546  0.0384620   29    5      13.8  10.8   376   376   14.58
    19 0.8557  0.7307700   49    5      13.8  10.8   375   373   14.86
    21 0.8593  0.8076930   25    5      13.6  10.9   376   376   13.96
    11 0.8599  0.4230770   27    5      13.4  11.0   375   375   14.71
    17 0.8549  0.6538470   26    5      13.7  11.1   376   375   15.30
 TOTAL NUMBER OF CYCLES IS          922
------------------------------------------------------------------------------

  COPY OF FILE.CDR:
  ==== == =======

TITL actinomycin D P1 1A7Y 0.94 A CuKa                                          
CELL                                                                            
15.737  15.887  25.156 85.93  86.19  69.86                                      
LATTICE                                                                         
P                                                                               
SYMMETRY                                                                        
X, Y, Z                                                                         
CONTENT                                                                         
C     H                                                                         
314   318                                                                       
&CONTROL IHKL=1,DSFOU=0.94,NSET=25,RVMIN=1.,NCYCLE=1000,                        
IATOMS=1,FSIGRO=2.5,FSIGDM=4.0,DELTLV=1.1,BINIT=0.0384620,                      
NITER=5,IFOUSG=0,IBREAK=0,CCTLV=0.85,IPHASE=2/                                  
                                                                                
                                                                                
                                                                                
&CONTROL IHKL=1,DSFOU=0.94,NSET=25,BINIT=0.0384620,NCYCLE=1000,RVMIN=1.,        
IATOMS=1,FSIGRO=2.5,FSIGDM=4.0,DELTLV=1.1,NITER=5,IFOUSG=0,                     
IBREAK=0,CCTLV=0.83/                                                            
                                                                                
++++++++++++++++++++++++++++++++++++++++++++++++++++++++++++++
   Job finished on  8-12-2020   at 10:44: 3
   Elapsed time:       623 seconds
++++++++++++++++++++++++++++++++++++++++++++++++++++++++++++++
