# Supplementary material for: A new density-modification procedure extending the application of the recent |ρ|-based phasing algorithm to larger crystal structures
Source: Acta Crystallogr A Found Adv. 2021 Jun 21;77(Pt 4):339–47. doi: 10.1107/S2053273321004915 (PMC8248888; doi:10.1107/S2053273321004915)
Supplement: Supplementary file 1 [file a-77-00339-sup1.zip › Suppl_material/A1_A2_B1_weak/A1_ACTINO_Z3_1a7z.LPT]

 ============================================================
   STRUCTURE SOLUTION BY PATTERSON-FUNCTION DIRECT METHODS: 
   The Sm-FFT algorithm based on abs(ro): AUG 2020
   Copyright Prof. Jordi Rius
   Institut de Ciencia de Materials de Barcelona (CSIC)
   Reference: Rius J. Acta Cryst (2020) A76 489-493 
   Date is 17- 9-2020   at 11:14:49
 ============================================================

     CRYSTAL DATA:
     =============
     ACTINOMICIN  P212121    8 pdb_sf 1A7Z                                           

     A=  14.803      B=  24.780     C=  65.059
     ALPHA=   90.00  BETA=   90.00  GAMMA=   90.00

     VOLUME (A3)=      23864.84

     (SINT/L)2=  0.001141*H2 + 0.000407*K2 + 0.000059*L2 +
                 0.000000*HK + 0.000000*HL + 0.000000*KL

     BRAVAIS LATTICE IS  P  CENTRED AT:

       1)  0.000000       0.000000       0.000000

      SYMMETRY OPERATIONS: 

      R11  R12  R13     R21  R22  R23     R31  R32  R33    T1     T2     T3

  1)    1    0    0       0    1    0       0    0    1    0.00   0.00   0.00
  2)   -1    0    0       0   -1    0       0    0    1    0.50   0.00   0.50
  3)   -1    0    0       0    1    0       0    0   -1    0.00   0.50   0.50
  4)    1    0    0       0   -1    0       0    0   -1    0.50   0.50   0.00

     STRUCTURE TREATED AS NON-CENTROSYMMETRIC

     TYPE OF RADIATION IS X-RAYS

          UNIT CELL CONTENTS
      SYMBOL  ATOMIC_NUMBER    NUMBER IN CELL    TYPE    SCAT_POWER
        CL         17                8            1          17.00
        C           6             1224            2           6.00
        H           1              400            3           1.00
     RANDOM STARTING PHASES
--------------------------------------------------------------

     FORBIDDEN REFLECTIONS IN DATA FILE *.HKL:
     =========================================
    H    K    L    X        DXO        <XO>        NEQ

--------------------------------------------------------------

      DATA REDUCTION:
     ==============

     INPUT DATA ARE F**2
     % COMPLETENESS (>DSFOU):    99.548

     UNIQUE REFL. WITH AVERAGED INPUT DATA
     Rint(I) in (%):   0.00000  Nref:         0
     Rint(F) in (%):   0.00000

     ds_interval        Rsig(I)   Rsig(F)      Nref
  
     DSMIN (ANGS.):            0.9520

     DSFOU (ANGS.):            0.9520
     N.U.REF (MEAS,TOT)=        15708       15800
     N.REF in XLHEM.HKL=        57723
     N.REF in XLUNMEAS.HKL=         262
     HMAX=   15  KMAX=   26  LMAX=   68
  

--------------------------------------------------------------

     SCALING OF MEASURED INTENSITIES:
     ================================


      SCALE FACTOR:        0.9920  F(EXP)/SK = F(ABS)
      B OVERALL   :        4.3351
      R(Wilson)   :       49.7681
      DSFOU       :        0.9520
      FACDF       :        2.0000  Observed if I > FACDF * sig(I)

      SHELL  DMEAN  DINF  SFC2/SFO2  Nref  f.unobs
        1     2.05  1.63   0.85862   11557  0.0675
        2     1.42  1.29   1.44632   11637  0.0479
        3     1.20  1.13   0.86641   11483  0.0543
        4     1.07  1.03   0.83442   11688  0.1757
        5     0.99  0.95   1.11385   11358  0.4018

 -------------------------------------------------------------

     DATA NORMALIZING:
     ================

     NUMBER OF INPUT REFLEXIONS =             57723
     F(ABS)  =  F(EXP) /          0.9920

     MAXIMUM         H         K         L
     INDICES        15        26        68

                   CENT    ACENT     HK0     0KL     H0L    REST
     </E2-1/>      0.968   0.736   1.036   0.900   0.968   0.748

      E2MEAN      :    0.963639

     <E**2> ACCORDING TO PARITY GROUPS ( D-SPACING > 0.952
        ALL     GGG     GGU     GUG     GUU     UGG     UGU     UUG     UUU
E^2   1.000   0.953   0.984   1.008   0.982   1.037   1.030   1.014   0.992
N     57723    7188    7206    7209    7220    7216    7228    7240    7216

--------------------------------------------------------------

     PHASE REFINEMENT DETAILS:
     ======================== 
    TOTAL N. OF E-VALUES =     57723
    D-SPACING CUT-OFF =    0.95
    <E>, <E2> =    0.8701  1.0000

    N. SETS AND CYCLES =       25    400
    ORIGIN PEAK REMOVED (Y=1; N=0):  1
    ELIM FOR K REFLECTIONS =    0.00
    N.REFLECTIONS > EKLIM =     57723
    ELIM FOR H REFLECTIONS =    1.00
    N.REFLECTIONS > EHLIM =     19502
    N. ATOMS IN UNIT_CELL (NCELL)  =  1232
    PIXELS(0); ATOMS(1) =     1
    FRAC. RANDOMLY DELETED ATOMS = 0.000

    GRID SPACING IN ANGS. =    0.33
    N.GRID POINTS (XYZ) =     40    72   196
    ESD FACTOR FOR MASK DEFINITION =    2.50
    ESD FACT FOR PEAK ACCEPTANCE (ATOMS=1,2) =  3.70
    ESD FACTOR IN SEARCH (DIF.FOURIER) =  1.10

---------------------------------------------------------------

  SUMMARY OF SOLUTIONS:
   SET   CC      SEED    NCYC NITER  RVAL(ini,end) PKS(ini,end)  RO/SIG
    21 0.8327  0.8076920  131    3      24.4  15.7  1477  1265   22.82
    16 0.8320  0.6153850  126    3      24.3  15.9  1478  1263   23.11
     8 0.8321  0.3076920  279    3      24.4  16.0  1478  1287   22.48
    18 0.8324  0.6923080  154    3      24.2  16.1  1477  1296   22.42
    25 0.8321  0.9615380   37    3      24.5  16.2  1477  1287   22.97
    22 0.8320  0.8461540   55    3      24.5  16.2  1477  1299   21.80
    19 0.8327  0.7307690   34    3      24.1  16.2  1476  1266   23.30
    14 0.8326  0.5384620  389    3      24.2  16.3  1477  1266   22.81
     3 0.8325  0.1153850   89    3      24.2  16.3  1478  1307   21.68
     9 0.8321  0.3461540  265    3      24.5  16.3  1475  1270   22.67
     4 0.8328  0.1538460  102    3      24.2  16.4  1478  1271   22.46
    10 0.8330  0.3846150   70    3      24.5  16.4  1476  1274   22.31
    15 0.8334  0.5769230   24    3      24.2  16.4  1477  1279   21.82
     1 0.8322  0.0384620   49    3      24.1  16.5  1476  1286   21.32
    17 0.8328  0.6538460  159    3      24.7  16.5  1477  1282   21.48
    24 0.8323  0.9230770   77    3      24.5  16.5  1476  1285   21.84
    13 0.8333  0.5000000  239    3      24.1  16.5  1477  1284   21.64
    12 0.8326  0.4615380  186    3      24.0  16.6  1475  1272   22.13
    20 0.8348  0.7692310   84    3      24.2  16.6  1478  1267   22.14
    11 0.8322  0.4230770   94    3      24.7  16.6  1477  1285   23.23
    23 0.8321  0.8846150  178    3      24.3  16.6  1478  1281   22.30
     7 0.8325  0.2692310  104    3      24.3  16.7  1478  1287   21.90
     6 0.7562  0.2307690  400    3      80.6  51.3  1475  1477   39.47
     2 0.7560  0.0769230  400    3      80.1  52.5  1475  1475   47.73
     5 0.7552  0.1923080  400    3      77.0  52.8  1476  1477   60.72
 TOTAL NUMBER OF CYCLES IS         4125
------------------------------------------------------------------------------

  COPY OF FILE.CDR:
  ==== == =======

ACTINOMICIN  P212121    8 pdb_sf 1A7Z                                           
CELL                                                                            
14.803 24.780 65.059 90.00 90.00 90.00                                          
LATTICE                                                                         
P                                                                               
SYMMETRY                                                                        
X,Y,Z                                                                           
1/2-X,-Y,1/2+Z                                                                  
-X,1/2+Y,1/2-Z                                                                  
1/2+X,1/2-Y,-Z                                                                  
CONTENTS                                                                        
CL   C       H                                                                  
8   1224    400                                                                 
&CONTROL                                                                        
IHKL=1,DSFOU=0.90,NSET=25,NCYCLE=400,RVMIN=1.,                                  
IATOMS=1,FSIGRO=2.50,FSIGDM=3.7,DELTLV=1.1,NITER=3,IFOUSG=0,                    
IBREAK=0,CCTLV=0.832,IPHASE=3/                                                  
                                                                                
++++++++++++++++++++++++++++++++++++++++++++++++++++++++++++++
   Job finished on 17- 9-2020   at 13:43:45
   Elapsed time:      8936 seconds
++++++++++++++++++++++++++++++++++++++++++++++++++++++++++++++
