# Supplementary material for: A new density-modification procedure extending the application of the recent |ρ|-based phasing algorithm to larger crystal structures
Source: Acta Crystallogr A Found Adv. 2021 Jun 21;77(Pt 4):339–47. doi: 10.1107/S2053273321004915 (PMC8248888; doi:10.1107/S2053273321004915)
Supplement: Supplementary file 1 [file a-77-00339-sup1.zip › Suppl_material/A1_A2_B1_weak/A1_Cephaibola_1ob4.LPT]

 ============================================================
   STRUCTURE SOLUTION BY PATTERSON-FUNCTION DIRECT METHODS: 
   The Sm-FFT algorithm based on abs(ro): 25 Set 2020
   Copyright Prof. Jordi Rius
   Institut de Ciencia de Materials de Barcelona (CSIC)
   Reference: Rius J. Acta Cryst (2020) A76 489-493 
   Date is  3- 4-2021   at 23:43:38
 ============================================================

     CRYSTAL DATA:
     =============
     Cephaibol_A P21212, Z=4, 100K, L=1.5418A, (R_Anode) Solv:22.0%                  

     A=  30.534      B=  37.787     C=   9.115
     ALPHA=   90.00  BETA=   90.00  GAMMA=   90.00

     VOLUME (A3)=      10516.78

     (SINT/L)2=  0.000268*H2 + 0.000175*K2 + 0.003009*L2 +
                 0.000000*HK + 0.000000*HL + 0.000000*KL

     BRAVAIS LATTICE IS  P  CENTRED AT:

       1)  0.000000       0.000000       0.000000

      SYMMETRY OPERATIONS: 

      R11  R12  R13     R21  R22  R23     R31  R32  R33    T1     T2     T3

  1)    1    0    0       0    1    0       0    0    1    0.00   0.00   0.00
  2)   -1    0    0       0   -1    0       0    0    1    0.00   0.00   0.00
  3)   -1    0    0       0    1    0       0    0   -1    0.50   0.50   0.00
  4)    1    0    0       0   -1    0       0    0   -1    0.50   0.50   0.00

     STRUCTURE TREATED AS NON-CENTROSYMMETRIC

     TYPE OF RADIATION IS X-RAYS

          UNIT CELL CONTENTS
      SYMBOL  ATOMIC_NUMBER    NUMBER IN CELL    TYPE    SCAT_POWER
        O           8               60            1           8.00
        C           6              564            2           6.00
     RANDOM STARTING PHASES
--------------------------------------------------------------

     FORBIDDEN REFLECTIONS IN DATA FILE *.HKL:
     =========================================
    H    K    L    X        DXO        <XO>        NEQ

--------------------------------------------------------------

      DATA REDUCTION:
     ==============

     INPUT DATA ARE F**2
     % COMPLETENESS (>DSFOU):    99.100

     UNIQUE REFL. WITH AVERAGED INPUT DATA
     Rint(I) in (%):   0.00000  Nref:         0
     Rint(F) in (%):   0.00000

     ds_interval        Rsig(I)   Rsig(F)      Nref
  
     DSMIN (ANGS.):            0.9543

     DSFOU (ANGS.):            1.0000
     N.U.REF (MEAS,TOT)=         6155        6217
     N.REF in XLHEM.HKL=        21806
     N.REF in XLUNMEAS.HKL=         198
     HMAX=   30  KMAX=   37  LMAX=    9
  

--------------------------------------------------------------

     SCALING OF MEASURED INTENSITIES:
     ================================


      SCALE FACTOR:        0.0704  F(EXP)/SK = F(ABS)
      B OVERALL   :        4.4555
      R(Wilson)   :       41.5632
      DSFOU       :        1.0000
      FACDF       :        2.0000  Observed if I > FACDF * sig(I)

      SHELL  DMEAN  DINF  SFC2/SFO2  Nref  f.unobs
        1     2.15  1.71   0.80064    4414  0.0048
        2     1.49  1.36   1.39380    4433  0.0178
        3     1.26  1.19   1.08266    4344  0.0295
        4     1.13  1.08   0.83836    4368  0.0442
        5     1.04  1.00   0.98728    4247  0.0932

 -------------------------------------------------------------

     DATA NORMALIZING:
     ================

     NUMBER OF INPUT REFLEXIONS =             21806
     F(ABS)  =  F(EXP) /          0.0704

     MAXIMUM         H         K         L
     INDICES        30        37         9

                   CENT    ACENT     HK0     0KL     H0L    REST
     </E2-1/>      0.968   0.736   0.921   1.292   1.033   0.727

      E2MEAN      :    0.964474

     <E**2> ACCORDING TO PARITY GROUPS ( D-SPACING > 1.000
        ALL     GGG     GGU     GUG     GUU     UGG     UGU     UUG     UUU
E^2   1.000   1.067   1.053   0.944   0.973   1.008   1.050   0.933   0.973
N     21806    2735    2701    2753    2724    2743    2690    2740    2720

--------------------------------------------------------------

     PHASE REFINEMENT DETAILS:
     ======================== 
    TOTAL N. OF E-VALUES =     21806
    D-SPACING CUT-OFF =    1.00
    <E>, <E2> =    0.8717  1.0000

    N. SETS AND CYCLES =       25   1000
    ELIM FOR K REFLECTIONS =    0.00
    N.REFLECTIONS > EKLIM =     21806
    ELIM FOR H REFLECTIONS =    1.00
    N.REFLECTIONS > EHLIM =      7337
    N. ATOMS IN UNIT_CELL (NCELL)  =   624
    PIXELS(0); P_ATOMS(1); OMIT(2) =     1
    FRAC. RANDOMLY DELETED ATOMS = 0.000

    GRID SPACING IN ANGS. =    0.33
    N.GRID POINTS (XYZ) =     96   112    24
    ESD FACTOR FOR MASK DEFINITION =    2.50
    ESD FACT FOR PEAK ACCEPTANCE (ATOMS=1,2) =  3.70
    ESD FACTOR IN SEARCH (DIF.FOURIER) =  1.10

---------------------------------------------------------------

  SUMMARY OF SOLUTIONS:
   SET   CC      SEED    NCYC NITER  RVAL(ini,end) PKS(ini,end)  RO/SIG
     6 0.8562  0.2307700  706    5      25.3  11.7   250   141   14.15
    12 0.8585  0.4615390   97    5      25.0  12.1   241   145   13.94
     2 0.8564  0.0769240   79    5      26.4  12.1   243   143   14.22
    17 0.8563  0.6538470  234    5      23.9  12.1   240   143   13.83
    10 0.8570  0.3846160  145    5      25.0  12.1   252   144   14.42
    21 0.8572  0.8076930  144    5      23.4  12.2   242   142   13.90
    15 0.8558  0.5769240  337    5      24.1  12.2   253   141   13.92
    11 0.8572  0.4230770  115    5      24.3  12.2   238   142   13.89
    19 0.8561  0.7307700  831    5      23.0  12.3   238   141   14.04
     3 0.8557  0.1153850  394    5      24.7  12.4   250   140   14.29
    14 0.7836  0.5384620 1000    5     119.5  51.5   576   189   17.43
    22 0.7881  0.8461540 1000    5     102.7  51.5   597   189   20.04
     1 0.7887  0.0384620 1000    5     104.4  52.8   618   187   18.72
    18 0.7910  0.6923080 1000    5     120.3  54.3   593   188   18.17
     7 0.7847  0.2692310 1000    5     113.9  54.8   587   188   20.12
     4 0.7879  0.1538470 1000    5     105.7  55.3   613   190   22.50
    13 0.7887  0.5000000 1000    5     110.0  55.7   600   187   18.44
    16 0.7865  0.6153850 1000    5     118.3  57.2   583   189   24.60
     8 0.7854  0.3076930 1000    5     112.6  57.3   602   189   20.07
     5 0.7860  0.1923080 1000    5     105.7  58.5   592   188   23.69
    25 0.7862  0.9615390 1000    5     117.0  59.1   602   189   29.81
    24 0.7856  0.9230770 1000    5     108.7  59.4   594   189   18.88
     9 0.7844  0.3461540 1000    5     111.3  59.5   605   189   26.88
    20 0.7876  0.7692310 1000    5     111.7  62.3   605   191   18.91
    23 0.7862  0.8846160 1000    5     105.3  78.5   588   188   23.51
 TOTAL NUMBER OF CYCLES IS        18082
------------------------------------------------------------------------------

  COPY OF FILE.CDR:
  ==== == =======

Cephaibol_A P21212, Z=4, 100K, L=1.5418A, (R_Anode) Solv:22.0%                  
CELL                                                                            
30.534 37.787 9.115 90. 90. 90.                                                 
LATTICE                                                                         
P                                                                               
SYMMETRY                                                                        
 X,Y,Z                                                                          
 -X,-Y,Z                                                                        
 -X+1/2,Y+1/2,-Z                                                                
 X+1/2,-Y+1/2,-Z                                                                
CONTENTS                                                                        
C      O                                                                        
564   60                                                                        
&CONTROL IHKL=1,DSFOU=1.00,NSET=25,BINIT=0.0384620,NCYCLE=1000,RVMIN=1.,        
IATOMS=1,FSIGRO=2.50,FSIGDM=3.7,DELTLV=1.1,NITER=5,IFOUSG=1,                    
IBREAK=0,CCTLV=0.8555,iphase=2/                                                 
                                                                                
                                                                                
                                                                                
++++++++++++++++++++++++++++++++++++++++++++++++++++++++++++++
   Job finished on  4- 4-2021   at  4: 8:45
   Elapsed time:    -70493 seconds
++++++++++++++++++++++++++++++++++++++++++++++++++++++++++++++
