# Supplementary material for: A new density-modification procedure extending the application of the recent |ρ|-based phasing algorithm to larger crystal structures
Source: Acta Crystallogr A Found Adv. 2021 Jun 21;77(Pt 4):339–47. doi: 10.1107/S2053273321004915 (PMC8248888; doi:10.1107/S2053273321004915)
Supplement: Supplementary file 1 [file a-77-00339-sup1.zip › Suppl_material/A1_A2_B1_weak/A1_gramicidin_A_1alz.LPT]

 ============================================================
   STRUCTURE SOLUTION BY PATTERSON-FUNCTION DIRECT METHODS: 
   The Sm-FFT algorithm based on abs(ro): 25 Set 2020
   Copyright Prof. Jordi Rius
   Institut de Ciencia de Materials de Barcelona (CSIC)
   Reference: Rius J. Acta Cryst (2020) A76 489-493 
   Date is 16-10-2020   at 12:46:59
 ============================================================

     CRYSTAL DATA:
     =============
     gramicidin_A   C900 H1440  O186  N160                                           

     A=  31.595      B=  32.369     C=  24.219
     ALPHA=   90.00  BETA=   90.00  GAMMA=   90.00

     VOLUME (A3)=      24768.73

     (SINT/L)2=  0.000250*H2 + 0.000239*K2 + 0.000426*L2 +
                 0.000000*HK + 0.000000*HL + 0.000000*KL

     BRAVAIS LATTICE IS  P  CENTRED AT:

       1)  0.000000       0.000000       0.000000

      SYMMETRY OPERATIONS: 

      R11  R12  R13     R21  R22  R23     R31  R32  R33    T1     T2     T3

  1)    1    0    0       0    1    0       0    0    1    0.00   0.00   0.00
  2)   -1    0    0       0   -1    0       0    0    1    0.50   0.00   0.50
  3)   -1    0    0       0    1    0       0    0   -1    0.00   0.50   0.50
  4)    1    0    0       0   -1    0       0    0   -1    0.50   0.50   0.00

     STRUCTURE TREATED AS NON-CENTROSYMMETRIC

     TYPE OF RADIATION IS X-RAYS

          UNIT CELL CONTENTS
      SYMBOL  ATOMIC_NUMBER    NUMBER IN CELL    TYPE    SCAT_POWER
        C           6             1344            1           6.00
        H           1              400            2           1.00
     RANDOM STARTING PHASES
--------------------------------------------------------------

     FORBIDDEN REFLECTIONS IN DATA FILE *.HKL:
     =========================================
    H    K    L    X        DXO        <XO>        NEQ

--------------------------------------------------------------

      DATA REDUCTION:
     ==============

     INPUT DATA ARE F**2
     % COMPLETENESS (>DSFOU):   100.000

     UNIQUE REFL. WITH AVERAGED INPUT DATA
     Rint(I) in (%):   0.00000  Nref:         0
     Rint(F) in (%):   0.00000

     ds_interval        Rsig(I)   Rsig(F)      Nref
  
     DSMIN (ANGS.):            0.8615

     DSFOU (ANGS.):            1.0000
     N.U.REF (MEAS,TOT)=        14003       14003
     N.REF in XLHEM.HKL=        51877
     N.REF in XLUNMEAS.HKL=           0
     HMAX=   31  KMAX=   32  LMAX=   24
  

--------------------------------------------------------------

     SCALING OF MEASURED INTENSITIES:
     ================================


      SCALE FACTOR:        0.8126  F(EXP)/SK = F(ABS)
      B OVERALL   :        4.5129
      R(Wilson)   :       49.6181
      DSFOU       :        1.0000
      FACDF       :        2.0000  Observed if I > FACDF * sig(I)

      SHELL  DMEAN  DINF  SFC2/SFO2  Nref  f.unobs
        1     2.15  1.71   0.77128   10394  0.0516
        2     1.49  1.36   1.39535   10347  0.2084
        3     1.26  1.19   1.18951   10402  0.3781
        4     1.13  1.08   0.82561   10372  0.4474
        5     1.04  1.00   0.94616   10362  0.6307

 -------------------------------------------------------------

     DATA NORMALIZING:
     ================

     NUMBER OF INPUT REFLEXIONS =             51877
     F(ABS)  =  F(EXP) /          0.8126

     MAXIMUM         H         K         L
     INDICES        31        32        24

                   CENT    ACENT     HK0     0KL     H0L    REST
     </E2-1/>      0.968   0.736   1.118   1.040   1.061   0.753

      E2MEAN      :    0.961468

     <E**2> ACCORDING TO PARITY GROUPS ( D-SPACING > 1.000
        ALL     GGG     GGU     GUG     GUU     UGG     UGU     UUG     UUU
E^2   1.000   0.995   1.044   1.039   1.002   0.987   0.990   0.972   0.971
N     51877    6477    6476    6470    6504    6480    6488    6510    6472

--------------------------------------------------------------

     PHASE REFINEMENT DETAILS:
     ======================== 
    TOTAL N. OF E-VALUES =     51877
    D-SPACING CUT-OFF =    1.00
    <E>, <E2> =    0.8682  1.0000

    N. SETS AND CYCLES =       50   1250
    ELIM FOR K REFLECTIONS =    0.00
    N.REFLECTIONS > EKLIM =     51877
    ELIM FOR H REFLECTIONS =    1.00
    N.REFLECTIONS > EHLIM =     17697
    N. ATOMS IN UNIT_CELL (NCELL)  =  1344
    PIXELS(0); P_ATOMS(1); OMIT(2) =     1
    FRAC. RANDOMLY DELETED ATOMS = 0.000

    GRID SPACING IN ANGS. =    0.33
    N.GRID POINTS (XYZ) =     96    96    72
    ESD FACTOR FOR MASK DEFINITION =    2.50
    ESD FACT FOR PEAK ACCEPTANCE (ATOMS=1,2) =  3.75
    ESD FACTOR IN SEARCH (DIF.FOURIER) =  1.50

---------------------------------------------------------------

  SUMMARY OF SOLUTIONS:
   SET   CC      SEED    NCYC NITER  RVAL(ini,end) PKS(ini,end)  RO/SIG
    45 0.8354  0.8823530  520    3      31.2  20.6   537   329   15.33
    21 0.8364  0.4117650  136    3      31.8  20.8   521   327   15.48
     2 0.7687  0.0392160 1250    3     106.9  72.8  1296   400   18.27
     1 0.7673  0.0196080 1250    3     113.9  73.4  1279   402   21.28
    40 0.7659  0.7843140 1250    3     108.3  73.8  1322   402   22.50
    35 0.7668  0.6862750 1250    3     110.2  74.1  1295   404   20.43
    34 0.7651  0.6666670 1250    3     110.1  74.5  1292   402   22.74
     3 0.7718  0.0588240 1250    3      98.7  75.6  1316   403   25.05
    17 0.7632  0.3333330 1250    3     105.6  78.0  1286   404   24.56
    39 0.7660  0.7647060 1250    3     111.7  78.6  1316   404   22.23
    22 0.7661  0.4313730 1250    3     110.3  79.0  1308   404   26.51
    27 0.7668  0.5294120 1250    3     111.5  79.2  1322   404   23.57
    38 0.7651  0.7450980 1250    3     107.9  79.4  1313   401   21.92
    12 0.7653  0.2352940 1250    3     117.4  79.7  1347   404   24.72
    36 0.7700  0.7058820 1250    3     109.4  79.8  1331   402   23.74
    31 0.7685  0.6078430 1250    3     107.9  80.5  1328   403   25.72
    29 0.7689  0.5686270 1250    3     106.3  80.6  1292   406   26.60
    48 0.7664  0.9411770 1250    3     105.7  80.8  1289   403   21.33
    11 0.7708  0.2156860 1250    3     106.9  81.0  1337   402   23.06
    18 0.7625  0.3529410 1250    3     107.3  81.5  1306   405   22.67
    49 0.7663  0.9607840 1250    3     109.5  83.7  1348   402   26.07
     5 0.7652  0.0980390 1250    3     111.0  83.8  1307   404   23.12
     7 0.7618  0.1372550 1250    3     124.4  83.9  1320   402   24.98
    26 0.7680  0.5098040 1250    3     106.9  83.9  1285   405   21.46
    50 0.7615  0.9803920 1250    3     125.0  84.2  1309   405   22.77
    20 0.7662  0.3921570 1250    3     107.2  84.3  1285   403   27.96
     6 0.7639  0.1176470 1250    3     129.8  84.4  1303   404   24.95
    10 0.7651  0.1960780 1250    3     113.6  85.0  1320   403   29.95
    46 0.7686  0.9019610 1250    3     108.5  85.5  1307   402   27.99
    24 0.7671  0.4705880 1250    3     107.5  86.0  1332   403   30.87
    19 0.7654  0.3725490 1250    3     100.8  86.5  1332   405   28.97
    47 0.7661  0.9215690 1250    3     111.3  86.6  1306   405   26.32
    43 0.7680  0.8431370 1250    3     108.0  87.0  1321   403   25.91
    30 0.7676  0.5882350 1250    3     114.2  87.8  1319   404   26.35
    44 0.7645  0.8627450 1250    3     108.5  88.0  1323   403   27.67
    28 0.7638  0.5490200 1250    3     105.7  88.3  1339   406   25.27
    41 0.7643  0.8039220 1250    3     124.2  88.4  1306   403   24.37
    16 0.7665  0.3137260 1250    3     109.3  89.3  1343   403   32.78
    42 0.7673  0.8235290 1250    3     107.7  89.4  1307   402   26.78
    14 0.7671  0.2745100 1250    3     110.8  89.7  1295   407   25.91
    37 0.7649  0.7254900 1250    3     110.0  90.6  1301   401   31.59
    25 0.7661  0.4901960 1250    3     113.0  91.0  1295   404   28.62
    13 0.7641  0.2549020 1250    3     122.4  92.9  1306   405   27.10
     9 0.7650  0.1764710 1250    3     124.9  93.7  1307   403   25.31
    15 0.7665  0.2941180 1250    3     114.6  93.8  1324   403   35.05
     8 0.7667  0.1568630 1250    3     102.4  93.9  1332   405   31.79
    23 0.7666  0.4509800 1250    3     105.5  95.5  1314   400   28.64
    33 0.7626  0.6470590 1250    3     117.5  96.8  1296   403   32.12
     4 0.7630  0.0784310 1250    3     119.9  98.1  1289   409   31.29
    32 0.7635  0.6274510 1250    3     118.5 104.9  1321   367   33.36
 TOTAL NUMBER OF CYCLES IS        60656
------------------------------------------------------------------------------

  COPY OF FILE.CDR:
  ==== == =======

gramicidin_A   C900 H1440  O186  N160                                           
CELL                                                                            
31.595  32.369  24.219  90.  90.  90.                                           
LATTICE                                                                         
P                                                                               
SYMMETRY                                                                        
X, Y, Z                                                                         
1/2-X, -Y, 1/2+Z                                                                
-X, 1/2+Y, 1/2-Z                                                                
1/2+X, 1/2-Y, -Z                                                                
CONTENT                                                                         
C    H                                                                          
1344 400                                                                        
&CONTROL                                                                        
IHKL=1,DSFOU=1.00,NSET=50,NCYCLE=1250,RVMIN=1.,                                 
IATOMS=1,FSIGRO=2.5,FSIGDM=3.75,DELTLV=1.5,NITER=3,ifousg=1,                    
IBREAK=0,CCTLV=0.835,IPHASE=2/                                                  
++++++++++++++++++++++++++++++++++++++++++++++++++++++++++++++
   Job finished on 17-10-2020   at 19: 0:41
   Elapsed time:     22422 seconds
++++++++++++++++++++++++++++++++++++++++++++++++++++++++++++++
