# Supplementary material for: A new density-modification procedure extending the application of the recent |ρ|-based phasing algorithm to larger crystal structures
Source: Acta Crystallogr A Found Adv. 2021 Jun 21;77(Pt 4):339–47. doi: 10.1107/S2053273321004915 (PMC8248888; doi:10.1107/S2053273321004915)
Supplement: Supplementary file 1 [file a-77-00339-sup1.zip › Suppl_material/A1_A2_B1_weak/A1_TRICHOVIRIN_3sbn.LPT]

 ============================================================
   STRUCTURE SOLUTION BY PATTERSON-FUNCTION DIRECT METHODS: 
   The Sm-FFT algorithm based on abs(ro): 25 Set 2020
   Copyright Prof. Jordi Rius
   Institut de Ciencia de Materials de Barcelona (CSIC)
   Reference: Rius J. Acta Cryst (2020) A76 489-493 
   Date is  8-12-2020   at 17:35:16
 ============================================================

     CRYSTAL DATA:
     =============
     TRICHOVIRIN_3sbn P21 0.9A                                                       

     A=  24.284      B=   9.986     C=  37.567
     ALPHA=   90.00  BETA=   97.15  GAMMA=   90.00

     VOLUME (A3)=       9039.16

     (SINT/L)2=  0.000431*H2 + 0.002507*K2 + 0.000180*L2 +
                 0.000000*HK + 0.000069*HL + 0.000000*KL

     BRAVAIS LATTICE IS  P  CENTRED AT:

       1)  0.000000       0.000000       0.000000

      SYMMETRY OPERATIONS: 

      R11  R12  R13     R21  R22  R23     R31  R32  R33    T1     T2     T3

  1)    1    0    0       0    1    0       0    0    1    0.00   0.00   0.00
  2)   -1    0    0       0    1    0       0    0   -1    0.00   0.50   0.00

     STRUCTURE TREATED AS NON-CENTROSYMMETRIC

     TYPE OF RADIATION IS X-RAYS

          UNIT CELL CONTENTS
      SYMBOL  ATOMIC_NUMBER    NUMBER IN CELL    TYPE    SCAT_POWER
        O           8              152            1           8.00
        N           7               64            2           7.00
        C           6              280            3           6.00
        H           1              364            4           1.00
     RANDOM STARTING PHASES
--------------------------------------------------------------

     FORBIDDEN REFLECTIONS IN DATA FILE *.HKL:
     =========================================
    H    K    L    X        DXO        <XO>        NEQ

--------------------------------------------------------------

      DATA REDUCTION:
     ==============

     INPUT DATA ARE F**2
     % COMPLETENESS (>DSFOU):    98.679

     UNIQUE REFL. WITH AVERAGED INPUT DATA
     Rint(I) in (%):   0.00000  Nref:         0
     Rint(F) in (%):   0.00000

     ds_interval        Rsig(I)   Rsig(F)      Nref
  
     DSMIN (ANGS.):            0.8999

     DSFOU (ANGS.):            0.9500
     N.U.REF (MEAS,TOT)=        11635       11847
     N.REF in XLHEM.HKL=        21816
     N.REF in XLUNMEAS.HKL=         292
     HMAX=   25  KMAX=   10  LMAX=   39
  

--------------------------------------------------------------

     SCALING OF MEASURED INTENSITIES:
     ================================


      SCALE FACTOR:        0.6168  F(EXP)/SK = F(ABS)
      B OVERALL   :        6.7583
      R(Wilson)   :       75.8115
      DSFOU       :        0.9500
      FACDF       :        2.0000  Observed if I > FACDF * sig(I)

      SHELL  DMEAN  DINF  SFC2/SFO2  Nref  f.unobs
        1     2.05  1.62   0.75038    4394  0.0032
        2     1.42  1.29   1.59890    4423  0.0163
        3     1.20  1.13   1.01239    4362  0.0417
        4     1.07  1.02   0.84008    4357  0.0978
        5     0.98  0.95   0.98000    4280  0.2121

 -------------------------------------------------------------

     DATA NORMALIZING:
     ================

     NUMBER OF INPUT REFLEXIONS =             21816
     F(ABS)  =  F(EXP) /          0.6168

     MAXIMUM         H         K         L
     INDICES        25        10        39

                   CENT    ACENT     HK0     0KL     H0L    REST
     </E2-1/>      0.968   0.736   0.840   0.877   0.655   0.747

      E2MEAN      :    0.921557

     <E**2> ACCORDING TO PARITY GROUPS ( D-SPACING > 0.950
        ALL     GGG     GGU     GUG     GUU     UGG     UGU     UUG     UUU
E^2   1.000   0.993   0.998   1.013   0.960   1.044   1.019   0.935   1.039
N     21816    2721    2698    2743    2752    2704    2718    2746    2734

--------------------------------------------------------------

     PHASE REFINEMENT DETAILS:
     ======================== 
    TOTAL N. OF E-VALUES =     21816
    D-SPACING CUT-OFF =    0.95
    <E>, <E2> =    0.8693  1.0000

    N. SETS AND CYCLES =       25   1000
    ELIM FOR K REFLECTIONS =    0.00
    N.REFLECTIONS > EKLIM =     21816
    ELIM FOR H REFLECTIONS =    1.00
    N.REFLECTIONS > EHLIM =      7313
    N. ATOMS IN UNIT_CELL (NCELL)  =   496
    PIXELS(0); P_ATOMS(1); OMIT(2) =     1
    FRAC. RANDOMLY DELETED ATOMS = 0.000

    GRID SPACING IN ANGS. =    0.33
    N.GRID POINTS (XYZ) =     72    32   112
    ESD FACTOR FOR MASK DEFINITION =    2.50
    ESD FACT FOR PEAK ACCEPTANCE (ATOMS=1,2) =  3.70
    ESD FACTOR IN SEARCH (DIF.FOURIER) =  1.10

---------------------------------------------------------------

  SUMMARY OF SOLUTIONS:
   SET   CC      SEED    NCYC NITER  RVAL(ini,end) PKS(ini,end)  RO/SIG
     8 0.8201  0.3076920  136    5      23.1  16.0   595   454   16.05
     3 0.8205  0.1153850   53    5      23.2  16.0   593   455   15.66
     7 0.8212  0.2692310   99    5      23.2  16.0   593   452   15.27
    16 0.8223  0.6153850   89    5      23.5  16.0   594   451   16.68
    19 0.8212  0.7307690   83    5      23.5  16.0   594   458   16.59
    15 0.8216  0.5769230   86    5      23.5  16.1   593   454   16.49
    25 0.8216  0.9615380   43    5      23.9  16.1   595   452   15.18
    22 0.8206  0.8461540  127    5      23.6  16.1   594   457   15.52
     4 0.8218  0.1538460   71    5      23.5  16.1   592   452   16.05
    18 0.8211  0.6923080   94    5      23.3  16.1   593   457   15.55
    20 0.8213  0.7692310   92    5      23.5  16.1   589   457   16.06
     5 0.8219  0.1923080  353    5      23.7  16.1   595   454   15.73
     1 0.8203  0.0384620  245    5      23.4  16.1   594   462   15.63
    13 0.8222  0.5000000   69    5      23.2  16.1   595   454   15.60
    24 0.8217  0.9230770   45    5      23.5  16.2   594   453   15.70
    10 0.8216  0.3846150   97    5      23.1  16.2   593   455   16.49
    12 0.8209  0.4615380   51    5      23.5  16.2   593   453   15.38
    23 0.8204  0.8846150   32    5      23.3  16.2   594   460   15.09
    21 0.8214  0.8076920  101    5      23.2  16.2   593   446   15.62
    11 0.8200  0.4230770  154    5      23.9  16.2   594   451   15.50
    17 0.8213  0.6538460  103    5      23.3  16.3   594   459   15.40
     2 0.8208  0.0769230  232    5      23.7  16.4   595   452   15.12
     6 0.8201  0.2307690  121    5      23.4  16.5   593   457   15.06
     9 0.7618  0.3461540 1000    5      72.1  58.5   591   595   18.58
    14 0.7585  0.5384620 1000    5      69.0  58.8   595   595   21.60
 TOTAL NUMBER OF CYCLES IS         4576
------------------------------------------------------------------------------

  COPY OF FILE.CDR:
  ==== == =======

TRICHOVIRIN_3sbn P21 0.9A                                                       
CELL                                                                            
 24.284   9.986  37.567  90.000  97.150   90.000                                
LATTICE                                                                         
P                                                                               
SYMMETRY                                                                        
X,Y,Z                                                                           
-X,1/2+Y,-Z                                                                     
CONTENTS                                                                        
O    N      C     H                                                             
152  64   280    364                                                            
&CONTROL IHKL=1,DSFOU=0.95,NSET=25,RVMIN=1.,NCYCLE=1000,                        
IATOMS=1,FSIGRO=2.5,FSIGDM=3.7,DELTLV=1.1,                                      
NITER=5,IFOUSG=0,IBREAK=0,CCTLV=0.82,iphase=2/                                  
                                                                                
                                                                                
                                                                                
                                                                                
                                                                                
&CONTROL IHKL=1,DSFOU=0.95,NSET=25,RVMIN=1.,NCYCLE=1000,                        
IATOMS=1,FSIGRO=2.5,FSIGDM=3.7,DELTLV=1.1,                                      
NITER=5,IFOUSG=0,IBREAK=0,CCTLV=0.82,iphase=2/                                  
                                                                                
++++++++++++++++++++++++++++++++++++++++++++++++++++++++++++++
   Job finished on  8-12-2020   at 18:55:55
   Elapsed time:      4839 seconds
++++++++++++++++++++++++++++++++++++++++++++++++++++++++++++++
