# Supplementary material for: A new density-modification procedure extending the application of the recent |ρ|-based phasing algorithm to larger crystal structures
Source: Acta Crystallogr A Found Adv. 2021 Jun 21;77(Pt 4):339–47. doi: 10.1107/S2053273321004915 (PMC8248888; doi:10.1107/S2053273321004915)
Supplement: Supplementary file 1 [file a-77-00339-sup1.zip › Suppl_material/A1_A2_B1_weak/A2_ACTINO_Z3.LPT]

 ============================================================
   STRUCTURE SOLUTION BY PATTERSON-FUNCTION DIRECT METHODS: 
   The Sm-FFT algorithm based on abs(ro): AUG 2020
   Copyright Prof. Jordi Rius
   Institut de Ciencia de Materials de Barcelona (CSIC)
   Reference: Rius J. Acta Cryst (2020) A76 489-493 
   Date is 18- 9-2020   at 13:26:35
 ============================================================

     CRYSTAL DATA:
     =============
     ACTINOMICIN  P212121    8 pdb_sf 1A7Z                                           

     A=  14.803      B=  24.780     C=  65.059
     ALPHA=   90.00  BETA=   90.00  GAMMA=   90.00

     VOLUME (A3)=      23864.84

     (SINT/L)2=  0.001141*H2 + 0.000407*K2 + 0.000059*L2 +
                 0.000000*HK + 0.000000*HL + 0.000000*KL

     BRAVAIS LATTICE IS  P  CENTRED AT:

       1)  0.000000       0.000000       0.000000

      SYMMETRY OPERATIONS: 

      R11  R12  R13     R21  R22  R23     R31  R32  R33    T1     T2     T3

  1)    1    0    0       0    1    0       0    0    1    0.00   0.00   0.00
  2)   -1    0    0       0   -1    0       0    0    1    0.50   0.00   0.50
  3)   -1    0    0       0    1    0       0    0   -1    0.00   0.50   0.50
  4)    1    0    0       0   -1    0       0    0   -1    0.50   0.50   0.00

     STRUCTURE TREATED AS NON-CENTROSYMMETRIC

     TYPE OF RADIATION IS X-RAYS

          UNIT CELL CONTENTS
      SYMBOL  ATOMIC_NUMBER    NUMBER IN CELL    TYPE    SCAT_POWER
        CL         17                8            1          17.00
        C           6             1224            2           6.00
        H           1              400            3           1.00
     RANDOM STARTING PHASES
--------------------------------------------------------------

     FORBIDDEN REFLECTIONS IN DATA FILE *.HKL:
     =========================================
    H    K    L    X        DXO        <XO>        NEQ

--------------------------------------------------------------

      DATA REDUCTION:
     ==============

     INPUT DATA ARE F**2
     % COMPLETENESS (>DSFOU):    99.548

     UNIQUE REFL. WITH AVERAGED INPUT DATA
     Rint(I) in (%):   0.00000  Nref:         0
     Rint(F) in (%):   0.00000

     ds_interval        Rsig(I)   Rsig(F)      Nref
  
     DSMIN (ANGS.):            0.9520

     DSFOU (ANGS.):            0.9520
     N.U.REF (MEAS,TOT)=        15708       15800
     N.REF in XLHEM.HKL=        57723
     N.REF in XLUNMEAS.HKL=         262
     HMAX=   15  KMAX=   26  LMAX=   68
  

--------------------------------------------------------------

     SCALING OF MEASURED INTENSITIES:
     ================================


      SCALE FACTOR:        0.9920  F(EXP)/SK = F(ABS)
      B OVERALL   :        4.3351
      R(Wilson)   :       49.7681
      DSFOU       :        0.9520
      FACDF       :        2.0000  Observed if I > FACDF * sig(I)

      SHELL  DMEAN  DINF  SFC2/SFO2  Nref  f.unobs
        1     2.05  1.63   0.85862   11557  0.0675
        2     1.42  1.29   1.44632   11637  0.0479
        3     1.20  1.13   0.86641   11483  0.0543
        4     1.07  1.03   0.83442   11688  0.1757
        5     0.99  0.95   1.11385   11358  0.4018

 -------------------------------------------------------------

     DATA NORMALIZING:
     ================

     NUMBER OF INPUT REFLEXIONS =             57723
     F(ABS)  =  F(EXP) /          0.9920

     MAXIMUM         H         K         L
     INDICES        15        26        68

                   CENT    ACENT     HK0     0KL     H0L    REST
     </E2-1/>      0.968   0.736   1.036   0.900   0.968   0.748

      E2MEAN      :    0.963639

     <E**2> ACCORDING TO PARITY GROUPS ( D-SPACING > 0.952
        ALL     GGG     GGU     GUG     GUU     UGG     UGU     UUG     UUU
E^2   1.000   0.953   0.984   1.008   0.982   1.037   1.030   1.014   0.992
N     57723    7188    7206    7209    7220    7216    7228    7240    7216

--------------------------------------------------------------

     PHASE REFINEMENT DETAILS:
     ======================== 
    TOTAL N. OF E-VALUES =     57723
    D-SPACING CUT-OFF =    0.95
    <E>, <E2> =    0.8701  1.0000

    N. SETS AND CYCLES =       25   1000
    ORIGIN PEAK REMOVED (Y=1; N=0):  1
    ELIM FOR K REFLECTIONS =    0.00
    N.REFLECTIONS > EKLIM =     57723
    ELIM FOR H REFLECTIONS =    0.00
    N.REFLECTIONS > EHLIM =     57723
    N. ATOMS IN UNIT_CELL (NCELL)  =  1232
    PIXELS(0); ATOMS(1) =     0
    FRAC. RANDOMLY DELETED ATOMS = 0.000

    GRID SPACING IN ANGS. =    0.33
    N.GRID POINTS (XYZ) =     40    72   196
    ESD FACTOR FOR MASK DEFINITION =    2.50
    ESD FACT FOR PEAK ACCEPTANCE (ATOMS=1,2) =  3.70
    ESD FACTOR IN SEARCH (DIF.FOURIER) =  1.10

---------------------------------------------------------------

  SUMMARY OF SOLUTIONS:
   SET   CC      SEED    NCYC NITER  RVAL(ini,end) PKS(ini,end)  RO/SIG
    16 0.8564  0.6153850  344    3      34.2  17.1  1477  1308   17.75
     3 0.8503  0.1153850  339    3      35.5  17.1  1478  1331   15.88
     6 0.8526  0.2307690  235    3      35.9  17.1  1476  1321   15.76
    25 0.8528  0.9615380  581    3      35.6  17.2  1478  1321   15.32
    22 0.8507  0.8461540  343    3      36.6  17.2  1477  1334   16.40
     8 0.8553  0.3076920  715    3      35.8  17.3  1476  1345   15.58
    11 0.8544  0.4230770  601    3      35.1  17.7  1477  1341   15.67
     7 0.8547  0.2692310   77    3      35.8  17.9  1477  1392   15.44
    13 0.8508  0.5000000  453    3      35.9  18.0  1477  1385   15.40
    21 0.8542  0.8076920  209    3      36.1  18.3  1478  1377   16.15
     5 0.8529  0.1923080  427    3      36.5  18.4  1477  1357   14.79
    10 0.8504  0.3846150  241    3      38.1  18.7  1477  1426   15.09
    14 0.8516  0.5384620  204    3      36.5  18.9  1477  1395   15.58
     2 0.8554  0.0769230  282    3      34.4  19.1  1476  1464   15.59
    24 0.8551  0.9230770  206    3      35.6  19.2  1478  1373   15.48
    19 0.8505  0.7307690  182    3      38.7  20.2  1478  1474   15.35
    17 0.8187  0.6538460 1000    3      82.3  48.1  1476  1472   15.31
     4 0.8178  0.1538460 1000    3      82.2  49.0  1474  1476   15.23
    15 0.8139  0.5769230 1000    3      82.3  49.7  1474  1477   17.08
    18 0.8151  0.6923080 1000    3      80.1  51.1  1475  1476   21.05
    23 0.8146  0.8846150 1000    3      83.4  52.1  1477  1478   20.15
    20 0.8141  0.7692310 1000    3      84.5  52.5  1476  1477   20.92
     1 0.8173  0.0384620 1000    3      82.7  53.9  1477  1477   21.32
    12 0.8144  0.4615380 1000    3      83.8  55.5  1475  1477   24.74
     9 0.8139  0.3461540 1000    3      84.5  55.7  1477  1477   24.37
 TOTAL NUMBER OF CYCLES IS        14439
------------------------------------------------------------------------------

  COPY OF FILE.CDR:
  ==== == =======

ACTINOMICIN  P212121    8 pdb_sf 1A7Z                                           
CELL                                                                            
14.803 24.780 65.059 90.00 90.00 90.00                                          
LATTICE                                                                         
P                                                                               
SYMMETRY                                                                        
X,Y,Z                                                                           
1/2-X,-Y,1/2+Z                                                                  
-X,1/2+Y,1/2-Z                                                                  
1/2+X,1/2-Y,-Z                                                                  
CONTENTS                                                                        
CL   C       H                                                                  
8   1224    400                                                                 
&CONTROL                                                                        
IHKL=1,DSFOU=0.90,NSET=25,NCYCLE=1000,RVMIN=1.,                                 
IATOMS=0,FSIGRO=2.50,FSIGDM=3.7,DELTLV=1.1,NITER=3,IFOUSG=0,                    
IBREAK=0,CCTLV=0.85,IPHASE=3/                                                   
++++++++++++++++++++++++++++++++++++++++++++++++++++++++++++++
   Job finished on 18- 9-2020   at 21:29:33
   Elapsed time:     28978 seconds
++++++++++++++++++++++++++++++++++++++++++++++++++++++++++++++
