# Supplementary material for: A new density-modification procedure extending the application of the recent |ρ|-based phasing algorithm to larger crystal structures
Source: Acta Crystallogr A Found Adv. 2021 Jun 21;77(Pt 4):339–47. doi: 10.1107/S2053273321004915 (PMC8248888; doi:10.1107/S2053273321004915)
Supplement: Supplementary file 1 [file a-77-00339-sup1.zip › Suppl_material/A1_A2_B1_weak/A2_gramicidin_A.LPT]

 ============================================================
   STRUCTURE SOLUTION BY PATTERSON-FUNCTION DIRECT METHODS: 
   The Sm-FFT algorithm based on abs(ro): 25 Set 2020
   Copyright Prof. Jordi Rius
   Institut de Ciencia de Materials de Barcelona (CSIC)
   Reference: Rius J. Acta Cryst (2020) A76 489-493 
   Date is 26- 4-2021   at 19:30: 3
 ============================================================

     CRYSTAL DATA:
     =============
     gramicidin_A   C900 H1440  O186  N160                                           

     A=  31.595      B=  32.369     C=  24.219
     ALPHA=   90.00  BETA=   90.00  GAMMA=   90.00

     VOLUME (A3)=      24768.73

     (SINT/L)2=  0.000250*H2 + 0.000239*K2 + 0.000426*L2 +
                 0.000000*HK + 0.000000*HL + 0.000000*KL

     BRAVAIS LATTICE IS  P  CENTRED AT:

       1)  0.000000       0.000000       0.000000

      SYMMETRY OPERATIONS: 

      R11  R12  R13     R21  R22  R23     R31  R32  R33    T1     T2     T3

  1)    1    0    0       0    1    0       0    0    1    0.00   0.00   0.00
  2)   -1    0    0       0   -1    0       0    0    1    0.50   0.00   0.50
  3)   -1    0    0       0    1    0       0    0   -1    0.00   0.50   0.50
  4)    1    0    0       0   -1    0       0    0   -1    0.50   0.50   0.00

     STRUCTURE TREATED AS NON-CENTROSYMMETRIC

     TYPE OF RADIATION IS X-RAYS

          UNIT CELL CONTENTS
      SYMBOL  ATOMIC_NUMBER    NUMBER IN CELL    TYPE    SCAT_POWER
        C           6             1344            1           6.00
        H           1              400            2           1.00
     RANDOM STARTING PHASES
--------------------------------------------------------------

     FORBIDDEN REFLECTIONS IN DATA FILE *.HKL:
     =========================================
    H    K    L    X        DXO        <XO>        NEQ

--------------------------------------------------------------

      DATA REDUCTION:
     ==============

     INPUT DATA ARE F**2
     % COMPLETENESS (>DSFOU):   100.000

     UNIQUE REFL. WITH AVERAGED INPUT DATA
     Rint(I) in (%):   0.00000  Nref:         0
     Rint(F) in (%):   0.00000

     ds_interval        Rsig(I)   Rsig(F)      Nref
  
     DSMIN (ANGS.):            0.8615

     DSFOU (ANGS.):            1.0000
     N.U.REF (MEAS,TOT)=        14003       14003
     N.REF in XLHEM.HKL=        51877
     N.REF in XLUNMEAS.HKL=           0
     HMAX=   31  KMAX=   32  LMAX=   24
  

--------------------------------------------------------------

     SCALING OF MEASURED INTENSITIES:
     ================================


      SCALE FACTOR:        0.8126  F(EXP)/SK = F(ABS)
      B OVERALL   :        4.5129
      R(Wilson)   :       49.6181
      DSFOU       :        1.0000
      FACDF       :        2.0000  Observed if I > FACDF * sig(I)

      SHELL  DMEAN  DINF  SFC2/SFO2  Nref  f.unobs
        1     2.15  1.71   0.77128   10394  0.0516
        2     1.49  1.36   1.39535   10347  0.2084
        3     1.26  1.19   1.18951   10402  0.3781
        4     1.13  1.08   0.82561   10372  0.4474
        5     1.04  1.00   0.94616   10362  0.6307

 -------------------------------------------------------------

     DATA NORMALIZING:
     ================

     NUMBER OF INPUT REFLEXIONS =             51877
     F(ABS)  =  F(EXP) /          0.8126

     MAXIMUM         H         K         L
     INDICES        31        32        24

                   CENT    ACENT     HK0     0KL     H0L    REST
     </E2-1/>      0.968   0.736   1.118   1.040   1.061   0.753

      E2MEAN      :    0.961468

     <E**2> ACCORDING TO PARITY GROUPS ( D-SPACING > 1.000
        ALL     GGG     GGU     GUG     GUU     UGG     UGU     UUG     UUU
E^2   1.000   0.995   1.044   1.039   1.002   0.987   0.990   0.972   0.971
N     51877    6477    6476    6470    6504    6480    6488    6510    6472

--------------------------------------------------------------

     PHASE REFINEMENT DETAILS:
     ======================== 
    TOTAL N. OF E-VALUES =     51877
    D-SPACING CUT-OFF =    1.00
    <E>, <E2> =    0.8682  1.0000

    N. SETS AND CYCLES =       50   1000
    ELIM FOR K REFLECTIONS =    0.00
    N.REFLECTIONS > EKLIM =     51877
    ELIM FOR H REFLECTIONS =    0.00
    N.REFLECTIONS > EHLIM =     51877
    N. ATOMS IN UNIT_CELL (NCELL)  =  1344
    PIXELS(0); P_ATOMS(1); OMIT(2) =     0
    FRAC. RANDOMLY DELETED ATOMS = 0.000

    GRID SPACING IN ANGS. =    0.33
    N.GRID POINTS (XYZ) =     96    96    72
    ESD FACTOR FOR MASK DEFINITION =    2.50
    ESD FACT FOR PEAK ACCEPTANCE (ATOMS=1,2) =  3.75
    ESD FACTOR IN SEARCH (DIF.FOURIER) =  1.50

---------------------------------------------------------------

  SUMMARY OF SOLUTIONS:
   SET   CC      SEED    NCYC NITER  RVAL(ini,end) PKS(ini,end)  RO/SIG
    43 0.8685  0.8431370 1000    3      69.5  73.5  1604  1583   12.96
    45 0.8677  0.8823530 1000    3      70.4  75.6  1608  1421   12.80
    29 0.8666  0.5686270 1000    3      70.5  75.8  1606  1545   14.10
    26 0.8699  0.5098040 1000    3      69.3  76.0  1606  1464   14.19
     5 0.8679  0.0980390 1000    3      69.6  77.1  1604  1515   12.89
     7 0.8676  0.1372550 1000    3      69.9  77.4  1602  1495   15.34
    31 0.8662  0.6078430 1000    3      70.8  77.4  1604  1472   13.94
     1 0.8683  0.0196080 1000    3      70.3  77.8  1601  1479   15.20
    27 0.8665  0.5294120 1000    3      70.2  77.8  1609  1469   15.71
    41 0.8684  0.8039220 1000    3      68.6  78.3  1606  1384   15.69
    21 0.8689  0.4117650 1000    3      70.0  78.4  1607  1368   15.30
    24 0.8669  0.4705880 1000    3      69.5  78.6  1609  1383   14.23
    49 0.8686  0.9607840 1000    3      69.3  78.8  1600  1384   15.32
    36 0.8666  0.7058820 1000    3      70.6  78.9  1603  1424   14.47
    20 0.8677  0.3921570 1000    3      70.6  78.9  1603  1461   15.85
    25 0.8671  0.4901960 1000    3      68.6  78.9  1604  1314   14.55
    22 0.8691  0.4313730 1000    3      70.7  79.4  1604  1361   15.47
    32 0.8687  0.6274510 1000    3      69.6  79.5  1606  1353   15.09
     6 0.8694  0.1176470 1000    3      68.9  79.6  1611  1346   15.75
     3 0.8683  0.0588240 1000    3      69.5  79.6  1607  1369   13.87
    15 0.8677  0.2941180 1000    3      70.3  79.7  1601  1328   15.28
    17 0.8681  0.3333330 1000    3      70.8  79.8  1605  1380   14.80
    44 0.8689  0.8627450 1000    3      71.3  79.9  1607  1418   16.97
    16 0.8682  0.3137260 1000    3      70.4  80.0  1603  1401   15.07
     4 0.8685  0.0784310 1000    3      69.1  80.0  1608  1386   16.56
    14 0.8677  0.2745100 1000    3      68.5  80.1  1609  1368   16.15
    19 0.8701  0.3725490 1000    3      69.7  80.2  1609  1308   15.80
    23 0.8680  0.4509800 1000    3      69.3  80.3  1604  1426   14.85
    13 0.8660  0.2549020 1000    3      71.2  80.6  1604  1363   13.91
    40 0.8676  0.7843140 1000    3      69.8  81.1  1604  1324   16.13
    48 0.8676  0.9411770 1000    3      69.5  81.3  1605  1373   14.43
    50 0.8678  0.9803920 1000    3      69.7  81.5  1604  1338   15.19
    37 0.8675  0.7254900 1000    3      69.2  81.6  1608  1305   14.80
    46 0.8664  0.9019610 1000    3      71.0  82.0  1606  1336   15.16
     2 0.8683  0.0392160 1000    3      67.9  82.1  1600  1247   17.55
    10 0.8680  0.1960780 1000    3      69.8  82.3  1606  1321   15.79
    47 0.8679  0.9215690 1000    3      70.4  82.4  1602  1411   15.94
    42 0.8674  0.8235290 1000    3      69.9  82.6  1605  1360   17.13
    34 0.8680  0.6666670 1000    3      69.2  83.3  1607  1279   14.63
    12 0.8678  0.2352940 1000    3      70.4  83.4  1605  1331   17.15
    11 0.8691  0.2156860 1000    3      70.8  83.7  1603  1277   15.64
    35 0.8672  0.6862750 1000    3      71.1  84.1  1605  1320   16.27
    38 0.8678  0.7450980 1000    3      70.7  84.6  1604  1265   15.86
     9 0.8687  0.1764710 1000    3      70.4  84.8  1604  1286   18.84
    28 0.8703  0.5490200 1000    3      70.0  85.3  1602  1268   19.81
    39 0.8676  0.7647060 1000    3      70.5  86.0  1605  1195   18.17
    33 0.8688  0.6470590 1000    3      70.2  86.1  1609  1225   18.90
    30 0.8692  0.5882350 1000    3      69.7  86.9  1600  1232   16.71
    18 0.8687  0.3529410 1000    3      70.9  87.0  1605  1296   19.95
     8 0.8676  0.1568630 1000    3      70.1  87.2  1606  1157   18.79
 TOTAL NUMBER OF CYCLES IS        50000
------------------------------------------------------------------------------

  COPY OF FILE.CDR:
  ==== == =======

gramicidin_A   C900 H1440  O186  N160                                           
CELL                                                                            
31.595  32.369  24.219  90.  90.  90.                                           
LATTICE                                                                         
P                                                                               
SYMMETRY                                                                        
X, Y, Z                                                                         
1/2-X, -Y, 1/2+Z                                                                
-X, 1/2+Y, 1/2-Z                                                                
1/2+X, 1/2-Y, -Z                                                                
CONTENT                                                                         
C    H                                                                          
1344 400                                                                        
&CONTROL                                                                        
IHKL=1,DSFOU=1.00,NSET=50,NCYCLE=1000,RVMIN=1.,                                 
IATOMS=0,FSIGRO=2.5,FSIGDM=3.75,DELTLV=1.5,NITER=3,ifousg=0,                    
IBREAK=0,CCTLV=0.888,IEXCC=1,IPHASE=2/                                          
++++++++++++++++++++++++++++++++++++++++++++++++++++++++++++++
   Job finished on 27- 4-2021   at 20:29:16
   Elapsed time:      3553 seconds
++++++++++++++++++++++++++++++++++++++++++++++++++++++++++++++
