# Supplementary material for: A new density-modification procedure extending the application of the recent |ρ|-based phasing algorithm to larger crystal structures
Source: Acta Crystallogr A Found Adv. 2021 Jun 21;77(Pt 4):339–47. doi: 10.1107/S2053273321004915 (PMC8248888; doi:10.1107/S2053273321004915)
Supplement: Supplementary file 1 [file a-77-00339-sup1.zip › Suppl_material/A1_A2_B1_weak/A2_TRICHOVIRIN.LPT]

 ============================================================
   STRUCTURE SOLUTION BY PATTERSON-FUNCTION DIRECT METHODS: 
   The Sm-FFT algorithm based on abs(ro): 25 Set 2020
   Copyright Prof. Jordi Rius
   Institut de Ciencia de Materials de Barcelona (CSIC)
   Reference: Rius J. Acta Cryst (2020) A76 489-493 
   Date is  7- 4-2021   at 18:33:46
 ============================================================

     CRYSTAL DATA:
     =============
     TRICHOVIRIN_3sbn P21 0.9A                                                       

     A=  24.284      B=   9.986     C=  37.567
     ALPHA=   90.00  BETA=   97.15  GAMMA=   90.00

     VOLUME (A3)=       9039.16

     (SINT/L)2=  0.000431*H2 + 0.002507*K2 + 0.000180*L2 +
                 0.000000*HK + 0.000069*HL + 0.000000*KL

     BRAVAIS LATTICE IS  P  CENTRED AT:

       1)  0.000000       0.000000       0.000000

      SYMMETRY OPERATIONS: 

      R11  R12  R13     R21  R22  R23     R31  R32  R33    T1     T2     T3

  1)    1    0    0       0    1    0       0    0    1    0.00   0.00   0.00
  2)   -1    0    0       0    1    0       0    0   -1    0.00   0.50   0.00

     STRUCTURE TREATED AS NON-CENTROSYMMETRIC

     TYPE OF RADIATION IS X-RAYS

          UNIT CELL CONTENTS
      SYMBOL  ATOMIC_NUMBER    NUMBER IN CELL    TYPE    SCAT_POWER
        O           8              152            1           8.00
        N           7               64            2           7.00
        C           6              280            3           6.00
        H           1              364            4           1.00
     RANDOM STARTING PHASES
--------------------------------------------------------------

     FORBIDDEN REFLECTIONS IN DATA FILE *.HKL:
     =========================================
    H    K    L    X        DXO        <XO>        NEQ

--------------------------------------------------------------

      DATA REDUCTION:
     ==============

     INPUT DATA ARE F**2
     % COMPLETENESS (>DSFOU):    98.679

     UNIQUE REFL. WITH AVERAGED INPUT DATA
     Rint(I) in (%):   0.00000  Nref:         0
     Rint(F) in (%):   0.00000

     ds_interval        Rsig(I)   Rsig(F)      Nref
  
     DSMIN (ANGS.):            0.8999

     DSFOU (ANGS.):            0.9500
     N.U.REF (MEAS,TOT)=        11635       11847
     N.REF in XLHEM.HKL=        21816
     N.REF in XLUNMEAS.HKL=         292
     HMAX=   25  KMAX=   10  LMAX=   39
  

--------------------------------------------------------------

     SCALING OF MEASURED INTENSITIES:
     ================================


      SCALE FACTOR:        0.6168  F(EXP)/SK = F(ABS)
      B OVERALL   :        6.7583
      R(Wilson)   :       75.8115
      DSFOU       :        0.9500
      FACDF       :        2.0000  Observed if I > FACDF * sig(I)

      SHELL  DMEAN  DINF  SFC2/SFO2  Nref  f.unobs
        1     2.05  1.62   0.75038    4394  0.0032
        2     1.42  1.29   1.59890    4423  0.0163
        3     1.20  1.13   1.01239    4362  0.0417
        4     1.07  1.02   0.84008    4357  0.0978
        5     0.98  0.95   0.98000    4280  0.2121

 -------------------------------------------------------------

     DATA NORMALIZING:
     ================

     NUMBER OF INPUT REFLEXIONS =             21816
     F(ABS)  =  F(EXP) /          0.6168

     MAXIMUM         H         K         L
     INDICES        25        10        39

                   CENT    ACENT     HK0     0KL     H0L    REST
     </E2-1/>      0.968   0.736   0.840   0.877   0.655   0.747

      E2MEAN      :    0.921557

     <E**2> ACCORDING TO PARITY GROUPS ( D-SPACING > 0.950
        ALL     GGG     GGU     GUG     GUU     UGG     UGU     UUG     UUU
E^2   1.000   0.993   0.998   1.013   0.960   1.044   1.019   0.935   1.039
N     21816    2721    2698    2743    2752    2704    2718    2746    2734

--------------------------------------------------------------

     PHASE REFINEMENT DETAILS:
     ======================== 
    TOTAL N. OF E-VALUES =     21816
    D-SPACING CUT-OFF =    0.95
    <E>, <E2> =    0.8693  1.0000

    N. SETS AND CYCLES =       25   1000
    ELIM FOR K REFLECTIONS =    0.00
    N.REFLECTIONS > EKLIM =     21816
    ELIM FOR H REFLECTIONS =    0.00
    N.REFLECTIONS > EHLIM =     21816
    N. ATOMS IN UNIT_CELL (NCELL)  =   496
    PIXELS(0); P_ATOMS(1); OMIT(2) =     0
    FRAC. RANDOMLY DELETED ATOMS = 0.000

    GRID SPACING IN ANGS. =    0.33
    N.GRID POINTS (XYZ) =     72    32   112
    ESD FACTOR FOR MASK DEFINITION =    2.50
    ESD FACT FOR PEAK ACCEPTANCE (ATOMS=1,2) =  3.70
    ESD FACTOR IN SEARCH (DIF.FOURIER) =  1.10

---------------------------------------------------------------

  SUMMARY OF SOLUTIONS:
   SET   CC      SEED    NCYC NITER  RVAL(ini,end) PKS(ini,end)  RO/SIG
    14 0.8840  0.5384620  101   10      34.4  16.0   594   456   11.30
    23 0.8832  0.8846160  573   10      34.0  16.0   593   459   12.80
    16 0.8843  0.6153850  473   10      35.6  16.0   595   455   11.89
     4 0.8836  0.1538470  795   10      35.4  16.1   595   458   11.38
     7 0.8834  0.2692310  138   10      34.4  16.1   592   463   11.35
     8 0.8838  0.3076930  943   10      35.9  16.1   595   459   11.98
     1 0.8847  0.0384620  156   10      33.1  16.2   595   465   12.01
     6 0.8835  0.2307700  441   10      33.7  16.2   594   462   12.98
    22 0.8831  0.8461540  840   10      34.3  16.2   594   461   12.45
    10 0.8845  0.3846160  892   10      34.6  16.2   595   454   11.17
    13 0.8834  0.5000000  618   10      34.6  16.3   595   458   12.38
    15 0.8847  0.5769240  598   10      34.3  16.3   595   457   11.48
    12 0.8847  0.4615390  683   10      34.6  16.4   593   455   11.61
    19 0.8792  0.7307700 1000   10      41.9  16.5   592   459   12.32
    21 0.8649  0.8076930 1000   10      72.7  53.9   595   595   12.93
    20 0.8677  0.7692310 1000   10      70.9  59.7   591   595   14.05
    17 0.8652  0.6538470 1000   10      71.4  63.3   591   595   13.84
    24 0.8668  0.9230770 1000   10      70.0  65.5   592   594   14.21
    18 0.8659  0.6923080 1000   10      71.0  70.1   591   595   15.47
     2 0.8667  0.0769240 1000   10      71.7  75.8   591   595   19.97
     9 0.8672  0.3461540 1000   10      69.6  77.6   593   594   20.86
     3 0.8681  0.1153850 1000   10      70.3  77.7   595   595   18.36
    25 0.8680  0.9615390 1000   10      70.7  79.1   591   595   20.74
     5 0.8683  0.1923080 1000   10      74.7  80.5   593   595   20.79
    11 0.8680  0.4230770 1000   10      69.9  82.9   593   595   21.51
 TOTAL NUMBER OF CYCLES IS        19251
------------------------------------------------------------------------------

  COPY OF FILE.CDR:
  ==== == =======

TRICHOVIRIN_3sbn P21 0.9A                                                       
CELL                                                                            
 24.284   9.986  37.567  90.000  97.150   90.000                                
LATTICE                                                                         
P                                                                               
SYMMETRY                                                                        
X,Y,Z                                                                           
-X,1/2+Y,-Z                                                                     
CONTENTS                                                                        
O    N      C     H                                                             
152  64   280    364                                                            
&CONTROL IHKL=1,NSET=25,NCYCLE=1000,DSFOU=0.95,RVMIN=1.,                        
BINIT=0.0384620,IATOMS=0,FSIGRO=2.5,FSIGDM=3.7,DELTLV=1.1,                      
IFOUSG=0,IPHASE=2,IBREAK=0,CCtlv=0.883,IEXCC=1/                                 
                                                                                
                                                                                
                                                                                
                                                                                
++++++++++++++++++++++++++++++++++++++++++++++++++++++++++++++
   Job finished on  7- 4-2021   at 23: 6: 8
   Elapsed time:     16342 seconds
++++++++++++++++++++++++++++++++++++++++++++++++++++++++++++++
