# Supplementary material for: A new density-modification procedure extending the application of the recent |ρ|-based phasing algorithm to larger crystal structures
Source: Acta Crystallogr A Found Adv. 2021 Jun 21;77(Pt 4):339–47. doi: 10.1107/S2053273321004915 (PMC8248888; doi:10.1107/S2053273321004915)
Supplement: Supplementary file 1 [file a-77-00339-sup1.zip › Suppl_material/A1_A2_B1_weak/B1_cephaibola.LPT]

 ============================================================
   STRUCTURE SOLUTION BY PATTERSON-FUNCTION DIRECT METHODS: 
   The Sm-FFT algorithm based on abs(ro): 25 Set 2020
   Copyright Prof. Jordi Rius
   Institut de Ciencia de Materials de Barcelona (CSIC)
   Reference: Rius J. Acta Cryst (2020) A76 489-493 
   Date is  5- 4-2021   at 18:19:53
 ============================================================

     CRYSTAL DATA:
     =============
     Cephaibol_A P21212, Z=4, 100K, L=1.5418A, (R_Anode) Solv:22.0%                  

     A=  30.534      B=  37.787     C=   9.115
     ALPHA=   90.00  BETA=   90.00  GAMMA=   90.00

     VOLUME (A3)=      10516.78

     (SINT/L)2=  0.000268*H2 + 0.000175*K2 + 0.003009*L2 +
                 0.000000*HK + 0.000000*HL + 0.000000*KL

     BRAVAIS LATTICE IS  P  CENTRED AT:

       1)  0.000000       0.000000       0.000000

      SYMMETRY OPERATIONS: 

      R11  R12  R13     R21  R22  R23     R31  R32  R33    T1     T2     T3

  1)    1    0    0       0    1    0       0    0    1    0.00   0.00   0.00
  2)   -1    0    0       0   -1    0       0    0    1    0.00   0.00   0.00
  3)   -1    0    0       0    1    0       0    0   -1    0.50   0.50   0.00
  4)    1    0    0       0   -1    0       0    0   -1    0.50   0.50   0.00

     STRUCTURE TREATED AS NON-CENTROSYMMETRIC

     TYPE OF RADIATION IS X-RAYS

          UNIT CELL CONTENTS
      SYMBOL  ATOMIC_NUMBER    NUMBER IN CELL    TYPE    SCAT_POWER
        O           8               60            1           8.00
        C           6              564            2           6.00
     STARTING PHASES FROM MODULUS FUNCTION
--------------------------------------------------------------

     FORBIDDEN REFLECTIONS IN DATA FILE *.HKL:
     =========================================
    H    K    L    X        DXO        <XO>        NEQ

--------------------------------------------------------------

      DATA REDUCTION:
     ==============

     INPUT DATA ARE F**2
     % COMPLETENESS (>DSFOU):    99.100

     UNIQUE REFL. WITH AVERAGED INPUT DATA
     Rint(I) in (%):   0.00000  Nref:         0
     Rint(F) in (%):   0.00000

     ds_interval        Rsig(I)   Rsig(F)      Nref
  
     DSMIN (ANGS.):            0.9543

     DSFOU (ANGS.):            1.0000
     N.U.REF (MEAS,TOT)=         6155        6217
     N.REF in XLHEM.HKL=        21806
     N.REF in XLUNMEAS.HKL=         198
     HMAX=   30  KMAX=   37  LMAX=    9
  

--------------------------------------------------------------

     SCALING OF MEASURED INTENSITIES:
     ================================


      SCALE FACTOR:        0.0704  F(EXP)/SK = F(ABS)
      B OVERALL   :        4.4555
      R(Wilson)   :       41.5632
      DSFOU       :        1.0000
      FACDF       :        2.0000  Observed if I > FACDF * sig(I)

      SHELL  DMEAN  DINF  SFC2/SFO2  Nref  f.unobs
        1     2.15  1.71   0.80064    4414  0.0048
        2     1.49  1.36   1.39380    4433  0.0178
        3     1.26  1.19   1.08266    4344  0.0295
        4     1.13  1.08   0.83836    4368  0.0442
        5     1.04  1.00   0.98728    4247  0.0932

 -------------------------------------------------------------

     DATA NORMALIZING:
     ================

     NUMBER OF INPUT REFLEXIONS =             21806
     F(ABS)  =  F(EXP) /          0.0704

     MAXIMUM         H         K         L
     INDICES        30        37         9

                   CENT    ACENT     HK0     0KL     H0L    REST
     </E2-1/>      0.968   0.736   0.921   1.292   1.033   0.727

      E2MEAN      :    0.964474

     <E**2> ACCORDING TO PARITY GROUPS ( D-SPACING > 1.000
        ALL     GGG     GGU     GUG     GUU     UGG     UGU     UUG     UUU
E^2   1.000   1.067   1.053   0.944   0.973   1.008   1.050   0.933   0.973
N     21806    2735    2701    2753    2724    2743    2690    2740    2720

--------------------------------------------------------------

     PHASE REFINEMENT DETAILS:
     ======================== 
    TOTAL N. OF E-VALUES =     21806
    D-SPACING CUT-OFF =    1.00
    <E>, <E2> =    0.8717  1.0000

    N. SETS AND CYCLES =       25   1000
    ELIM FOR K REFLECTIONS =    0.00
    N.REFLECTIONS > EKLIM =     21806
    ELIM FOR H REFLECTIONS =    1.00
    N.REFLECTIONS > EHLIM =      7337
    N. ATOMS IN UNIT_CELL (NCELL)  =   624
    PIXELS(0); P_ATOMS(1); OMIT(2) =     1
    FRAC. RANDOMLY DELETED ATOMS = 0.000

    GRID SPACING IN ANGS. =    0.33
    N.GRID POINTS (XYZ) =     96   112    24
    ESD FACTOR FOR MASK DEFINITION =    2.50
    ESD FACT FOR PEAK ACCEPTANCE (ATOMS=1,2) =  3.70
    ESD FACTOR IN SEARCH (DIF.FOURIER) =  1.10

---------------------------------------------------------------

  SUMMARY OF SOLUTIONS:
   SET   CC      SEED    NCYC NITER  RVAL(ini,end) PKS(ini,end)  RO/SIG
    22 0.8561  0.8461540  145    5      18.1  10.9   747   568   14.08
    16 0.8567  0.6153850  565    5      18.0  10.9   746   571   14.02
     6 0.8575  0.2307700  620    5      18.1  10.9   746   570   13.86
    12 0.8568  0.4615390  569    5      18.4  10.9   746   566   13.91
     3 0.8578  0.1153850  574    5      18.4  10.9   747   570   14.15
    10 0.8575  0.3846160  312    5      18.1  10.9   746   572   14.64
    11 0.8563  0.4230770  508    5      18.5  11.0   745   567   14.09
     8 0.8573  0.3076930  277    5      18.2  11.0   746   564   14.01
     2 0.7875  0.0769240 1000    5      61.2  46.1   748   748   22.02
    23 0.7876  0.8846160 1000    5      60.3  52.3   747   748   21.56
    21 0.7869  0.8076930 1000    5      59.5  53.5   748   748   21.97
     5 0.7899  0.1923080 1000    5      60.6  55.5   747   748   25.52
     1 0.7866  0.0384620 1000    5      61.4  56.3   748   748   23.28
    25 0.7864  0.9615390 1000    5      61.4  59.1   745   748   28.71
    14 0.7882  0.5384620 1000    5      62.2  60.5   748   747   25.86
    24 0.7882  0.9230770 1000    5      59.8  60.6   745   746   28.22
     7 0.7850  0.2692310 1000    5      58.5  60.8   746   748   35.29
    15 0.7829  0.5769240 1000    5      59.5  60.8   747   748   27.23
     4 0.7829  0.1538470 1000    5      60.6  61.0   744   748   28.57
     9 0.7837  0.3461540 1000    5      61.4  62.1   746   748   24.47
    13 0.7851  0.5000000 1000    5      60.0  62.8   746   748   33.46
    19 0.7861  0.7307700 1000    5      59.7  63.3   747   747   32.42
    17 0.7831  0.6538470 1000    5      59.6  64.1   746   747   27.85
    18 0.7836  0.6923080 1000    5      60.0  64.3   746   748   29.18
    20 0.7862  0.7692310 1000    5      60.6  64.4   744   746   32.27
 TOTAL NUMBER OF CYCLES IS        20570
------------------------------------------------------------------------------

  COPY OF FILE.CDR:
  ==== == =======

Cephaibol_A P21212, Z=4, 100K, L=1.5418A, (R_Anode) Solv:22.0%                  
CELL                                                                            
30.534 37.787 9.115 90. 90. 90.                                                 
LATTICE                                                                         
P                                                                               
SYMMETRY                                                                        
 X,Y,Z                                                                          
 -X,-Y,Z                                                                        
 -X+1/2,Y+1/2,-Z                                                                
 X+1/2,-Y+1/2,-Z                                                                
CONTENTS                                                                        
C      O                                                                        
564   60                                                                        
&CONTROL IHKL=1,DSFOU=1.00,NSET=25,BINIT=0.0384620,NCYCLE=1000,RVMIN=1.,        
IATOMS=1,FSIGRO=2.50,FSIGDM=3.7,DELTLV=1.1,NITER=5,IFOUSG=0,                    
IBREAK=0,CCTLV=0.8555,iphase=1/                                                 
                                                                                
0.0769240                                                                       
                                                                                
++++++++++++++++++++++++++++++++++++++++++++++++++++++++++++++
   Job finished on  5- 4-2021   at 23: 8:41
   Elapsed time:     17328 seconds
++++++++++++++++++++++++++++++++++++++++++++++++++++++++++++++
