# Supplementary material for: A new density-modification procedure extending the application of the recent |ρ|-based phasing algorithm to larger crystal structures
Source: Acta Crystallogr A Found Adv. 2021 Jun 21;77(Pt 4):339–47. doi: 10.1107/S2053273321004915 (PMC8248888; doi:10.1107/S2053273321004915)
Supplement: Supplementary file 1 [file a-77-00339-sup1.zip › Suppl_material/A1_A2_B1_weak/B1_gramicidin_A.LPT]

 ============================================================
   STRUCTURE SOLUTION BY PATTERSON-FUNCTION DIRECT METHODS: 
   The Sm-FFT algorithm based on abs(ro): 25 Set 2020
   Copyright Prof. Jordi Rius
   Institut de Ciencia de Materials de Barcelona (CSIC)
   Reference: Rius J. Acta Cryst (2020) A76 489-493 
   Date is 30-11-2020   at 13:36:21
 ============================================================

     CRYSTAL DATA:
     =============
     gramicidin_A   C900 H1440  O186  N160                                           

     A=  31.595      B=  32.369     C=  24.219
     ALPHA=   90.00  BETA=   90.00  GAMMA=   90.00

     VOLUME (A3)=      24768.73

     (SINT/L)2=  0.000250*H2 + 0.000239*K2 + 0.000426*L2 +
                 0.000000*HK + 0.000000*HL + 0.000000*KL

     BRAVAIS LATTICE IS  P  CENTRED AT:

       1)  0.000000       0.000000       0.000000

      SYMMETRY OPERATIONS: 

      R11  R12  R13     R21  R22  R23     R31  R32  R33    T1     T2     T3

  1)    1    0    0       0    1    0       0    0    1    0.00   0.00   0.00
  2)   -1    0    0       0   -1    0       0    0    1    0.50   0.00   0.50
  3)   -1    0    0       0    1    0       0    0   -1    0.00   0.50   0.50
  4)    1    0    0       0   -1    0       0    0   -1    0.50   0.50   0.00

     STRUCTURE TREATED AS NON-CENTROSYMMETRIC

     TYPE OF RADIATION IS X-RAYS

          UNIT CELL CONTENTS
      SYMBOL  ATOMIC_NUMBER    NUMBER IN CELL    TYPE    SCAT_POWER
        C           6             1344            1           6.00
        H           1              400            2           1.00
     STARTING PHASES FROM MODULUS FUNCTION
--------------------------------------------------------------

     FORBIDDEN REFLECTIONS IN DATA FILE *.HKL:
     =========================================
    H    K    L    X        DXO        <XO>        NEQ

--------------------------------------------------------------

      DATA REDUCTION:
     ==============

     INPUT DATA ARE F**2
     % COMPLETENESS (>DSFOU):   100.000

     UNIQUE REFL. WITH AVERAGED INPUT DATA
     Rint(I) in (%):   0.00000  Nref:         0
     Rint(F) in (%):   0.00000

     ds_interval        Rsig(I)   Rsig(F)      Nref
  
     DSMIN (ANGS.):            0.8615

     DSFOU (ANGS.):            1.0000
     N.U.REF (MEAS,TOT)=        14003       14003
     N.REF in XLHEM.HKL=        51877
     N.REF in XLUNMEAS.HKL=           0
     HMAX=   31  KMAX=   32  LMAX=   24
  

--------------------------------------------------------------

     SCALING OF MEASURED INTENSITIES:
     ================================


      SCALE FACTOR:        0.8126  F(EXP)/SK = F(ABS)
      B OVERALL   :        4.5129
      R(Wilson)   :       49.6181
      DSFOU       :        1.0000
      FACDF       :        2.0000  Observed if I > FACDF * sig(I)

      SHELL  DMEAN  DINF  SFC2/SFO2  Nref  f.unobs
        1     2.15  1.71   0.77128   10394  0.0516
        2     1.49  1.36   1.39535   10347  0.2084
        3     1.26  1.19   1.18951   10402  0.3781
        4     1.13  1.08   0.82561   10372  0.4474
        5     1.04  1.00   0.94616   10362  0.6307

 -------------------------------------------------------------

     DATA NORMALIZING:
     ================

     NUMBER OF INPUT REFLEXIONS =             51877
     F(ABS)  =  F(EXP) /          0.8126

     MAXIMUM         H         K         L
     INDICES        31        32        24

                   CENT    ACENT     HK0     0KL     H0L    REST
     </E2-1/>      0.968   0.736   1.118   1.040   1.061   0.753

      E2MEAN      :    0.961468

     <E**2> ACCORDING TO PARITY GROUPS ( D-SPACING > 1.000
        ALL     GGG     GGU     GUG     GUU     UGG     UGU     UUG     UUU
E^2   1.000   0.995   1.044   1.039   1.002   0.987   0.990   0.972   0.971
N     51877    6477    6476    6470    6504    6480    6488    6510    6472

--------------------------------------------------------------

     PHASE REFINEMENT DETAILS:
     ======================== 
    TOTAL N. OF E-VALUES =     51877
    D-SPACING CUT-OFF =    1.00
    <E>, <E2> =    0.8682  1.0000

    N. SETS AND CYCLES =       50   1000
    ELIM FOR K REFLECTIONS =    0.00
    N.REFLECTIONS > EKLIM =     51877
    ELIM FOR H REFLECTIONS =    1.00
    N.REFLECTIONS > EHLIM =     17697
    N. ATOMS IN UNIT_CELL (NCELL)  =  1344
    PIXELS(0); P_ATOMS(1); OMIT(2) =     1
    FRAC. RANDOMLY DELETED ATOMS = 0.000

    GRID SPACING IN ANGS. =    0.33
    N.GRID POINTS (XYZ) =     96    96    72
    ESD FACTOR FOR MASK DEFINITION =    2.50
    ESD FACT FOR PEAK ACCEPTANCE (ATOMS=1,2) =  3.75
    ESD FACTOR IN SEARCH (DIF.FOURIER) =  1.50

---------------------------------------------------------------

  SUMMARY OF SOLUTIONS:
   SET   CC      SEED    NCYC NITER  RVAL(ini,end) PKS(ini,end)  RO/SIG
    19 0.7629  0.3914030 1000    3     106.0  92.8  1323   403   32.51
    35 0.7661  0.7051290 1000    3     104.1  95.2  1349   375   38.66
    44 0.7656  0.8815990 1000    3     111.6  98.8  1306   371   32.79
    39 0.7644  0.7835600 1000    3     133.1  99.5  1322   383   35.64
    24 0.7647  0.4894420 1000    3     111.6  99.8  1298   357   39.83
    15 0.7639  0.3129720 1000    3     112.7 100.1  1304   345   39.78
    45 0.7679  0.9012070 1000    3     103.7 100.3  1336   353   38.73
    18 0.7627  0.3717950 1000    3     120.8 102.0  1291   379   32.67
    47 0.7610  0.9404230 1000    3     117.4 102.1  1284   322   48.53
     6 0.7647  0.1365010 1000    3     115.0 102.1  1324   359   43.88
    20 0.7663  0.4110110 1000    3     102.8 102.1  1341   379   36.88
     5 0.7636  0.1168930 1000    3     123.7 102.3  1303   365   40.44
     1 0.7620  0.0384620 1000    3     131.6 103.8  1316   392   40.90
    26 0.7636  0.5286580 1000    3     123.6 105.9  1325   356   41.20
    13 0.7675  0.2737560 1000    3     106.5 106.4  1313   320   41.64
    14 0.7629  0.2933640 1000    3     129.0 106.9  1312   310   53.08
    48 0.7676  0.9600310 1000    3     124.3 107.0  1292   362   39.41
     8 0.7660  0.1757170 1000    3     129.3 107.8  1298   376   40.75
    12 0.7657  0.2541480 1000    3     121.2 108.0  1286   390   39.05
    30 0.7648  0.6070890 1000    3     130.4 108.0  1305   369   43.48
    50 0.7646  0.9992460 1000    3     122.0 108.5  1298   299   45.33
     2 0.7661  0.0580700 1000    3     108.9 108.5  1337   319   42.81
    43 0.7661  0.8619910 1000    3     121.5 108.9  1329   341   47.52
    22 0.7658  0.4502270 1000    3     127.9 109.7  1329   339   46.59
    21 0.7653  0.4306190 1000    3     115.5 109.7  1301   301   41.01
    23 0.7665  0.4698350 1000    3     117.3 109.8  1296   291   55.84
    33 0.7620  0.6659130 1000    3     119.1 110.0  1287   323   38.06
    32 0.7664  0.6463050 1000    3     106.5 110.1  1351   326   51.03
    40 0.7654  0.8031680 1000    3     122.2 110.2  1277   338   43.74
    36 0.7642  0.7247370 1000    3     128.3 110.2  1292   331   45.67
    42 0.7632  0.8423840 1000    3     110.3 110.8  1330   295   56.88
    16 0.7684  0.3325800 1000    3     132.8 111.5  1314   342   44.91
     7 0.7618  0.1561090 1000    3     131.9 111.5  1289   360   39.50
    34 0.7646  0.6855210 1000    3     108.9 112.5  1330   325   45.95
    11 0.7650  0.2345400 1000    3     135.7 112.7  1282   307   47.66
    28 0.7671  0.5678740 1000    3     120.5 113.0  1282   354   44.74
    37 0.7674  0.7443440 1000    3     123.9 113.1  1310   312   53.80
    29 0.7660  0.5874820 1000    3     118.8 113.7  1304   268   48.55
    49 0.7680  0.9796390 1000    3     130.7 114.8  1315   334   44.87
    41 0.7648  0.8227760 1000    3     111.2 114.9  1356   322   47.80
    17 0.7636  0.3521880 1000    3     110.4 115.9  1330   305   49.26
     9 0.7648  0.1953250 1000    3     116.2 116.1  1323   301   49.58
     4 0.7681  0.0972860 1000    3     109.3 116.2  1345   311   51.87
    31 0.7611  0.6266970 1000    3     126.3 116.4  1302   344   39.89
    10 0.7637  0.2149330 1000    3     127.6 118.5  1289   316   43.94
    38 0.7643  0.7639520 1000    3     122.3 118.8  1300   321   52.97
     3 0.7664  0.0776780 1000    3     125.5 121.2  1304   274   45.56
    25 0.7601  0.5090500 1000    3     131.5 122.2  1299   266   51.22
    27 0.7648  0.5482660 1000    3     122.7 123.3  1301   258   52.92
    46 0.7631  0.9208150 1000    3     128.4 125.9  1298   312   45.94
 TOTAL NUMBER OF CYCLES IS        50000
------------------------------------------------------------------------------

  COPY OF FILE.CDR:
  ==== == =======

gramicidin_A   C900 H1440  O186  N160                                           
CELL                                                                            
31.595  32.369  24.219  90.  90.  90.                                           
LATTICE                                                                         
P                                                                               
SYMMETRY                                                                        
X, Y, Z                                                                         
1/2-X, -Y, 1/2+Z                                                                
-X, 1/2+Y, 1/2-Z                                                                
1/2+X, 1/2-Y, -Z                                                                
CONTENT                                                                         
C    H                                                                          
1344 400                                                                        
&CONTROL                                                                        
IHKL=1,DSFOU=1.00,NSET=50,BINIT=0.0384620,NCYCLE=1000,RVMIN=1.,                 
IATOMS=1,FSIGRO=2.5,FSIGDM=3.75,DELTLV=1.5,NITER=3,ifousg=1,                    
IBREAK=0,CCTLV=0.835,IPHASE=1/                                                  
++++++++++++++++++++++++++++++++++++++++++++++++++++++++++++++
   Job finished on  1-12-2020   at 14:30:58
   Elapsed time:      3277 seconds
++++++++++++++++++++++++++++++++++++++++++++++++++++++++++++++
