# Supplementary material for: A new density-modification procedure extending the application of the recent |ρ|-based phasing algorithm to larger crystal structures
Source: Acta Crystallogr A Found Adv. 2021 Jun 21;77(Pt 4):339–47. doi: 10.1107/S2053273321004915 (PMC8248888; doi:10.1107/S2053273321004915)
Supplement: Supplementary file 1 [file a-77-00339-sup1.zip › Suppl_material/A1_A2_B1_weak/sol1_A1_actino_D.CIF]

data_XLENS 

loop_
_symmetry_equiv_pos_as_xyz
 +X,+Y,+Z 

_cell_length_a       15.73700
_cell_length_b       15.88700
_cell_length_c       25.15600
_cell_angle_alpha    85.9300
_cell_angle_beta     86.1900
_cell_angle_gamma    69.8600

loop_
_atom_site_label
_atom_site_type_symbol
_atom_site_fract_x
_atom_site_fract_y
_atom_site_fract_z
_atom_site_occupancy
_atom_site_U_iso_or_equiv
_atom_site_thermal_displace_type
A1    C      0.60359   0.85416   0.94530   1.00000   0.032  Uiso
A2    C      0.85892   0.56375   0.61095   1.00000   0.032  Uiso
A3    C      0.51243   0.89696   0.46055   1.00000   0.032  Uiso
A4    C      0.98129   0.75032   0.45909   1.00000   0.032  Uiso
A5    C      0.66472   0.43630   0.62324   1.00000   0.032  Uiso
A6    C      0.81141   0.64661   0.40167   1.00000   0.032  Uiso
A7    C      0.91994   0.54749   0.77989   1.00000   0.032  Uiso
A8    C      0.64448   0.41923   0.96927   1.00000   0.032  Uiso
A9    C      0.20790   0.08474   0.86167   1.00000   0.032  Uiso
A10   C      0.89345   0.57492   0.19108   1.00000   0.032  Uiso
A11   C      0.09057   0.73530   0.39109   1.00000   0.032  Uiso
A12   C      0.68752   0.33037   0.69213   1.00000   0.032  Uiso
A13   C      0.83943   0.53960   0.31428   1.00000   0.032  Uiso
A14   C      0.89840   0.60562   0.37519   1.00000   0.032  Uiso
A15   C      0.53448   0.89356   0.62411   1.00000   0.032  Uiso
A16   C      0.36972   0.08080   0.91440   1.00000   0.032  Uiso
A17   C      0.48811   0.98513   0.14149   1.00000   0.032  Uiso
A18   C      0.75424   0.58969   0.22140   1.00000   0.032  Uiso
A19   C      0.31020   0.66353   0.12268   1.00000   0.032  Uiso
A20   C      0.09768   0.77161   0.27686   1.00000   0.032  Uiso
A21   C      0.85419   0.89297   0.40735   1.00000   0.032  Uiso
A22   C      0.78909   0.60214   0.69322   1.00000   0.032  Uiso
A23   C      0.84844   0.57295   0.48433   1.00000   0.032  Uiso
A24   C      0.99740   0.64378   0.30682   1.00000   0.032  Uiso
A25   C      0.28422   0.78657   0.04105   1.00000   0.032  Uiso
A26   C      0.64584   0.91418   0.41864   1.00000   0.032  Uiso
A27   C      0.47735   0.40735   0.64195   1.00000   0.032  Uiso
A28   C      0.12933   0.04490   0.03186   1.00000   0.032  Uiso
A29   C      0.87175   0.29213   0.59834   1.00000   0.032  Uiso
A30   C      0.16151   0.66476   0.41656   1.00000   0.032  Uiso
A31   C      0.71952   0.55773   0.79001   1.00000   0.032  Uiso
A32   C      0.75075   0.20821   0.50947   1.00000   0.032  Uiso
A33   C      0.04295   0.43999   0.81662   1.00000   0.032  Uiso
A34   C      0.77676   0.41557   0.77927   1.00000   0.032  Uiso
A35   C      0.88946   0.14034   0.54502   1.00000   0.032  Uiso
A36   C      0.61108   0.23006   0.58349   1.00000   0.032  Uiso
A37   C      0.15233   0.41387   0.05243   1.00000   0.032  Uiso
A38   C      0.42329   0.10431   0.04359   1.00000   0.032  Uiso
A39   C      0.97496   0.83319   0.22428   1.00000   0.032  Uiso
A40   C      0.37811   0.77784   0.96548   1.00000   0.032  Uiso
A41   C      0.60221   0.87444   0.17796   1.00000   0.032  Uiso
A42   C      0.80104   0.88326   0.52534   1.00000   0.032  Uiso
A43   C      0.13559   0.53362   0.47024   1.00000   0.032  Uiso
A44   C      0.35108   0.96851   0.07145   1.00000   0.032  Uiso
A45   C      0.52928   0.56220   0.68077   1.00000   0.032  Uiso
A46   C      0.84372   0.72492   0.30809   1.00000   0.032  Uiso
A47   C      0.60722   0.97981   0.89576   1.00000   0.032  Uiso
A48   C      0.95592   0.80985   0.11916   1.00000   0.032  Uiso
A49   C      0.87919   0.31284   0.68958   1.00000   0.032  Uiso
A50   C      0.25363   0.23094   0.02912   1.00000   0.032  Uiso
A51   C      0.21645   0.10279   0.97324   1.00000   0.032  Uiso
A52   C      0.65018   0.98002   0.78698   1.00000   0.032  Uiso
A53   C      0.43565   0.80295   0.18300   1.00000   0.032  Uiso
A54   C      0.91280   0.66518   0.33218   1.00000   0.032  Uiso
A55   C      0.88230   0.71078   0.55595   1.00000   0.032  Uiso
A56   C      0.77026   0.49854   0.76447   1.00000   0.032  Uiso
A57   C      0.29623   0.29186   0.02888   1.00000   0.032  Uiso
A58   C      0.16386   0.25601   0.04113   1.00000   0.032  Uiso
A59   C      0.00155   0.78157   0.41570   1.00000   0.032  Uiso
A60   C      0.13481   0.54310   0.37900   1.00000   0.032  Uiso
A61   C      0.56086   0.67848   0.53124   1.00000   0.032  Uiso
A62   C      0.81129   0.62550   0.19563   1.00000   0.032  Uiso
A63   C      0.58886   0.43751   0.86075   1.00000   0.032  Uiso
A64   C      0.89893   0.79638   0.15359   1.00000   0.032  Uiso
A65   C      0.69369   0.40191   0.35981   1.00000   0.032  Uiso
A66   C      0.52367   0.64133   0.56546   1.00000   0.032  Uiso
A67   C      0.68896   0.82504   0.43325   1.00000   0.032  Uiso
A68   C      0.78835   0.93654   0.37285   1.00000   0.032  Uiso
A69   C      0.37283   0.93477   0.22356   1.00000   0.032  Uiso
A70   C      0.93089   0.40072   0.27528   1.00000   0.032  Uiso
A71   C      0.84523   0.74200   0.14180   1.00000   0.032  Uiso
A72   C      0.70366   0.55989   0.54133   1.00000   0.032  Uiso
A73   C      0.65317   0.77449   0.46121   1.00000   0.032  Uiso
A74   C      0.00844   0.93677   0.44837   1.00000   0.032  Uiso
A75   C      0.24973   0.38170   0.03630   1.00000   0.032  Uiso
A76   C      0.28171   0.52009   0.53299   1.00000   0.032  Uiso
A77   C      0.51303   0.34550   0.54036   1.00000   0.032  Uiso
A78   C      0.63426   0.33242   0.80499   1.00000   0.032  Uiso
A79   C      0.86934   0.61792   0.87973   1.00000   0.032  Uiso
A80   C      0.56696   0.91698   0.90556   1.00000   0.032  Uiso
A81   C      0.75357   0.71007   0.61417   1.00000   0.032  Uiso
A82   C      0.86774   0.47575   0.89542   1.00000   0.032  Uiso
A83   C      0.52772   0.14717   0.99161   1.00000   0.032  Uiso
A84   C      0.66556   0.75472   0.62964   1.00000   0.032  Uiso
A85   C      0.56153   0.46049   0.69777   1.00000   0.032  Uiso
A86   C      0.52223   0.08564   0.76652   1.00000   0.032  Uiso
A87   C      0.36221   0.05173   0.77182   1.00000   0.032  Uiso
A88   C      0.48856   0.60953   0.76239   1.00000   0.032  Uiso
A89   C      0.71097   0.52481   0.95003   1.00000   0.032  Uiso
A90   C      0.51753   0.76254   0.66722   1.00000   0.032  Uiso
A91   C      0.26953   0.18856   0.79047   1.00000   0.032  Uiso
A92   C      0.80771   0.95250   0.32617   1.00000   0.032  Uiso
A93   C      0.41409   0.92676   0.91411   1.00000   0.032  Uiso
A94   C      0.14311   0.57943   0.42163   1.00000   0.032  Uiso
A95   C      0.61469   0.70925   0.65850   1.00000   0.032  Uiso
A96   C      0.64211   0.41047   0.66835   1.00000   0.032  Uiso
A97   C      0.82126   0.21127   0.53924   1.00000   0.032  Uiso
A98   C      0.20677   0.58469   0.54334   1.00000   0.032  Uiso
A99   C      0.43104   0.32541   0.01200   1.00000   0.032  Uiso
A100  C      0.78879   0.63550   0.45578   1.00000   0.032  Uiso
A101  C      0.78081   0.72795   0.17951   1.00000   0.032  Uiso
A102  C      0.47475   0.86013   0.03282   1.00000   0.032  Uiso
A103  C      0.10831   0.60788   0.23413   1.00000   0.032  Uiso
A104  C      0.82808   0.51325   0.71784   1.00000   0.032  Uiso
A105  C      0.19126   0.79704   0.51304   1.00000   0.032  Uiso
A106  C      0.43053   0.28780   0.66629   1.00000   0.032  Uiso
A107  C      0.47988   0.85524   0.65110   1.00000   0.032  Uiso
A108  C      0.02397   0.67280   0.25342   1.00000   0.032  Uiso
A109  C      0.29278   0.73651   0.13584   1.00000   0.032  Uiso
A110  C      0.51220   0.76844   0.51157   1.00000   0.032  Uiso
A111  C      0.96274   0.58619   0.86032   1.00000   0.032  Uiso
A112  C      0.48733   0.91719   0.87667   1.00000   0.032  Uiso
A113  C      0.39526   0.47599   0.72148   1.00000   0.032  Uiso
A114  C      0.49812   0.62437   0.71279   1.00000   0.032  Uiso
A115  C      0.79934   0.62271   0.63829   1.00000   0.032  Uiso
A116  C      0.85578   0.47460   0.27566   1.00000   0.032  Uiso
A117  C      0.29275   0.75648   0.18940   1.00000   0.032  Uiso
A118  C      0.50345   0.04183   0.41753   1.00000   0.032  Uiso
A119  C      0.02628   0.77124   0.25307   1.00000   0.032  Uiso
A120  C      0.45822   0.72133   0.69288   1.00000   0.032  Uiso
A121  C      0.62056   0.85080   0.60894   1.00000   0.032  Uiso
A122  C      0.55347   0.94970   0.43348   1.00000   0.032  Uiso
A123  C      0.02101   0.37633   0.06616   1.00000   0.032  Uiso
A124  C      0.69364   0.96808   0.39270   1.00000   0.032  Uiso
A125  C      0.20727   0.78675   0.01137   1.00000   0.032  Uiso
A126  C      0.81478   0.28855   0.84628   1.00000   0.032  Uiso
A127  C      0.17740   0.01704   0.79150   1.00000   0.032  Uiso
A128  C      0.75600   0.38167   0.82947   1.00000   0.032  Uiso
A129  C      0.10603   0.34848   0.05258   1.00000   0.032  Uiso
A130  C      0.95295   0.85861   0.38756   1.00000   0.032  Uiso
A131  C      0.83623   0.94055   0.19735   1.00000   0.032  Uiso
A132  C      0.81367   0.30435   0.55413   1.00000   0.032  Uiso
A133  C      0.38203   0.42097   0.01690   1.00000   0.032  Uiso
A134  C      0.55935   0.81177   0.47846   1.00000   0.032  Uiso
A135  C      0.54391   0.98550   0.09345   1.00000   0.032  Uiso
A136  C      0.92104   0.49577   0.73637   1.00000   0.032  Uiso
A137  C      0.62899   0.29469   0.35979   1.00000   0.032  Uiso
A138  C      0.36001   0.79060   0.01533   1.00000   0.032  Uiso
A139  C      0.29125   0.44601   0.03144   1.00000   0.032  Uiso
A140  C      0.70117   0.67842   0.47832   1.00000   0.032  Uiso
A141  C      0.79852   0.75414   0.57879   1.00000   0.032  Uiso
A142  C      0.35411   0.12549   0.77946   1.00000   0.032  Uiso
A143  C      0.23248   0.54309   0.04023   1.00000   0.032  Uiso
A144  C      0.97767   0.51672   0.82037   1.00000   0.032  Uiso
A145  C      0.25728   0.02065   0.94567   1.00000   0.032  Uiso
A146  C      0.52014   0.30933   0.99717   1.00000   0.032  Uiso
A147  C      0.56859   0.06185   0.86224   1.00000   0.032  Uiso
A148  C      0.02171   0.22792   0.05407   1.00000   0.032  Uiso
A149  C      0.52185   0.92748   0.18415   1.00000   0.032  Uiso
A150  C      0.49874   0.20531   0.20654   1.00000   0.032  Uiso
A151  C      0.66423   0.89347   0.57474   1.00000   0.032  Uiso
A152  C      0.39839   0.26016   0.01775   1.00000   0.032  Uiso
A153  C      0.42095   0.47922   0.01031   1.00000   0.032  Uiso
A154  C      0.44865   0.16187   0.01538   1.00000   0.032  Uiso
A155  C      0.15629   0.10367   0.01470   1.00000   0.032  Uiso
A156  C      0.20312   0.64956   0.57370   1.00000   0.032  Uiso
A157  C      0.60146   0.47169   0.36267   1.00000   0.032  Uiso
A158  C      0.25302   0.65433   0.38695   1.00000   0.032  Uiso
A159  C      0.65575   0.64309   0.51488   1.00000   0.032  Uiso
A160  C      0.75166   0.84744   0.55920   1.00000   0.032  Uiso
A161  C      0.79322   0.17014   0.69840   1.00000   0.032  Uiso
A162  C      0.18988   0.07895   0.80803   1.00000   0.032  Uiso
A163  C      0.25565   0.81656   0.09556   1.00000   0.032  Uiso
A164  C      0.88603   0.83536   0.20634   1.00000   0.032  Uiso
A165  C      0.83880   0.29334   0.65172   1.00000   0.032  Uiso
A166  C      0.51499   0.81527   0.85210   1.00000   0.032  Uiso
A167  C      0.89812   0.44221   0.39270   1.00000   0.032  Uiso
A168  C      0.37107   0.85621   0.20456   1.00000   0.032  Uiso
A169  C      0.41186   0.80871   0.52648   1.00000   0.032  Uiso
A170  C      0.97816   0.31202   0.06664   1.00000   0.032  Uiso
A171  C      0.45652   0.33549   0.63203   1.00000   0.032  Uiso
A172  C      0.46747   0.93953   0.23505   1.00000   0.032  Uiso
A173  C      0.78216   0.49608   0.23706   1.00000   0.032  Uiso
A174  C      0.34667   0.01260   0.92244   1.00000   0.032  Uiso
A175  C      0.12570   0.62860   0.17577   1.00000   0.032  Uiso
A176  C      0.37090   0.76732   0.70313   1.00000   0.032  Uiso
A177  C      0.94240   0.33292   0.58373   1.00000   0.032  Uiso
A178  C      0.49140   0.41564   0.69937   1.00000   0.032  Uiso
A179  C      0.50050   0.43705   0.86579   1.00000   0.032  Uiso
A180  C      0.68579   0.97772   0.91885   1.00000   0.032  Uiso
A181  C      0.13042   0.97808   0.43165   1.00000   0.032  Uiso
A182  C      0.39274   0.89783   0.65781   1.00000   0.032  Uiso
A183  C      0.12505   0.45059   0.47618   1.00000   0.032  Uiso
A184  C      0.13220   0.79399   0.05410   1.00000   0.032  Uiso
A185  C      0.57950   0.03712   0.80241   1.00000   0.032  Uiso
A186  C      0.44304   0.79079   0.04677   1.00000   0.032  Uiso
A187  C      0.72685   0.59549   0.92182   1.00000   0.032  Uiso
A188  C      0.43128   0.94012   0.05108   1.00000   0.032  Uiso
A189  C      0.52106   0.70361   0.04035   1.00000   0.032  Uiso
A190  C      0.49949   0.62210   0.05473   1.00000   0.032  Uiso
A191  C      0.10397   0.51195   0.23980   1.00000   0.032  Uiso
A192  C      0.48373   0.00967   0.04640   1.00000   0.032  Uiso
A193  C      0.50111   0.56933   0.90293   1.00000   0.032  Uiso
A194  C      0.08208   0.95452   0.45744   1.00000   0.032  Uiso
A195  C      0.85684   0.34568   0.51055   1.00000   0.032  Uiso
A196  C      0.43914   0.15606   0.78097   1.00000   0.032  Uiso
A197  C      0.32741   0.58066   0.41248   1.00000   0.032  Uiso
A198  C      0.67268   0.27926   0.50206   1.00000   0.032  Uiso
A199  C      0.14635   0.84525   0.09319   1.00000   0.032  Uiso
A200  C      0.82586   0.55881   0.89757   1.00000   0.032  Uiso
A201  C      0.54368   0.09381   0.39505   1.00000   0.032  Uiso
A202  C      0.59801   0.03754   0.09760   1.00000   0.032  Uiso
A203  C      0.44038   0.34361   0.57064   1.00000   0.032  Uiso
A204  C      0.99514   0.49968   0.69510   1.00000   0.032  Uiso
A205  C      0.12618   0.80954   0.54297   1.00000   0.032  Uiso
A206  C      0.33763   0.85880   0.68441   1.00000   0.032  Uiso
A207  C      0.43153   0.81513   0.83118   1.00000   0.032  Uiso
A208  C      0.85988   0.71229   0.08741   1.00000   0.032  Uiso
A209  C      0.39839   0.07804   0.43233   1.00000   0.032  Uiso
A210  C      0.32030   0.68895   0.22768   1.00000   0.032  Uiso
A211  C      0.12140   0.19505   0.03637   1.00000   0.032  Uiso
A212  C      0.53179   0.06056   0.71016   1.00000   0.032  Uiso
A213  C      0.65985   0.37716   0.83146   1.00000   0.032  Uiso
A214  C      0.12007   0.57485   0.52257   1.00000   0.032  Uiso
A215  C      0.65834   0.63981   0.23587   1.00000   0.032  Uiso
A216  C      0.76644   0.25777   0.66409   1.00000   0.032  Uiso
A217  C      0.26320   0.74070   0.37874   1.00000   0.032  Uiso
A218  C      0.61929   0.11482   0.87238   1.00000   0.032  Uiso
A219  C      0.20771   0.01011   0.90154   1.00000   0.032  Uiso
A220  C      0.70811   0.14360   0.71298   1.00000   0.032  Uiso
A221  C      0.90869   0.51073   0.35287   1.00000   0.032  Uiso
A222  C      0.59451   0.28128   0.54466   1.00000   0.032  Uiso
A223  C      0.50573   0.42239   0.50152   1.00000   0.032  Uiso
A224  C      0.58315   0.80947   0.81241   1.00000   0.032  Uiso
A225  C      0.35340   0.99982   0.63843   1.00000   0.032  Uiso
A226  C      0.16788   0.74830   0.71242   1.00000   0.032  Uiso
A227  C      0.20704   0.66787   0.79592   1.00000   0.032  Uiso
A228  C      0.19064   0.16744   0.77968   1.00000   0.032  Uiso
A229  C      0.98947   0.93720   0.39107   1.00000   0.032  Uiso
A230  C      0.65338   0.48816   0.93813   1.00000   0.032  Uiso
A231  C      0.75386   0.49530   0.00107   1.00000   0.032  Uiso
A232  C      0.79759   0.43569   0.19355   1.00000   0.032  Uiso
A233  C      0.40690   0.41836   0.23948   1.00000   0.032  Uiso
A234  C      0.12225   0.72928   0.58275   1.00000   0.032  Uiso
A235  C      0.60362   0.70657   0.07148   1.00000   0.032  Uiso
A236  C      0.28460   0.83807   0.20538   1.00000   0.032  Uiso
A237  C      0.98737   0.92479   0.22572   1.00000   0.032  Uiso
A238  C      0.51257   0.86984   0.27785   1.00000   0.032  Uiso
A239  C      0.10272   0.01901   0.91218   1.00000   0.032  Uiso
A240  C      0.86604   0.10210   0.67588   1.00000   0.032  Uiso
A241  C      0.94705   0.02827   0.37320   1.00000   0.032  Uiso
A242  C      0.63901   0.05360   0.37997   1.00000   0.032  Uiso
A243  C      0.08155   0.51710   0.55788   1.00000   0.032  Uiso
A244  C      0.41776   0.15593   0.26445   1.00000   0.032  Uiso
A245  C      0.59618   0.89120   0.29162   1.00000   0.032  Uiso
A246  C      0.28713   0.64561   0.59514   1.00000   0.032  Uiso
A247  C      0.78901   0.24872   0.35782   1.00000   0.032  Uiso
A248  C      0.72170   0.04239   0.88478   1.00000   0.032  Uiso
A249  C      0.17310   0.16943   0.72145   1.00000   0.032  Uiso
A250  C      0.59254   0.51975   0.88790   1.00000   0.032  Uiso
A251  C      0.69664   0.32160   0.35794   1.00000   0.032  Uiso
A252  C      0.91773   0.28637   0.84168   1.00000   0.032  Uiso
A253  C      0.61930   0.98987   0.55755   1.00000   0.032  Uiso
A254  C      0.02615   0.55713   0.90592   1.00000   0.032  Uiso
A255  C      0.06241   0.89506   0.54703   1.00000   0.032  Uiso
A256  C      0.73242   0.46702   0.15046   1.00000   0.032  Uiso
A257  C      0.79930   0.34100   0.21208   1.00000   0.032  Uiso
A258  C      0.90847   0.97950   0.18854   1.00000   0.032  Uiso
A259  C      0.52363   0.46495   0.23458   1.00000   0.032  Uiso
A260  C      0.29119   0.99855   0.24731   1.00000   0.032  Uiso
A261  C      0.95144   0.32720   0.52294   1.00000   0.032  Uiso
A262  C      0.12446   0.22770   0.28097   1.00000   0.032  Uiso
A263  C      0.80091   0.26012   0.89984   1.00000   0.032  Uiso
A264  C      0.61781   0.54114   0.38646   1.00000   0.032  Uiso
A265  C      0.08703   0.17022   0.71085   1.00000   0.032  Uiso
A266  C      0.75462   0.12324   0.49236   1.00000   0.032  Uiso
A267  C      0.82483   0.70764   0.87743   1.00000   0.032  Uiso
A268  C      0.18748   0.03638   0.13946   1.00000   0.032  Uiso
A269  C      0.57448   0.16301   0.23849   1.00000   0.032  Uiso
A270  C      0.41558   0.19876   0.22017   1.00000   0.032  Uiso
A271  C      0.13694   0.41418   0.53073   1.00000   0.032  Uiso
A272  C      0.00677   0.62691   0.94803   1.00000   0.032  Uiso
A273  C      0.97681   0.46654   0.07782   1.00000   0.032  Uiso
A274  C      0.77332   0.15097   0.04253   1.00000   0.032  Uiso
A275  C      0.47185   0.43964   0.21118   1.00000   0.032  Uiso
A276  C      0.98600   0.90336   0.58638   1.00000   0.032  Uiso
A277  C      0.44039   0.53750   0.87663   1.00000   0.032  Uiso
A278  C      0.12762   0.52419   0.89069   1.00000   0.032  Uiso
A279  C      0.18236   0.66678   0.74022   1.00000   0.032  Uiso
A280  C      0.25744   0.27383   0.81527   1.00000   0.032  Uiso
A281  C      0.81053   0.10277   0.04831   1.00000   0.032  Uiso
A282  C      0.46364   0.43986   0.15393   1.00000   0.032  Uiso
A283  C      0.07237   0.97739   0.51531   1.00000   0.032  Uiso
A284  C      0.40111   0.27730   0.55395   1.00000   0.032  Uiso
A285  C      0.21228   0.74998   0.87240   1.00000   0.032  Uiso
A286  C      0.45590   0.86375   0.32423   1.00000   0.032  Uiso
A287  C      0.20763   0.23302   0.68207   1.00000   0.032  Uiso
A288  C      0.90513   0.89593   0.75543   1.00000   0.032  Uiso
A289  C      0.37918   0.29590   0.49281   1.00000   0.032  Uiso
A290  C      0.86250   0.99818   0.03253   1.00000   0.032  Uiso
A291  C      0.72146   0.14790   0.00221   1.00000   0.032  Uiso
A292  C      0.64992   0.18133   0.21744   1.00000   0.032  Uiso
A293  C      0.16032   0.07940   0.51119   1.00000   0.032  Uiso
A294  C      0.40777   0.41611   0.29367   1.00000   0.032  Uiso
A295  C      0.12585   0.62624   0.73433   1.00000   0.032  Uiso
A296  C      0.98287   0.80203   0.81276   1.00000   0.032  Uiso
A297  C      0.72480   0.24001   0.06852   1.00000   0.032  Uiso
A298  C      0.36461   0.22503   0.17960   1.00000   0.032  Uiso
A299  C      0.00452   0.19003   0.29094   1.00000   0.032  Uiso
A300  C      0.06146   0.22335   0.20386   1.00000   0.032  Uiso
A301  C      0.85480   0.84029   0.74737   1.00000   0.032  Uiso
A302  C      0.14966   0.99740   0.53583   1.00000   0.032  Uiso
A303  C      0.80207   0.85605   0.70676   1.00000   0.032  Uiso
A304  C      0.24317   0.72261   0.81125   1.00000   0.032  Uiso
A305  C      0.99633   0.14427   0.06702   1.00000   0.032  Uiso
A306  C      0.12640   0.97879   0.61939   1.00000   0.032  Uiso
A307  C      0.29421   0.08556   0.94211   1.00000   0.032  Uiso
A308  C      0.91584   0.94435   0.98224   1.00000   0.032  Uiso
A309  C      0.92114   0.70690   0.27711   1.00000   0.032  Uiso
A310  C      0.30040   0.72921   0.08399   1.00000   0.032  Uiso
A311  C      0.81256   0.21029   0.84681   1.00000   0.032  Uiso
A312  C      0.35495   0.37686   0.32560   1.00000   0.032  Uiso
A313  C      0.44040   0.18574   0.56055   1.00000   0.032  Uiso
A314  C      0.54715   0.47222   0.51489   1.00000   0.032  Uiso
A315  H      0.88992   0.75175   0.05407   1.00000   0.032  Uiso
A316  H      0.82522   0.55983   0.23214   1.00000   0.032  Uiso
A317  H      0.62687   0.37602   0.37333   1.00000   0.032  Uiso
A318  H      0.18863   0.24246   0.34978   1.00000   0.032  Uiso
A319  H      0.14915   0.55470   0.04672   1.00000   0.032  Uiso
A320  H      0.10823   0.05562   0.15202   1.00000   0.032  Uiso
A321  H      0.06359   0.77173   0.54066   1.00000   0.032  Uiso
A322  H      0.43377   0.80994   0.69300   1.00000   0.032  Uiso
A323  H      0.48618   0.55064   0.72005   1.00000   0.032  Uiso
A324  H      0.21058   0.08700   0.91929   1.00000   0.032  Uiso
A325  H      0.88601   0.58210   0.31961   1.00000   0.032  Uiso
A326  H      0.19982   0.31290   0.04153   1.00000   0.032  Uiso
A327  H      0.52020   0.89381   0.33616   1.00000   0.032  Uiso
A328  H      0.33457   0.25760   0.59389   1.00000   0.032  Uiso
A329  H      0.85246   0.78600   0.23871   1.00000   0.032  Uiso
A330  H      0.08254   0.87907   0.37807   1.00000   0.032  Uiso
A331  H      0.37169   0.77023   0.20751   1.00000   0.032  Uiso
A332  H      0.16102   0.68481   0.36432   1.00000   0.032  Uiso
A333  H      0.16960   0.48843   0.51350   1.00000   0.032  Uiso
A334  H      0.90367   0.54575   0.86186   1.00000   0.032  Uiso
A335  H      0.89771   0.32831   0.09033   1.00000   0.032  Uiso
A336  H      0.57586   0.37861   0.54589   1.00000   0.032  Uiso
A337  H      0.88982   0.54102   0.69500   1.00000   0.032  Uiso
A338  H      0.73325   0.31859   0.82589   1.00000   0.032  Uiso
A339  H      0.91772   0.89778   0.19370   1.00000   0.032  Uiso
A340  H      0.68667   0.87884   0.26411   1.00000   0.032  Uiso
A341  H      0.09840   0.73292   0.33452   1.00000   0.032  Uiso
A342  H      0.26823   0.05298   0.90079   1.00000   0.032  Uiso
A343  H      0.50447   0.89447   0.92877   1.00000   0.032  Uiso
A344  H      0.55790   0.39483   0.66750   1.00000   0.032  Uiso
A345  H      0.25246   0.89399   0.69814   1.00000   0.032  Uiso
A346  H      0.20209   0.53883   0.49998   1.00000   0.032  Uiso
A347  H      0.83558   0.86701   0.16730   1.00000   0.032  Uiso
A348  H      0.06158   0.29894   0.04704   1.00000   0.032  Uiso
A349  H      0.78970   0.57907   0.27492   1.00000   0.032  Uiso
A350  H      0.06309   0.44306   0.44642   1.00000   0.032  Uiso
A351  H      0.03948   0.59148   0.26313   1.00000   0.032  Uiso
A352  H      0.12972   0.05610   0.57886   1.00000   0.032  Uiso
A353  H      0.04009   0.35372   0.82011   1.00000   0.032  Uiso
A354  H      0.52866   0.86169   0.98795   1.00000   0.032  Uiso
A355  H      0.87878   0.40098   0.59919   1.00000   0.032  Uiso
A356  H      0.87225   0.41389   0.52789   1.00000   0.032  Uiso
A357  H      0.67424   0.81327   0.97121   1.00000   0.032  Uiso
A358  H      0.66903   0.50996   0.57012   1.00000   0.032  Uiso
A359  H      0.15048   0.79838   0.23480   1.00000   0.032  Uiso
A360  H      0.51937   0.74787   0.87339   1.00000   0.032  Uiso
A361  H      0.77262   0.52391   0.91592   1.00000   0.032  Uiso
A362  H      0.32815   0.64214   0.36029   1.00000   0.032  Uiso
A363  H      0.41590   0.39008   0.68257   1.00000   0.032  Uiso
A364  H      0.83634   0.98034   0.41191   1.00000   0.032  Uiso
A365  H      0.97860   0.68668   0.90677   1.00000   0.032  Uiso
A366  H      0.74898   0.07604   0.04006   1.00000   0.032  Uiso
A367  H      0.95344   0.80759   0.17486   1.00000   0.032  Uiso
A368  H      0.20041   0.84737   0.05305   1.00000   0.032  Uiso
A369  H      0.44205   0.49018   0.51430   1.00000   0.032  Uiso
A370  H      0.34106   0.35830   0.02347   1.00000   0.032  Uiso
A371  H      0.84149   0.48911   0.35734   1.00000   0.032  Uiso
A372  H      0.50537   0.97111   0.71776   1.00000   0.032  Uiso
A373  H      0.12824   0.88212   0.50673   1.00000   0.032  Uiso
A374  H      0.02583   0.92450   0.78311   1.00000   0.032  Uiso
A375  H      0.68502   0.53070   0.83076   1.00000   0.032  Uiso
A376  H      0.48301   0.38110   0.90349   1.00000   0.032  Uiso
