# Supplementary material for: A new density-modification procedure extending the application of the recent |ρ|-based phasing algorithm to larger crystal structures
Source: Acta Crystallogr A Found Adv. 2021 Jun 21;77(Pt 4):339–47. doi: 10.1107/S2053273321004915 (PMC8248888; doi:10.1107/S2053273321004915)
Supplement: Supplementary file 1 [file a-77-00339-sup1.zip › Suppl_material/A1_A2_B1_weak/sol1_A1_actino_D.LPT]

 ============================================================
   STRUCTURE SOLUTION BY PATTERSON-FUNCTION DIRECT METHODS: 
   The Sm-FFT algorithm based on abs(ro): 25 Set 2020
   Copyright Prof. Jordi Rius
   Institut de Ciencia de Materials de Barcelona (CSIC)
   Reference: Rius J. Acta Cryst (2020) A76 489-493 
   Date is 18- 1-2021   at 16:49:18
 ============================================================

     CRYSTAL DATA:
     =============
     TITL actinomycin D P1 1A7Y 0.94 A CuKa                                          

     A=  15.737      B=  15.887     C=  25.156
     ALPHA=   85.93  BETA=   86.19  GAMMA=   69.86

     VOLUME (A3)=       5883.96

     (SINT/L)2=  0.001148*H2 + 0.001127*K2 + 0.000398*L2 +
                -0.000776*HK +-0.000061*HL +-0.000069*KL

     BRAVAIS LATTICE IS  P  CENTRED AT:

       1)  0.000000       0.000000       0.000000

      SYMMETRY OPERATIONS: 

      R11  R12  R13     R21  R22  R23     R31  R32  R33    T1     T2     T3

  1)    1    0    0       0    1    0       0    0    1    0.00   0.00   0.00

     STRUCTURE TREATED AS NON-CENTROSYMMETRIC

     TYPE OF RADIATION IS X-RAYS

          UNIT CELL CONTENTS
      SYMBOL  ATOMIC_NUMBER    NUMBER IN CELL    TYPE    SCAT_POWER
        C           6              314            1           6.00
        H           1              318            2           1.00
     RANDOM STARTING PHASES
--------------------------------------------------------------

     FORBIDDEN REFLECTIONS IN DATA FILE *.HKL:
     =========================================
    H    K    L    X        DXO        <XO>        NEQ

--------------------------------------------------------------

      DATA REDUCTION:
     ==============

     INPUT DATA ARE F**2
     % COMPLETENESS (>DSFOU):    95.175

     UNIQUE REFL. WITH AVERAGED INPUT DATA
     Rint(I) in (%):   0.00000  Nref:         0
     Rint(F) in (%):   0.00000

     ds_interval        Rsig(I)   Rsig(F)      Nref
  
     DSMIN (ANGS.):            0.9398

     DSFOU (ANGS.):            0.9400
     N.U.REF (MEAS,TOT)=        14124       14840
     N.REF in XLHEM.HKL=        14124
     N.REF in XLUNMEAS.HKL=         716
     HMAX=   16  KMAX=   16  LMAX=   26
  

--------------------------------------------------------------

     SCALING OF MEASURED INTENSITIES:
     ================================


      SCALE FACTOR:        1.0438  F(EXP)/SK = F(ABS)
      B OVERALL   :        3.2341
      R(Wilson)   :       38.8751
      DSFOU       :        0.9400
      FACDF       :        2.0000  Observed if I > FACDF * sig(I)

      SHELL  DMEAN  DINF  SFC2/SFO2  Nref  f.unobs
        1     2.02  1.61   0.86256    2943  0.0129
        2     1.40  1.28   1.40177    2887  0.0180
        3     1.18  1.11   0.87113    2824  0.0255
        4     1.06  1.01   0.89586    2832  0.0639
        5     0.97  0.94   1.05976    2638  0.1603

 -------------------------------------------------------------

     DATA NORMALIZING:
     ================

     NUMBER OF INPUT REFLEXIONS =             14124
     F(ABS)  =  F(EXP) /          1.0438

     MAXIMUM         H         K         L
     INDICES        16        16        26

                   CENT    ACENT     HK0     0KL     H0L    REST
     </E2-1/>      0.968   0.736   0.722   0.779   0.728   0.739

      E2MEAN      :    0.970692

     <E**2> ACCORDING TO PARITY GROUPS ( D-SPACING > 0.940
        ALL     GGG     GGU     GUG     GUU     UGG     UGU     UUG     UUU
E^2   1.000   1.006   1.012   1.021   0.978   0.987   0.998   1.023   0.975
N     14124    1776    1776    1757    1763    1761    1771    1763    1757

--------------------------------------------------------------

     PHASE REFINEMENT DETAILS:
     ======================== 
    TOTAL N. OF E-VALUES =     14124
    D-SPACING CUT-OFF =    0.94
    <E>, <E2> =    0.8840  1.0000

    N. SETS AND CYCLES =       25   1000
    ELIM FOR K REFLECTIONS =    0.00
    N.REFLECTIONS > EKLIM =     14124
    ELIM FOR H REFLECTIONS =    1.00
    N.REFLECTIONS > EHLIM =      4978
    N. ATOMS IN UNIT_CELL (NCELL)  =   314
    PIXELS(0); P_ATOMS(1); OMIT(2) =     1
    FRAC. RANDOMLY DELETED ATOMS = 0.000

    GRID SPACING IN ANGS. =    0.33
    N.GRID POINTS (XYZ) =     48    48    72
    ESD FACTOR FOR MASK DEFINITION =    2.50
    ESD FACT FOR PEAK ACCEPTANCE (ATOMS=1,2) =  4.00
    ESD FACTOR IN SEARCH (DIF.FOURIER) =  1.10

---------------------------------------------------------------

  SUMMARY OF SOLUTIONS:
   SET   CC      SEED    NCYC NITER  RVAL(ini,end) PKS(ini,end)  RO/SIG
     1 0.8546  0.0384620   29    5      13.8  10.8   376   376   14.58
 TOTAL NUMBER OF CYCLES IS           29

--------------------------------------------------------------

    PEAK SEARCH:
    ===========

     SOLUTION N.      1  R =   10.811683  ITERATIONS=       5

     NUMBER OF E AND CUT-OFF VALUE    8488      0.70
     GRID: NX=  48 NY=  48 NZ=  72 SIZE(ANGS)=  0.33
     ATOMS IN UNIT CELL: (SOUGHT)    314; (FOUND)    376
     ATOMS IN ASYMMETRIC UNIT=    376
     RO IN WFOURIER: MAX., SIGMA, MEAN:  0.38520E+05  0.30180E+04  0.54440E-04
     MIN. INTERPEAK DISTANCE (A):   0.70
      PEAK_NR HEIGHT    X/A      Y/B      Z/C     MULT
            1   1000   0.6036   0.8542   0.9453   1.0000
            2    929   0.8589   0.5638   0.6109   1.0000
            3    894   0.5124   0.8970   0.4606   1.0000
            4    890   0.9813   0.7503   0.4591   1.0000
            5    858   0.6647   0.4363   0.6232   1.0000
            6    844   0.8114   0.6466   0.4017   1.0000
            7    823   0.9199   0.5475   0.7799   1.0000
            8    817   0.6445   0.4192   0.9693   1.0000
            9    811   0.2079   0.0847   0.8617   1.0000
           10    809   0.8934   0.5749   0.1911   1.0000
           11    808   0.0906   0.7353   0.3911   1.0000
           12    799   0.6875   0.3304   0.6921   1.0000
           13    785   0.8394   0.5396   0.3143   1.0000
           14    783   0.8984   0.6056   0.3752   1.0000
           15    779   0.5345   0.8936   0.6241   1.0000
           16    777   0.3697   0.0808   0.9144   1.0000
           17    775   0.4881   0.9851   0.1415   1.0000
           18    769   0.7542   0.5897   0.2214   1.0000
           19    767   0.3102   0.6635   0.1227   1.0000
           20    766   0.0977   0.7716   0.2769   1.0000
           21    762   0.8542   0.8930   0.4074   1.0000
           22    759   0.7891   0.6021   0.6932   1.0000
           23    759   0.8484   0.5729   0.4843   1.0000
           24    754   0.9974   0.6438   0.3068   1.0000
           25    749   0.2842   0.7866   0.0411   1.0000
           26    744   0.6458   0.9142   0.4186   1.0000
           27    745   0.4774   0.4073   0.6420   1.0000
           28    739   0.1293   0.0449   0.0319   1.0000
           29    739   0.8717   0.2921   0.5983   1.0000
           30    739   0.1615   0.6648   0.4166   1.0000
           31    731   0.7195   0.5577   0.7900   1.0000
           32    730   0.7507   0.2082   0.5095   1.0000
           33    730   0.0429   0.4400   0.8166   1.0000
           34    727   0.7768   0.4156   0.7793   1.0000
           35    726   0.8895   0.1403   0.5450   1.0000
           36    724   0.6111   0.2301   0.5835   1.0000
           37    723   0.1523   0.4139   0.0524   1.0000
           38    716   0.4233   0.1043   0.0436   1.0000
           39    715   0.9750   0.8332   0.2243   1.0000
           40    714   0.3781   0.7778   0.9655   1.0000
           41    707   0.6022   0.8744   0.1780   1.0000
           42    708   0.8010   0.8833   0.5253   1.0000
           43    707   0.1356   0.5336   0.4702   1.0000
           44    706   0.3511   0.9685   0.0715   1.0000
           45    703   0.5293   0.5622   0.6808   1.0000
           46    702   0.8437   0.7249   0.3081   1.0000
           47    703   0.6072   0.9798   0.8958   1.0000
           48    701   0.9559   0.8098   0.1192   1.0000
           49    699   0.8792   0.3128   0.6896   1.0000
           50    695   0.2536   0.2309   0.0291   1.0000
           51    693   0.2165   0.1028   0.9732   1.0000
           52    691   0.6502   0.9800   0.7870   1.0000
           53    690   0.4357   0.8030   0.1830   1.0000
           54    686   0.9128   0.6652   0.3322   1.0000
           55    686   0.8823   0.7108   0.5559   1.0000
           56    685   0.7703   0.4985   0.7645   1.0000
           57    678   0.2962   0.2919   0.0289   1.0000
           58    677   0.1639   0.2560   0.0411   1.0000
           59    675   0.0016   0.7816   0.4157   1.0000
           60    673   0.1348   0.5431   0.3790   1.0000
           61    669   0.5609   0.6785   0.5312   1.0000
           62    667   0.8113   0.6255   0.1956   1.0000
           63    666   0.5889   0.4375   0.8607   1.0000
           64    663   0.8989   0.7964   0.1536   1.0000
           65    664   0.6937   0.4019   0.3598   1.0000
           66    663   0.5237   0.6413   0.5655   1.0000
           67    662   0.6890   0.8250   0.4332   1.0000
           68    661   0.7883   0.9365   0.3728   1.0000
           69    658   0.3728   0.9348   0.2236   1.0000
           70    657   0.9309   0.4007   0.2753   1.0000
           71    657   0.8452   0.7420   0.1418   1.0000
           72    656   0.7037   0.5599   0.5413   1.0000
           73    653   0.6532   0.7745   0.4612   1.0000
           74    651   0.0084   0.9368   0.4484   1.0000
           75    644   0.2497   0.3817   0.0363   1.0000
           76    642   0.2817   0.5201   0.5330   1.0000
           77    641   0.5130   0.3455   0.5404   1.0000
           78    641   0.6343   0.3324   0.8050   1.0000
           79    640   0.8693   0.6179   0.8797   1.0000
           80    637   0.5670   0.9170   0.9056   1.0000
           81    637   0.7536   0.7101   0.6142   1.0000
           82    636   0.8677   0.4758   0.8954   1.0000
           83    636   0.5277   0.1472   0.9916   1.0000
           84    634   0.6656   0.7547   0.6296   1.0000
           85    634   0.5615   0.4605   0.6978   1.0000
           86    634   0.5222   0.0856   0.7665   1.0000
           87    632   0.3622   0.0517   0.7718   1.0000
           88    632   0.4886   0.6095   0.7624   1.0000
           89    631   0.7110   0.5248   0.9500   1.0000
           90    625   0.5175   0.7625   0.6672   1.0000
           91    626   0.2695   0.1886   0.7905   1.0000
           92    625   0.8077   0.9525   0.3262   1.0000
           93    622   0.4141   0.9268   0.9141   1.0000
           94    622   0.1431   0.5794   0.4216   1.0000
           95    622   0.6147   0.7092   0.6585   1.0000
           96    621   0.6421   0.4105   0.6684   1.0000
           97    620   0.8213   0.2113   0.5392   1.0000
           98    616   0.2068   0.5847   0.5433   1.0000
           99    615   0.4310   0.3254   0.0120   1.0000
          100    615   0.7888   0.6355   0.4558   1.0000
          101    613   0.7808   0.7280   0.1795   1.0000
          102    612   0.4748   0.8601   0.0328   1.0000
          103    613   0.1083   0.6079   0.2341   1.0000
          104    613   0.8281   0.5133   0.7178   1.0000
          105    611   0.1913   0.7970   0.5130   1.0000
          106    610   0.4305   0.2878   0.6663   1.0000
          107    610   0.4799   0.8552   0.6511   1.0000
          108    608   0.0240   0.6728   0.2534   1.0000
          109    608   0.2928   0.7365   0.1358   1.0000
          110    607   0.5122   0.7684   0.5116   1.0000
          111    603   0.9627   0.5862   0.8603   1.0000
          112    600   0.4873   0.9172   0.8767   1.0000
          113    599   0.3953   0.4760   0.7215   1.0000
          114    598   0.4981   0.6244   0.7128   1.0000
          115    596   0.7993   0.6227   0.6383   1.0000
          116    594   0.8558   0.4746   0.2757   1.0000
          117    594   0.2927   0.7565   0.1894   1.0000
          118    593   0.5035   0.0418   0.4175   1.0000
          119    590   0.0263   0.7712   0.2531   1.0000
          120    590   0.4582   0.7213   0.6929   1.0000
          121    587   0.6206   0.8508   0.6089   1.0000
          122    582   0.5535   0.9497   0.4335   1.0000
          123    582   0.0210   0.3763   0.0662   1.0000
          124    581   0.6936   0.9681   0.3927   1.0000
          125    581   0.2073   0.7867   0.0114   1.0000
          126    580   0.8148   0.2886   0.8463   1.0000
          127    578   0.1774   0.0170   0.7915   1.0000
          128    579   0.7560   0.3817   0.8295   1.0000
          129    576   0.1060   0.3485   0.0526   1.0000
          130    576   0.9530   0.8586   0.3876   1.0000
          131    576   0.8362   0.9405   0.1974   1.0000
          132    571   0.8137   0.3044   0.5541   1.0000
          133    571   0.3820   0.4210   0.0169   1.0000
          134    570   0.5593   0.8118   0.4785   1.0000
          135    566   0.5439   0.9855   0.0935   1.0000
          136    567   0.9210   0.4958   0.7364   1.0000
          137    565   0.6290   0.2947   0.3598   1.0000
          138    562   0.3600   0.7906   0.0153   1.0000
          139    562   0.2912   0.4460   0.0314   1.0000
          140    562   0.7012   0.6784   0.4783   1.0000
          141    562   0.7985   0.7541   0.5788   1.0000
          142    559   0.3541   0.1255   0.7795   1.0000
          143    559   0.2325   0.5431   0.0402   1.0000
          144    558   0.9777   0.5167   0.8204   1.0000
          145    558   0.2573   0.0206   0.9457   1.0000
          146    557   0.5201   0.3093   0.9972   1.0000
          147    553   0.5686   0.0618   0.8622   1.0000
          148    549   0.0217   0.2279   0.0541   1.0000
          149    547   0.5218   0.9275   0.1842   1.0000
          150    547   0.4987   0.2053   0.2065   1.0000
          151    546   0.6642   0.8935   0.5747   1.0000
          152    543   0.3984   0.2602   0.0178   1.0000
          153    541   0.4210   0.4792   0.0103   1.0000
          154    542   0.4486   0.1619   0.0154   1.0000
          155    540   0.1563   0.1037   0.0147   1.0000
          156    539   0.2031   0.6496   0.5737   1.0000
          157    538   0.6015   0.4717   0.3627   1.0000
          158    539   0.2530   0.6543   0.3869   1.0000
          159    538   0.6557   0.6431   0.5149   1.0000
          160    535   0.7517   0.8474   0.5592   1.0000
          161    536   0.7932   0.1701   0.6984   1.0000
          162    529   0.1899   0.0790   0.8080   1.0000
          163    529   0.2556   0.8166   0.0956   1.0000
          164    527   0.8860   0.8354   0.2063   1.0000
          165    527   0.8388   0.2933   0.6517   1.0000
          166    524   0.5150   0.8153   0.8521   1.0000
          167    524   0.8981   0.4422   0.3927   1.0000
          168    523   0.3711   0.8562   0.2046   1.0000
          169    522   0.4119   0.8087   0.5265   1.0000
          170    520   0.9782   0.3120   0.0666   1.0000
          171    521   0.4565   0.3355   0.6320   1.0000
          172    520   0.4675   0.9395   0.2351   1.0000
          173    520   0.7822   0.4961   0.2371   1.0000
          174    519   0.3467   0.0126   0.9224   1.0000
          175    518   0.1257   0.6286   0.1758   1.0000
          176    518   0.3709   0.7673   0.7031   1.0000
          177    516   0.9424   0.3329   0.5837   1.0000
          178    517   0.4914   0.4156   0.6994   1.0000
          179    517   0.5005   0.4371   0.8658   1.0000
          180    516   0.6858   0.9777   0.9189   1.0000
          181    514   0.1304   0.9781   0.4316   1.0000
          182    514   0.3927   0.8978   0.6578   1.0000
          183    508   0.1250   0.4506   0.4762   1.0000
          184    508   0.1322   0.7940   0.0541   1.0000
          185    507   0.5795   0.0371   0.8024   1.0000
          186    504   0.4430   0.7908   0.0468   1.0000
          187    500   0.7269   0.5955   0.9218   1.0000
          188    499   0.4313   0.9401   0.0511   1.0000
          189    499   0.5211   0.7036   0.0403   1.0000
          190    497   0.4995   0.6221   0.0547   1.0000
          191    497   0.1040   0.5119   0.2398   1.0000
          192    495   0.4837   0.0097   0.0464   1.0000
          193    495   0.5011   0.5693   0.9029   1.0000
          194    494   0.0821   0.9545   0.4574   1.0000
          195    491   0.8568   0.3457   0.5106   1.0000
          196    490   0.4391   0.1561   0.7810   1.0000
          197    490   0.3274   0.5807   0.4125   1.0000
          198    489   0.6727   0.2793   0.5021   1.0000
          199    488   0.1463   0.8453   0.0932   1.0000
          200    486   0.8259   0.5588   0.8976   1.0000
          201    482   0.5437   0.0938   0.3951   1.0000
          202    481   0.5980   0.0375   0.0976   1.0000
          203    481   0.4404   0.3436   0.5706   1.0000
          204    479   0.9951   0.4997   0.6951   1.0000
          205    477   0.1262   0.8095   0.5430   1.0000
          206    476   0.3376   0.8588   0.6844   1.0000
          207    476   0.4315   0.8151   0.8312   1.0000
          208    474   0.8599   0.7123   0.0874   1.0000
          209    473   0.3984   0.0780   0.4323   1.0000
          210    472   0.3203   0.6890   0.2277   1.0000
          211    472   0.1214   0.1950   0.0364   1.0000
          212    471   0.5318   0.0606   0.7102   1.0000
          213    471   0.6599   0.3772   0.8315   1.0000
          214    466   0.1201   0.5749   0.5226   1.0000
          215    465   0.6583   0.6398   0.2359   1.0000
          216    463   0.7664   0.2578   0.6641   1.0000
          217    462   0.2632   0.7407   0.3787   1.0000
          218    461   0.6193   0.1148   0.8724   1.0000
          219    461   0.2077   0.0101   0.9015   1.0000
          220    460   0.7081   0.1436   0.7130   1.0000
          221    455   0.9087   0.5107   0.3529   1.0000
          222    452   0.5945   0.2813   0.5447   1.0000
          223    449   0.5057   0.4224   0.5015   1.0000
          224    444   0.5831   0.8095   0.8124   1.0000
          225    442   0.3534   0.9998   0.6384   1.0000
          226    441   0.1679   0.7483   0.7124   1.0000
          227    441   0.2070   0.6679   0.7959   1.0000
          228    435   0.1906   0.1674   0.7797   1.0000
          229    432   0.9895   0.9372   0.3911   1.0000
          230    433   0.6534   0.4882   0.9381   1.0000
          231    431   0.7539   0.4953   0.0011   1.0000
          232    431   0.7976   0.4357   0.1936   1.0000
          233    432   0.4069   0.4184   0.2395   1.0000
          234    429   0.1222   0.7293   0.5827   1.0000
          235    426   0.6036   0.7066   0.0715   1.0000
          236    426   0.2846   0.8381   0.2054   1.0000
          237    424   0.9874   0.9248   0.2257   1.0000
          238    425   0.5126   0.8698   0.2779   1.0000
          239    420   0.1027   0.0190   0.9122   1.0000
          240    418   0.8660   0.1021   0.6759   1.0000
          241    415   0.9471   0.0283   0.3732   1.0000
          242    412   0.6390   0.0536   0.3800   1.0000
          243    410   0.0816   0.5171   0.5579   1.0000
          244    404   0.4178   0.1559   0.2645   1.0000
          245    403   0.5962   0.8912   0.2916   1.0000
          246    403   0.2871   0.6456   0.5951   1.0000
          247    402   0.7890   0.2487   0.3578   1.0000
          248    401   0.7217   0.0424   0.8848   1.0000
          249    401   0.1731   0.1694   0.7215   1.0000
          250    401   0.5925   0.5198   0.8879   1.0000
          251    396   0.6966   0.3216   0.3579   1.0000
          252    396   0.9177   0.2864   0.8417   1.0000
          253    392   0.6193   0.9899   0.5576   1.0000
          254    393   0.0262   0.5571   0.9059   1.0000
          255    392   0.0624   0.8951   0.5470   1.0000
          256    380   0.7324   0.4670   0.1505   1.0000
          257    378   0.7993   0.3410   0.2121   1.0000
          258    377   0.9085   0.9795   0.1885   1.0000
          259    370   0.5236   0.4649   0.2346   1.0000
          260    370   0.2912   0.9986   0.2473   1.0000
          261    368   0.9514   0.3272   0.5229   1.0000
          262    364   0.1245   0.2277   0.2810   1.0000
          263    363   0.8009   0.2601   0.8998   1.0000
          264    356   0.6178   0.5411   0.3865   1.0000
          265    356   0.0870   0.1702   0.7108   1.0000
          266    354   0.7546   0.1232   0.4924   1.0000
          267    347   0.8248   0.7076   0.8774   1.0000
          268    324   0.1875   0.0364   0.1395   1.0000
          269    322   0.5745   0.1630   0.2385   1.0000
          270    321   0.4156   0.1988   0.2202   1.0000
          271    319   0.1369   0.4142   0.5307   1.0000
          272    319   0.0068   0.6269   0.9480   1.0000
          273    318   0.9768   0.4665   0.0778   1.0000
          274    318   0.7733   0.1510   0.0425   1.0000
          275    318   0.4718   0.4396   0.2112   1.0000
          276    312   0.9860   0.9034   0.5864   1.0000
          277    310   0.4404   0.5375   0.8766   1.0000
          278    308   0.1276   0.5242   0.8907   1.0000
          279    307   0.1824   0.6668   0.7402   1.0000
          280    307   0.2574   0.2738   0.8153   1.0000
          281    284   0.8105   0.1028   0.0483   1.0000
          282    285   0.4636   0.4399   0.1539   1.0000
          283    283   0.0724   0.9774   0.5153   1.0000
          284    283   0.4011   0.2773   0.5539   1.0000
          285    272   0.2123   0.7500   0.8724   1.0000
          286    270   0.4559   0.8637   0.3242   1.0000
          287    263   0.2076   0.2330   0.6821   1.0000
          288    258   0.9051   0.8959   0.7554   1.0000
          289    257   0.3792   0.2959   0.4928   1.0000
          290    248   0.8625   0.9982   0.0325   1.0000
          291    244   0.7215   0.1479   0.0022   1.0000
          292    243   0.6499   0.1813   0.2174   1.0000
          293    243   0.1603   0.0794   0.5112   1.0000
          294    242   0.4078   0.4161   0.2937   1.0000
          295    236   0.1259   0.6262   0.7343   1.0000
          296    229   0.9829   0.8020   0.8128   1.0000
          297    228   0.7248   0.2400   0.0685   1.0000
          298    228   0.3646   0.2250   0.1796   1.0000
          299    229   0.0045   0.1900   0.2909   1.0000
          300    217   0.0615   0.2234   0.2039   1.0000
          301    210   0.8548   0.8403   0.7474   1.0000
          302    208   0.1497   0.9974   0.5358   1.0000
          303    200   0.8021   0.8560   0.7068   1.0000
          304    200   0.2432   0.7226   0.8112   1.0000
          305    196   0.9963   0.1443   0.0670   1.0000
          306    194   0.1264   0.9788   0.6194   1.0000
          307    183   0.2942   0.0856   0.9421   1.0000
          308    182   0.9158   0.9444   0.9822   1.0000
          309    181   0.9211   0.7069   0.2771   1.0000
          310    180   0.3004   0.7292   0.0840   1.0000
          311    179   0.8126   0.2103   0.8468   1.0000
          312    170   0.3550   0.3769   0.3256   1.0000
          313    170   0.4404   0.1857   0.5606   1.0000
          314    161   0.5472   0.4722   0.5149   1.0000
          315    158   0.8899   0.7517   0.0541   1.0000
          316    158   0.8252   0.5598   0.2321   1.0000
          317    157   0.6269   0.3760   0.3733   1.0000
          318    157   0.1886   0.2425   0.3498   1.0000
          319    155   0.1492   0.5547   0.0467   1.0000
          320    155   0.1082   0.0556   0.1520   1.0000
          321    155   0.0636   0.7717   0.5407   1.0000
          322    150   0.4338   0.8099   0.6930   1.0000
          323    149   0.4862   0.5506   0.7201   1.0000
          324    150   0.2106   0.0870   0.9193   1.0000
          325    148   0.8860   0.5821   0.3196   1.0000
          326    147   0.1998   0.3129   0.0415   1.0000
          327    145   0.5202   0.8938   0.3362   1.0000
          328    144   0.3346   0.2576   0.5939   1.0000
          329    143   0.8525   0.7860   0.2387   1.0000
          330    142   0.0825   0.8791   0.3781   1.0000
          331    142   0.3717   0.7702   0.2075   1.0000
          332    142   0.1610   0.6848   0.3643   1.0000
          333    138   0.1696   0.4884   0.5135   1.0000
          334    138   0.9037   0.5457   0.8619   1.0000
          335    137   0.8977   0.3283   0.0903   1.0000
          336    137   0.5759   0.3786   0.5459   1.0000
          337    138   0.8898   0.5410   0.6950   1.0000
          338    136   0.7333   0.3186   0.8259   1.0000
          339    133   0.9177   0.8978   0.1937   1.0000
          340    133   0.6867   0.8788   0.2641   1.0000
          341    132   0.0984   0.7329   0.3345   1.0000
          342    131   0.2682   0.0530   0.9008   1.0000
          343    132   0.5045   0.8945   0.9288   1.0000
          344    131   0.5579   0.3948   0.6675   1.0000
          345    130   0.2525   0.8940   0.6981   1.0000
          346    129   0.2021   0.5388   0.5000   1.0000
          347    128   0.8356   0.8670   0.1673   1.0000
          348    127   0.0616   0.2989   0.0470   1.0000
          349    125   0.7897   0.5791   0.2749   1.0000
          350    126   0.0631   0.4431   0.4464   1.0000
          351    125   0.0395   0.5915   0.2631   1.0000
          352    124   0.1297   0.0561   0.5789   1.0000
          353    124   0.0401   0.3537   0.8201   1.0000
          354    124   0.5287   0.8617   0.9879   1.0000
          355    122   0.8788   0.4010   0.5992   1.0000
          356    121   0.8722   0.4139   0.5279   1.0000
          357    121   0.6742   0.8133   0.9712   1.0000
          358    120   0.6690   0.5100   0.5701   1.0000
          359    118   0.1505   0.7984   0.2348   1.0000
          360    116   0.5194   0.7479   0.8734   1.0000
          361    117   0.7726   0.5239   0.9159   1.0000
          362    114   0.3281   0.6421   0.3603   1.0000
          363    114   0.4159   0.3901   0.6826   1.0000
          364    113   0.8363   0.9803   0.4119   1.0000
          365    114   0.9786   0.6867   0.9068   1.0000
          366    112   0.7490   0.0760   0.0401   1.0000
          367    112   0.9534   0.8076   0.1749   1.0000
          368    108   0.2004   0.8474   0.0531   1.0000
          369    104   0.4420   0.4902   0.5143   1.0000
          370    102   0.3411   0.3583   0.0235   1.0000
          371    102   0.8415   0.4891   0.3573   1.0000
          372     99   0.5054   0.9711   0.7178   1.0000
          373     97   0.1282   0.8821   0.5067   1.0000
          374     89   0.0258   0.9245   0.7831   1.0000
          375     90   0.6850   0.5307   0.8308   1.0000
          376     89   0.4830   0.3811   0.9035   1.0000
------------------------------------------------------------------------------

  COPY OF FILE.CDR:
  ==== == =======

TITL actinomycin D P1 1A7Y 0.94 A CuKa                                          
CELL                                                                            
15.737  15.887  25.156 85.93  86.19  69.86                                      
LATTICE                                                                         
P                                                                               
SYMMETRY                                                                        
X, Y, Z                                                                         
CONTENT                                                                         
C     H                                                                         
314   318                                                                       
&CONTROL IHKL=1,DSFOU=0.94,NSET=25,BINIT=0.0384620,NCYCLE=1000,RVMIN=100.,      
IATOMS=1,FSIGRO=2.5,FSIGDM=4.0,DELTLV=1.1,NITER=5,IFOUSG=0,                     
IBREAK=0,CCTLV=0.85,IPHASE=2/                                                   
++++++++++++++++++++++++++++++++++++++++++++++++++++++++++++++
   Job finished on 18- 1-2021   at 16:49:41
   Elapsed time:        23 seconds
++++++++++++++++++++++++++++++++++++++++++++++++++++++++++++++
