# Supplementary material for: A new density-modification procedure extending the application of the recent |ρ|-based phasing algorithm to larger crystal structures
Source: Acta Crystallogr A Found Adv. 2021 Jun 21;77(Pt 4):339–47. doi: 10.1107/S2053273321004915 (PMC8248888; doi:10.1107/S2053273321004915)
Supplement: Supplementary file 1 [file a-77-00339-sup1.zip › Suppl_material/A1_A2_B1_weak/sol15_A1_actino_Z3.CIF]

data_XLENS 

loop_
_symmetry_equiv_pos_as_xyz
 +X,+Y,+Z 

_cell_length_a       14.80300
_cell_length_b       24.78000
_cell_length_c       65.05900
_cell_angle_alpha    90.0000
_cell_angle_beta     90.0000
_cell_angle_gamma    90.0000

loop_
_atom_site_label
_atom_site_type_symbol
_atom_site_fract_x
_atom_site_fract_y
_atom_site_fract_z
_atom_site_occupancy
_atom_site_U_iso_or_equiv
_atom_site_thermal_displace_type
A1    CL     0.90279   0.77794   0.22460   1.00000   0.043  Uiso
A2    CL     0.59860   0.21924   0.72459   1.00000   0.043  Uiso
A3    CL     0.09782   0.27772   0.27430   1.00000   0.043  Uiso
A4    CL     0.40204   0.71972   0.77458   1.00000   0.043  Uiso
A5    CL     0.56684   0.36343   0.58680   1.00000   0.043  Uiso
A6    CL     0.43384   0.86321   0.91232   1.00000   0.043  Uiso
A7    CL     0.93359   0.63380   0.08684   1.00000   0.043  Uiso
A8    CL     0.06719   0.13408   0.41239   1.00000   0.043  Uiso
A9    C      0.07705   0.65699   0.21923   1.00000   0.043  Uiso
A10   C      0.84771   0.45935   0.28234   1.00000   0.043  Uiso
A11   C      0.15483   0.95951   0.21604   1.00000   0.043  Uiso
A12   C      0.92365   0.15723   0.27975   1.00000   0.043  Uiso
A13   C      0.42482   0.33980   0.71919   1.00000   0.043  Uiso
A14   C      0.57750   0.83968   0.77998   1.00000   0.043  Uiso
A15   C      0.27578   0.50047   0.52592   1.00000   0.043  Uiso
A16   C      0.72509   0.00048   0.97321   1.00000   0.043  Uiso
A17   C      0.34637   0.03743   0.71611   1.00000   0.043  Uiso
A18   C      0.22503   0.49665   0.02577   1.00000   0.043  Uiso
A19   C      0.80125   0.46064   0.05287   1.00000   0.043  Uiso
A20   C      0.10105   0.14146   0.46351   1.00000   0.043  Uiso
A21   C      0.65394   0.53752   0.78259   1.00000   0.043  Uiso
A22   C      0.77570   0.99708   0.47339   1.00000   0.043  Uiso
A23   C      0.99961   0.33125   0.74570   1.00000   0.043  Uiso
A24   C      0.48053   0.84987   0.74003   1.00000   0.043  Uiso
A25   C      0.52047   0.34985   0.75917   1.00000   0.043  Uiso
A26   C      0.90008   0.64191   0.03565   1.00000   0.043  Uiso
A27   C      0.50184   0.66659   0.24545   1.00000   0.043  Uiso
A28   C      0.19869   0.96025   0.44602   1.00000   0.043  Uiso
A29   C      0.68963   0.54149   0.46037   1.00000   0.043  Uiso
A30   C      0.14416   0.19807   0.23460   1.00000   0.043  Uiso
A31   C      0.66559   0.86270   0.73930   1.00000   0.043  Uiso
A32   C      0.49943   0.16631   0.25307   1.00000   0.043  Uiso
A33   C      0.17555   0.04479   0.50585   1.00000   0.043  Uiso
A34   C      0.54660   0.44588   0.78190   1.00000   0.043  Uiso
A35   C      0.22197   0.54200   0.29597   1.00000   0.043  Uiso
A36   C      0.89722   0.55452   0.04719   1.00000   0.043  Uiso
A37   C      0.30129   0.03668   0.94588   1.00000   0.043  Uiso
A38   C      0.60336   0.44360   0.54707   1.00000   0.043  Uiso
A39   C      0.69896   0.53670   0.55312   1.00000   0.043  Uiso
A40   C      0.33565   0.36179   0.75957   1.00000   0.043  Uiso
A41   C      0.60261   0.90581   0.68944   1.00000   0.043  Uiso
A42   C      0.31607   0.72500   0.29534   1.00000   0.043  Uiso
A43   C      0.69304   0.45925   0.58883   1.00000   0.043  Uiso
A44   C      0.72160   0.95611   0.70335   1.00000   0.043  Uiso
A45   C      0.00044   0.83106   0.75296   1.00000   0.043  Uiso
A46   C      0.27935   0.45568   0.79558   1.00000   0.043  Uiso
A47   C      0.85728   0.69845   0.26456   1.00000   0.043  Uiso
A48   C      0.01960   0.14654   0.23988   1.00000   0.043  Uiso
A49   C      0.16607   0.63533   0.25965   1.00000   0.043  Uiso
A50   C      0.30967   0.95884   0.90974   1.00000   0.043  Uiso
A51   C      0.77970   0.04135   0.20325   1.00000   0.043  Uiso
A52   C      0.95464   0.55114   0.28165   1.00000   0.043  Uiso
A53   C      0.81235   0.45580   0.96047   1.00000   0.043  Uiso
A54   C      0.18115   0.05890   0.89943   1.00000   0.043  Uiso
A55   C      0.98145   0.64666   0.25905   1.00000   0.043  Uiso
A56   C      0.39861   0.40645   0.80930   1.00000   0.043  Uiso
A57   C      0.39917   0.85487   0.96357   1.00000   0.043  Uiso
A58   C      0.60135   0.35449   0.53549   1.00000   0.043  Uiso
A59   C      0.31213   0.04112   0.03855   1.00000   0.043  Uiso
A60   C      0.44671   0.19057   0.77677   1.00000   0.043  Uiso
A61   C      0.39754   0.94346   0.95163   1.00000   0.043  Uiso
A62   C      0.32451   0.95207   0.00581   1.00000   0.043  Uiso
A63   C      0.82453   0.54422   0.99332   1.00000   0.043  Uiso
A64   C      0.87122   0.55617   0.27544   1.00000   0.043  Uiso
A65   C      0.86819   0.39100   0.52591   1.00000   0.043  Uiso
A66   C      0.62923   0.44244   0.77555   1.00000   0.043  Uiso
A67   C      0.12990   0.05562   0.22326   1.00000   0.043  Uiso
A68   C      0.70243   0.42814   0.93883   1.00000   0.043  Uiso
A69   C      0.89510   0.43543   0.75694   1.00000   0.043  Uiso
A70   C      0.64384   0.29742   0.76440   1.00000   0.043  Uiso
A71   C      0.83536   0.13512   0.23944   1.00000   0.043  Uiso
A72   C      0.68480   0.22505   0.20375   1.00000   0.043  Uiso
A73   C      0.79834   0.56988   0.43892   1.00000   0.043  Uiso
A74   C      0.63974   0.84935   0.64927   1.00000   0.043  Uiso
A75   C      0.10339   0.05452   0.45141   1.00000   0.043  Uiso
A76   C      0.81575   0.77184   0.70392   1.00000   0.043  Uiso
A77   C      0.35789   0.79763   0.73424   1.00000   0.043  Uiso
A78   C      0.88579   0.21251   0.30603   1.00000   0.043  Uiso
A79   C      0.45486   0.94600   0.71714   1.00000   0.043  Uiso
A80   C      0.20242   0.06953   0.06024   1.00000   0.043  Uiso
A81   C      0.67776   0.51560   0.99657   1.00000   0.043  Uiso
A82   C      0.42944   0.93370   0.48131   1.00000   0.043  Uiso
A83   C      0.18961   0.95563   0.53846   1.00000   0.043  Uiso
A84   C      0.81882   0.55818   0.59946   1.00000   0.043  Uiso
A85   C      0.61502   0.78399   0.80594   1.00000   0.043  Uiso
A86   C      0.57246   0.43225   0.01716   1.00000   0.043  Uiso
A87   C      0.06958   0.95626   0.20920   1.00000   0.043  Uiso
A88   C      0.80049   0.34446   0.75580   1.00000   0.043  Uiso
A89   C      0.11543   0.86464   0.48124   1.00000   0.043  Uiso
A90   C      0.89861   0.09042   0.18993   1.00000   0.043  Uiso
A91   C      0.11600   0.71282   0.19272   1.00000   0.043  Uiso
A92   C      0.63406   0.60660   0.02591   1.00000   0.043  Uiso
A93   C      0.86874   0.23726   0.18938   1.00000   0.043  Uiso
A94   C      0.19122   0.03803   0.40993   1.00000   0.043  Uiso
A95   C      0.18509   0.27252   0.79540   1.00000   0.043  Uiso
A96   C      0.80886   0.53770   0.08871   1.00000   0.043  Uiso
A97   C      0.45238   0.22412   0.86282   1.00000   0.043  Uiso
A98   C      0.04508   0.05167   0.21707   1.00000   0.043  Uiso
A99   C      0.31823   0.93861   0.39973   1.00000   0.043  Uiso
A100  C      0.10543   0.93439   0.74197   1.00000   0.043  Uiso
A101  C      0.69063   0.33142   0.09151   1.00000   0.043  Uiso
A102  C      0.76490   0.18212   0.46085   1.00000   0.043  Uiso
A103  C      0.81165   0.22527   0.23983   1.00000   0.043  Uiso
A104  C      0.32256   0.01569   0.50199   1.00000   0.043  Uiso
A105  C      0.37113   0.94159   0.72340   1.00000   0.043  Uiso
A106  C      0.29783   0.92712   0.56014   1.00000   0.043  Uiso
A107  C      0.70127   0.65328   0.25569   1.00000   0.043  Uiso
A108  C      0.71346   0.15602   0.28659   1.00000   0.043  Uiso
A109  C      0.13847   0.64976   0.34918   1.00000   0.043  Uiso
A110  C      0.67487   0.45155   0.49328   1.00000   0.043  Uiso
A111  C      0.88561   0.36516   0.01738   1.00000   0.043  Uiso
A112  C      0.38622   0.28392   0.69306   1.00000   0.043  Uiso
A113  C      0.57049   0.54067   0.78989   1.00000   0.043  Uiso
A114  C      0.70255   0.65694   0.00080   1.00000   0.043  Uiso
A115  C      0.93035   0.45665   0.29009   1.00000   0.043  Uiso
A116  C      0.07444   0.49876   0.29700   1.00000   0.043  Uiso
A117  C      0.31052   0.83135   0.40757   1.00000   0.043  Uiso
A118  C      0.54757   0.72437   0.63630   1.00000   0.043  Uiso
A119  C      0.78692   0.83855   0.78654   1.00000   0.043  Uiso
A120  C      0.20164   0.93183   0.88800   1.00000   0.043  Uiso
A121  C      0.62031   0.15571   0.22141   1.00000   0.043  Uiso
A122  C      0.42551   0.49891   0.79714   1.00000   0.043  Uiso
A123  C      0.94788   0.30632   0.22228   1.00000   0.043  Uiso
A124  C      0.29948   0.15271   0.24328   1.00000   0.043  Uiso
A125  C      0.92812   0.56512   0.51686   1.00000   0.043  Uiso
A126  C      0.10225   0.59054   0.30946   1.00000   0.043  Uiso
A127  C      0.45682   0.40200   0.53591   1.00000   0.043  Uiso
A128  C      0.79786   0.43195   0.61134   1.00000   0.043  Uiso
A129  C      0.55355   0.69065   0.72203   1.00000   0.043  Uiso
A130  C      0.86211   0.14751   0.14964   1.00000   0.043  Uiso
A131  C      0.39521   0.06160   0.24212   1.00000   0.043  Uiso
A132  C      0.18892   0.72472   0.25938   1.00000   0.043  Uiso
A133  C      0.05429   0.80650   0.27687   1.00000   0.043  Uiso
A134  C      0.19020   0.16615   0.90741   1.00000   0.043  Uiso
A135  C      0.04473   0.59522   0.03611   1.00000   0.043  Uiso
A136  C      0.21593   0.33997   0.71256   1.00000   0.043  Uiso
A137  C      0.13149   0.73708   0.30954   1.00000   0.043  Uiso
A138  C      0.81046   0.66631   0.59143   1.00000   0.043  Uiso
A139  C      0.43095   0.04107   0.70912   1.00000   0.043  Uiso
A140  C      0.53414   0.80519   0.74554   1.00000   0.043  Uiso
A141  C      0.49211   0.31543   0.81397   1.00000   0.043  Uiso
A142  C      0.55647   0.80662   0.96008   1.00000   0.043  Uiso
A143  C      0.54409   0.90226   0.96326   1.00000   0.043  Uiso
A144  C      0.13332   0.89115   0.97305   1.00000   0.043  Uiso
A145  C      0.03842   0.50090   0.02626   1.00000   0.043  Uiso
A146  C      0.82448   0.44346   0.11308   1.00000   0.043  Uiso
A147  C      0.99115   0.18220   0.18507   1.00000   0.043  Uiso
A148  C      0.26312   0.31571   0.53767   1.00000   0.043  Uiso
A149  C      0.20136   0.84488   0.74320   1.00000   0.043  Uiso
A150  C      0.86920   0.18246   0.24035   1.00000   0.043  Uiso
A151  C      0.38740   0.13149   0.98074   1.00000   0.043  Uiso
A152  C      0.88116   0.84004   0.72082   1.00000   0.043  Uiso
A153  C      0.60708   0.56187   0.25715   1.00000   0.043  Uiso
A154  C      0.23621   0.68138   0.03825   1.00000   0.043  Uiso
A155  C      0.06655   0.39097   0.72542   1.00000   0.043  Uiso
A156  C      0.75706   0.50465   0.05067   1.00000   0.043  Uiso
A157  C      0.96621   0.19300   0.24540   1.00000   0.043  Uiso
A158  C      0.52357   0.69700   0.70445   1.00000   0.043  Uiso
A159  C      0.39488   0.84603   0.73440   1.00000   0.043  Uiso
A160  C      0.28659   0.65580   0.21243   1.00000   0.043  Uiso
A161  C      0.82226   0.48155   0.49657   1.00000   0.043  Uiso
A162  C      0.36320   0.34655   0.84928   1.00000   0.043  Uiso
A163  C      0.68301   0.43809   0.09910   1.00000   0.043  Uiso
A164  C      0.79362   0.08272   0.29583   1.00000   0.043  Uiso
A165  C      0.29891   0.06549   0.38768   1.00000   0.043  Uiso
A166  C      0.16807   0.99120   0.95035   1.00000   0.043  Uiso
A167  C      0.38167   0.65568   0.27769   1.00000   0.043  Uiso
A168  C      0.04725   0.77301   0.36272   1.00000   0.043  Uiso
A169  C      0.36691   0.10634   0.47302   1.00000   0.043  Uiso
A170  C      0.66854   0.50515   0.04808   1.00000   0.043  Uiso
A171  C      0.10855   0.94674   0.49654   1.00000   0.043  Uiso
A172  C      0.74559   0.49144   0.55083   1.00000   0.043  Uiso
A173  C      0.36901   0.26073   0.80977   1.00000   0.043  Uiso
A174  C      0.94421   0.19142   0.45955   1.00000   0.043  Uiso
A175  C      0.44368   0.30600   0.53899   1.00000   0.043  Uiso
A176  C      0.92555   0.99830   0.20170   1.00000   0.043  Uiso
A177  C      0.79851   0.33943   0.50127   1.00000   0.043  Uiso
A178  C      0.50844   0.81519   0.68524   1.00000   0.043  Uiso
A179  C      0.91205   0.68336   0.99571   1.00000   0.043  Uiso
A180  C      0.33230   0.00527   0.45027   1.00000   0.043  Uiso
A181  C      0.46736   0.30487   0.75346   1.00000   0.043  Uiso
A182  C      0.60652   0.34563   0.76469   1.00000   0.043  Uiso
A183  C      0.80280   0.55884   0.05220   1.00000   0.043  Uiso
A184  C      0.89350   0.65217   0.26466   1.00000   0.043  Uiso
A185  C      0.70935   0.55762   0.94049   1.00000   0.043  Uiso
A186  C      0.13148   0.12690   0.96037   1.00000   0.043  Uiso
A187  C      0.03496   0.69324   0.25339   1.00000   0.043  Uiso
A188  C      0.77577   0.72270   0.30241   1.00000   0.043  Uiso
A189  C      0.00866   0.68189   0.31365   1.00000   0.043  Uiso
A190  C      0.24397   0.00484   0.44829   1.00000   0.043  Uiso
A191  C      0.22166   0.98717   0.72807   1.00000   0.043  Uiso
A192  C      0.73793   0.81548   0.96087   1.00000   0.043  Uiso
A193  C      0.28995   0.05778   0.55790   1.00000   0.043  Uiso
A194  C      0.57594   0.99895   0.70172   1.00000   0.043  Uiso
A195  C      0.26333   0.29367   0.86636   1.00000   0.043  Uiso
A196  C      0.09534   0.64006   0.03613   1.00000   0.043  Uiso
A197  C      0.70298   0.56535   0.11125   1.00000   0.043  Uiso
A198  C      0.47756   0.19749   0.79497   1.00000   0.043  Uiso
A199  C      0.67646   0.55458   0.61324   1.00000   0.043  Uiso
A200  C      0.74387   0.66642   0.94466   1.00000   0.043  Uiso
A201  C      0.11839   0.34023   0.77780   1.00000   0.043  Uiso
A202  C      0.86785   0.29667   0.46506   1.00000   0.043  Uiso
A203  C      0.39244   0.05069   0.99659   1.00000   0.043  Uiso
A204  C      0.56339   0.31658   0.07138   1.00000   0.043  Uiso
A205  C      0.10699   0.15224   0.23447   1.00000   0.043  Uiso
A206  C      0.29881   0.15668   0.49806   1.00000   0.043  Uiso
A207  C      0.20909   0.58260   0.20324   1.00000   0.043  Uiso
A208  C      0.95619   0.09517   0.46318   1.00000   0.043  Uiso
A209  C      0.68961   0.77142   0.73961   1.00000   0.043  Uiso
A210  C      0.93307   0.89086   0.77366   1.00000   0.043  Uiso
A211  C      0.72454   0.27503   0.80240   1.00000   0.043  Uiso
A212  C      0.95374   0.27262   0.13603   1.00000   0.043  Uiso
A213  C      0.17647   0.94315   0.38559   1.00000   0.043  Uiso
A214  C      0.89424   0.44682   0.00255   1.00000   0.043  Uiso
A215  C      0.84726   0.33304   0.18382   1.00000   0.043  Uiso
A216  C      0.61336   0.63101   0.51796   1.00000   0.043  Uiso
A217  C      0.32395   0.05401   0.88560   1.00000   0.043  Uiso
A218  C      0.40494   0.35701   0.53616   1.00000   0.043  Uiso
A219  C      0.20456   0.83848   0.99737   1.00000   0.043  Uiso
A220  C      0.94334   0.59777   0.03902   1.00000   0.043  Uiso
A221  C      0.75797   0.33122   0.44476   1.00000   0.043  Uiso
A222  C      0.73714   0.79437   0.63267   1.00000   0.043  Uiso
A223  C      0.06999   0.06423   0.98196   1.00000   0.043  Uiso
A224  C      0.76410   0.20391   0.13280   1.00000   0.043  Uiso
A225  C      0.43427   0.60659   0.22531   1.00000   0.043  Uiso
A226  C      0.60767   0.55110   0.50200   1.00000   0.043  Uiso
A227  C      0.63313   0.76035   0.68909   1.00000   0.043  Uiso
A228  C      0.25602   0.99168   0.94811   1.00000   0.043  Uiso
A229  C      0.22475   0.22353   0.19696   1.00000   0.043  Uiso
A230  C      0.15354   0.63807   0.31195   1.00000   0.043  Uiso
A231  C      0.87009   0.62663   0.53887   1.00000   0.043  Uiso
A232  C      0.86708   0.04497   0.19887   1.00000   0.043  Uiso
A233  C      0.71637   0.22305   0.23989   1.00000   0.043  Uiso
A234  C      0.59027   0.31390   0.49590   1.00000   0.043  Uiso
A235  C      0.33443   0.89125   0.73069   1.00000   0.043  Uiso
A236  C      0.19813   0.05919   0.44638   1.00000   0.043  Uiso
A237  C      0.09008   0.18196   0.50333   1.00000   0.043  Uiso
A238  C      0.93817   0.67837   0.57145   1.00000   0.043  Uiso
A239  C      0.15326   0.83325   0.31479   1.00000   0.043  Uiso
A240  C      0.41892   0.54341   0.52092   1.00000   0.043  Uiso
A241  C      0.83279   0.49097   0.54837   1.00000   0.043  Uiso
A242  C      0.25614   0.16563   0.55455   1.00000   0.043  Uiso
A243  C      0.05631   0.69124   0.03918   1.00000   0.043  Uiso
A244  C      0.13482   0.54470   0.30032   1.00000   0.043  Uiso
A245  C      0.36999   0.86990   0.46031   1.00000   0.043  Uiso
A246  C      0.24078   0.69964   0.36675   1.00000   0.043  Uiso
A247  C      0.63136   0.69977   0.96516   1.00000   0.043  Uiso
A248  C      0.17821   0.98072   0.00215   1.00000   0.043  Uiso
A249  C      0.71652   0.41778   0.57547   1.00000   0.043  Uiso
A250  C      0.79267   0.43933   0.44054   1.00000   0.043  Uiso
A251  C      0.81955   0.04129   0.46926   1.00000   0.043  Uiso
A252  C      0.24595   0.88931   0.73601   1.00000   0.043  Uiso
A253  C      0.70948   0.91494   0.79555   1.00000   0.043  Uiso
A254  C      0.06251   0.17997   0.92759   1.00000   0.043  Uiso
A255  C      0.02985   0.40493   0.01530   1.00000   0.043  Uiso
A256  C      0.18145   0.54180   0.02984   1.00000   0.043  Uiso
A257  C      0.35495   0.96044   0.06631   1.00000   0.043  Uiso
A258  C      0.56691   0.10558   0.27378   1.00000   0.043  Uiso
A259  C      0.29106   0.41447   0.70328   1.00000   0.043  Uiso
A260  C      0.77930   0.48783   0.77108   1.00000   0.043  Uiso
A261  C      0.34762   0.35915   0.81231   1.00000   0.043  Uiso
A262  C      0.59568   0.85752   0.96285   1.00000   0.043  Uiso
A263  C      0.08485   0.54453   0.03051   1.00000   0.043  Uiso
A264  C      0.27680   0.77570   0.69637   1.00000   0.043  Uiso
A265  C      0.13199   0.68277   0.25798   1.00000   0.043  Uiso
A266  C      0.39606   0.91967   0.46431   1.00000   0.043  Uiso
A267  C      0.36942   0.19892   0.53363   1.00000   0.043  Uiso
A268  C      0.31139   0.27189   0.75941   1.00000   0.043  Uiso
A269  C      0.14668   0.03664   0.56659   1.00000   0.043  Uiso
A270  C      0.69033   0.48921   0.77690   1.00000   0.043  Uiso
A271  C      0.16716   0.10594   0.23068   1.00000   0.043  Uiso
A272  C      0.12227   0.37585   0.16791   1.00000   0.043  Uiso
A273  C      0.72184   0.51004   0.27095   1.00000   0.043  Uiso
A274  C      0.96339   0.99955   0.47268   1.00000   0.043  Uiso
A275  C      0.60437   0.41983   0.03513   1.00000   0.043  Uiso
A276  C      0.27823   0.00957   0.22825   1.00000   0.043  Uiso
A277  C      0.24308   0.83131   0.05445   1.00000   0.043  Uiso
A278  C      0.90546   0.14009   0.46286   1.00000   0.043  Uiso
A279  C      0.78447   0.77615   0.73977   1.00000   0.043  Uiso
A280  C      0.44440   0.89961   0.96012   1.00000   0.043  Uiso
A281  C      0.34037   0.11096   0.49177   1.00000   0.043  Uiso
A282  C      0.46322   0.49750   0.52604   1.00000   0.043  Uiso
A283  C      0.21648   0.27544   0.75938   1.00000   0.043  Uiso
A284  C      0.66513   0.39054   0.76783   1.00000   0.043  Uiso
A285  C      0.97031   0.90529   0.48396   1.00000   0.043  Uiso
A286  C      0.32309   0.54631   0.52079   1.00000   0.043  Uiso
A287  C      0.82514   0.79584   0.72036   1.00000   0.043  Uiso
A288  C      0.34619   0.16464   0.81526   1.00000   0.043  Uiso
A289  C      0.64524   0.46064   0.43272   1.00000   0.043  Uiso
A290  C      0.65367   0.66433   0.68393   1.00000   0.043  Uiso
A291  C      0.32012   0.45537   0.52966   1.00000   0.043  Uiso
A292  C      0.68005   0.95533   0.96928   1.00000   0.043  Uiso
A293  C      0.53663   0.99807   0.97295   1.00000   0.043  Uiso
A294  C      0.08197   0.45346   0.02080   1.00000   0.043  Uiso
A295  C      0.02354   0.79923   0.29447   1.00000   0.043  Uiso
A296  C      0.05756   0.09810   0.46002   1.00000   0.043  Uiso
A297  C      0.58160   0.04363   0.97800   1.00000   0.043  Uiso
A298  C      0.38359   0.33117   0.70027   1.00000   0.043  Uiso
A299  C      0.67568   0.19994   0.22028   1.00000   0.043  Uiso
A300  C      0.30686   0.35907   0.53601   1.00000   0.043  Uiso
A301  C      0.75449   0.38950   0.76255   1.00000   0.043  Uiso
A302  C      0.28614   0.91795   0.92399   1.00000   0.043  Uiso
A303  C      0.84799   0.13878   0.18671   1.00000   0.043  Uiso
A304  C      0.06934   0.30704   0.19978   1.00000   0.043  Uiso
A305  C      0.61677   0.82937   0.79826   1.00000   0.043  Uiso
A306  C      0.13374   0.79758   0.03352   1.00000   0.043  Uiso
A307  C      0.75389   0.41690   0.10304   1.00000   0.043  Uiso
A308  C      0.69739   0.43773   0.55245   1.00000   0.043  Uiso
A309  C      0.21557   0.08022   0.42372   1.00000   0.043  Uiso
A310  C      0.55656   0.39981   0.53873   1.00000   0.043  Uiso
A311  C      0.22599   0.40468   0.01569   1.00000   0.043  Uiso
A312  C      0.01207   0.00322   0.21007   1.00000   0.043  Uiso
A313  C      0.84113   0.38674   0.50681   1.00000   0.043  Uiso
A314  C      0.65952   0.61075   0.00700   1.00000   0.043  Uiso
A315  C      0.19057   0.00780   0.22211   1.00000   0.043  Uiso
A316  C      0.11709   0.66722   0.20063   1.00000   0.043  Uiso
A317  C      0.56772   0.13821   0.20339   1.00000   0.043  Uiso
A318  C      0.72996   0.49045   0.49554   1.00000   0.043  Uiso
A319  C      0.06864   0.35768   0.79566   1.00000   0.043  Uiso
A320  C      0.67724   0.04567   0.97834   1.00000   0.043  Uiso
A321  C      0.97664   0.29906   0.20477   1.00000   0.043  Uiso
A322  C      0.74620   0.60730   0.26263   1.00000   0.043  Uiso
A323  C      0.17541   0.29533   0.77857   1.00000   0.043  Uiso
A324  C      0.27135   0.98974   0.00378   1.00000   0.043  Uiso
A325  C      0.77201   0.35771   0.09627   1.00000   0.043  Uiso
A326  C      0.09428   0.68582   0.31200   1.00000   0.043  Uiso
A327  C      0.36658   0.45255   0.80046   1.00000   0.043  Uiso
A328  C      0.60858   0.46097   0.05210   1.00000   0.043  Uiso
A329  C      0.21088   0.93943   0.05809   1.00000   0.043  Uiso
A330  C      0.25510   0.10776   0.23632   1.00000   0.043  Uiso
A331  C      0.20393   0.64012   0.33302   1.00000   0.043  Uiso
A332  C      0.91956   0.95329   0.47803   1.00000   0.043  Uiso
A333  C      0.10618   0.07759   0.96403   1.00000   0.043  Uiso
A334  C      0.98815   0.50360   0.28893   1.00000   0.043  Uiso
A335  C      0.74739   0.58132   0.60320   1.00000   0.043  Uiso
A336  C      0.31175   0.98928   0.72200   1.00000   0.043  Uiso
A337  C      0.63196   0.81454   0.74045   1.00000   0.043  Uiso
A338  C      0.77985   0.88938   0.78704   1.00000   0.043  Uiso
A339  C      0.31440   0.05640   0.23517   1.00000   0.043  Uiso
A340  C      0.43764   0.81888   0.42725   1.00000   0.043  Uiso
A341  C      0.37782   0.62249   0.66782   1.00000   0.043  Uiso
A342  C      0.46868   0.29253   0.72851   1.00000   0.043  Uiso
A343  C      0.64586   0.33216   0.07316   1.00000   0.043  Uiso
A344  C      0.28514   0.72185   0.25909   1.00000   0.043  Uiso
A345  C      0.81154   0.50786   0.27694   1.00000   0.043  Uiso
A346  C      0.89524   0.57751   0.53469   1.00000   0.043  Uiso
A347  C      0.65400   0.85893   0.68634   1.00000   0.043  Uiso
A348  C      0.19412   0.63788   0.03617   1.00000   0.043  Uiso
A349  C      0.35614   0.83310   0.42518   1.00000   0.043  Uiso
A350  C      0.20104   0.94778   0.50157   1.00000   0.043  Uiso
A351  C      0.15959   0.88692   0.99140   1.00000   0.043  Uiso
A352  C      0.17526   0.45096   0.02092   1.00000   0.043  Uiso
A353  C      0.42367   0.63759   0.51108   1.00000   0.043  Uiso
A354  C      0.69445   0.85915   0.96304   1.00000   0.043  Uiso
A355  C      0.41176   0.81432   0.00294   1.00000   0.043  Uiso
A356  C      0.79920   0.44705   0.99724   1.00000   0.043  Uiso
A357  C      0.30063   0.04799   0.00157   1.00000   0.043  Uiso
A358  C      0.24716   0.91661   0.39609   1.00000   0.043  Uiso
A359  C      0.79616   0.32154   0.46394   1.00000   0.043  Uiso
A360  C      0.91682   0.04451   0.46871   1.00000   0.043  Uiso
A361  C      0.47161   0.59093   0.51529   1.00000   0.043  Uiso
A362  C      0.72452   0.09305   0.98323   1.00000   0.043  Uiso
A363  C      0.03225   0.70479   0.22871   1.00000   0.043  Uiso
A364  C      0.43267   0.63898   0.29571   1.00000   0.043  Uiso
A365  C      0.23188   0.00595   0.50329   1.00000   0.043  Uiso
A366  C      0.32436   0.63733   0.51069   1.00000   0.043  Uiso
A367  C      0.72879   0.64038   0.59617   1.00000   0.043  Uiso
A368  C      0.79730   0.14016   0.16607   1.00000   0.043  Uiso
A369  C      0.88515   0.16765   0.29818   1.00000   0.043  Uiso
A370  C      0.27662   0.59254   0.51574   1.00000   0.043  Uiso
A371  C      0.36860   0.31445   0.75803   1.00000   0.043  Uiso
A372  C      0.74291   0.33533   0.48311   1.00000   0.043  Uiso
A373  C      0.83375   0.60546   0.26813   1.00000   0.043  Uiso
A374  C      0.72242   0.10862   0.28712   1.00000   0.043  Uiso
A375  C      0.22874   0.85756   0.40287   1.00000   0.043  Uiso
A376  C      0.52936   0.09184   0.98401   1.00000   0.043  Uiso
A377  C      0.78465   0.57974   0.07536   1.00000   0.043  Uiso
A378  C      0.80681   0.13761   0.46276   1.00000   0.043  Uiso
A379  C      0.63416   0.95249   0.69867   1.00000   0.043  Uiso
A380  C      0.76937   0.50626   0.99568   1.00000   0.043  Uiso
A381  C      0.63123   0.37044   0.03866   1.00000   0.043  Uiso
A382  C      0.55721   0.12997   0.25551   1.00000   0.043  Uiso
A383  C      0.32527   0.70040   0.27900   1.00000   0.043  Uiso
A384  C      0.06963   0.90511   0.48621   1.00000   0.043  Uiso
A385  C      0.77477   0.90488   0.48364   1.00000   0.043  Uiso
A386  C      0.85547   0.66602   0.57290   1.00000   0.043  Uiso
A387  C      0.30262   0.93802   0.94637   1.00000   0.043  Uiso
A388  C      0.07793   0.35952   0.01085   1.00000   0.043  Uiso
A389  C      0.17605   0.36060   0.01026   1.00000   0.043  Uiso
A390  C      0.31102   0.47433   0.75078   1.00000   0.043  Uiso
A391  C      0.27162   0.13978   0.90275   1.00000   0.043  Uiso
A392  C      0.96883   0.20454   0.27070   1.00000   0.043  Uiso
A393  C      0.44500   0.62935   0.24362   1.00000   0.043  Uiso
A394  C      0.22227   0.38943   0.71188   1.00000   0.043  Uiso
A395  C      0.29599   0.35706   0.83293   1.00000   0.043  Uiso
A396  C      0.20460   0.82246   0.03549   1.00000   0.043  Uiso
A397  C      0.12419   0.30591   0.14449   1.00000   0.043  Uiso
A398  C      0.43195   0.69052   0.70018   1.00000   0.043  Uiso
A399  C      0.48899   0.99389   0.71024   1.00000   0.043  Uiso
A400  C      0.49959   0.30590   0.87363   1.00000   0.043  Uiso
A401  C      0.89264   0.53619   0.55236   1.00000   0.043  Uiso
A402  C      0.25323   0.08110   0.89587   1.00000   0.043  Uiso
A403  C      0.27699   0.07577   0.02164   1.00000   0.043  Uiso
A404  C      0.85494   0.53617   0.93255   1.00000   0.043  Uiso
A405  C      0.81597   0.44042   0.76373   1.00000   0.043  Uiso
A406  C      0.43016   0.09242   0.98599   1.00000   0.043  Uiso
A407  C      0.87989   0.87512   0.33104   1.00000   0.043  Uiso
A408  C      0.39425   0.96124   0.44661   1.00000   0.043  Uiso
A409  C      0.59326   0.80996   0.68735   1.00000   0.043  Uiso
A410  C      0.53213   0.79309   0.77076   1.00000   0.043  Uiso
A411  C      0.51499   0.49203   0.78959   1.00000   0.043  Uiso
A412  C      0.93115   0.40427   0.01276   1.00000   0.043  Uiso
A413  C      0.60393   0.61036   0.67986   1.00000   0.043  Uiso
A414  C      0.83916   0.18176   0.13310   1.00000   0.043  Uiso
A415  C      0.68648   0.55782   0.26346   1.00000   0.043  Uiso
A416  C      0.99953   0.69091   0.37406   1.00000   0.043  Uiso
A417  C      0.93176   0.85924   0.70340   1.00000   0.043  Uiso
A418  C      0.44776   0.43076   0.48022   1.00000   0.043  Uiso
A419  C      0.14462   0.16478   0.92553   1.00000   0.043  Uiso
A420  C      0.93232   0.80745   0.29905   1.00000   0.043  Uiso
A421  C      0.57779   0.13774   0.98765   1.00000   0.043  Uiso
A422  C      0.67555   0.13666   0.98832   1.00000   0.043  Uiso
A423  C      0.89728   0.38742   0.17956   1.00000   0.043  Uiso
A424  C      0.30098   0.00291   0.87733   1.00000   0.043  Uiso
A425  C      0.26559   0.96181   0.89230   1.00000   0.043  Uiso
A426  C      0.82597   0.48249   0.92540   1.00000   0.043  Uiso
A427  C      0.25841   0.83592   0.01599   1.00000   0.043  Uiso
A428  C      0.92302   0.85953   0.48797   1.00000   0.043  Uiso
A429  C      0.79301   0.74779   0.51564   1.00000   0.043  Uiso
A430  C      0.29564   0.17374   0.53512   1.00000   0.043  Uiso
A431  C      0.73472   0.46177   0.60688   1.00000   0.043  Uiso
A432  C      0.41488   0.45070   0.53009   1.00000   0.043  Uiso
A433  C      0.05494   0.36663   0.74335   1.00000   0.043  Uiso
A434  C      0.39615   0.54622   0.80411   1.00000   0.043  Uiso
A435  C      0.40869   0.31019   0.81172   1.00000   0.043  Uiso
A436  C      0.10331   0.44893   0.30434   1.00000   0.043  Uiso
A437  C      0.70097   0.54863   0.49683   1.00000   0.043  Uiso
A438  C      0.22330   0.92098   0.52168   1.00000   0.043  Uiso
A439  C      0.69950   0.50264   0.62194   1.00000   0.043  Uiso
A440  C      0.90596   0.18668   0.18650   1.00000   0.043  Uiso
A441  C      0.18503   0.94007   0.73495   1.00000   0.043  Uiso
A442  C      0.94561   0.86611   0.75564   1.00000   0.043  Uiso
A443  C      0.62199   0.12265   0.83102   1.00000   0.043  Uiso
A444  C      0.19920   0.99433   0.37693   1.00000   0.043  Uiso
A445  C      0.82604   0.95123   0.47824   1.00000   0.043  Uiso
A446  C      0.94762   0.06650   0.51896   1.00000   0.043  Uiso
A447  C      0.39710   0.11080   0.81882   1.00000   0.043  Uiso
A448  C      0.70448   0.67460   0.96384   1.00000   0.043  Uiso
A449  C      0.80099   0.49485   0.12202   1.00000   0.043  Uiso
A450  C      0.72360   0.57599   0.47709   1.00000   0.043  Uiso
A451  C      0.37802   0.69020   0.64373   1.00000   0.043  Uiso
A452  C      0.05345   0.56696   0.98030   1.00000   0.043  Uiso
A453  C      0.14906   0.61798   0.19046   1.00000   0.043  Uiso
A454  C      0.66343   0.81699   0.63289   1.00000   0.043  Uiso
A455  C      0.19539   0.14461   0.94443   1.00000   0.043  Uiso
A456  C      0.55386   0.93148   0.01903   1.00000   0.043  Uiso
A457  C      0.82448   0.86084   0.48894   1.00000   0.043  Uiso
A458  C      0.46118   0.09211   0.70311   1.00000   0.043  Uiso
A459  C      0.68814   0.97411   0.74839   1.00000   0.043  Uiso
A460  C      0.57000   0.18980   0.79862   1.00000   0.043  Uiso
A461  C      0.79298   0.57107   0.93897   1.00000   0.043  Uiso
A462  C      0.30688   0.85296   0.44475   1.00000   0.043  Uiso
A463  C      0.50090   0.80576   0.62522   1.00000   0.043  Uiso
A464  C      0.35197   0.37941   0.69016   1.00000   0.043  Uiso
A465  C      0.96330   0.40592   0.29494   1.00000   0.043  Uiso
A466  C      0.20556   0.07092   0.56010   1.00000   0.043  Uiso
A467  C      0.41275   0.20996   0.81254   1.00000   0.043  Uiso
A468  C      0.03773   0.90557   0.20286   1.00000   0.043  Uiso
A469  C      0.05279   0.40220   0.30179   1.00000   0.043  Uiso
A470  C      0.87448   0.66702   0.52136   1.00000   0.043  Uiso
A471  C      0.80471   0.70773   0.52557   1.00000   0.043  Uiso
A472  C      0.94353   0.71321   0.22050   1.00000   0.043  Uiso
A473  C      0.70508   0.85700   0.66588   1.00000   0.043  Uiso
A474  C      0.00169   0.19141   0.12506   1.00000   0.043  Uiso
A475  C      0.27779   0.60695   0.21191   1.00000   0.043  Uiso
A476  C      0.56784   0.59022   0.51288   1.00000   0.043  Uiso
A477  C      0.11901   0.37939   0.76162   1.00000   0.043  Uiso
A478  C      0.24575   0.19372   0.95454   1.00000   0.043  Uiso
A479  C      0.24275   0.16082   0.51609   1.00000   0.043  Uiso
A480  C      0.62373   0.19218   0.85487   1.00000   0.043  Uiso
A481  C      0.58649   0.95096   0.96901   1.00000   0.043  Uiso
A482  C      0.77780   0.42071   0.97691   1.00000   0.043  Uiso
A483  C      0.64650   0.07368   0.27873   1.00000   0.043  Uiso
A484  C      0.60696   0.04589   0.69447   1.00000   0.043  Uiso
A485  C      0.16148   0.68135   0.36563   1.00000   0.043  Uiso
A486  C      0.70608   0.42600   0.43887   1.00000   0.043  Uiso
A487  C      0.87600   0.80832   0.35426   1.00000   0.043  Uiso
A488  C      0.67609   0.51537   0.42581   1.00000   0.043  Uiso
A489  C      0.25288   0.80467   0.45421   1.00000   0.043  Uiso
A490  C      0.53891   0.59038   0.79612   1.00000   0.043  Uiso
A491  C      0.89590   0.94995   0.19491   1.00000   0.043  Uiso
A492  C      0.30322   0.79042   0.47347   1.00000   0.043  Uiso
A493  C      0.75301   0.69275   0.54478   1.00000   0.043  Uiso
A494  C      0.32496   0.01511   0.07305   1.00000   0.043  Uiso
A495  C      0.86524   0.43035   0.49229   1.00000   0.043  Uiso
A496  C      0.35518   0.57365   0.22002   1.00000   0.043  Uiso
A497  C      0.10476   0.88758   0.31870   1.00000   0.043  Uiso
A498  C      0.05328   0.41800   0.79169   1.00000   0.043  Uiso
A499  C      0.64970   0.87908   0.80810   1.00000   0.043  Uiso
A500  C      0.23958   0.58860   0.03239   1.00000   0.043  Uiso
A501  C      0.51069   0.48249   0.05756   1.00000   0.043  Uiso
A502  C      0.76391   0.53490   0.10680   1.00000   0.043  Uiso
A503  C      0.58872   0.70986   0.68637   1.00000   0.043  Uiso
A504  C      0.69942   0.28972   0.02539   1.00000   0.043  Uiso
A505  C      0.67286   0.29223   0.48919   1.00000   0.043  Uiso
A506  C      0.17637   0.98253   0.57289   1.00000   0.043  Uiso
A507  C      0.36428   0.06676   0.50652   1.00000   0.043  Uiso
A508  C      0.30452   0.47067   0.70140   1.00000   0.043  Uiso
A509  C      0.17261   0.20491   0.50991   1.00000   0.043  Uiso
A510  C      0.01583   0.23750   0.13341   1.00000   0.043  Uiso
A511  C      0.14728   0.42288   0.72045   1.00000   0.043  Uiso
A512  C      0.13610   0.92980   0.00653   1.00000   0.043  Uiso
A513  C      0.32846   0.79259   0.00994   1.00000   0.043  Uiso
A514  C      0.27240   0.04325   0.05703   1.00000   0.043  Uiso
A515  C      0.08741   0.78753   0.31257   1.00000   0.043  Uiso
A516  C      0.88341   0.87871   0.73682   1.00000   0.043  Uiso
A517  C      0.44787   0.59500   0.80185   1.00000   0.043  Uiso
A518  C      0.76412   0.08794   0.46551   1.00000   0.043  Uiso
A519  C      0.37543   0.83085   0.47778   1.00000   0.043  Uiso
A520  C      0.78646   0.29338   0.51487   1.00000   0.043  Uiso
A521  C      0.98813   0.51538   0.55759   1.00000   0.043  Uiso
A522  C      0.19684   0.20694   0.97332   1.00000   0.043  Uiso
A523  C      0.76046   0.66098   0.98282   1.00000   0.043  Uiso
A524  C      0.98677   0.73774   0.36569   1.00000   0.043  Uiso
A525  C      0.40857   0.56321   0.27169   1.00000   0.043  Uiso
A526  C      0.09135   0.43317   0.77161   1.00000   0.043  Uiso
A527  C      0.21290   0.79299   0.98406   1.00000   0.043  Uiso
A528  C      0.85221   0.11718   0.30827   1.00000   0.043  Uiso
A529  C      0.10825   0.03624   0.94642   1.00000   0.043  Uiso
A530  C      0.38214   0.61657   0.26152   1.00000   0.043  Uiso
A531  C      0.69587   0.97158   0.79796   1.00000   0.043  Uiso
A532  C      0.20913   0.24813   0.98345   1.00000   0.043  Uiso
A533  C      0.71306   0.70475   0.01471   1.00000   0.043  Uiso
A534  C      0.19565   0.52671   0.20150   1.00000   0.043  Uiso
A535  C      0.19002   0.52259   0.25064   1.00000   0.043  Uiso
A536  C      0.01664   0.45014   0.80452   1.00000   0.043  Uiso
A537  C      0.82790   0.70474   0.98949   1.00000   0.043  Uiso
A538  C      0.80561   0.64350   0.55430   1.00000   0.043  Uiso
A539  C      0.74722   0.30390   0.04471   1.00000   0.043  Uiso
A540  C      0.29488   0.92515   0.06064   1.00000   0.043  Uiso
A541  C      0.52121   0.04594   0.19537   1.00000   0.043  Uiso
A542  C      0.73923   0.90638   0.96603   1.00000   0.043  Uiso
A543  C      0.26100   0.40734   0.53266   1.00000   0.043  Uiso
A544  C      0.33530   0.31733   0.86595   1.00000   0.043  Uiso
A545  C      0.71101   0.24936   0.01563   1.00000   0.043  Uiso
A546  C      0.47937   0.16638   0.20003   1.00000   0.043  Uiso
A547  C      0.32226   0.86413   0.91881   1.00000   0.043  Uiso
A548  C      0.10356   0.61139   0.98103   1.00000   0.043  Uiso
A549  C      0.12764   0.16664   0.97790   1.00000   0.043  Uiso
A550  C      0.63525   0.56711   0.99205   1.00000   0.043  Uiso
A551  C      0.69608   0.35301   0.05422   1.00000   0.043  Uiso
A552  C      0.72890   0.54326   0.44214   1.00000   0.043  Uiso
A553  C      0.67290   0.27671   0.24648   1.00000   0.043  Uiso
A554  C      0.72811   0.51149   0.40441   1.00000   0.043  Uiso
A555  C      0.49141   0.98201   0.44127   1.00000   0.043  Uiso
A556  C      0.28643   0.20523   0.48416   1.00000   0.043  Uiso
A557  C      0.29032   0.74991   0.48352   1.00000   0.043  Uiso
A558  C      0.47771   0.54678   0.30401   1.00000   0.043  Uiso
A559  C      0.88384   0.78923   0.31627   1.00000   0.043  Uiso
A560  C      0.23513   0.03433   0.39197   1.00000   0.043  Uiso
A561  C      0.22739   0.98638   0.59491   1.00000   0.043  Uiso
A562  C      0.52038   0.66725   0.29934   1.00000   0.043  Uiso
A563  C      0.01994   0.83080   0.70002   1.00000   0.043  Uiso
A564  C      0.77103   0.45486   0.94174   1.00000   0.043  Uiso
A565  C      0.62466   0.33053   0.02104   1.00000   0.043  Uiso
A566  C      0.61918   0.11676   0.23749   1.00000   0.043  Uiso
A567  C      0.05826   0.21469   0.27872   1.00000   0.043  Uiso
A568  C      0.98630   0.95031   0.69432   1.00000   0.043  Uiso
A569  C      0.94962   0.91876   0.70716   1.00000   0.043  Uiso
A570  C      0.94864   0.90271   0.19656   1.00000   0.043  Uiso
A571  C      0.50884   0.11491   0.51283   1.00000   0.043  Uiso
A572  C      0.17346   0.22163   0.75236   1.00000   0.043  Uiso
A573  C      0.77190   0.48547   0.90423   1.00000   0.043  Uiso
A574  C      0.81109   0.02355   0.24829   1.00000   0.043  Uiso
A575  C      0.48631   0.75978   0.63362   1.00000   0.043  Uiso
A576  C      0.82683   0.72054   0.74619   1.00000   0.043  Uiso
A577  C      0.85412   0.92285   0.77850   1.00000   0.043  Uiso
A578  C      0.80669   0.02579   0.29823   1.00000   0.043  Uiso
A579  C      0.61504   0.20920   0.81632   1.00000   0.043  Uiso
A580  C      0.98027   0.33018   0.79912   1.00000   0.043  Uiso
A581  C      0.89584   0.11162   0.51775   1.00000   0.043  Uiso
A582  C      0.91076   0.93482   0.72720   1.00000   0.043  Uiso
A583  C      0.14151   0.18472   0.88890   1.00000   0.043  Uiso
A584  C      0.60376   0.88650   0.01813   1.00000   0.043  Uiso
A585  C      0.44946   0.57844   0.29196   1.00000   0.043  Uiso
A586  C      0.91368   0.28723   0.18609   1.00000   0.043  Uiso
A587  C      0.96583   0.43438   0.49182   1.00000   0.043  Uiso
A588  C      0.72348   0.67565   0.66723   1.00000   0.043  Uiso
A589  C      0.90245   0.17871   0.11706   1.00000   0.043  Uiso
A590  C      0.32821   0.77548   0.25234   1.00000   0.043  Uiso
A591  C      0.63944   0.30767   0.10858   1.00000   0.043  Uiso
A592  C      0.46857   0.06257   0.50741   1.00000   0.043  Uiso
A593  C      0.44403   0.78363   0.77848   1.00000   0.043  Uiso
A594  C      0.27718   0.17635   0.83193   1.00000   0.043  Uiso
A595  C      0.48514   0.61529   0.98775   1.00000   0.043  Uiso
A596  C      0.68116   0.63034   0.47400   1.00000   0.043  Uiso
A597  C      0.39867   0.38542   0.48069   1.00000   0.043  Uiso
A598  C      0.55830   0.28303   0.72082   1.00000   0.043  Uiso
A599  C      0.77726   0.32149   0.16775   1.00000   0.043  Uiso
A600  C      0.01083   0.01560   0.94136   1.00000   0.043  Uiso
A601  C      0.67581   0.36410   0.58068   1.00000   0.043  Uiso
A602  C      0.27280   0.01166   0.09414   1.00000   0.043  Uiso
A603  C      0.39162   0.74833   0.63903   1.00000   0.043  Uiso
A604  C      0.61000   0.24708   0.85865   1.00000   0.043  Uiso
A605  C      0.59137   0.06286   0.22772   1.00000   0.043  Uiso
A606  C      0.70514   0.53034   0.72243   1.00000   0.043  Uiso
A607  C      0.51492   0.25939   0.86553   1.00000   0.043  Uiso
A608  C      0.89193   0.75045   0.35865   1.00000   0.043  Uiso
A609  C      0.36254   0.81029   0.39028   1.00000   0.043  Uiso
A610  C      0.19400   0.81525   0.07259   1.00000   0.043  Uiso
A611  C      0.53409   0.56239   0.99151   1.00000   0.043  Uiso
A612  C      0.25102   0.98983   0.35796   1.00000   0.043  Uiso
A613  C      0.38202   0.66802   0.66541   1.00000   0.043  Uiso
A614  C      0.38460   0.70865   0.68221   1.00000   0.043  Uiso
A615  C      0.69481   0.32136   0.23372   1.00000   0.043  Uiso
A616  C      0.09721   0.67942   0.38204   1.00000   0.043  Uiso
A617  C      0.62106   0.16858   0.83369   1.00000   0.043  Uiso
A618  C      0.10937   0.24970   0.13957   1.00000   0.043  Uiso
A619  C      0.11519   0.28875   0.18265   1.00000   0.043  Uiso
A620  C      0.23002   0.95340   0.55721   1.00000   0.043  Uiso
A621  C      0.40181   0.31852   0.88161   1.00000   0.043  Uiso
A622  C      0.51103   0.52859   0.07355   1.00000   0.043  Uiso
A623  C      0.11831   0.32619   0.16365   1.00000   0.043  Uiso
A624  C      0.59714   0.81857   0.61689   1.00000   0.043  Uiso
A625  C      0.03311   0.93488   0.00759   1.00000   0.043  Uiso
A626  C      0.54936   0.44847   0.43058   1.00000   0.043  Uiso
A627  C      0.47227   0.49694   0.65836   1.00000   0.043  Uiso
A628  C      0.84327   0.53199   0.77208   1.00000   0.043  Uiso
A629  C      0.52989   0.30549   0.02121   1.00000   0.043  Uiso
A630  C      0.12107   0.04085   0.16456   1.00000   0.043  Uiso
A631  C      0.55183   0.07881   0.20736   1.00000   0.043  Uiso
A632  C      0.88204   0.82613   0.33585   1.00000   0.043  Uiso
A633  C      0.09677   0.91445   0.38017   1.00000   0.043  Uiso
A634  C      0.22169   0.82025   0.33146   1.00000   0.043  Uiso
A635  C      0.95630   0.07040   0.36585   1.00000   0.043  Uiso
A636  C      0.98903   0.46958   0.57357   1.00000   0.043  Uiso
A637  C      0.55096   0.09509   0.69652   1.00000   0.043  Uiso
A638  C      0.29606   0.02958   0.77665   1.00000   0.043  Uiso
A639  C      0.74690   0.08882   0.15970   1.00000   0.043  Uiso
A640  C      0.49467   0.61929   0.20867   1.00000   0.043  Uiso
A641  C      0.29260   0.72111   0.68986   1.00000   0.043  Uiso
A642  C      0.00583   0.37904   0.70839   1.00000   0.043  Uiso
A643  C      0.00927   0.97657   0.02347   1.00000   0.043  Uiso
A644  C      0.31954   0.13010   0.02490   1.00000   0.043  Uiso
A645  C      0.33877   0.58779   0.03228   1.00000   0.043  Uiso
A646  C      0.45054   0.94865   0.06827   1.00000   0.043  Uiso
A647  C      0.90471   0.01886   0.52480   1.00000   0.043  Uiso
A648  C      0.23144   0.56772   0.97026   1.00000   0.043  Uiso
A649  C      0.95231   0.55035   0.93026   1.00000   0.043  Uiso
A650  C      0.20801   0.62380   0.77122   1.00000   0.043  Uiso
A651  C      0.70721   0.87298   0.22799   1.00000   0.043  Uiso
A652  C      0.17824   0.13201   0.41831   1.00000   0.043  Uiso
A653  C      0.76764   0.06610   0.52778   1.00000   0.043  Uiso
A654  C      0.22157   0.23939   0.49592   1.00000   0.043  Uiso
A655  C      0.97107   0.69278   0.52181   1.00000   0.043  Uiso
A656  C      0.18376   0.12966   0.55646   1.00000   0.043  Uiso
A657  C      0.37893   0.95691   0.66453   1.00000   0.043  Uiso
A658  C      0.72444   0.17883   0.79207   1.00000   0.043  Uiso
A659  C      0.99222   0.47679   0.47539   1.00000   0.043  Uiso
A660  C      0.81695   0.62935   0.94266   1.00000   0.043  Uiso
A661  C      0.82535   0.63192   0.08057   1.00000   0.043  Uiso
A662  C      0.90359   0.41430   0.11860   1.00000   0.043  Uiso
A663  C      0.49652   0.01744   0.52229   1.00000   0.043  Uiso
A664  C      0.18524   0.86555   0.52498   1.00000   0.043  Uiso
A665  C      0.04795   0.55881   0.56433   1.00000   0.043  Uiso
A666  C      0.69275   0.68226   0.92588   1.00000   0.043  Uiso
A667  C      0.09374   0.51798   0.97432   1.00000   0.043  Uiso
A668  C      0.92728   0.21143   0.02726   1.00000   0.043  Uiso
A669  C      0.31880   0.86598   0.05624   1.00000   0.043  Uiso
A670  C      0.49112   0.02716   0.42594   1.00000   0.043  Uiso
A671  C      0.05209   0.04700   0.56799   1.00000   0.043  Uiso
A672  C      0.81618   0.36639   0.97436   1.00000   0.043  Uiso
A673  C      0.26890   0.43138   0.47069   1.00000   0.043  Uiso
A674  C      0.00828   0.38074   0.48723   1.00000   0.043  Uiso
A675  C      0.59837   0.58317   0.61896   1.00000   0.043  Uiso
A676  C      0.66397   0.08620   0.46581   1.00000   0.043  Uiso
A677  C      0.75568   0.90768   0.65972   1.00000   0.043  Uiso
A678  C      0.29427   0.37506   0.27125   1.00000   0.043  Uiso
A679  C      0.89346   0.88510   0.27307   1.00000   0.043  Uiso
A680  C      0.30904   0.18259   0.57273   1.00000   0.043  Uiso
A681  C      0.59587   0.97947   0.02488   1.00000   0.043  Uiso
A682  C      0.77645   0.81963   0.29226   1.00000   0.043  Uiso
A683  C      0.19750   0.20871   0.73016   1.00000   0.043  Uiso
A684  C      0.24539   0.40793   0.83830   1.00000   0.043  Uiso
A685  C      0.02788   0.50073   0.15814   1.00000   0.043  Uiso
A686  C      0.25263   0.58770   0.33898   1.00000   0.043  Uiso
A687  C      0.30835   0.82121   0.26474   1.00000   0.043  Uiso
A688  C      0.86933   0.82482   0.28321   1.00000   0.043  Uiso
A689  C      0.50680   0.11858   0.29061   1.00000   0.043  Uiso
A690  C      0.97044   0.00185   0.34060   1.00000   0.043  Uiso
A691  C      0.80545   0.11105   0.52184   1.00000   0.043  Uiso
A692  C      0.37053   0.67203   0.71623   1.00000   0.043  Uiso
A693  C      0.19264   0.61070   0.97624   1.00000   0.043  Uiso
A694  C      0.85968   0.68436   0.60982   1.00000   0.043  Uiso
A695  C      0.01261   0.97041   0.92488   1.00000   0.043  Uiso
A696  C      0.50721   0.51834   0.97639   1.00000   0.043  Uiso
A697  C      0.32261   0.40696   0.01614   1.00000   0.043  Uiso
A698  C      0.27013   0.99711   0.16978   1.00000   0.043  Uiso
A699  C      0.62855   0.17095   0.78251   1.00000   0.043  Uiso
A700  C      0.40397   0.08253   0.88016   1.00000   0.043  Uiso
A701  C      0.03026   0.19220   0.97737   1.00000   0.043  Uiso
A702  C      0.66157   0.46409   0.27178   1.00000   0.043  Uiso
A703  C      0.20137   0.95859   0.67552   1.00000   0.043  Uiso
A704  C      0.15913   0.03171   0.72731   1.00000   0.043  Uiso
A705  C      0.80638   0.67449   0.73352   1.00000   0.043  Uiso
A706  C      0.77817   0.74029   0.00333   1.00000   0.043  Uiso
A707  C      0.98354   0.88207   0.01203   1.00000   0.043  Uiso
A708  C      0.45290   0.43587   0.06408   1.00000   0.043  Uiso
A709  C      0.75270   0.58722   0.32225   1.00000   0.043  Uiso
A710  C      0.57260   0.78606   0.52738   1.00000   0.043  Uiso
A711  C      0.52948   0.99732   0.84055   1.00000   0.043  Uiso
A712  C      0.13139   0.32453   0.21652   1.00000   0.043  Uiso
A713  C      0.68430   0.36698   0.44240   1.00000   0.043  Uiso
A714  C      0.56995   0.97296   0.85704   1.00000   0.043  Uiso
A715  C      0.51680   0.04353   0.92316   1.00000   0.043  Uiso
A716  C      0.33893   0.96263   0.22703   1.00000   0.043  Uiso
A717  C      0.70977   0.22101   0.80866   1.00000   0.043  Uiso
A718  C      0.69888   0.54083   0.32331   1.00000   0.043  Uiso
A719  C      0.54794   0.93767   0.43528   1.00000   0.043  Uiso
A720  C      0.87463   0.26719   0.52094   1.00000   0.043  Uiso
A721  C      0.81756   0.01657   0.52844   1.00000   0.043  Uiso
A722  C      0.19405   0.02965   0.60820   1.00000   0.043  Uiso
A723  C      0.25237   0.00629   0.85763   1.00000   0.043  Uiso
A724  C      0.90224   0.36119   0.29537   1.00000   0.043  Uiso
A725  C      0.88205   0.54123   0.33419   1.00000   0.043  Uiso
A726  C      0.81152   0.31526   0.42657   1.00000   0.043  Uiso
A727  C      0.93818   0.53946   0.22521   1.00000   0.043  Uiso
A728  C      0.06823   0.04145   0.27493   1.00000   0.043  Uiso
A729  C      0.20497   0.96791   0.27673   1.00000   0.043  Uiso
A730  C      0.32466   0.58500   0.58005   1.00000   0.043  Uiso
A731  C      0.39216   0.61262   0.72517   1.00000   0.043  Uiso
A732  C      0.62100   0.45663   0.83464   1.00000   0.043  Uiso
A733  C      0.10839   0.38465   0.22571   1.00000   0.043  Uiso
A734  C      0.79612   0.46781   0.22235   1.00000   0.043  Uiso
A735  C      0.72727   0.50044   0.32891   1.00000   0.043  Uiso
A736  C      0.93331   0.02317   0.35733   1.00000   0.043  Uiso
A737  C      0.63346   0.54504   0.72830   1.00000   0.043  Uiso
A738  C      0.36840   0.04490   0.77088   1.00000   0.043  Uiso
A739  C      0.80639   0.53015   0.89005   1.00000   0.043  Uiso
A740  C      0.42834   0.28577   0.97104   1.00000   0.043  Uiso
A741  C      0.27781   0.75594   0.99544   1.00000   0.043  Uiso
A742  C      0.73405   0.93081   0.02843   1.00000   0.043  Uiso
A743  C      0.17550   0.41090   0.08054   1.00000   0.043  Uiso
A744  C      0.04341   0.57273   0.13339   1.00000   0.043  Uiso
A745  C      0.61134   0.11254   0.77334   1.00000   0.043  Uiso
A746  C      0.59827   0.63670   0.79582   1.00000   0.043  Uiso
A747  C      0.95284   0.05992   0.93464   1.00000   0.043  Uiso
A748  C      0.87177   0.45050   0.22938   1.00000   0.043  Uiso
A749  C      0.62385   0.72879   0.02176   1.00000   0.043  Uiso
A750  C      0.09793   0.86109   0.20312   1.00000   0.043  Uiso
A751  C      0.16246   0.40784   0.53200   1.00000   0.043  Uiso
A752  C      0.27776   0.97351   0.78543   1.00000   0.043  Uiso
A753  C      0.67575   0.08698   0.91905   1.00000   0.043  Uiso
A754  C      0.12634   0.76668   0.97825   1.00000   0.043  Uiso
A755  C      0.69457   0.88739   0.02183   1.00000   0.043  Uiso
A756  C      0.48276   0.53952   0.57614   1.00000   0.043  Uiso
A757  C      0.45728   0.42682   0.63329   1.00000   0.043  Uiso
A758  C      0.56699   0.45697   0.72429   1.00000   0.043  Uiso
A759  C      0.56622   0.34876   0.87738   1.00000   0.043  Uiso
A760  C      0.21151   0.27427   0.19005   1.00000   0.043  Uiso
A761  C      0.30360   0.78817   0.23004   1.00000   0.043  Uiso
A762  C      0.93682   0.64860   0.37675   1.00000   0.043  Uiso
A763  C      0.27617   0.67912   0.70672   1.00000   0.043  Uiso
A764  C      0.75043   0.48979   0.14058   1.00000   0.043  Uiso
A765  C      0.40235   0.13662   0.70392   1.00000   0.043  Uiso
A766  C      0.65839   0.40723   0.82628   1.00000   0.043  Uiso
A767  C      0.87523   0.16944   0.03061   1.00000   0.043  Uiso
A768  C      0.79285   0.77495   0.30879   1.00000   0.043  Uiso
A769  C      0.46896   0.80612   0.47760   1.00000   0.043  Uiso
A770  C      0.49586   0.87554   0.54182   1.00000   0.043  Uiso
A771  C      0.53959   0.47081   0.66878   1.00000   0.043  Uiso
A772  C      0.62458   0.82865   0.53112   1.00000   0.043  Uiso
A773  C      0.78925   0.12593   0.72801   1.00000   0.043  Uiso
A774  C      0.80302   0.70906   0.76868   1.00000   0.043  Uiso
A775  C      0.76849   0.50072   0.82923   1.00000   0.043  Uiso
A776  C      0.06946   0.52488   0.14230   1.00000   0.043  Uiso
A777  C      0.40651   0.47988   0.47438   1.00000   0.043  Uiso
A778  C      0.75041   0.50544   0.64132   1.00000   0.043  Uiso
A779  C      0.34208   0.90763   0.67217   1.00000   0.043  Uiso
A780  C      0.72283   0.47585   0.71376   1.00000   0.043  Uiso
A781  C      0.19345   0.17566   0.76494   1.00000   0.043  Uiso
A782  C      0.67794   0.90820   0.48284   1.00000   0.043  Uiso
A783  C      0.42808   0.92124   0.83737   1.00000   0.043  Uiso
A784  C      0.13344   0.95276   0.27080   1.00000   0.043  Uiso
A785  C      0.87679   0.84505   0.37149   1.00000   0.043  Uiso
A786  C      0.54352   0.92660   0.86563   1.00000   0.043  Uiso
A787  C      0.69717   0.28706   0.26873   1.00000   0.043  Uiso
A788  C      0.06996   0.07577   0.33753   1.00000   0.043  Uiso
A789  C      0.72158   0.25748   0.50333   1.00000   0.043  Uiso
A790  C      0.17970   0.59046   0.51613   1.00000   0.043  Uiso
A791  C      0.43375   0.47306   0.64165   1.00000   0.043  Uiso
A792  C      0.23228   0.99760   0.66921   1.00000   0.043  Uiso
A793  C      0.99354   0.87761   0.79036   1.00000   0.043  Uiso
A794  C      0.17553   0.98972   0.16252   1.00000   0.043  Uiso
A795  C      0.80294   0.45618   0.82289   1.00000   0.043  Uiso
A796  C      0.18307   0.51732   0.97031   1.00000   0.043  Uiso
A797  C      0.03691   0.02537   0.33157   1.00000   0.043  Uiso
A798  C      0.07127   0.71065   0.47141   1.00000   0.043  Uiso
A799  C      0.24955   0.08584   0.17599   1.00000   0.043  Uiso
A800  C      0.82521   0.91130   0.41916   1.00000   0.043  Uiso
A801  C      0.85012   0.77736   0.05974   1.00000   0.043  Uiso
A802  C      0.92933   0.57293   0.16195   1.00000   0.043  Uiso
A803  C      0.57172   0.42191   0.66124   1.00000   0.043  Uiso
A804  C      0.30117   0.03901   0.17577   1.00000   0.043  Uiso
A805  C      0.96261   0.52517   0.16789   1.00000   0.043  Uiso
A806  C      0.84279   0.58770   0.32755   1.00000   0.043  Uiso
A807  C      0.98614   0.95503   0.42241   1.00000   0.043  Uiso
A808  C      0.12375   0.67035   0.46792   1.00000   0.043  Uiso
A809  C      0.52488   0.39947   0.64387   1.00000   0.043  Uiso
A810  C      0.43058   0.95654   0.77474   1.00000   0.043  Uiso
A811  C      0.67211   0.50408   0.83677   1.00000   0.043  Uiso
A812  C      0.30513   0.96659   0.10822   1.00000   0.043  Uiso
A813  C      0.02531   0.09769   0.35525   1.00000   0.043  Uiso
A814  C      0.99827   0.62254   0.45837   1.00000   0.043  Uiso
A815  C      0.22691   0.93215   0.60491   1.00000   0.043  Uiso
A816  C      0.35402   0.94375   0.78248   1.00000   0.043  Uiso
A817  C      0.46421   0.97242   0.83126   1.00000   0.043  Uiso
A818  C      0.84593   0.23311   0.90052   1.00000   0.043  Uiso
A819  C      0.31609   0.47937   0.47086   1.00000   0.043  Uiso
A820  C      0.25165   0.91120   0.67536   1.00000   0.043  Uiso
A821  C      0.06508   0.15017   0.12178   1.00000   0.043  Uiso
A822  C      0.22413   0.01995   0.28478   1.00000   0.043  Uiso
A823  C      0.43684   0.84788   0.62204   1.00000   0.043  Uiso
A824  C      0.22440   0.31899   0.20688   1.00000   0.043  Uiso
A825  C      0.32718   0.00554   0.66237   1.00000   0.043  Uiso
A826  C      0.30630   0.38723   0.47637   1.00000   0.043  Uiso
A827  C      0.01318   0.45492   0.07695   1.00000   0.043  Uiso
A828  C      0.34539   0.26531   0.09751   1.00000   0.043  Uiso
A829  C      0.37664   0.23004   0.47797   1.00000   0.043  Uiso
A830  C      0.64878   0.21914   0.55999   1.00000   0.043  Uiso
A831  C      0.62260   0.15237   0.87170   1.00000   0.043  Uiso
A832  C      0.87160   0.21392   0.09743   1.00000   0.043  Uiso
A833  C      0.97336   0.59617   0.14384   1.00000   0.043  Uiso
A834  C      0.77611   0.52023   0.21434   1.00000   0.043  Uiso
A835  C      0.78814   0.27563   0.90346   1.00000   0.043  Uiso
A836  C      0.37573   0.32750   0.96815   1.00000   0.043  Uiso
A837  C      0.07094   0.40031   0.91306   1.00000   0.043  Uiso
A838  C      0.94126   0.66098   0.46063   1.00000   0.043  Uiso
A839  C      0.35393   0.71834   0.93967   1.00000   0.043  Uiso
A840  C      0.72886   0.56429   0.39412   1.00000   0.043  Uiso
A841  C      0.15139   0.27849   0.43857   1.00000   0.043  Uiso
A842  C      0.57717   0.87288   0.53675   1.00000   0.043  Uiso
A843  C      0.74907   0.40977   0.82308   1.00000   0.043  Uiso
A844  C      0.82671   0.08945   0.98414   1.00000   0.043  Uiso
A845  C      0.79896   0.18496   0.08673   1.00000   0.043  Uiso
A846  C      0.65771   0.44254   0.71617   1.00000   0.043  Uiso
A847  C      0.82601   0.49111   0.33688   1.00000   0.043  Uiso
A848  C      0.15545   0.73268   0.59697   1.00000   0.043  Uiso
A849  C      0.15270   0.46742   0.08416   1.00000   0.043  Uiso
A850  C      0.71447   0.72147   0.40477   1.00000   0.043  Uiso
A851  C      0.70182   0.81162   0.58667   1.00000   0.043  Uiso
A852  C      0.30566   0.36571   0.66970   1.00000   0.043  Uiso
A853  C      0.19609   0.62968   0.16956   1.00000   0.043  Uiso
A854  C      0.65125   0.03110   0.91415   1.00000   0.043  Uiso
A855  C      0.47012   0.90043   0.85408   1.00000   0.043  Uiso
A856  C      0.50565   0.37589   0.95829   1.00000   0.043  Uiso
A857  C      0.82491   0.18406   0.39403   1.00000   0.043  Uiso
A858  C      0.14691   0.69967   0.58171   1.00000   0.043  Uiso
A859  C      0.77429   0.43184   0.89386   1.00000   0.043  Uiso
A860  C      0.84211   0.55448   0.21556   1.00000   0.043  Uiso
A861  C      0.09912   0.83238   0.64487   1.00000   0.043  Uiso
A862  C      0.29992   0.30990   0.91239   1.00000   0.043  Uiso
A863  C      0.00526   0.12135   0.04118   1.00000   0.043  Uiso
A864  C      0.65490   0.76477   0.40094   1.00000   0.043  Uiso
A865  C      0.75798   0.71645   0.41958   1.00000   0.043  Uiso
A866  C      0.52714   0.09799   0.92951   1.00000   0.043  Uiso
A867  C      0.94069   0.48942   0.23114   1.00000   0.043  Uiso
A868  C      0.15151   0.05189   0.28274   1.00000   0.043  Uiso
A869  C      0.20350   0.68678   0.41277   1.00000   0.043  Uiso
A870  C      0.21392   0.77559   0.59472   1.00000   0.043  Uiso
A871  C      0.62927   0.78331   0.59778   1.00000   0.043  Uiso
A872  C      0.83766   0.90921   0.96672   1.00000   0.043  Uiso
A873  C      0.37244   0.19655   0.14820   1.00000   0.043  Uiso
A874  C      0.69144   0.46734   0.38979   1.00000   0.043  Uiso
A875  C      0.37813   0.65129   0.62724   1.00000   0.043  Uiso
A876  C      0.97642   0.53192   0.71840   1.00000   0.043  Uiso
A877  C      0.56480   0.49973   0.72931   1.00000   0.043  Uiso
A878  C      0.87343   0.29490   0.84820   1.00000   0.043  Uiso
A879  C      0.57143   0.01673   0.91725   1.00000   0.043  Uiso
A880  C      0.69568   0.86398   0.82972   1.00000   0.043  Uiso
A881  C      0.68804   0.97713   0.02830   1.00000   0.043  Uiso
A882  C      0.05456   0.15861   0.03870   1.00000   0.043  Uiso
A883  C      0.12275   0.34585   0.12774   1.00000   0.043  Uiso
A884  C      0.97712   0.70826   0.46834   1.00000   0.043  Uiso
A885  C      0.73077   0.21257   0.57079   1.00000   0.043  Uiso
A886  C      0.92049   0.34331   0.85365   1.00000   0.043  Uiso
A887  C      0.02652   0.20533   0.03066   1.00000   0.043  Uiso
A888  C      0.91839   0.80912   0.05942   1.00000   0.043  Uiso
A889  C      0.56988   0.09710   0.08530   1.00000   0.043  Uiso
A890  C      0.38822   0.58562   0.42901   1.00000   0.043  Uiso
A891  C      0.15601   0.08405   0.17091   1.00000   0.043  Uiso
A892  C      0.80601   0.13075   0.32959   1.00000   0.043  Uiso
A893  C      0.39109   0.61365   0.57084   1.00000   0.043  Uiso
A894  C      0.37380   0.28243   0.90142   1.00000   0.043  Uiso
A895  C      0.35636   0.29510   0.08211   1.00000   0.043  Uiso
A896  C      0.64502   0.79655   0.41803   1.00000   0.043  Uiso
A897  C      0.43934   0.83915   0.53843   1.00000   0.043  Uiso
A898  C      0.85472   0.20019   0.91712   1.00000   0.043  Uiso
A899  C      0.51781   0.46178   0.21812   1.00000   0.043  Uiso
A900  C      0.48098   0.96373   0.28059   1.00000   0.043  Uiso
A901  C      0.73671   0.28027   0.92192   1.00000   0.043  Uiso
A902  C      0.61665   0.08997   0.06689   1.00000   0.043  Uiso
A903  C      0.68168   0.79297   0.43489   1.00000   0.043  Uiso
A904  C      0.54371   0.19677   0.14445   1.00000   0.043  Uiso
A905  C      0.62452   0.68369   0.35418   1.00000   0.043  Uiso
A906  C      0.12909   0.71370   0.40142   1.00000   0.043  Uiso
A907  C      0.67157   0.81170   0.89328   1.00000   0.043  Uiso
A908  C      0.48121   0.43130   0.22814   1.00000   0.043  Uiso
A909  C      0.42896   0.59732   0.41404   1.00000   0.043  Uiso
A910  C      0.08112   0.30812   0.43837   1.00000   0.043  Uiso
A911  C      0.60984   0.11494   0.92833   1.00000   0.043  Uiso
A912  C      0.28703   0.22118   0.09454   1.00000   0.043  Uiso
A913  C      0.84646   0.96577   0.41440   1.00000   0.043  Uiso
A914  C      0.98213   0.06266   0.77031   1.00000   0.043  Uiso
A915  C      0.26934   0.71197   0.92787   1.00000   0.043  Uiso
A916  C      0.42051   0.68629   0.93925   1.00000   0.043  Uiso
A917  C      0.92854   0.89915   0.58580   1.00000   0.043  Uiso
A918  C      0.12231   0.40751   0.93384   1.00000   0.043  Uiso
A919  C      0.27278   0.06485   0.10536   1.00000   0.043  Uiso
A920  C      0.26143   0.78280   0.57893   1.00000   0.043  Uiso
A921  C      0.51592   0.24794   0.15118   1.00000   0.043  Uiso
A922  C      0.88824   0.88000   0.42866   1.00000   0.043  Uiso
A923  C      0.35032   0.52994   0.58366   1.00000   0.043  Uiso
A924  C      0.77133   0.78702   0.07122   1.00000   0.043  Uiso
A925  C      0.47802   0.78944   0.53105   1.00000   0.043  Uiso
A926  C      0.23833   0.21631   0.07826   1.00000   0.043  Uiso
A927  C      0.45900   0.72105   0.35130   1.00000   0.043  Uiso
A928  C      0.49819   0.49199   0.90416   1.00000   0.043  Uiso
A929  C      0.61313   0.11343   0.05154   1.00000   0.043  Uiso
A930  C      0.55198   0.77244   0.58149   1.00000   0.043  Uiso
A931  C      0.02143   0.56581   0.72877   1.00000   0.043  Uiso
A932  C      0.44744   0.01124   0.76680   1.00000   0.043  Uiso
A933  C      0.04371   0.29350   0.85280   1.00000   0.043  Uiso
A934  C      0.06342   0.67970   0.77959   1.00000   0.043  Uiso
A935  C      0.44880   0.26479   0.91558   1.00000   0.043  Uiso
A936  C      0.82199   0.20434   0.93394   1.00000   0.043  Uiso
A937  C      0.94582   0.23084   0.08365   1.00000   0.043  Uiso
A938  C      0.58547   0.65275   0.35347   1.00000   0.043  Uiso
A939  C      0.32034   0.29416   0.06461   1.00000   0.043  Uiso
A940  C      0.25370   0.31785   0.62179   1.00000   0.043  Uiso
A941  C      0.56362   0.33322   0.96090   1.00000   0.043  Uiso
A942  C      0.11510   0.38004   0.07152   1.00000   0.043  Uiso
A943  C      0.05691   0.72604   0.41740   1.00000   0.043  Uiso
A944  C      0.16544   0.68345   0.10376   1.00000   0.043  Uiso
A945  C      0.05448   0.98732   0.26741   1.00000   0.043  Uiso
A946  C      0.23366   0.28494   0.42777   1.00000   0.043  Uiso
A947  C      0.97091   0.89745   0.42975   1.00000   0.043  Uiso
A948  C      0.88385   0.88576   0.55216   1.00000   0.043  Uiso
A949  C      0.35076   0.40539   0.14344   1.00000   0.043  Uiso
A950  C      0.02515   0.39621   0.06856   1.00000   0.043  Uiso
A951  C      0.51871   0.93216   0.27125   1.00000   0.043  Uiso
A952  C      0.88160   0.90975   0.56809   1.00000   0.043  Uiso
A953  C      0.49175   0.00172   0.60859   1.00000   0.043  Uiso
A954  C      0.02509   0.03203   0.78120   1.00000   0.043  Uiso
A955  C      0.08341   0.62560   0.46074   1.00000   0.043  Uiso
A956  C      0.41680   0.37150   0.96172   1.00000   0.043  Uiso
A957  C      0.52896   0.95086   0.37248   1.00000   0.043  Uiso
A958  C      0.75556   0.18343   0.37736   1.00000   0.043  Uiso
A959  C      0.47634   0.64775   0.41327   1.00000   0.043  Uiso
A960  C      0.31967   0.35156   0.59032   1.00000   0.043  Uiso
A961  C      0.92319   0.12481   0.03791   1.00000   0.043  Uiso
A962  C      0.42227   0.84540   0.15808   1.00000   0.043  Uiso
A963  C      0.82383   0.14587   0.40825   1.00000   0.043  Uiso
A964  C      0.97060   0.04960   0.87317   1.00000   0.043  Uiso
A965  C      0.68660   0.85495   0.90933   1.00000   0.043  Uiso
A966  C      0.57139   0.16053   0.05084   1.00000   0.043  Uiso
A967  C      0.00813   0.99653   0.10532   1.00000   0.043  Uiso
A968  C      0.43643   0.31622   0.27868   1.00000   0.043  Uiso
A969  C      0.50038   0.99370   0.59209   1.00000   0.043  Uiso
A970  C      0.04851   0.03875   0.80177   1.00000   0.043  Uiso
A971  C      0.11827   0.38441   0.94655   1.00000   0.043  Uiso
A972  C      0.58295   0.18784   0.55986   1.00000   0.043  Uiso
A973  C      0.09728   0.69165   0.76940   1.00000   0.043  Uiso
A974  C      0.02353   0.31836   0.93179   1.00000   0.043  Uiso
A975  C      0.43162   0.66096   0.44801   1.00000   0.043  Uiso
A976  C      0.74421   0.81677   0.87718   1.00000   0.043  Uiso
A977  C      0.81191   0.34768   0.67517   1.00000   0.043  Uiso
A978  C      0.93629   0.18036   0.72093   1.00000   0.043  Uiso
A979  C      0.24884   0.68347   0.12207   1.00000   0.043  Uiso
A980  C      0.47212   0.59724   0.56901   1.00000   0.043  Uiso
A981  C      0.06912   0.33650   0.94869   1.00000   0.043  Uiso
A982  C      0.92040   0.02803   0.62741   1.00000   0.043  Uiso
A983  C      0.62569   0.92860   0.12146   1.00000   0.043  Uiso
A984  C      0.68879   0.65251   0.17448   1.00000   0.043  Uiso
A985  C      0.97499   0.81758   0.56643   1.00000   0.043  Uiso
A986  C      0.34449   0.31141   0.60343   1.00000   0.043  Uiso
A987  C      0.95212   0.53937   0.69742   1.00000   0.043  Uiso
A988  C      0.58085   0.34565   0.34093   1.00000   0.043  Uiso
A989  C      0.42094   0.47072   0.37128   1.00000   0.043  Uiso
A990  C      0.97446   0.84808   0.58517   1.00000   0.043  Uiso
A991  C      0.38872   0.61431   0.44816   1.00000   0.043  Uiso
A992  C      0.99803   0.75062   0.64875   1.00000   0.043  Uiso
A993  C      0.17880   0.70289   0.56432   1.00000   0.043  Uiso
A994  C      0.02718   0.35056   0.91363   1.00000   0.043  Uiso
A995  C      0.47238   0.44963   0.12622   1.00000   0.043  Uiso
A996  C      0.93035   0.83781   0.55036   1.00000   0.043  Uiso
A997  C      0.01180   0.84222   0.64229   1.00000   0.043  Uiso
A998  C      0.23060   0.61345   0.09139   1.00000   0.043  Uiso
A999  C      0.50616   0.65716   0.35656   1.00000   0.043  Uiso
1000  C      0.98856   0.49175   0.38952   1.00000   0.043  Uiso
1001  C      0.85062   0.09498   0.85634   1.00000   0.043  Uiso
1002  C      0.57942   0.96645   0.12740   1.00000   0.043  Uiso
1003  C      0.49640   0.15397   0.14244   1.00000   0.043  Uiso
1004  C      0.18271   0.84894   0.82605   1.00000   0.043  Uiso
1005  C      0.32068   0.15075   0.32678   1.00000   0.043  Uiso
1006  C      0.00207   0.50380   0.40610   1.00000   0.043  Uiso
1007  C      0.56772   0.81714   0.22056   1.00000   0.043  Uiso
1008  C      0.97113   0.81849   0.64207   1.00000   0.043  Uiso
1009  C      0.52703   0.14781   0.08556   1.00000   0.043  Uiso
1010  C      0.28009   0.79619   0.16321   1.00000   0.043  Uiso
1011  C      0.64601   0.90723   0.35409   1.00000   0.043  Uiso
1012  C      0.17696   0.64747   0.09092   1.00000   0.043  Uiso
1013  C      0.68393   0.83150   0.23429   1.00000   0.043  Uiso
1014  C      0.47309   0.68095   0.43054   1.00000   0.043  Uiso
1015  C      0.08138   0.52832   0.87192   1.00000   0.043  Uiso
1016  C      0.19004   0.66519   0.76127   1.00000   0.043  Uiso
1017  C      0.52198   0.29004   0.96791   1.00000   0.043  Uiso
1018  C      0.54743   0.45512   0.19861   1.00000   0.043  Uiso
1019  C      0.76854   0.11586   0.40794   1.00000   0.043  Uiso
1020  C      0.74188   0.74824   0.43711   1.00000   0.043  Uiso
1021  C      0.57214   0.98274   0.14686   1.00000   0.043  Uiso
1022  C      0.81382   0.16803   0.73529   1.00000   0.043  Uiso
1023  C      0.91987   0.08737   0.87234   1.00000   0.043  Uiso
1024  C      0.15208   0.59548   0.64310   1.00000   0.043  Uiso
1025  C      0.45576   0.95639   0.30122   1.00000   0.043  Uiso
1026  C      0.08113   0.15318   0.65585   1.00000   0.043  Uiso
1027  C      0.86764   0.03945   0.65895   1.00000   0.043  Uiso
1028  C      0.87874   0.73558   0.82601   1.00000   0.043  Uiso
1029  C      0.87096   0.06974   0.62226   1.00000   0.043  Uiso
1030  C      0.02792   0.54697   0.62604   1.00000   0.043  Uiso
1031  C      0.83053   0.70971   0.82524   1.00000   0.043  Uiso
1032  C      0.24807   0.66815   0.92447   1.00000   0.043  Uiso
1033  C      0.52792   0.18111   0.06803   1.00000   0.043  Uiso
1034  C      0.47701   0.90290   0.31085   1.00000   0.043  Uiso
1035  C      0.08346   0.58512   0.62702   1.00000   0.043  Uiso
1036  C      0.63109   0.95558   0.16000   1.00000   0.043  Uiso
1037  C      0.36723   0.45686   0.33885   1.00000   0.043  Uiso
1038  C      0.26398   0.38212   0.59133   1.00000   0.043  Uiso
1039  C      0.80244   0.86050   0.87793   1.00000   0.043  Uiso
1040  C      0.15279   0.20979   0.67206   1.00000   0.043  Uiso
1041  C      0.24736   0.75018   0.56218   1.00000   0.043  Uiso
1042  C      0.32359   0.44488   0.14907   1.00000   0.043  Uiso
1043  C      0.51720   0.31225   0.34210   1.00000   0.043  Uiso
1044  C      0.97596   0.68305   0.84103   1.00000   0.043  Uiso
1045  C      0.25809   0.24917   0.06291   1.00000   0.043  Uiso
1046  C      0.58033   0.90656   0.36892   1.00000   0.043  Uiso
1047  C      0.02869   0.50156   0.63362   1.00000   0.043  Uiso
1048  C      0.97574   0.59597   0.68881   1.00000   0.043  Uiso
1049  C      0.68373   0.94244   0.35046   1.00000   0.043  Uiso
1050  C      0.52434   0.00105   0.36354   1.00000   0.043  Uiso
1051  C      0.36593   0.43142   0.37739   1.00000   0.043  Uiso
1052  C      0.69953   0.13927   0.37922   1.00000   0.043  Uiso
1053  C      0.91809   0.65364   0.84011   1.00000   0.043  Uiso
1054  C      0.41734   0.41029   0.12640   1.00000   0.043  Uiso
1055  C      0.02173   0.18569   0.65689   1.00000   0.043  Uiso
1056  C      0.67109   0.28601   0.32459   1.00000   0.043  Uiso
1057  C      0.32498   0.83092   0.16183   1.00000   0.043  Uiso
1058  C      0.32573   0.41862   0.34495   1.00000   0.043  Uiso
1059  C      0.43728   0.51275   0.87262   1.00000   0.043  Uiso
1060  C      0.35303   0.47709   0.89458   1.00000   0.043  Uiso
1061  C      0.02309   0.09371   0.81205   1.00000   0.043  Uiso
1062  C      0.13168   0.56258   0.87727   1.00000   0.043  Uiso
1063  C      0.52337   0.40554   0.18848   1.00000   0.043  Uiso
1064  C      0.17243   0.55484   0.65055   1.00000   0.043  Uiso
1065  C      0.47644   0.49864   0.13490   1.00000   0.043  Uiso
1066  C      0.15491   0.37746   0.42134   1.00000   0.043  Uiso
1067  C      0.20103   0.35915   0.62095   1.00000   0.043  Uiso
1068  C      0.43244   0.48464   0.35285   1.00000   0.043  Uiso
1069  C      0.14945   0.55116   0.83943   1.00000   0.043  Uiso
1070  C      0.77940   0.69686   0.83724   1.00000   0.043  Uiso
1071  C      0.30349   0.63735   0.12055   1.00000   0.043  Uiso
1072  C      0.99785   0.79086   0.15441   1.00000   0.043  Uiso
1073  C      0.05614   0.47759   0.37318   1.00000   0.043  Uiso
1074  C      0.54864   0.19806   0.61951   1.00000   0.043  Uiso
1075  C      0.07428   0.51291   0.85151   1.00000   0.043  Uiso
1076  C      0.97675   0.99362   0.86394   1.00000   0.043  Uiso
1077  C      0.65030   0.98580   0.61444   1.00000   0.043  Uiso
1078  C      0.41987   0.39839   0.28671   1.00000   0.043  Uiso
1079  C      0.08993   0.36173   0.43011   1.00000   0.043  Uiso
1080  C      0.17526   0.59241   0.86788   1.00000   0.043  Uiso
1081  C      0.38054   0.76611   0.17120   1.00000   0.043  Uiso
1082  C      0.74993   0.16787   0.57423   1.00000   0.043  Uiso
1083  C      0.22659   0.19734   0.66119   1.00000   0.043  Uiso
1084  C      0.97845   0.12215   0.80156   1.00000   0.043  Uiso
1085  C      0.76131   0.24975   0.93797   1.00000   0.043  Uiso
1086  C      0.15007   0.52522   0.39868   1.00000   0.043  Uiso
1087  C      0.65453   0.97363   0.59855   1.00000   0.043  Uiso
1088  C      0.56093   0.01684   0.62310   1.00000   0.043  Uiso
1089  C      0.69619   0.65558   0.15490   1.00000   0.043  Uiso
1090  C      0.32368   0.32502   0.26526   1.00000   0.043  Uiso
1091  C      0.40969   0.63289   0.92993   1.00000   0.043  Uiso
1092  C      0.74944   0.83079   0.07298   1.00000   0.043  Uiso
1093  C      0.04774   0.25370   0.36825   1.00000   0.043  Uiso
1094  C      0.93166   0.75588   0.93348   1.00000   0.043  Uiso
1095  C      0.93904   0.98314   0.12218   1.00000   0.043  Uiso
1096  C      0.07279   0.60552   0.78738   1.00000   0.043  Uiso
1097  C      0.50923   0.19872   0.65321   1.00000   0.043  Uiso
1098  C      0.82564   0.05195   0.85185   1.00000   0.043  Uiso
1099  C      0.59825   0.13640   0.56896   1.00000   0.043  Uiso
1100  C      0.91894   0.09929   0.71214   1.00000   0.043  Uiso
1101  C      0.84233   0.87420   0.07861   1.00000   0.043  Uiso
1102  C      0.29566   0.60230   0.10343   1.00000   0.043  Uiso
1103  C      0.49869   0.70931   0.84615   1.00000   0.043  Uiso
1104  C      0.44214   0.70418   0.87810   1.00000   0.043  Uiso
1105  C      0.34610   0.62035   0.92129   1.00000   0.043  Uiso
1106  C      0.14783   0.51367   0.38652   1.00000   0.043  Uiso
1107  C      0.40590   0.24601   0.14876   1.00000   0.043  Uiso
1108  C      0.09290   0.26751   0.57935   1.00000   0.043  Uiso
1109  C      0.02560   0.62710   0.69777   1.00000   0.043  Uiso
1110  C      0.40866   0.73215   0.08384   1.00000   0.043  Uiso
1111  C      0.00237   0.29313   0.34555   1.00000   0.043  Uiso
1112  C      0.49253   0.23425   0.64836   1.00000   0.043  Uiso
1113  C      0.45253   0.74222   0.86886   1.00000   0.043  Uiso
1114  C      0.86508   0.00000   0.11983   1.00000   0.043  Uiso
1115  C      0.69857   0.10634   0.39431   1.00000   0.043  Uiso
1116  C      0.80683   0.34493   0.65425   1.00000   0.043  Uiso
1117  C      0.42413   0.73739   0.06795   1.00000   0.043  Uiso
1118  C      0.06616   0.25556   0.56531   1.00000   0.043  Uiso
1119  C      0.82101   0.10546   0.63366   1.00000   0.043  Uiso
1120  C      0.82266   0.66956   0.83746   1.00000   0.043  Uiso
1121  C      0.87426   0.61242   0.51874   1.00000   0.043  Uiso
1122  C      0.66481   0.12631   0.57957   1.00000   0.043  Uiso
1123  C      0.53750   0.24584   0.62980   1.00000   0.043  Uiso
1124  C      0.78945   0.89061   0.89690   1.00000   0.043  Uiso
1125  C      0.67024   0.32887   0.33513   1.00000   0.043  Uiso
1126  C      0.05517   0.29445   0.37762   1.00000   0.043  Uiso
1127  C      0.24961   0.32773   0.42607   1.00000   0.043  Uiso
1128  C      0.00384   0.21146   0.56139   1.00000   0.043  Uiso
1129  C      0.92900   0.01192   0.64270   1.00000   0.043  Uiso
1130  C      0.46077   0.39339   0.19587   1.00000   0.043  Uiso
1131  C      0.58326   0.89945   0.21226   1.00000   0.043  Uiso
1132  C      0.54332   0.89081   0.30271   1.00000   0.043  Uiso
1133  C      0.81733   0.65839   0.10219   1.00000   0.043  Uiso
1134  C      0.93452   0.78569   0.12233   1.00000   0.043  Uiso
1135  C      0.18366   0.15750   0.39657   1.00000   0.043  Uiso
1136  C      0.20809   0.39148   0.60387   1.00000   0.043  Uiso
1137  C      0.98299   0.73302   0.83145   1.00000   0.043  Uiso
1138  C      0.29894   0.19371   0.31181   1.00000   0.043  Uiso
1139  C      0.92424   0.86394   0.06905   1.00000   0.043  Uiso
1140  C      0.59334   0.22701   0.42484   1.00000   0.043  Uiso
1141  C      0.51623   0.26552   0.33195   1.00000   0.043  Uiso
1142  C      0.19281   0.83890   0.84559   1.00000   0.043  Uiso
1143  C      0.72229   0.74333   0.17769   1.00000   0.043  Uiso
1144  C      0.49195   0.70736   0.86083   1.00000   0.043  Uiso
1145  C      0.99614   0.81109   0.92848   1.00000   0.043  Uiso
1146  C      0.74995   0.71505   0.14711   1.00000   0.043  Uiso
1147  C      0.26902   0.23346   0.32165   1.00000   0.043  Uiso
1148  C      0.67981   0.34010   0.60430   1.00000   0.043  Uiso
1149  C      0.75087   0.25087   0.65803   1.00000   0.043  Uiso
1150  C      0.12796   0.57141   0.96925   1.00000   0.043  Uiso
1151  C      0.72396   0.70990   0.18414   1.00000   0.043  Uiso
1152  C      0.57293   0.25464   0.40326   1.00000   0.043  Uiso
1153  C      0.50234   0.28480   0.43722   1.00000   0.043  Uiso
1154  C      0.04839   0.23812   0.59709   1.00000   0.043  Uiso
1155  C      0.99804   0.73880   0.89929   1.00000   0.043  Uiso
1156  C      0.92479   0.30303   0.35184   1.00000   0.043  Uiso
1157  C      0.00083   0.30678   0.57379   1.00000   0.043  Uiso
1158  C      0.24426   0.78006   0.85199   1.00000   0.043  Uiso
1159  C      0.99806   0.71339   0.93802   1.00000   0.043  Uiso
1160  C      0.74924   0.27870   0.64835   1.00000   0.043  Uiso
1161  C      0.50386   0.78778   0.06219   1.00000   0.043  Uiso
1162  C      0.84597   0.02420   0.10282   1.00000   0.043  Uiso
1163  C      0.96912   0.75436   0.12873   1.00000   0.043  Uiso
1164  C      0.31436   0.84388   0.89885   1.00000   0.043  Uiso
1165  C      0.93191   0.74774   0.90323   1.00000   0.043  Uiso
1166  C      0.37331   0.50236   0.15149   1.00000   0.043  Uiso
1167  C      0.97792   0.18745   0.57244   1.00000   0.043  Uiso
1168  C      0.42685   0.20204   0.64897   1.00000   0.043  Uiso
1169  C      0.87131   0.73769   0.15353   1.00000   0.043  Uiso
1170  C      0.77046   0.27780   0.68197   1.00000   0.043  Uiso
1171  C      0.07521   0.52312   0.41952   1.00000   0.043  Uiso
1172  C      0.00402   0.21506   0.59184   1.00000   0.043  Uiso
1173  C      0.02547   0.23321   0.66724   1.00000   0.043  Uiso
1174  C      0.20095   0.12680   0.89415   1.00000   0.043  Uiso
1175  C      0.52417   0.81476   0.07333   1.00000   0.043  Uiso
1176  C      0.26938   0.73730   0.66309   1.00000   0.043  Uiso
1177  C      0.40218   0.47429   0.91371   1.00000   0.043  Uiso
1178  C      0.44781   0.64697   0.85287   1.00000   0.043  Uiso
1179  C      0.86956   0.99876   0.84977   1.00000   0.043  Uiso
1180  C      0.59768   0.21599   0.63822   1.00000   0.043  Uiso
1181  C      0.26194   0.75391   0.84059   1.00000   0.043  Uiso
1182  C      0.99715   0.63838   0.03651   1.00000   0.043  Uiso
1183  C      0.24925   0.21848   0.35045   1.00000   0.043  Uiso
1184  C      0.49970   0.18473   0.42527   1.00000   0.043  Uiso
1185  C      0.96714   0.85583   0.14569   1.00000   0.043  Uiso
1186  C      0.56709   0.63906   0.20764   1.00000   0.043  Uiso
1187  C      0.12968   0.49720   0.65150   1.00000   0.043  Uiso
1188  C      0.79246   0.32113   0.69271   1.00000   0.043  Uiso
1189  C      0.56942   0.70095   0.84907   1.00000   0.043  Uiso
1190  C      0.51806   0.68555   0.87695   1.00000   0.043  Uiso
1191  C      0.47370   0.76814   0.16757   1.00000   0.043  Uiso
1192  C      0.64464   0.90158   0.96330   1.00000   0.043  Uiso
1193  C      0.50228   0.75222   0.10006   1.00000   0.043  Uiso
1194  C      0.02348   0.63207   0.71532   1.00000   0.043  Uiso
1195  C      0.62914   0.26056   0.65305   1.00000   0.043  Uiso
1196  C      0.07741   0.80384   0.14908   1.00000   0.043  Uiso
1197  C      0.73390   0.75291   0.15853   1.00000   0.043  Uiso
1198  C      0.84776   0.81645   0.22865   1.00000   0.043  Uiso
1199  C      0.21904   0.97003   0.51990   1.00000   0.043  Uiso
1200  C      0.26540   0.72234   0.13369   1.00000   0.043  Uiso
1201  C      0.13674   0.49674   0.02449   1.00000   0.043  Uiso
1202  C      0.89035   0.35054   0.42860   1.00000   0.043  Uiso
1203  C      0.05670   0.80796   0.87780   1.00000   0.043  Uiso
1204  C      0.90357   0.77853   0.13607   1.00000   0.043  Uiso
1205  C      0.12459   0.23694   0.34719   1.00000   0.043  Uiso
1206  C      0.03163   0.34852   0.35317   1.00000   0.043  Uiso
1207  C      0.12665   0.08631   0.56029   1.00000   0.043  Uiso
1208  C      0.12961   0.40029   0.01626   1.00000   0.043  Uiso
1209  C      0.37457   0.21909   0.32987   1.00000   0.043  Uiso
1210  C      0.23059   0.23741   0.33704   1.00000   0.043  Uiso
1211  C      0.29979   0.87223   0.39421   1.00000   0.043  Uiso
1212  C      0.22545   0.75191   0.82110   1.00000   0.043  Uiso
1213  C      0.05566   0.79381   0.89766   1.00000   0.043  Uiso
1214  C      0.89946   0.01346   0.08216   1.00000   0.043  Uiso
1215  C      0.50179   0.25302   0.39747   1.00000   0.043  Uiso
1216  C      0.23304   0.77954   0.81623   1.00000   0.043  Uiso
1217  C      0.73434   0.24695   0.83783   1.00000   0.043  Uiso
1218  C      0.96806   0.87308   0.13457   1.00000   0.043  Uiso
1219  C      0.37677   0.75982   0.84668   1.00000   0.043  Uiso
1220  C      0.65508   0.21208   0.38589   1.00000   0.043  Uiso
1221  C      0.39122   0.15103   0.56828   1.00000   0.043  Uiso
1222  C      0.67137   0.18973   0.72826   1.00000   0.043  Uiso
1223  C      0.52499   0.15785   0.43864   1.00000   0.043  Uiso
1224  C      0.54978   0.14983   0.64870   1.00000   0.043  Uiso
1225  C      0.09532   0.84873   0.81715   1.00000   0.043  Uiso
1226  C      0.50314   0.68707   0.07431   1.00000   0.043  Uiso
1227  C      0.02251   0.33590   0.56051   1.00000   0.043  Uiso
1228  C      0.34895   0.98384   0.94777   1.00000   0.043  Uiso
1229  C      0.12840   0.82799   0.13428   1.00000   0.043  Uiso
1230  C      0.15317   0.32015   0.27409   1.00000   0.043  Uiso
1231  C      0.93905   0.30467   0.59718   1.00000   0.043  Uiso
1232  C      0.57840   0.39113   0.77086   1.00000   0.043  Uiso
1233  H      0.59003   0.65106   0.18232   1.00000   0.043  Uiso
1234  H      0.92190   0.52953   0.20651   1.00000   0.043  Uiso
1235  H      0.94743   0.59813   0.21515   1.00000   0.043  Uiso
1236  H      0.48080   0.18501   0.62176   1.00000   0.043  Uiso
1237  H      0.32626   0.69044   0.77099   1.00000   0.043  Uiso
1238  H      0.02585   0.68455   0.92734   1.00000   0.043  Uiso
1239  H      0.33162   0.80377   0.13742   1.00000   0.043  Uiso
1240  H      0.62994   0.30392   0.35053   1.00000   0.043  Uiso
1241  H      0.59324   0.86646   0.38847   1.00000   0.043  Uiso
1242  H      0.94516   0.31204   0.62170   1.00000   0.043  Uiso
1243  H      0.84741   0.26148   0.67364   1.00000   0.043  Uiso
1244  H      0.22560   0.81606   0.68721   1.00000   0.043  Uiso
1245  H      0.93306   0.36143   0.70722   1.00000   0.043  Uiso
1246  H      0.62550   0.67012   0.86657   1.00000   0.043  Uiso
1247  H      0.23513   0.25282   0.16300   1.00000   0.043  Uiso
1248  H      0.30337   0.96014   0.44528   1.00000   0.043  Uiso
1249  H      0.85980   0.06634   0.52850   1.00000   0.043  Uiso
1250  H      0.04919   0.45439   0.61401   1.00000   0.043  Uiso
1251  H      0.84779   0.51368   0.05000   1.00000   0.043  Uiso
1252  H      0.39085   0.83635   0.34631   1.00000   0.043  Uiso
1253  H      0.41374   0.20431   0.38859   1.00000   0.043  Uiso
1254  H      0.77693   0.69596   0.71141   1.00000   0.043  Uiso
1255  H      0.81553   0.27402   0.81060   1.00000   0.043  Uiso
1256  H      0.99622   0.68829   0.82253   1.00000   0.043  Uiso
1257  H      0.60970   0.65016   0.92904   1.00000   0.043  Uiso
1258  H      0.47442   0.65421   0.06098   1.00000   0.043  Uiso
1259  H      0.64049   0.71062   0.16715   1.00000   0.043  Uiso
1260  H      0.63090   0.00635   0.34710   1.00000   0.043  Uiso
1261  H      0.15234   0.01447   0.44888   1.00000   0.043  Uiso
1262  H      0.07103   0.98881   0.85932   1.00000   0.043  Uiso
1263  H      0.64392   0.99562   0.86205   1.00000   0.043  Uiso
1264  H      0.93241   0.97082   0.02581   1.00000   0.043  Uiso
1265  H      0.41286   0.15185   0.31858   1.00000   0.043  Uiso
1266  H      0.27123   0.86590   0.33673   1.00000   0.043  Uiso
1267  H      0.42729   0.23777   0.41357   1.00000   0.043  Uiso
1268  H      0.65327   0.48408   0.55040   1.00000   0.043  Uiso
1269  H      0.70392   0.91394   0.63580   1.00000   0.043  Uiso
1270  H      0.91540   0.06585   0.82495   1.00000   0.043  Uiso
1271  H      0.86257   0.69772   0.85460   1.00000   0.043  Uiso
1272  H      0.56330   0.50980   0.13906   1.00000   0.043  Uiso
1273  H      0.15410   0.54033   0.35044   1.00000   0.043  Uiso
1274  H      0.72531   0.16434   0.72171   1.00000   0.043  Uiso
1275  H      0.45229   0.36118   0.85119   1.00000   0.043  Uiso
1276  H      0.72976   0.45254   0.96523   1.00000   0.043  Uiso
1277  H      0.97448   0.95888   0.20582   1.00000   0.043  Uiso
1278  H      0.09373   0.32054   0.34737   1.00000   0.043  Uiso
1279  H      0.49123   0.40476   0.39277   1.00000   0.043  Uiso
