# Supplementary material for: A new density-modification procedure extending the application of the recent |ρ|-based phasing algorithm to larger crystal structures
Source: Acta Crystallogr A Found Adv. 2021 Jun 21;77(Pt 4):339–47. doi: 10.1107/S2053273321004915 (PMC8248888; doi:10.1107/S2053273321004915)
Supplement: Supplementary file 1 [file a-77-00339-sup1.zip › Suppl_material/A1_A2_B1_weak/sol15_A1_actino_Z3.LPT]

 ============================================================
   STRUCTURE SOLUTION BY PATTERSON-FUNCTION DIRECT METHODS: 
   The Sm-FFT algorithm based on abs(ro): 25 Set 2020
   Copyright Prof. Jordi Rius
   Institut de Ciencia de Materials de Barcelona (CSIC)
   Reference: Rius J. Acta Cryst (2020) A76 489-493 
   Date is 18- 1-2021   at 17:13:42
 ============================================================

     CRYSTAL DATA:
     =============
     ACTINOMICIN Z3  P212121 8 pdb_sf 1A7Z  sol=15                                   

     A=  14.803      B=  24.780     C=  65.059
     ALPHA=   90.00  BETA=   90.00  GAMMA=   90.00

     VOLUME (A3)=      23864.84

     (SINT/L)2=  0.001141*H2 + 0.000407*K2 + 0.000059*L2 +
                 0.000000*HK + 0.000000*HL + 0.000000*KL

     BRAVAIS LATTICE IS  P  CENTRED AT:

       1)  0.000000       0.000000       0.000000

      SYMMETRY OPERATIONS: 

      R11  R12  R13     R21  R22  R23     R31  R32  R33    T1     T2     T3

  1)    1    0    0       0    1    0       0    0    1    0.00   0.00   0.00
  2)   -1    0    0       0   -1    0       0    0    1    0.50   0.00   0.50
  3)   -1    0    0       0    1    0       0    0   -1    0.00   0.50   0.50
  4)    1    0    0       0   -1    0       0    0   -1    0.50   0.50   0.00

     STRUCTURE TREATED AS NON-CENTROSYMMETRIC

     TYPE OF RADIATION IS X-RAYS

          UNIT CELL CONTENTS
      SYMBOL  ATOMIC_NUMBER    NUMBER IN CELL    TYPE    SCAT_POWER
        CL         17                8            1          17.00
        C           6             1224            2           6.00
        H           1              400            3           1.00
     RANDOM STARTING PHASES
--------------------------------------------------------------

     FORBIDDEN REFLECTIONS IN DATA FILE *.HKL:
     =========================================
    H    K    L    X        DXO        <XO>        NEQ

--------------------------------------------------------------

      DATA REDUCTION:
     ==============

     INPUT DATA ARE F**2
     % COMPLETENESS (>DSFOU):    99.548

     UNIQUE REFL. WITH AVERAGED INPUT DATA
     Rint(I) in (%):   0.00000  Nref:         0
     Rint(F) in (%):   0.00000

     ds_interval        Rsig(I)   Rsig(F)      Nref
  
     DSMIN (ANGS.):            0.9520

     DSFOU (ANGS.):            0.9520
     N.U.REF (MEAS,TOT)=        15708       15800
     N.REF in XLHEM.HKL=        57723
     N.REF in XLUNMEAS.HKL=         262
     HMAX=   15  KMAX=   26  LMAX=   68
  

--------------------------------------------------------------

     SCALING OF MEASURED INTENSITIES:
     ================================


      SCALE FACTOR:        0.9920  F(EXP)/SK = F(ABS)
      B OVERALL   :        4.3351
      R(Wilson)   :       49.7681
      DSFOU       :        0.9520
      FACDF       :        2.0000  Observed if I > FACDF * sig(I)

      SHELL  DMEAN  DINF  SFC2/SFO2  Nref  f.unobs
        1     2.05  1.63   0.85862   11557  0.0675
        2     1.42  1.29   1.44632   11637  0.0479
        3     1.20  1.13   0.86641   11483  0.0543
        4     1.07  1.03   0.83442   11688  0.1757
        5     0.99  0.95   1.11385   11358  0.4018

 -------------------------------------------------------------

     DATA NORMALIZING:
     ================

     NUMBER OF INPUT REFLEXIONS =             57723
     F(ABS)  =  F(EXP) /          0.9920

     MAXIMUM         H         K         L
     INDICES        15        26        68

                   CENT    ACENT     HK0     0KL     H0L    REST
     </E2-1/>      0.968   0.736   1.036   0.900   0.968   0.748

      E2MEAN      :    0.963639

     <E**2> ACCORDING TO PARITY GROUPS ( D-SPACING > 0.952
        ALL     GGG     GGU     GUG     GUU     UGG     UGU     UUG     UUU
E^2   1.000   0.953   0.984   1.008   0.982   1.037   1.030   1.014   0.992
N     57723    7188    7206    7209    7220    7216    7228    7240    7216

--------------------------------------------------------------

     PHASE REFINEMENT DETAILS:
     ======================== 
    TOTAL N. OF E-VALUES =     57723
    D-SPACING CUT-OFF =    0.95
    <E>, <E2> =    0.8701  1.0000

    N. SETS AND CYCLES =        1   1000
    ELIM FOR K REFLECTIONS =    0.00
    N.REFLECTIONS > EKLIM =     57723
    ELIM FOR H REFLECTIONS =    1.00
    N.REFLECTIONS > EHLIM =     19502
    N. ATOMS IN UNIT_CELL (NCELL)  =  1232
    PIXELS(0); P_ATOMS(1); OMIT(2) =     1
    FRAC. RANDOMLY DELETED ATOMS = 0.000

    GRID SPACING IN ANGS. =    0.33
    N.GRID POINTS (XYZ) =     40    72   196
    ESD FACTOR FOR MASK DEFINITION =    2.50
    ESD FACT FOR PEAK ACCEPTANCE (ATOMS=1,2) =  3.70
    ESD FACTOR IN SEARCH (DIF.FOURIER) =  1.10

---------------------------------------------------------------

  SUMMARY OF SOLUTIONS:
   SET   CC      SEED    NCYC NITER  RVAL(ini,end) PKS(ini,end)  RO/SIG
     1 0.8334  0.5769230   24    3      24.2  16.4  1477  1279   21.82
 TOTAL NUMBER OF CYCLES IS           24

--------------------------------------------------------------

    PEAK SEARCH:
    ===========

     SOLUTION N.      1  R =   16.445866  ITERATIONS=       3

     NUMBER OF E AND CUT-OFF VALUE   33524      0.70
     GRID: NX=  40 NY=  72 NZ= 196 SIZE(ANGS)=  0.33
     ATOMS IN UNIT CELL: (SOUGHT)   1232; (FOUND)   1282
     ATOMS IN ASYMMETRIC UNIT=   1279
     RO IN WFOURIER: MAX., SIGMA, MEAN:  0.13932E+06  0.87083E+04  0.14909E+00
     MIN. INTERPEAK DISTANCE (A):   0.70
      PEAK_NR HEIGHT    X/A      Y/B      Z/C     MULT
            1   1000   0.9028   0.7779   0.2246   1.0000
            2    989   0.5986   0.2192   0.7246   1.0000
            3    984   0.0978   0.2777   0.2743   1.0000
            4    948   0.4020   0.7197   0.7746   1.0000
            5    929   0.5668   0.3634   0.5868   1.0000
            6    904   0.4338   0.8632   0.9123   1.0000
            7    896   0.9336   0.6338   0.0868   1.0000
            8    882   0.0672   0.1341   0.4124   1.0000
            9    656   0.0770   0.6570   0.2192   1.0000
           10    645   0.8477   0.4593   0.2823   1.0000
           11    642   0.1548   0.9595   0.2160   1.0000
           12    637   0.9237   0.1572   0.2797   1.0000
           13    626   0.4248   0.3398   0.7192   1.0000
           14    618   0.5775   0.8397   0.7800   1.0000
           15    616   0.2758   0.5005   0.5259   1.0000
           16    609   0.7251   0.0005   0.9732   1.0000
           17    607   0.3464   0.0374   0.7161   1.0000
           18    605   0.2250   0.4967   0.0258   1.0000
           19    604   0.8012   0.4606   0.0529   1.0000
           20    600   0.1011   0.1415   0.4635   1.0000
           21    597   0.6539   0.5375   0.7826   1.0000
           22    595   0.7757   0.9971   0.4734   1.0000
           23    593   0.9996   0.3313   0.7457   1.0000
           24    590   0.4805   0.8499   0.7400   1.0000
           25    590   0.5205   0.3498   0.7592   1.0000
           26    585   0.9001   0.6419   0.0357   1.0000
           27    586   0.5018   0.6666   0.2454   1.0000
           28    585   0.1987   0.9603   0.4460   1.0000
           29    585   0.6896   0.5415   0.4604   1.0000
           30    570   0.1442   0.1981   0.2346   1.0000
           31    570   0.6656   0.8627   0.7393   1.0000
           32    567   0.4994   0.1663   0.2531   1.0000
           33    567   0.1755   0.0448   0.5059   1.0000
           34    566   0.5466   0.4459   0.7819   1.0000
           35    566   0.2220   0.5420   0.2960   1.0000
           36    564   0.8972   0.5545   0.0472   1.0000
           37    564   0.3013   0.0367   0.9459   1.0000
           38    560   0.6034   0.4436   0.5471   1.0000
           39    559   0.6990   0.5367   0.5531   1.0000
           40    560   0.3356   0.3618   0.7596   1.0000
           41    554   0.6026   0.9058   0.6894   1.0000
           42    550   0.3161   0.7250   0.2953   1.0000
           43    549   0.6930   0.4593   0.5888   1.0000
           44    549   0.7216   0.9561   0.7034   1.0000
           45    549   0.0004   0.8311   0.7530   1.0000
           46    548   0.2794   0.4557   0.7956   1.0000
           47    547   0.8573   0.6985   0.2646   1.0000
           48    542   0.0196   0.1465   0.2399   1.0000
           49    543   0.1661   0.6353   0.2596   1.0000
           50    541   0.3097   0.9588   0.9097   1.0000
           51    540   0.7797   0.0414   0.2032   1.0000
           52    540   0.9546   0.5511   0.2817   1.0000
           53    537   0.8124   0.4558   0.9605   1.0000
           54    535   0.1811   0.0589   0.8994   1.0000
           55    535   0.9814   0.6467   0.2591   1.0000
           56    533   0.3986   0.4065   0.8093   1.0000
           57    534   0.3992   0.8549   0.9636   1.0000
           58    532   0.6013   0.3545   0.5355   1.0000
           59    527   0.3121   0.0411   0.0386   1.0000
           60    527   0.4467   0.1906   0.7768   1.0000
           61    527   0.3975   0.9435   0.9516   1.0000
           62    526   0.3245   0.9521   0.0058   1.0000
           63    527   0.8245   0.5442   0.9933   1.0000
           64    525   0.8712   0.5562   0.2754   1.0000
           65    525   0.8682   0.3910   0.5259   1.0000
           66    524   0.6292   0.4424   0.7755   1.0000
           67    521   0.1299   0.0556   0.2233   1.0000
           68    521   0.7024   0.4281   0.9388   1.0000
           69    520   0.8951   0.4354   0.7569   1.0000
           70    520   0.6438   0.2974   0.7644   1.0000
           71    518   0.8354   0.1351   0.2394   1.0000
           72    518   0.6848   0.2250   0.2038   1.0000
           73    517   0.7983   0.5699   0.4389   1.0000
           74    518   0.6397   0.8494   0.6493   1.0000
           75    514   0.1034   0.0545   0.4514   1.0000
           76    514   0.8158   0.7718   0.7039   1.0000
           77    513   0.3579   0.7976   0.7342   1.0000
           78    512   0.8858   0.2125   0.3060   1.0000
           79    509   0.4549   0.9460   0.7171   1.0000
           80    508   0.2024   0.0695   0.0602   1.0000
           81    507   0.6778   0.5156   0.9966   1.0000
           82    505   0.4294   0.9337   0.4813   1.0000
           83    505   0.1896   0.9556   0.5385   1.0000
           84    504   0.8188   0.5582   0.5995   1.0000
           85    504   0.6150   0.7840   0.8059   1.0000
           86    502   0.5725   0.4322   0.0172   1.0000
           87    502   0.0696   0.9563   0.2092   1.0000
           88    503   0.8005   0.3445   0.7558   1.0000
           89    501   0.1154   0.8646   0.4812   1.0000
           90    500   0.8986   0.0904   0.1899   1.0000
           91    500   0.1160   0.7128   0.1927   1.0000
           92    499   0.6341   0.6066   0.0259   1.0000
           93    498   0.8687   0.2373   0.1894   1.0000
           94    498   0.1912   0.0380   0.4099   1.0000
           95    498   0.1851   0.2725   0.7954   1.0000
           96    498   0.8089   0.5377   0.0887   1.0000
           97    497   0.4524   0.2241   0.8628   1.0000
           98    496   0.0451   0.0517   0.2171   1.0000
           99    497   0.3182   0.9386   0.3997   1.0000
          100    497   0.1054   0.9344   0.7420   1.0000
          101    495   0.6906   0.3314   0.0915   1.0000
          102    495   0.7649   0.1821   0.4608   1.0000
          103    494   0.8117   0.2253   0.2398   1.0000
          104    493   0.3226   0.0157   0.5020   1.0000
          105    493   0.3711   0.9416   0.7234   1.0000
          106    493   0.2978   0.9271   0.5601   1.0000
          107    492   0.7013   0.6533   0.2557   1.0000
          108    492   0.7135   0.1560   0.2866   1.0000
          109    491   0.1385   0.6498   0.3492   1.0000
          110    491   0.6749   0.4515   0.4933   1.0000
          111    491   0.8856   0.3652   0.0174   1.0000
          112    490   0.3862   0.2839   0.6931   1.0000
          113    491   0.5705   0.5407   0.7899   1.0000
          114    489   0.7025   0.6569   0.0008   1.0000
          115    489   0.9304   0.4567   0.2901   1.0000
          116    487   0.0744   0.4988   0.2970   1.0000
          117    486   0.3105   0.8313   0.4076   1.0000
          118    486   0.5476   0.7244   0.6363   1.0000
          119    486   0.7869   0.8386   0.7865   1.0000
          120    485   0.2016   0.9318   0.8880   1.0000
          121    485   0.6203   0.1557   0.2214   1.0000
          122    484   0.4255   0.4989   0.7971   1.0000
          123    484   0.9479   0.3063   0.2223   1.0000
          124    483   0.2995   0.1527   0.2433   1.0000
          125    483   0.9281   0.5651   0.5169   1.0000
          126    483   0.1022   0.5905   0.3095   1.0000
          127    483   0.4568   0.4020   0.5359   1.0000
          128    482   0.7979   0.4319   0.6113   1.0000
          129    483   0.5536   0.6906   0.7220   1.0000
          130    481   0.8621   0.1475   0.1496   1.0000
          131    482   0.3952   0.0616   0.2421   1.0000
          132    481   0.1889   0.7247   0.2594   1.0000
          133    481   0.0543   0.8065   0.2769   1.0000
          134    482   0.1902   0.1661   0.9074   1.0000
          135    480   0.0447   0.5952   0.0361   1.0000
          136    479   0.2159   0.3400   0.7126   1.0000
          137    478   0.1315   0.7371   0.3095   1.0000
          138    478   0.8105   0.6663   0.5914   1.0000
          139    478   0.4309   0.0411   0.7091   1.0000
          140    478   0.5341   0.8052   0.7455   1.0000
          141    479   0.4921   0.3154   0.8140   1.0000
          142    478   0.5565   0.8066   0.9601   1.0000
          143    478   0.5441   0.9023   0.9633   1.0000
          144    479   0.1333   0.8912   0.9730   1.0000
          145    478   0.0384   0.5009   0.0263   1.0000
          146    477   0.8245   0.4435   0.1131   1.0000
          147    477   0.9912   0.1822   0.1851   1.0000
          148    477   0.2631   0.3157   0.5377   1.0000
          149    477   0.2014   0.8449   0.7432   1.0000
          150    476   0.8692   0.1825   0.2403   1.0000
          151    476   0.3874   0.1315   0.9807   1.0000
          152    476   0.8812   0.8400   0.7208   1.0000
          153    474   0.6071   0.5619   0.2572   1.0000
          154    471   0.2362   0.6814   0.0382   1.0000
          155    471   0.0665   0.3910   0.7254   1.0000
          156    470   0.7571   0.5046   0.0507   1.0000
          157    471   0.9662   0.1930   0.2454   1.0000
          158    470   0.5236   0.6970   0.7044   1.0000
          159    470   0.3949   0.8460   0.7344   1.0000
          160    469   0.2866   0.6558   0.2124   1.0000
          161    469   0.8223   0.4816   0.4966   1.0000
          162    470   0.3632   0.3466   0.8493   1.0000
          163    468   0.6830   0.4381   0.0991   1.0000
          164    468   0.7936   0.0827   0.2958   1.0000
          165    468   0.2989   0.0655   0.3877   1.0000
          166    468   0.1681   0.9912   0.9503   1.0000
          167    466   0.3817   0.6557   0.2777   1.0000
          168    466   0.0472   0.7730   0.3627   1.0000
          169    466   0.3669   0.1063   0.4730   1.0000
          170    465   0.6685   0.5052   0.0481   1.0000
          171    466   0.1085   0.9467   0.4965   1.0000
          172    465   0.7456   0.4914   0.5508   1.0000
          173    465   0.3690   0.2607   0.8098   1.0000
          174    465   0.9442   0.1914   0.4596   1.0000
          175    464   0.4437   0.3060   0.5390   1.0000
          176    463   0.9255   0.9983   0.2017   1.0000
          177    463   0.7985   0.3394   0.5013   1.0000
          178    463   0.5084   0.8152   0.6852   1.0000
          179    463   0.9120   0.6834   0.9957   1.0000
          180    461   0.3323   0.0053   0.4503   1.0000
          181    461   0.4674   0.3049   0.7535   1.0000
          182    461   0.6065   0.3456   0.7647   1.0000
          183    461   0.8028   0.5588   0.0522   1.0000
          184    460   0.8935   0.6522   0.2647   1.0000
          185    459   0.7094   0.5576   0.9405   1.0000
          186    459   0.1315   0.1269   0.9604   1.0000
          187    459   0.0350   0.6932   0.2534   1.0000
          188    458   0.7758   0.7227   0.3024   1.0000
          189    458   0.0087   0.6819   0.3136   1.0000
          190    458   0.2440   0.0048   0.4483   1.0000
          191    458   0.2217   0.9872   0.7281   1.0000
          192    459   0.7379   0.8155   0.9609   1.0000
          193    457   0.2900   0.0578   0.5579   1.0000
          194    458   0.5759   0.9990   0.7017   1.0000
          195    458   0.2633   0.2937   0.8664   1.0000
          196    456   0.0953   0.6401   0.0361   1.0000
          197    456   0.7030   0.5654   0.1112   1.0000
          198    455   0.4776   0.1975   0.7950   1.0000
          199    455   0.6765   0.5546   0.6132   1.0000
          200    454   0.7439   0.6664   0.9447   1.0000
          201    453   0.1184   0.3402   0.7778   1.0000
          202    452   0.8678   0.2967   0.4651   1.0000
          203    452   0.3924   0.0507   0.9966   1.0000
          204    451   0.5634   0.3166   0.0714   1.0000
          205    452   0.1070   0.1522   0.2345   1.0000
          206    452   0.2988   0.1567   0.4981   1.0000
          207    450   0.2091   0.5826   0.2032   1.0000
          208    451   0.9562   0.0952   0.4632   1.0000
          209    450   0.6896   0.7714   0.7396   1.0000
          210    450   0.9331   0.8909   0.7737   1.0000
          211    451   0.7245   0.2750   0.8024   1.0000
          212    449   0.9537   0.2726   0.1360   1.0000
          213    449   0.1765   0.9431   0.3856   1.0000
          214    449   0.8942   0.4468   0.0026   1.0000
          215    449   0.8473   0.3330   0.1838   1.0000
          216    449   0.6134   0.6310   0.5180   1.0000
          217    448   0.3239   0.0540   0.8856   1.0000
          218    448   0.4049   0.3570   0.5362   1.0000
          219    447   0.2046   0.8385   0.9974   1.0000
          220    446   0.9433   0.5978   0.0390   1.0000
          221    446   0.7580   0.3312   0.4448   1.0000
          222    446   0.7371   0.7944   0.6327   1.0000
          223    445   0.0700   0.0642   0.9820   1.0000
          224    445   0.7641   0.2039   0.1328   1.0000
          225    445   0.4343   0.6066   0.2253   1.0000
          226    444   0.6077   0.5511   0.5020   1.0000
          227    444   0.6331   0.7604   0.6891   1.0000
          228    444   0.2560   0.9917   0.9481   1.0000
          229    443   0.2247   0.2235   0.1970   1.0000
          230    444   0.1535   0.6381   0.3119   1.0000
          231    443   0.8701   0.6266   0.5389   1.0000
          232    443   0.8671   0.0450   0.1989   1.0000
          233    443   0.7164   0.2230   0.2399   1.0000
          234    442   0.5903   0.3139   0.4959   1.0000
          235    442   0.3344   0.8913   0.7307   1.0000
          236    442   0.1981   0.0592   0.4464   1.0000
          237    442   0.0901   0.1820   0.5033   1.0000
          238    440   0.9382   0.6784   0.5714   1.0000
          239    439   0.1533   0.8333   0.3148   1.0000
          240    439   0.4189   0.5434   0.5209   1.0000
          241    439   0.8328   0.4910   0.5484   1.0000
          242    440   0.2561   0.1656   0.5545   1.0000
          243    439   0.0563   0.6912   0.0392   1.0000
          244    439   0.1348   0.5447   0.3003   1.0000
          245    438   0.3700   0.8699   0.4603   1.0000
          246    437   0.2408   0.6996   0.3667   1.0000
          247    436   0.6314   0.6998   0.9652   1.0000
          248    435   0.1782   0.9807   0.0021   1.0000
          249    436   0.7165   0.4178   0.5755   1.0000
          250    434   0.7927   0.4393   0.4405   1.0000
          251    435   0.8196   0.0413   0.4693   1.0000
          252    435   0.2459   0.8893   0.7360   1.0000
          253    435   0.7095   0.9149   0.7955   1.0000
          254    435   0.0625   0.1800   0.9276   1.0000
          255    434   0.0299   0.4049   0.0153   1.0000
          256    434   0.1815   0.5418   0.0298   1.0000
          257    433   0.3549   0.9604   0.0663   1.0000
          258    432   0.5669   0.1056   0.2738   1.0000
          259    432   0.2911   0.4145   0.7033   1.0000
          260    432   0.7793   0.4878   0.7711   1.0000
          261    433   0.3476   0.3592   0.8123   1.0000
          262    432   0.5957   0.8575   0.9629   1.0000
          263    431   0.0848   0.5445   0.0305   1.0000
          264    432   0.2768   0.7757   0.6964   1.0000
          265    430   0.1320   0.6828   0.2580   1.0000
          266    430   0.3961   0.9197   0.4643   1.0000
          267    430   0.3694   0.1989   0.5336   1.0000
          268    431   0.3114   0.2719   0.7594   1.0000
          269    429   0.1467   0.0366   0.5666   1.0000
          270    429   0.6903   0.4892   0.7769   1.0000
          271    428   0.1672   0.1059   0.2307   1.0000
          272    428   0.1223   0.3758   0.1679   1.0000
          273    427   0.7218   0.5100   0.2709   1.0000
          274    426   0.9634   0.9996   0.4727   1.0000
          275    426   0.6044   0.4198   0.0351   1.0000
          276    426   0.2782   0.0096   0.2282   1.0000
          277    425   0.2431   0.8313   0.0544   1.0000
          278    424   0.9055   0.1401   0.4629   1.0000
          279    424   0.7845   0.7761   0.7398   1.0000
          280    424   0.4444   0.8996   0.9601   1.0000
          281    424   0.3404   0.1110   0.4918   1.0000
          282    424   0.4632   0.4975   0.5260   1.0000
          283    424   0.2165   0.2754   0.7594   1.0000
          284    423   0.6651   0.3905   0.7678   1.0000
          285    422   0.9703   0.9053   0.4840   1.0000
          286    422   0.3231   0.5463   0.5208   1.0000
          287    422   0.8251   0.7958   0.7204   1.0000
          288    422   0.3462   0.1646   0.8153   1.0000
          289    422   0.6452   0.4606   0.4327   1.0000
          290    421   0.6537   0.6643   0.6839   1.0000
          291    421   0.3201   0.4554   0.5297   1.0000
          292    421   0.6800   0.9553   0.9693   1.0000
          293    421   0.5366   0.9981   0.9729   1.0000
          294    419   0.0820   0.4535   0.0208   1.0000
          295    419   0.0235   0.7992   0.2945   1.0000
          296    420   0.0576   0.0981   0.4600   1.0000
          297    420   0.5816   0.0436   0.9780   1.0000
          298    419   0.3836   0.3312   0.7003   1.0000
          299    417   0.6757   0.1999   0.2203   1.0000
          300    418   0.3069   0.3591   0.5360   1.0000
          301    417   0.7545   0.3895   0.7625   1.0000
          302    416   0.2861   0.9180   0.9240   1.0000
          303    415   0.8480   0.1388   0.1867   1.0000
          304    415   0.0693   0.3070   0.1998   1.0000
          305    414   0.6168   0.8294   0.7983   1.0000
          306    414   0.1337   0.7976   0.0335   1.0000
          307    414   0.7539   0.4169   0.1030   1.0000
          308    413   0.6974   0.4377   0.5525   1.0000
          309    412   0.2156   0.0802   0.4237   1.0000
          310    412   0.5566   0.3998   0.5387   1.0000
          311    411   0.2260   0.4047   0.0157   1.0000
          312    412   0.0121   0.0032   0.2101   1.0000
          313    411   0.8411   0.3867   0.5068   1.0000
          314    410   0.6595   0.6107   0.0070   1.0000
          315    410   0.1906   0.0078   0.2221   1.0000
          316    409   0.1171   0.6672   0.2006   1.0000
          317    409   0.5677   0.1382   0.2034   1.0000
          318    410   0.7300   0.4905   0.4955   1.0000
          319    409   0.0686   0.3577   0.7957   1.0000
          320    409   0.6772   0.0457   0.9783   1.0000
          321    407   0.9766   0.2991   0.2048   1.0000
          322    406   0.7462   0.6073   0.2626   1.0000
          323    406   0.1754   0.2953   0.7786   1.0000
          324    405   0.2714   0.9897   0.0038   1.0000
          325    405   0.7720   0.3577   0.0963   1.0000
          326    406   0.0943   0.6858   0.3120   1.0000
          327    406   0.3666   0.4525   0.8005   1.0000
          328    405   0.6086   0.4610   0.0521   1.0000
          329    405   0.2109   0.9394   0.0581   1.0000
          330    405   0.2551   0.1078   0.2363   1.0000
          331    404   0.2039   0.6401   0.3330   1.0000
          332    405   0.9196   0.9533   0.4780   1.0000
          333    405   0.1062   0.0776   0.9640   1.0000
          334    403   0.9882   0.5036   0.2889   1.0000
          335    404   0.7474   0.5813   0.6032   1.0000
          336    404   0.3117   0.9893   0.7220   1.0000
          337    403   0.6320   0.8145   0.7405   1.0000
          338    404   0.7798   0.8894   0.7870   1.0000
          339    403   0.3144   0.0564   0.2352   1.0000
          340    402   0.4376   0.8189   0.4272   1.0000
          341    402   0.3778   0.6225   0.6678   1.0000
          342    403   0.4687   0.2925   0.7285   1.0000
          343    402   0.6459   0.3322   0.0732   1.0000
          344    401   0.2851   0.7218   0.2591   1.0000
          345    402   0.8115   0.5079   0.2769   1.0000
          346    402   0.8952   0.5775   0.5347   1.0000
          347    401   0.6540   0.8589   0.6863   1.0000
          348    399   0.1941   0.6379   0.0362   1.0000
          349    399   0.3561   0.8331   0.4252   1.0000
          350    400   0.2010   0.9478   0.5016   1.0000
          351    399   0.1596   0.8869   0.9914   1.0000
          352    399   0.1753   0.4510   0.0209   1.0000
          353    399   0.4237   0.6376   0.5111   1.0000
          354    398   0.6945   0.8592   0.9630   1.0000
          355    398   0.4118   0.8143   0.0029   1.0000
          356    397   0.7992   0.4470   0.9972   1.0000
          357    397   0.3006   0.0480   0.0016   1.0000
          358    397   0.2472   0.9166   0.3961   1.0000
          359    397   0.7962   0.3215   0.4639   1.0000
          360    396   0.9168   0.0445   0.4687   1.0000
          361    396   0.4716   0.5909   0.5153   1.0000
          362    395   0.7245   0.0931   0.9832   1.0000
          363    395   0.0323   0.7048   0.2287   1.0000
          364    395   0.4327   0.6390   0.2957   1.0000
          365    394   0.2319   0.0060   0.5033   1.0000
          366    395   0.3244   0.6373   0.5107   1.0000
          367    395   0.7288   0.6404   0.5962   1.0000
          368    394   0.7973   0.1402   0.1661   1.0000
          369    394   0.8851   0.1676   0.2982   1.0000
          370    393   0.2766   0.5925   0.5157   1.0000
          371    394   0.3686   0.3144   0.7580   1.0000
          372    392   0.7429   0.3353   0.4831   1.0000
          373    391   0.8337   0.6055   0.2681   1.0000
          374    392   0.7224   0.1086   0.2871   1.0000
          375    392   0.2287   0.8576   0.4029   1.0000
          376    392   0.5294   0.0918   0.9840   1.0000
          377    391   0.7847   0.5797   0.0754   1.0000
          378    390   0.8068   0.1376   0.4628   1.0000
          379    391   0.6342   0.9525   0.6987   1.0000
          380    390   0.7694   0.5063   0.9957   1.0000
          381    389   0.6312   0.3704   0.0387   1.0000
          382    390   0.5572   0.1300   0.2555   1.0000
          383    389   0.3253   0.7004   0.2790   1.0000
          384    389   0.0696   0.9051   0.4862   1.0000
          385    389   0.7748   0.9049   0.4836   1.0000
          386    390   0.8555   0.6660   0.5729   1.0000
          387    389   0.3026   0.9380   0.9464   1.0000
          388    388   0.0779   0.3595   0.0109   1.0000
          389    388   0.1761   0.3606   0.0103   1.0000
          390    388   0.3110   0.4743   0.7508   1.0000
          391    388   0.2716   0.1398   0.9027   1.0000
          392    387   0.9688   0.2045   0.2707   1.0000
          393    385   0.4450   0.6294   0.2436   1.0000
          394    385   0.2223   0.3894   0.7119   1.0000
          395    386   0.2960   0.3571   0.8329   1.0000
          396    385   0.2046   0.8225   0.0355   1.0000
          397    385   0.1242   0.3059   0.1445   1.0000
          398    385   0.4319   0.6905   0.7002   1.0000
          399    384   0.4890   0.9939   0.7102   1.0000
          400    385   0.4996   0.3059   0.8736   1.0000
          401    383   0.8926   0.5362   0.5524   1.0000
          402    384   0.2532   0.0811   0.8959   1.0000
          403    382   0.2770   0.0758   0.0216   1.0000
          404    382   0.8549   0.5362   0.9326   1.0000
          405    382   0.8160   0.4404   0.7637   1.0000
          406    382   0.4302   0.0924   0.9860   1.0000
          407    381   0.8799   0.8751   0.3310   1.0000
          408    380   0.3942   0.9612   0.4466   1.0000
          409    381   0.5933   0.8100   0.6874   1.0000
          410    380   0.5321   0.7931   0.7708   1.0000
          411    381   0.5150   0.4920   0.7896   1.0000
          412    379   0.9311   0.4043   0.0128   1.0000
          413    379   0.6039   0.6104   0.6799   1.0000
          414    379   0.8392   0.1818   0.1331   1.0000
          415    379   0.6865   0.5578   0.2635   1.0000
          416    378   0.9995   0.6909   0.3741   1.0000
          417    378   0.9318   0.8592   0.7034   1.0000
          418    376   0.4478   0.4308   0.4802   1.0000
          419    377   0.1446   0.1648   0.9255   1.0000
          420    375   0.9323   0.8074   0.2990   1.0000
          421    376   0.5778   0.1377   0.9877   1.0000
          422    375   0.6756   0.1367   0.9883   1.0000
          423    375   0.8973   0.3874   0.1796   1.0000
          424    375   0.3010   0.0029   0.8773   1.0000
          425    374   0.2656   0.9618   0.8923   1.0000
          426    375   0.8260   0.4825   0.9254   1.0000
          427    374   0.2584   0.8359   0.0160   1.0000
          428    374   0.9230   0.8595   0.4880   1.0000
          429    374   0.7930   0.7478   0.5156   1.0000
          430    374   0.2956   0.1737   0.5351   1.0000
          431    373   0.7347   0.4618   0.6069   1.0000
          432    373   0.4149   0.4507   0.5301   1.0000
          433    373   0.0549   0.3666   0.7434   1.0000
          434    373   0.3961   0.5462   0.8041   1.0000
          435    373   0.4087   0.3102   0.8117   1.0000
          436    371   0.1033   0.4489   0.3043   1.0000
          437    372   0.7010   0.5486   0.4968   1.0000
          438    372   0.2233   0.9210   0.5217   1.0000
          439    371   0.6995   0.5026   0.6219   1.0000
          440    370   0.9060   0.1867   0.1865   1.0000
          441    370   0.1850   0.9401   0.7349   1.0000
          442    371   0.9456   0.8661   0.7556   1.0000
          443    369   0.6220   0.1227   0.8310   1.0000
          444    368   0.1992   0.9943   0.3769   1.0000
          445    369   0.8260   0.9512   0.4782   1.0000
          446    369   0.9476   0.0665   0.5190   1.0000
          447    369   0.3971   0.1108   0.8188   1.0000
          448    369   0.7045   0.6746   0.9638   1.0000
          449    367   0.8010   0.4949   0.1220   1.0000
          450    367   0.7236   0.5760   0.4771   1.0000
          451    367   0.3780   0.6902   0.6437   1.0000
          452    367   0.0534   0.5670   0.9803   1.0000
          453    366   0.1491   0.6180   0.1905   1.0000
          454    367   0.6634   0.8170   0.6329   1.0000
          455    366   0.1954   0.1446   0.9444   1.0000
          456    365   0.5539   0.9315   0.0190   1.0000
          457    366   0.8245   0.8608   0.4889   1.0000
          458    366   0.4612   0.0921   0.7031   1.0000
          459    366   0.6881   0.9741   0.7484   1.0000
          460    366   0.5700   0.1898   0.7986   1.0000
          461    365   0.7930   0.5711   0.9390   1.0000
          462    364   0.3069   0.8530   0.4448   1.0000
          463    365   0.5009   0.8058   0.6252   1.0000
          464    365   0.3520   0.3794   0.6902   1.0000
          465    363   0.9633   0.4059   0.2949   1.0000
          466    363   0.2056   0.0709   0.5601   1.0000
          467    364   0.4127   0.2100   0.8125   1.0000
          468    362   0.0377   0.9056   0.2029   1.0000
          469    362   0.0528   0.4022   0.3018   1.0000
          470    363   0.8745   0.6670   0.5214   1.0000
          471    361   0.8047   0.7077   0.5256   1.0000
          472    360   0.9435   0.7132   0.2205   1.0000
          473    361   0.7051   0.8570   0.6659   1.0000
          474    360   0.0017   0.1914   0.1251   1.0000
          475    360   0.2778   0.6070   0.2119   1.0000
          476    360   0.5678   0.5902   0.5129   1.0000
          477    359   0.1190   0.3794   0.7616   1.0000
          478    360   0.2457   0.1937   0.9545   1.0000
          479    358   0.2428   0.1608   0.5161   1.0000
          480    359   0.6237   0.1922   0.8549   1.0000
          481    359   0.5865   0.9510   0.9690   1.0000
          482    359   0.7778   0.4207   0.9769   1.0000
          483    358   0.6465   0.0737   0.2787   1.0000
          484    357   0.6070   0.0459   0.6945   1.0000
          485    357   0.1615   0.6813   0.3656   1.0000
          486    356   0.7061   0.4260   0.4389   1.0000
          487    355   0.8760   0.8083   0.3543   1.0000
          488    355   0.6761   0.5154   0.4258   1.0000
          489    356   0.2529   0.8047   0.4542   1.0000
          490    355   0.5389   0.5904   0.7961   1.0000
          491    355   0.8959   0.9500   0.1949   1.0000
          492    354   0.3032   0.7904   0.4735   1.0000
          493    354   0.7530   0.6928   0.5448   1.0000
          494    352   0.3250   0.0151   0.0731   1.0000
          495    353   0.8652   0.4303   0.4923   1.0000
          496    351   0.3552   0.5737   0.2200   1.0000
          497    351   0.1048   0.8876   0.3187   1.0000
          498    351   0.0533   0.4180   0.7917   1.0000
          499    352   0.6497   0.8791   0.8081   1.0000
          500    350   0.2396   0.5886   0.0324   1.0000
          501    350   0.5107   0.4825   0.0576   1.0000
          502    350   0.7639   0.5349   0.1068   1.0000
          503    350   0.5887   0.7099   0.6864   1.0000
          504    350   0.6994   0.2897   0.0254   1.0000
          505    349   0.6729   0.2922   0.4892   1.0000
          506    350   0.1764   0.9825   0.5729   1.0000
          507    348   0.3643   0.0668   0.5065   1.0000
          508    349   0.3045   0.4707   0.7014   1.0000
          509    347   0.1726   0.2049   0.5099   1.0000
          510    345   0.0158   0.2375   0.1334   1.0000
          511    345   0.1473   0.4229   0.7204   1.0000
          512    345   0.1361   0.9298   0.0065   1.0000
          513    345   0.3285   0.7926   0.0099   1.0000
          514    344   0.2724   0.0433   0.0570   1.0000
          515    345   0.0874   0.7875   0.3126   1.0000
          516    345   0.8834   0.8787   0.7368   1.0000
          517    345   0.4479   0.5950   0.8019   1.0000
          518    344   0.7641   0.0879   0.4655   1.0000
          519    344   0.3754   0.8309   0.4778   1.0000
          520    343   0.7865   0.2934   0.5149   1.0000
          521    343   0.9881   0.5154   0.5576   1.0000
          522    344   0.1968   0.2069   0.9733   1.0000
          523    344   0.7605   0.6610   0.9828   1.0000
          524    342   0.9868   0.7377   0.3657   1.0000
          525    342   0.4086   0.5632   0.2717   1.0000
          526    342   0.0914   0.4332   0.7716   1.0000
          527    342   0.2129   0.7930   0.9841   1.0000
          528    340   0.8522   0.1172   0.3083   1.0000
          529    341   0.1083   0.0362   0.9464   1.0000
          530    339   0.3821   0.6166   0.2615   1.0000
          531    339   0.6959   0.9716   0.7980   1.0000
          532    339   0.2091   0.2481   0.9835   1.0000
          533    338   0.7131   0.7048   0.0147   1.0000
          534    338   0.1956   0.5267   0.2015   1.0000
          535    339   0.1900   0.5226   0.2506   1.0000
          536    338   0.0166   0.4501   0.8045   1.0000
          537    338   0.8279   0.7047   0.9895   1.0000
          538    337   0.8056   0.6435   0.5543   1.0000
          539    336   0.7472   0.3039   0.0447   1.0000
          540    337   0.2949   0.9251   0.0606   1.0000
          541    337   0.5212   0.0459   0.1954   1.0000
          542    337   0.7392   0.9064   0.9660   1.0000
          543    336   0.2610   0.4073   0.5327   1.0000
          544    335   0.3353   0.3173   0.8659   1.0000
          545    334   0.7110   0.2494   0.0156   1.0000
          546    335   0.4794   0.1664   0.2000   1.0000
          547    334   0.3223   0.8641   0.9188   1.0000
          548    335   0.1036   0.6114   0.9810   1.0000
          549    335   0.1276   0.1666   0.9779   1.0000
          550    334   0.6352   0.5671   0.9920   1.0000
          551    334   0.6961   0.3530   0.0542   1.0000
          552    334   0.7289   0.5433   0.4421   1.0000
          553    333   0.6729   0.2767   0.2465   1.0000
          554    332   0.7281   0.5115   0.4044   1.0000
          555    332   0.4914   0.9820   0.4413   1.0000
          556    333   0.2864   0.2052   0.4842   1.0000
          557    331   0.2903   0.7499   0.4835   1.0000
          558    330   0.4777   0.5468   0.3040   1.0000
          559    331   0.8838   0.7892   0.3163   1.0000
          560    331   0.2351   0.0343   0.3920   1.0000
          561    330   0.2274   0.9864   0.5949   1.0000
          562    330   0.5204   0.6673   0.2993   1.0000
          563    329   0.0199   0.8308   0.7000   1.0000
          564    329   0.7710   0.4549   0.9417   1.0000
          565    329   0.6247   0.3305   0.0210   1.0000
          566    328   0.6192   0.1168   0.2375   1.0000
          567    327   0.0583   0.2147   0.2787   1.0000
          568    328   0.9863   0.9503   0.6943   1.0000
          569    327   0.9496   0.9188   0.7072   1.0000
          570    326   0.9486   0.9027   0.1966   1.0000
          571    326   0.5088   0.1149   0.5128   1.0000
          572    325   0.1735   0.2216   0.7524   1.0000
          573    325   0.7719   0.4855   0.9042   1.0000
          574    324   0.8111   0.0235   0.2483   1.0000
          575    325   0.4863   0.7598   0.6336   1.0000
          576    324   0.8268   0.7205   0.7462   1.0000
          577    324   0.8541   0.9228   0.7785   1.0000
          578    324   0.8067   0.0258   0.2982   1.0000
          579    321   0.6150   0.2092   0.8163   1.0000
          580    320   0.9803   0.3302   0.7991   1.0000
          581    319   0.8958   0.1116   0.5177   1.0000
          582    320   0.9108   0.9348   0.7272   1.0000
          583    319   0.1415   0.1847   0.8889   1.0000
          584    318   0.6038   0.8865   0.0181   1.0000
          585    318   0.4495   0.5784   0.2920   1.0000
          586    317   0.9137   0.2872   0.1861   1.0000
          587    316   0.9658   0.4344   0.4918   1.0000
          588    316   0.7235   0.6757   0.6672   1.0000
          589    315   0.9024   0.1787   0.1171   1.0000
          590    315   0.3282   0.7755   0.2523   1.0000
          591    315   0.6394   0.3077   0.1086   1.0000
          592    314   0.4686   0.0626   0.5074   1.0000
          593    315   0.4440   0.7836   0.7785   1.0000
          594    314   0.2772   0.1764   0.8319   1.0000
          595    314   0.4851   0.6153   0.9877   1.0000
          596    313   0.6812   0.6303   0.4740   1.0000
          597    313   0.3987   0.3854   0.4807   1.0000
          598    314   0.5583   0.2830   0.7208   1.0000
          599    313   0.7773   0.3215   0.1677   1.0000
          600    312   0.0108   0.0156   0.9414   1.0000
          601    311   0.6758   0.3641   0.5807   1.0000
          602    311   0.2728   0.0117   0.0941   1.0000
          603    311   0.3916   0.7483   0.6390   1.0000
          604    311   0.6100   0.2471   0.8586   1.0000
          605    310   0.5914   0.0629   0.2277   1.0000
          606    310   0.7051   0.5303   0.7224   1.0000
          607    310   0.5149   0.2594   0.8655   1.0000
          608    309   0.8919   0.7505   0.3586   1.0000
          609    308   0.3625   0.8103   0.3903   1.0000
          610    307   0.1940   0.8153   0.0726   1.0000
          611    308   0.5341   0.5624   0.9915   1.0000
          612    307   0.2510   0.9898   0.3580   1.0000
          613    306   0.3820   0.6680   0.6654   1.0000
          614    306   0.3846   0.7086   0.6822   1.0000
          615    306   0.6948   0.3214   0.2337   1.0000
          616    306   0.0972   0.6794   0.3820   1.0000
          617    306   0.6211   0.1686   0.8337   1.0000
          618    305   0.1094   0.2497   0.1396   1.0000
          619    305   0.1152   0.2887   0.1827   1.0000
          620    305   0.2300   0.9534   0.5572   1.0000
          621    304   0.4018   0.3185   0.8816   1.0000
          622    303   0.5110   0.5286   0.0736   1.0000
          623    304   0.1183   0.3262   0.1637   1.0000
          624    304   0.5971   0.8186   0.6169   1.0000
          625    303   0.0331   0.9349   0.0076   1.0000
          626    302   0.5494   0.4485   0.4306   1.0000
          627    303   0.4723   0.4969   0.6584   1.0000
          628    303   0.8433   0.5320   0.7721   1.0000
          629    302   0.5299   0.3055   0.0212   1.0000
          630    301   0.1211   0.0408   0.1646   1.0000
          631    301   0.5518   0.0788   0.2074   1.0000
          632    302   0.8820   0.8261   0.3359   1.0000
          633    301   0.0968   0.9145   0.3802   1.0000
          634    301   0.2217   0.8202   0.3315   1.0000
          635    301   0.9563   0.0704   0.3658   1.0000
          636    300   0.9890   0.4696   0.5736   1.0000
          637    300   0.5510   0.0951   0.6965   1.0000
          638    299   0.2961   0.0296   0.7767   1.0000
          639    299   0.7469   0.0888   0.1597   1.0000
          640    299   0.4947   0.6193   0.2087   1.0000
          641    298   0.2926   0.7211   0.6899   1.0000
          642    299   0.0058   0.3790   0.7084   1.0000
          643    297   0.0093   0.9766   0.0235   1.0000
          644    298   0.3195   0.1301   0.0249   1.0000
          645    298   0.3388   0.5878   0.0323   1.0000
          646    298   0.4505   0.9486   0.0683   1.0000
          647    297   0.9047   0.0189   0.5248   1.0000
          648    298   0.2314   0.5677   0.9703   1.0000
          649    297   0.9523   0.5504   0.9303   1.0000
          650    295   0.2080   0.6238   0.7712   1.0000
          651    294   0.7072   0.8730   0.2280   1.0000
          652    294   0.1782   0.1320   0.4183   1.0000
          653    294   0.7676   0.0661   0.5278   1.0000
          654    294   0.2216   0.2394   0.4959   1.0000
          655    293   0.9711   0.6928   0.5218   1.0000
          656    294   0.1838   0.1297   0.5565   1.0000
          657    293   0.3789   0.9569   0.6645   1.0000
          658    293   0.7244   0.1788   0.7921   1.0000
          659    293   0.9922   0.4768   0.4754   1.0000
          660    293   0.8170   0.6294   0.9427   1.0000
          661    292   0.8254   0.6319   0.0806   1.0000
          662    292   0.9036   0.4143   0.1186   1.0000
          663    292   0.4965   0.0174   0.5223   1.0000
          664    292   0.1852   0.8655   0.5250   1.0000
          665    291   0.0479   0.5588   0.5643   1.0000
          666    291   0.6928   0.6823   0.9259   1.0000
          667    291   0.0937   0.5180   0.9743   1.0000
          668    290   0.9273   0.2114   0.0273   1.0000
          669    289   0.3188   0.8660   0.0562   1.0000
          670    290   0.4911   0.0272   0.4259   1.0000
          671    290   0.0521   0.0470   0.5680   1.0000
          672    290   0.8162   0.3664   0.9744   1.0000
          673    288   0.2689   0.4314   0.4707   1.0000
          674    289   0.0083   0.3807   0.4872   1.0000
          675    288   0.5984   0.5832   0.6190   1.0000
          676    287   0.6640   0.0862   0.4658   1.0000
          677    287   0.7557   0.9077   0.6597   1.0000
          678    286   0.2943   0.3751   0.2712   1.0000
          679    286   0.8935   0.8851   0.2731   1.0000
          680    286   0.3090   0.1826   0.5727   1.0000
          681    284   0.5959   0.9795   0.0249   1.0000
          682    284   0.7765   0.8196   0.2923   1.0000
          683    285   0.1975   0.2087   0.7302   1.0000
          684    285   0.2454   0.4079   0.8383   1.0000
          685    283   0.0279   0.5007   0.1581   1.0000
          686    284   0.2526   0.5877   0.3390   1.0000
          687    283   0.3083   0.8212   0.2647   1.0000
          688    282   0.8693   0.8248   0.2832   1.0000
          689    282   0.5068   0.1186   0.2906   1.0000
          690    283   0.9704   0.0019   0.3406   1.0000
          691    283   0.8055   0.1110   0.5218   1.0000
          692    283   0.3705   0.6720   0.7162   1.0000
          693    282   0.1926   0.6107   0.9762   1.0000
          694    281   0.8597   0.6844   0.6098   1.0000
          695    281   0.0126   0.9704   0.9249   1.0000
          696    281   0.5072   0.5183   0.9764   1.0000
          697    280   0.3226   0.4070   0.0161   1.0000
          698    280   0.2701   0.9971   0.1698   1.0000
          699    281   0.6285   0.1710   0.7825   1.0000
          700    280   0.4040   0.0825   0.8802   1.0000
          701    280   0.0303   0.1922   0.9774   1.0000
          702    280   0.6616   0.4641   0.2718   1.0000
          703    280   0.2014   0.9586   0.6755   1.0000
          704    280   0.1591   0.0317   0.7273   1.0000
          705    279   0.8064   0.6745   0.7335   1.0000
          706    278   0.7782   0.7403   0.0033   1.0000
          707    278   0.9835   0.8821   0.0120   1.0000
          708    278   0.4529   0.4359   0.0641   1.0000
          709    279   0.7527   0.5872   0.3222   1.0000
          710    278   0.5726   0.7861   0.5274   1.0000
          711    278   0.5295   0.9973   0.8405   1.0000
          712    276   0.1314   0.3245   0.2165   1.0000
          713    276   0.6843   0.3670   0.4424   1.0000
          714    276   0.5700   0.9730   0.8570   1.0000
          715    276   0.5168   0.0435   0.9232   1.0000
          716    276   0.3389   0.9626   0.2270   1.0000
          717    276   0.7098   0.2210   0.8087   1.0000
          718    274   0.6989   0.5408   0.3233   1.0000
          719    275   0.5479   0.9377   0.4353   1.0000
          720    275   0.8746   0.2672   0.5209   1.0000
          721    275   0.8176   0.0166   0.5284   1.0000
          722    275   0.1940   0.0296   0.6082   1.0000
          723    275   0.2524   0.0063   0.8576   1.0000
          724    273   0.9022   0.3612   0.2954   1.0000
          725    274   0.8821   0.5412   0.3342   1.0000
          726    274   0.8115   0.3153   0.4266   1.0000
          727    273   0.9382   0.5395   0.2252   1.0000
          728    273   0.0682   0.0414   0.2749   1.0000
          729    273   0.2050   0.9679   0.2767   1.0000
          730    272   0.3247   0.5850   0.5801   1.0000
          731    271   0.3922   0.6126   0.7252   1.0000
          732    272   0.6210   0.4566   0.8346   1.0000
          733    271   0.1084   0.3847   0.2257   1.0000
          734    270   0.7961   0.4678   0.2223   1.0000
          735    271   0.7273   0.5004   0.3289   1.0000
          736    270   0.9333   0.0232   0.3573   1.0000
          737    271   0.6335   0.5450   0.7283   1.0000
          738    271   0.3684   0.0449   0.7709   1.0000
          739    270   0.8064   0.5302   0.8900   1.0000
          740    271   0.4283   0.2858   0.9710   1.0000
          741    270   0.2778   0.7559   0.9954   1.0000
          742    270   0.7340   0.9308   0.0284   1.0000
          743    270   0.1755   0.4109   0.0805   1.0000
          744    270   0.0434   0.5727   0.1334   1.0000
          745    270   0.6113   0.1125   0.7733   1.0000
          746    270   0.5983   0.6367   0.7958   1.0000
          747    270   0.9528   0.0599   0.9346   1.0000
          748    269   0.8718   0.4505   0.2294   1.0000
          749    267   0.6239   0.7288   0.0218   1.0000
          750    268   0.0979   0.8611   0.2031   1.0000
          751    268   0.1625   0.4078   0.5320   1.0000
          752    268   0.2778   0.9735   0.7854   1.0000
          753    268   0.6757   0.0870   0.9190   1.0000
          754    267   0.1263   0.7667   0.9782   1.0000
          755    267   0.6946   0.8874   0.0218   1.0000
          756    267   0.4828   0.5395   0.5761   1.0000
          757    266   0.4573   0.4268   0.6333   1.0000
          758    266   0.5670   0.4570   0.7243   1.0000
          759    266   0.5662   0.3488   0.8774   1.0000
          760    266   0.2115   0.2743   0.1901   1.0000
          761    265   0.3036   0.7882   0.2300   1.0000
          762    266   0.9368   0.6486   0.3767   1.0000
          763    265   0.2762   0.6791   0.7067   1.0000
          764    264   0.7504   0.4898   0.1406   1.0000
          765    264   0.4023   0.1366   0.7039   1.0000
          766    265   0.6584   0.4072   0.8263   1.0000
          767    264   0.8752   0.1694   0.0306   1.0000
          768    263   0.7929   0.7750   0.3088   1.0000
          769    264   0.4690   0.8061   0.4776   1.0000
          770    263   0.4959   0.8755   0.5418   1.0000
          771    263   0.5396   0.4708   0.6688   1.0000
          772    263   0.6246   0.8286   0.5311   1.0000
          773    262   0.7892   0.1259   0.7280   1.0000
          774    262   0.8030   0.7091   0.7687   1.0000
          775    263   0.7685   0.5007   0.8292   1.0000
          776    262   0.0695   0.5249   0.1423   1.0000
          777    262   0.4065   0.4799   0.4744   1.0000
          778    261   0.7504   0.5054   0.6413   1.0000
          779    262   0.3421   0.9076   0.6722   1.0000
          780    261   0.7228   0.4758   0.7138   1.0000
          781    262   0.1935   0.1757   0.7649   1.0000
          782    259   0.6779   0.9082   0.4828   1.0000
          783    259   0.4281   0.9212   0.8374   1.0000
          784    258   0.1334   0.9528   0.2708   1.0000
          785    258   0.8768   0.8451   0.3715   1.0000
          786    259   0.5435   0.9266   0.8656   1.0000
          787    258   0.6972   0.2871   0.2687   1.0000
          788    257   0.0700   0.0758   0.3375   1.0000
          789    257   0.7216   0.2575   0.5033   1.0000
          790    257   0.1797   0.5905   0.5161   1.0000
          791    257   0.4337   0.4731   0.6417   1.0000
          792    258   0.2323   0.9976   0.6692   1.0000
          793    257   0.9935   0.8776   0.7904   1.0000
          794    257   0.1755   0.9897   0.1625   1.0000
          795    256   0.8029   0.4562   0.8229   1.0000
          796    257   0.1831   0.5173   0.9703   1.0000
          797    255   0.0369   0.0254   0.3316   1.0000
          798    255   0.0713   0.7106   0.4714   1.0000
          799    254   0.2495   0.0858   0.1760   1.0000
          800    254   0.8252   0.9113   0.4192   1.0000
          801    254   0.8501   0.7774   0.0597   1.0000
          802    253   0.9293   0.5729   0.1619   1.0000
          803    254   0.5717   0.4219   0.6612   1.0000
          804    253   0.3012   0.0390   0.1758   1.0000
          805    251   0.9626   0.5252   0.1679   1.0000
          806    252   0.8428   0.5877   0.3276   1.0000
          807    252   0.9861   0.9550   0.4224   1.0000
          808    252   0.1237   0.6703   0.4679   1.0000
          809    252   0.5249   0.3995   0.6439   1.0000
          810    252   0.4306   0.9565   0.7747   1.0000
          811    251   0.6721   0.5041   0.8368   1.0000
          812    250   0.3051   0.9666   0.1082   1.0000
          813    250   0.0253   0.0977   0.3552   1.0000
          814    250   0.9983   0.6225   0.4584   1.0000
          815    251   0.2269   0.9322   0.6049   1.0000
          816    251   0.3540   0.9438   0.7825   1.0000
          817    251   0.4642   0.9724   0.8313   1.0000
          818    251   0.8459   0.2331   0.9005   1.0000
          819    249   0.3161   0.4794   0.4709   1.0000
          820    250   0.2516   0.9112   0.6754   1.0000
          821    248   0.0651   0.1502   0.1218   1.0000
          822    249   0.2241   0.0199   0.2848   1.0000
          823    249   0.4368   0.8479   0.6220   1.0000
          824    248   0.2244   0.3190   0.2069   1.0000
          825    247   0.3272   0.0055   0.6624   1.0000
          826    247   0.3063   0.3872   0.4764   1.0000
          827    246   0.0132   0.4549   0.0769   1.0000
          828    246   0.3454   0.2653   0.0975   1.0000
          829    246   0.3766   0.2300   0.4780   1.0000
          830    246   0.6488   0.2191   0.5600   1.0000
          831    246   0.6226   0.1524   0.8717   1.0000
          832    245   0.8716   0.2139   0.0974   1.0000
          833    244   0.9734   0.5962   0.1438   1.0000
          834    245   0.7761   0.5202   0.2143   1.0000
          835    244   0.7881   0.2756   0.9035   1.0000
          836    244   0.3757   0.3275   0.9682   1.0000
          837    243   0.0709   0.4003   0.9131   1.0000
          838    242   0.9413   0.6610   0.4606   1.0000
          839    242   0.3539   0.7183   0.9397   1.0000
          840    242   0.7289   0.5643   0.3941   1.0000
          841    240   0.1514   0.2785   0.4386   1.0000
          842    241   0.5772   0.8729   0.5367   1.0000
          843    240   0.7491   0.4098   0.8231   1.0000
          844    241   0.8267   0.0895   0.9841   1.0000
          845    240   0.7990   0.1850   0.0867   1.0000
          846    239   0.6577   0.4425   0.7162   1.0000
          847    239   0.8260   0.4911   0.3369   1.0000
          848    238   0.1554   0.7327   0.5970   1.0000
          849    237   0.1527   0.4674   0.0842   1.0000
          850    237   0.7145   0.7215   0.4048   1.0000
          851    237   0.7018   0.8116   0.5867   1.0000
          852    237   0.3057   0.3657   0.6697   1.0000
          853    236   0.1961   0.6297   0.1696   1.0000
          854    236   0.6513   0.0311   0.9142   1.0000
          855    236   0.4701   0.9004   0.8541   1.0000
          856    236   0.5057   0.3759   0.9583   1.0000
          857    235   0.8249   0.1841   0.3940   1.0000
          858    235   0.1469   0.6997   0.5817   1.0000
          859    235   0.7743   0.4318   0.8939   1.0000
          860    233   0.8421   0.5545   0.2156   1.0000
          861    233   0.0991   0.8324   0.6449   1.0000
          862    234   0.2999   0.3099   0.9124   1.0000
          863    232   0.0053   0.1214   0.0412   1.0000
          864    232   0.6549   0.7648   0.4009   1.0000
          865    231   0.7580   0.7165   0.4196   1.0000
          866    231   0.5271   0.0980   0.9295   1.0000
          867    230   0.9407   0.4894   0.2311   1.0000
          868    231   0.1515   0.0519   0.2827   1.0000
          869    230   0.2035   0.6868   0.4128   1.0000
          870    231   0.2139   0.7756   0.5947   1.0000
          871    230   0.6293   0.7833   0.5978   1.0000
          872    231   0.8377   0.9092   0.9667   1.0000
          873    229   0.3724   0.1965   0.1482   1.0000
          874    229   0.6914   0.4673   0.3898   1.0000
          875    230   0.3781   0.6513   0.6272   1.0000
          876    229   0.9764   0.5319   0.7184   1.0000
          877    229   0.5648   0.4997   0.7293   1.0000
          878    230   0.8734   0.2949   0.8482   1.0000
          879    230   0.5714   0.0167   0.9172   1.0000
          880    228   0.6957   0.8640   0.8297   1.0000
          881    228   0.6880   0.9771   0.0283   1.0000
          882    228   0.0546   0.1586   0.0387   1.0000
          883    227   0.1228   0.3458   0.1277   1.0000
          884    228   0.9771   0.7083   0.4683   1.0000
          885    227   0.7308   0.2126   0.5708   1.0000
          886    228   0.9205   0.3433   0.8536   1.0000
          887    226   0.0265   0.2053   0.0307   1.0000
          888    226   0.9184   0.8091   0.0594   1.0000
          889    226   0.5699   0.0971   0.0853   1.0000
          890    227   0.3882   0.5856   0.4290   1.0000
          891    226   0.1560   0.0841   0.1709   1.0000
          892    226   0.8060   0.1307   0.3296   1.0000
          893    224   0.3911   0.6136   0.5708   1.0000
          894    224   0.3738   0.2824   0.9014   1.0000
          895    223   0.3564   0.2951   0.0821   1.0000
          896    223   0.6450   0.7965   0.4180   1.0000
          897    223   0.4393   0.8391   0.5384   1.0000
          898    223   0.8547   0.2002   0.9171   1.0000
          899    223   0.5178   0.4618   0.2181   1.0000
          900    222   0.4810   0.9637   0.2806   1.0000
          901    222   0.7367   0.2803   0.9219   1.0000
          902    221   0.6167   0.0900   0.0669   1.0000
          903    221   0.6817   0.7930   0.4349   1.0000
          904    219   0.5437   0.1968   0.1445   1.0000
          905    220   0.6245   0.6837   0.3542   1.0000
          906    220   0.1291   0.7137   0.4014   1.0000
          907    219   0.6716   0.8117   0.8933   1.0000
          908    216   0.4812   0.4313   0.2281   1.0000
          909    216   0.4290   0.5973   0.4140   1.0000
          910    217   0.0811   0.3081   0.4384   1.0000
          911    216   0.6098   0.1149   0.9283   1.0000
          912    216   0.2870   0.2212   0.0945   1.0000
          913    215   0.8465   0.9658   0.4144   1.0000
          914    216   0.9821   0.0627   0.7703   1.0000
          915    216   0.2693   0.7120   0.9279   1.0000
          916    216   0.4205   0.6863   0.9392   1.0000
          917    214   0.9285   0.8992   0.5858   1.0000
          918    215   0.1223   0.4075   0.9338   1.0000
          919    214   0.2728   0.0649   0.1054   1.0000
          920    214   0.2614   0.7828   0.5789   1.0000
          921    212   0.5159   0.2479   0.1512   1.0000
          922    212   0.8882   0.8800   0.4287   1.0000
          923    212   0.3503   0.5299   0.5837   1.0000
          924    212   0.7713   0.7870   0.0712   1.0000
          925    211   0.4780   0.7894   0.5311   1.0000
          926    211   0.2383   0.2163   0.0783   1.0000
          927    211   0.4590   0.7211   0.3513   1.0000
          928    210   0.4982   0.4920   0.9042   1.0000
          929    209   0.6131   0.1134   0.0515   1.0000
          930    210   0.5520   0.7724   0.5815   1.0000
          931    210   0.0214   0.5658   0.7288   1.0000
          932    210   0.4474   0.0112   0.7668   1.0000
          933    209   0.0437   0.2935   0.8528   1.0000
          934    209   0.0634   0.6797   0.7796   1.0000
          935    208   0.4488   0.2648   0.9156   1.0000
          936    208   0.8220   0.2043   0.9339   1.0000
          937    208   0.9458   0.2308   0.0837   1.0000
          938    208   0.5855   0.6528   0.3535   1.0000
          939    206   0.3203   0.2942   0.0646   1.0000
          940    207   0.2537   0.3179   0.6218   1.0000
          941    207   0.5636   0.3332   0.9609   1.0000
          942    206   0.1151   0.3800   0.0715   1.0000
          943    205   0.0569   0.7260   0.4174   1.0000
          944    204   0.1654   0.6835   0.1038   1.0000
          945    205   0.0545   0.9873   0.2674   1.0000
          946    204   0.2337   0.2849   0.4278   1.0000
          947    205   0.9709   0.8974   0.4297   1.0000
          948    204   0.8839   0.8858   0.5522   1.0000
          949    203   0.3508   0.4054   0.1434   1.0000
          950    202   0.0251   0.3962   0.0686   1.0000
          951    202   0.5187   0.9322   0.2713   1.0000
          952    202   0.8816   0.9098   0.5681   1.0000
          953    203   0.4918   0.0017   0.6086   1.0000
          954    203   0.0251   0.0320   0.7812   1.0000
          955    202   0.0834   0.6256   0.4607   1.0000
          956    202   0.4168   0.3715   0.9617   1.0000
          957    200   0.5290   0.9509   0.3725   1.0000
          958    200   0.7556   0.1834   0.3774   1.0000
          959    201   0.4763   0.6478   0.4133   1.0000
          960    200   0.3197   0.3516   0.5903   1.0000
          961    198   0.9232   0.1248   0.0379   1.0000
          962    199   0.4223   0.8454   0.1581   1.0000
          963    199   0.8238   0.1459   0.4082   1.0000
          964    199   0.9706   0.0496   0.8732   1.0000
          965    199   0.6866   0.8549   0.9093   1.0000
          966    197   0.5714   0.1605   0.0508   1.0000
          967    198   0.0081   0.9965   0.1053   1.0000
          968    197   0.4364   0.3162   0.2787   1.0000
          969    197   0.5004   0.9937   0.5921   1.0000
          970    196   0.0485   0.0388   0.8018   1.0000
          971    196   0.1183   0.3844   0.9466   1.0000
          972    195   0.5829   0.1878   0.5599   1.0000
          973    196   0.0973   0.6916   0.7694   1.0000
          974    195   0.0235   0.3184   0.9318   1.0000
          975    194   0.4316   0.6610   0.4480   1.0000
          976    194   0.7442   0.8168   0.8772   1.0000
          977    193   0.8119   0.3477   0.6752   1.0000
          978    194   0.9363   0.1804   0.7209   1.0000
          979    192   0.2488   0.6835   0.1221   1.0000
          980    193   0.4721   0.5972   0.5690   1.0000
          981    192   0.0691   0.3365   0.9487   1.0000
          982    192   0.9204   0.0280   0.6274   1.0000
          983    191   0.6257   0.9286   0.1215   1.0000
          984    191   0.6888   0.6525   0.1745   1.0000
          985    190   0.9750   0.8176   0.5664   1.0000
          986    190   0.3445   0.3114   0.6034   1.0000
          987    191   0.9521   0.5394   0.6974   1.0000
          988    189   0.5808   0.3457   0.3409   1.0000
          989    189   0.4209   0.4707   0.3713   1.0000
          990    189   0.9745   0.8481   0.5852   1.0000
          991    188   0.3887   0.6143   0.4482   1.0000
          992    188   0.9980   0.7506   0.6487   1.0000
          993    186   0.1788   0.7029   0.5643   1.0000
          994    187   0.0272   0.3506   0.9136   1.0000
          995    186   0.4724   0.4496   0.1262   1.0000
          996    186   0.9304   0.8378   0.5504   1.0000
          997    186   0.0118   0.8422   0.6423   1.0000
          998    184   0.2306   0.6134   0.0914   1.0000
          999    184   0.5062   0.6572   0.3566   1.0000
         1000    184   0.9886   0.4918   0.3895   1.0000
         1001    184   0.8506   0.0950   0.8563   1.0000
         1002    183   0.5794   0.9665   0.1274   1.0000
         1003    184   0.4964   0.1540   0.1424   1.0000
         1004    183   0.1827   0.8489   0.8261   1.0000
         1005    183   0.3207   0.1507   0.3268   1.0000
         1006    182   0.0021   0.5038   0.4061   1.0000
         1007    180   0.5677   0.8171   0.2206   1.0000
         1008    181   0.9711   0.8185   0.6421   1.0000
         1009    180   0.5270   0.1478   0.0856   1.0000
         1010    180   0.2801   0.7962   0.1632   1.0000
         1011    179   0.6460   0.9072   0.3541   1.0000
         1012    176   0.1770   0.6475   0.0909   1.0000
         1013    177   0.6839   0.8315   0.2343   1.0000
         1014    176   0.4731   0.6809   0.4305   1.0000
         1015    177   0.0814   0.5283   0.8719   1.0000
         1016    175   0.1900   0.6652   0.7613   1.0000
         1017    176   0.5220   0.2900   0.9679   1.0000
         1018    175   0.5474   0.4551   0.1986   1.0000
         1019    174   0.7685   0.1159   0.4079   1.0000
         1020    175   0.7419   0.7482   0.4371   1.0000
         1021    174   0.5721   0.9827   0.1469   1.0000
         1022    173   0.8138   0.1680   0.7353   1.0000
         1023    173   0.9199   0.0874   0.8723   1.0000
         1024    171   0.1521   0.5955   0.6431   1.0000
         1025    170   0.4558   0.9564   0.3012   1.0000
         1026    170   0.0811   0.1532   0.6559   1.0000
         1027    171   0.8676   0.0395   0.6590   1.0000
         1028    170   0.8787   0.7356   0.8260   1.0000
         1029    169   0.8710   0.0697   0.6223   1.0000
         1030    168   0.0279   0.5470   0.6260   1.0000
         1031    166   0.8305   0.7097   0.8252   1.0000
         1032    167   0.2481   0.6681   0.9245   1.0000
         1033    165   0.5279   0.1811   0.0680   1.0000
         1034    165   0.4770   0.9029   0.3108   1.0000
         1035    165   0.0835   0.5851   0.6270   1.0000
         1036    165   0.6311   0.9556   0.1600   1.0000
         1037    165   0.3672   0.4569   0.3389   1.0000
         1038    165   0.2640   0.3821   0.5913   1.0000
         1039    164   0.8024   0.8605   0.8779   1.0000
         1040    163   0.1528   0.2098   0.6721   1.0000
         1041    162   0.2474   0.7502   0.5622   1.0000
         1042    161   0.3236   0.4449   0.1491   1.0000
         1043    162   0.5172   0.3123   0.3421   1.0000
         1044    162   0.9760   0.6830   0.8410   1.0000
         1045    159   0.2581   0.2492   0.0629   1.0000
         1046    160   0.5803   0.9066   0.3689   1.0000
         1047    160   0.0287   0.5016   0.6336   1.0000
         1048    160   0.9757   0.5960   0.6888   1.0000
         1049    158   0.6837   0.9424   0.3505   1.0000
         1050    159   0.5243   0.0010   0.3635   1.0000
         1051    159   0.3659   0.4314   0.3774   1.0000
         1052    158   0.6995   0.1393   0.3792   1.0000
         1053    159   0.9181   0.6536   0.8401   1.0000
         1054    157   0.4173   0.4103   0.1264   1.0000
         1055    158   0.0217   0.1857   0.6569   1.0000
         1056    155   0.6711   0.2860   0.3246   1.0000
         1057    154   0.3250   0.8309   0.1618   1.0000
         1058    154   0.3257   0.4186   0.3450   1.0000
         1059    154   0.4373   0.5128   0.8726   1.0000
         1060    153   0.3530   0.4771   0.8946   1.0000
         1061    153   0.0231   0.0937   0.8120   1.0000
         1062    152   0.1317   0.5626   0.8773   1.0000
         1063    152   0.5234   0.4055   0.1885   1.0000
         1064    152   0.1724   0.5548   0.6506   1.0000
         1065    150   0.4764   0.4986   0.1349   1.0000
         1066    150   0.1549   0.3775   0.4213   1.0000
         1067    151   0.2010   0.3592   0.6210   1.0000
         1068    150   0.4324   0.4846   0.3528   1.0000
         1069    149   0.1495   0.5512   0.8394   1.0000
         1070    148   0.7794   0.6969   0.8372   1.0000
         1071    148   0.3035   0.6374   0.1205   1.0000
         1072    148   0.9978   0.7909   0.1544   1.0000
         1073    147   0.0561   0.4776   0.3732   1.0000
         1074    147   0.5486   0.1981   0.6195   1.0000
         1075    148   0.0743   0.5129   0.8515   1.0000
         1076    147   0.9768   0.9936   0.8639   1.0000
         1077    145   0.6503   0.9858   0.6144   1.0000
         1078    144   0.4199   0.3984   0.2867   1.0000
         1079    143   0.0899   0.3617   0.4301   1.0000
         1080    143   0.1753   0.5924   0.8679   1.0000
         1081    142   0.3805   0.7661   0.1712   1.0000
         1082    141   0.7499   0.1679   0.5742   1.0000
         1083    141   0.2266   0.1973   0.6612   1.0000
         1084    142   0.9784   0.1222   0.8016   1.0000
         1085    142   0.7613   0.2497   0.9380   1.0000
         1086    141   0.1501   0.5252   0.3987   1.0000
         1087    140   0.6545   0.9736   0.5985   1.0000
         1088    141   0.5609   0.0168   0.6231   1.0000
         1089    140   0.6962   0.6556   0.1549   1.0000
         1090    140   0.3237   0.3250   0.2653   1.0000
         1091    140   0.4097   0.6329   0.9299   1.0000
         1092    139   0.7494   0.8308   0.0730   1.0000
         1093    139   0.0477   0.2537   0.3682   1.0000
         1094    137   0.9317   0.7559   0.9335   1.0000
         1095    137   0.9390   0.9831   0.1222   1.0000
         1096    137   0.0728   0.6055   0.7874   1.0000
         1097    134   0.5092   0.1987   0.6532   1.0000
         1098    134   0.8256   0.0520   0.8518   1.0000
         1099    133   0.5983   0.1364   0.5690   1.0000
         1100    133   0.9189   0.0993   0.7121   1.0000
         1101    131   0.8423   0.8742   0.0786   1.0000
         1102    131   0.2957   0.6023   0.1034   1.0000
         1103    131   0.4987   0.7093   0.8462   1.0000
         1104    131   0.4421   0.7042   0.8781   1.0000
         1105    132   0.3461   0.6204   0.9213   1.0000
         1106    131   0.1478   0.5137   0.3865   1.0000
         1107    129   0.4059   0.2460   0.1488   1.0000
         1108    129   0.0929   0.2675   0.5794   1.0000
         1109    128   0.0256   0.6271   0.6978   1.0000
         1110    127   0.4087   0.7321   0.0838   1.0000
         1111    128   0.0024   0.2931   0.3455   1.0000
         1112    127   0.4925   0.2343   0.6484   1.0000
         1113    128   0.4525   0.7422   0.8689   1.0000
         1114    126   0.8651   0.0000   0.1198   1.0000
         1115    127   0.6986   0.1063   0.3943   1.0000
         1116    126   0.8068   0.3449   0.6542   1.0000
         1117    125   0.4241   0.7374   0.0679   1.0000
         1118    125   0.0662   0.2556   0.5653   1.0000
         1119    125   0.8210   0.1055   0.6337   1.0000
         1120    125   0.8227   0.6696   0.8375   1.0000
         1121    125   0.8743   0.6124   0.5187   1.0000
         1122    125   0.6648   0.1263   0.5796   1.0000
         1123    125   0.5375   0.2458   0.6298   1.0000
         1124    124   0.7894   0.8906   0.8969   1.0000
         1125    123   0.6702   0.3289   0.3351   1.0000
         1126    122   0.0552   0.2945   0.3776   1.0000
         1127    122   0.2496   0.3277   0.4261   1.0000
         1128    122   0.0038   0.2115   0.5614   1.0000
         1129    122   0.9290   0.0119   0.6427   1.0000
         1130    121   0.4608   0.3934   0.1959   1.0000
         1131    122   0.5833   0.8995   0.2123   1.0000
         1132    122   0.5433   0.8908   0.3027   1.0000
         1133    121   0.8173   0.6584   0.1022   1.0000
         1134    120   0.9345   0.7857   0.1223   1.0000
         1135    121   0.1837   0.1575   0.3966   1.0000
         1136    120   0.2081   0.3915   0.6039   1.0000
         1137    121   0.9830   0.7330   0.8314   1.0000
         1138    117   0.2989   0.1937   0.3118   1.0000
         1139    115   0.9242   0.8639   0.0690   1.0000
         1140    114   0.5933   0.2270   0.4248   1.0000
         1141    112   0.5162   0.2655   0.3319   1.0000
         1142    113   0.1928   0.8389   0.8456   1.0000
         1143    112   0.7223   0.7433   0.1777   1.0000
         1144    110   0.4920   0.7074   0.8608   1.0000
         1145    109   0.9961   0.8111   0.9285   1.0000
         1146    108   0.7499   0.7151   0.1471   1.0000
         1147    109   0.2690   0.2335   0.3216   1.0000
         1148    109   0.6798   0.3401   0.6043   1.0000
         1149    108   0.7509   0.2509   0.6580   1.0000
         1150    107   0.1280   0.5714   0.9693   1.0000
         1151    106   0.7240   0.7099   0.1841   1.0000
         1152    107   0.5729   0.2546   0.4033   1.0000
         1153    106   0.5023   0.2848   0.4372   1.0000
         1154    107   0.0484   0.2381   0.5971   1.0000
         1155    107   0.9980   0.7388   0.8993   1.0000
         1156    105   0.9248   0.3030   0.3518   1.0000
         1157    106   0.0008   0.3068   0.5738   1.0000
         1158    106   0.2443   0.7801   0.8520   1.0000
         1159    106   0.9981   0.7134   0.9380   1.0000
         1160    103   0.7492   0.2787   0.6483   1.0000
         1161    102   0.5039   0.7878   0.0622   1.0000
         1162    103   0.8460   0.0242   0.1028   1.0000
         1163    103   0.9691   0.7544   0.1287   1.0000
         1164    103   0.3144   0.8439   0.8988   1.0000
         1165    103   0.9319   0.7477   0.9032   1.0000
         1166    101   0.3733   0.5024   0.1515   1.0000
         1167    100   0.9779   0.1875   0.5724   1.0000
         1168    100   0.4269   0.2020   0.6490   1.0000
         1169     99   0.8713   0.7377   0.1535   1.0000
         1170     99   0.7705   0.2778   0.6820   1.0000
         1171     98   0.0752   0.5231   0.4195   1.0000
         1172     99   0.0040   0.2151   0.5918   1.0000
         1173     99   0.0255   0.2332   0.6672   1.0000
         1174     98   0.2010   0.1268   0.8942   1.0000
         1175     98   0.5242   0.8148   0.0733   1.0000
         1176     98   0.2694   0.7373   0.6631   1.0000
         1177     98   0.4022   0.4743   0.9137   1.0000
         1178     96   0.4478   0.6470   0.8529   1.0000
         1179     97   0.8696   0.9988   0.8498   1.0000
         1180     95   0.5977   0.2160   0.6382   1.0000
         1181     96   0.2619   0.7539   0.8406   1.0000
         1182     95   0.9971   0.6384   0.0365   1.0000
         1183     95   0.2493   0.2185   0.3505   1.0000
         1184     94   0.4997   0.1847   0.4253   1.0000
         1185     92   0.9671   0.8558   0.1457   1.0000
         1186     92   0.5671   0.6391   0.2076   1.0000
         1187     93   0.1297   0.4972   0.6515   1.0000
         1188     92   0.7925   0.3211   0.6927   1.0000
         1189     93   0.5694   0.7009   0.8491   1.0000
         1190     93   0.5181   0.6856   0.8769   1.0000
         1191     91   0.4737   0.7681   0.1676   1.0000
         1192     91   0.6446   0.9016   0.9633   1.0000
         1193     91   0.5023   0.7522   0.1001   1.0000
         1194     90   0.0235   0.6321   0.7153   1.0000
         1195     90   0.6291   0.2606   0.6531   1.0000
         1196     89   0.0774   0.8038   0.1491   1.0000
         1197     88   0.7339   0.7529   0.1585   1.0000
         1198     89   0.8478   0.8164   0.2286   1.0000
         1199     88   0.2190   0.9700   0.5199   1.0000
         1200     87   0.2654   0.7223   0.1337   1.0000
         1201     87   0.1367   0.4967   0.0245   1.0000
         1202     87   0.8903   0.3505   0.4286   1.0000
         1203     86   0.0567   0.8080   0.8778   1.0000
         1204     85   0.9036   0.7785   0.1361   1.0000
         1205     85   0.1246   0.2369   0.3472   1.0000
         1206     86   0.0316   0.3485   0.3532   1.0000
         1207     86   0.1266   0.0863   0.5603   1.0000
         1208     84   0.1296   0.4003   0.0163   1.0000
         1209     85   0.3746   0.2191   0.3299   1.0000
         1210     84   0.2306   0.2374   0.3370   1.0000
         1211     84   0.2998   0.8722   0.3942   1.0000
         1212     84   0.2255   0.7519   0.8211   1.0000
         1213     84   0.0557   0.7938   0.8977   1.0000
         1214     84   0.8995   0.0135   0.0822   1.0000
         1215     84   0.5018   0.2530   0.3975   1.0000
         1216     84   0.2330   0.7795   0.8162   1.0000
         1217     83   0.7343   0.2469   0.8378   1.0000
         1218     83   0.9681   0.8731   0.1346   1.0000
         1219     82   0.3768   0.7598   0.8467   1.0000
         1220     81   0.6551   0.2121   0.3859   1.0000
         1221     81   0.3912   0.1510   0.5683   1.0000
         1222     81   0.6714   0.1897   0.7283   1.0000
         1223     79   0.5250   0.1579   0.4386   1.0000
         1224     79   0.5498   0.1498   0.6487   1.0000
         1225     79   0.0953   0.8487   0.8172   1.0000
         1226     79   0.5031   0.6871   0.0743   1.0000
         1227     78   0.0225   0.3359   0.5605   1.0000
         1228     79   0.3490   0.9838   0.9478   1.0000
         1229     78   0.1284   0.8280   0.1343   1.0000
         1230     78   0.1532   0.3201   0.2741   1.0000
         1231     77   0.9391   0.3047   0.5972   1.0000
         1232     77   0.5784   0.3911   0.7709   1.0000
         1233     76   0.5900   0.6511   0.1823   1.0000
         1234     76   0.9219   0.5295   0.2065   1.0000
         1235     77   0.9474   0.5981   0.2151   1.0000
         1236     76   0.4808   0.1850   0.6218   1.0000
         1237     76   0.3263   0.6904   0.7710   1.0000
         1238     77   0.0258   0.6846   0.9273   1.0000
         1239     75   0.3316   0.8038   0.1374   1.0000
         1240     76   0.6299   0.3039   0.3505   1.0000
         1241     76   0.5932   0.8665   0.3885   1.0000
         1242     75   0.9452   0.3120   0.6217   1.0000
         1243     76   0.8474   0.2615   0.6736   1.0000
         1244     75   0.2256   0.8161   0.6872   1.0000
         1245     76   0.9331   0.3614   0.7072   1.0000
         1246     76   0.6255   0.6701   0.8666   1.0000
         1247     75   0.2351   0.2528   0.1630   1.0000
         1248     74   0.3034   0.9601   0.4453   1.0000
         1249     75   0.8598   0.0663   0.5285   1.0000
         1250     75   0.0492   0.4544   0.6140   1.0000
         1251     73   0.8478   0.5137   0.0500   1.0000
         1252     74   0.3909   0.8364   0.3463   1.0000
         1253     73   0.4137   0.2043   0.3886   1.0000
         1254     73   0.7769   0.6960   0.7114   1.0000
         1255     73   0.8155   0.2740   0.8106   1.0000
         1256     74   0.9962   0.6883   0.8225   1.0000
         1257     74   0.6097   0.6502   0.9290   1.0000
         1258     73   0.4744   0.6542   0.0610   1.0000
         1259     73   0.6405   0.7106   0.1672   1.0000
         1260     72   0.6309   0.0063   0.3471   1.0000
         1261     73   0.1523   0.0145   0.4489   1.0000
         1262     73   0.0710   0.9888   0.8593   1.0000
         1263     72   0.6439   0.9956   0.8620   1.0000
         1264     71   0.9324   0.9708   0.0258   1.0000
         1265     71   0.4129   0.1519   0.3186   1.0000
         1266     71   0.2712   0.8659   0.3367   1.0000
         1267     71   0.4273   0.2378   0.4136   1.0000
         1268     72   0.6533   0.4841   0.5504   1.0000
         1269     72   0.7039   0.9139   0.6358   1.0000
         1270     71   0.9154   0.0658   0.8250   1.0000
         1271     71   0.8626   0.6977   0.8546   1.0000
         1272     71   0.5633   0.5098   0.1391   1.0000
         1273     70   0.1541   0.5403   0.3504   1.0000
         1274     71   0.7253   0.1643   0.7217   1.0000
         1275     71   0.4523   0.3612   0.8512   1.0000
         1276     71   0.7298   0.4525   0.9652   1.0000
         1277     70   0.9745   0.9589   0.2058   1.0000
         1278     69   0.0937   0.3205   0.3474   1.0000
         1279     69   0.4912   0.4048   0.3928   1.0000
------------------------------------------------------------------------------

  COPY OF FILE.CDR:
  ==== == =======

ACTINOMICIN Z3  P212121 8 pdb_sf 1A7Z  sol=15                                   
CELL                                                                            
14.803 24.780 65.059 90.00 90.00 90.00                                          
LATTICE                                                                         
P                                                                               
SYMMETRY                                                                        
X,Y,Z                                                                           
1/2-X,-Y,1/2+Z                                                                  
-X,1/2+Y,1/2-Z                                                                  
1/2+X,1/2-Y,-Z                                                                  
CONTENTS                                                                        
CL   C   H                                                                      
8   1224  400                                                                   
&CONTROL                                                                        
IHKL=1,DSFOU=0.90,NSET=1,binit=0.5769230,NCYCLE=1000,RVMIN=100.,                
IATOMS=1,FSIGRO=2.50,FSIGDM=3.7,DELTLV=1.1,NITER=3,IFOUSG=0,                    
IBREAK=0,CCTLV=0.832,IPHASE=2/                                                  
++++++++++++++++++++++++++++++++++++++++++++++++++++++++++++++
   Job finished on 18- 1-2021   at 17:15: 9
   Elapsed time:        87 seconds
++++++++++++++++++++++++++++++++++++++++++++++++++++++++++++++
