# Supplementary material for: A new density-modification procedure extending the application of the recent |ρ|-based phasing algorithm to larger crystal structures
Source: Acta Crystallogr A Found Adv. 2021 Jun 21;77(Pt 4):339–47. doi: 10.1107/S2053273321004915 (PMC8248888; doi:10.1107/S2053273321004915)
Supplement: Supplementary file 1 [file a-77-00339-sup1.zip › Suppl_material/A1_A2_B1_weak/sol2_A1_cephaibolA.CIF]

data_XLENS 

loop_
_symmetry_equiv_pos_as_xyz
 +X,+Y,+Z 

_cell_length_a       30.53400
_cell_length_b       37.78700
_cell_length_c        9.11500
_cell_angle_alpha    90.0000
_cell_angle_beta     90.0000
_cell_angle_gamma    90.0000

loop_
_atom_site_label
_atom_site_type_symbol
_atom_site_fract_x
_atom_site_fract_y
_atom_site_fract_z
_atom_site_occupancy
_atom_site_U_iso_or_equiv
_atom_site_thermal_displace_type
A1    O      0.88701   0.63744   0.92066   1.00000   0.045  Uiso
A2    O      0.11142   0.36416   0.92117   1.00000   0.045  Uiso
A3    O      0.46737   0.91891   0.09280   1.00000   0.045  Uiso
A4    O      0.38715   0.86417   0.07241   1.00000   0.045  Uiso
A5    O      0.53121   0.08252   0.09279   1.00000   0.045  Uiso
A6    O      0.65745   0.09582   0.79049   1.00000   0.045  Uiso
A7    O      0.34226   0.99054   0.95712   1.00000   0.045  Uiso
A8    O      0.15621   0.49036   0.03709   1.00000   0.045  Uiso
A9    O      0.03119   0.41900   0.89796   1.00000   0.045  Uiso
A10   O      0.49116   0.09646   0.76071   1.00000   0.045  Uiso
A11   O      0.65615   0.01078   0.95687   1.00000   0.045  Uiso
A12   O      0.84233   0.51071   0.03686   1.00000   0.045  Uiso
A13   O      0.84093   0.59593   0.20320   1.00000   0.045  Uiso
A14   O      0.14855   0.93744   0.80010   1.00000   0.045  Uiso
A15   O      0.50188   0.86531   0.07818   1.00000   0.045  Uiso
A16   O      0.61117   0.13763   0.07199   1.00000   0.045  Uiso
A17   O      0.80060   0.09953   0.08975   1.00000   0.045  Uiso
A18   O      0.15757   0.40557   0.20308   1.00000   0.045  Uiso
A19   O      0.96754   0.58231   0.89826   1.00000   0.045  Uiso
A20   O      0.07528   0.99220   0.04586   1.00000   0.045  Uiso
A21   O      0.19794   0.90178   0.09027   1.00000   0.045  Uiso
A22   O      0.00144   0.63628   0.91592   1.00000   0.045  Uiso
A23   O      0.99668   0.36532   0.91697   1.00000   0.045  Uiso
A24   O      0.45943   0.38071   0.83037   1.00000   0.045  Uiso
A25   O      0.57537   0.50936   0.94657   1.00000   0.045  Uiso
A26   O      0.34053   0.90584   0.79004   1.00000   0.045  Uiso
A27   O      0.92309   0.00917   0.04576   1.00000   0.045  Uiso
A28   O      0.50687   0.90508   0.76107   1.00000   0.045  Uiso
A29   O      0.84976   0.06371   0.80001   1.00000   0.045  Uiso
A30   O      0.30071   0.40160   0.90288   1.00000   0.045  Uiso
A31   O      0.69784   0.59974   0.90198   1.00000   0.045  Uiso
A32   O      0.95926   0.12108   0.16339   1.00000   0.045  Uiso
A33   O      0.64870   0.56375   0.19220   1.00000   0.045  Uiso
A34   O      0.56568   0.89979   0.91457   1.00000   0.045  Uiso
A35   O      0.81274   0.59524   0.82650   1.00000   0.045  Uiso
A36   O      0.00714   0.59635   0.22986   1.00000   0.045  Uiso
A37   O      0.61594   0.05064   0.08305   1.00000   0.045  Uiso
A38   O      0.03914   0.88087   0.16314   1.00000   0.045  Uiso
A39   O      0.49667   0.13622   0.07765   1.00000   0.045  Uiso
A40   O      0.68576   0.09499   0.16654   1.00000   0.045  Uiso
A41   O      0.53912   0.62104   0.82947   1.00000   0.045  Uiso
A42   O      0.61573   0.37612   0.99808   1.00000   0.045  Uiso
A43   O      0.99108   0.40502   0.22895   1.00000   0.045  Uiso
A44   O      0.28264   0.95340   0.28567   1.00000   0.045  Uiso
A45   O      0.11538   0.12524   0.99715   1.00000   0.045  Uiso
A46   O      0.87562   0.05292   0.11954   1.00000   0.045  Uiso
A47   O      0.31262   0.90658   0.16751   1.00000   0.045  Uiso
A48   O      0.78248   0.54789   0.70799   1.00000   0.045  Uiso
A49   O      0.42303   0.49184   0.94723   1.00000   0.045  Uiso
A50   O      0.21638   0.45334   0.70828   1.00000   0.045  Uiso
A51   O      0.38294   0.62534   0.99684   1.00000   0.045  Uiso
A52   O      0.37549   0.44817   0.87536   1.00000   0.045  Uiso
A53   O      0.06551   0.60158   0.08027   1.00000   0.045  Uiso
A54   O      0.88293   0.87614   0.99675   1.00000   0.045  Uiso
A55   O      0.93076   0.64931   0.11758   1.00000   0.045  Uiso
A56   O      0.43031   0.85213   0.87609   1.00000   0.045  Uiso
A57   O      0.93261   0.40002   0.08077   1.00000   0.045  Uiso
A58   O      0.62269   0.55308   0.87426   1.00000   0.045  Uiso
A59   O      0.88230   0.55073   0.91028   1.00000   0.045  Uiso
A60   O      0.12284   0.94834   0.11914   1.00000   0.045  Uiso
A61   C      0.96972   0.31906   0.19740   1.00000   0.045  Uiso
A62   C      0.18582   0.40654   0.82605   1.00000   0.045  Uiso
A63   C      0.56743   0.14832   0.87439   1.00000   0.045  Uiso
A64   C      0.34925   0.43739   0.19074   1.00000   0.045  Uiso
A65   C      0.52903   0.81922   0.79642   1.00000   0.045  Uiso
A66   C      0.99186   0.90122   0.87239   1.00000   0.045  Uiso
A67   C      0.09286   0.65818   0.26312   1.00000   0.045  Uiso
A68   C      0.05440   0.11599   0.12962   1.00000   0.045  Uiso
A69   C      0.49191   0.60022   0.12094   1.00000   0.045  Uiso
A70   C      0.38233   0.95072   0.08359   1.00000   0.045  Uiso
A71   C      0.68846   0.52658   0.05158   1.00000   0.045  Uiso
A72   C      0.46949   0.18244   0.79658   1.00000   0.045  Uiso
A73   C      0.11541   0.45097   0.91184   1.00000   0.045  Uiso
A74   C      0.91646   0.10594   0.96463   1.00000   0.045  Uiso
A75   C      0.06578   0.35352   0.11962   1.00000   0.045  Uiso
A76   C      0.71597   0.04842   0.28539   1.00000   0.045  Uiso
A77   C      0.50643   0.40119   0.12131   1.00000   0.045  Uiso
A78   C      0.08221   0.89552   0.96606   1.00000   0.045  Uiso
A79   C      0.43239   0.10168   0.91397   1.00000   0.045  Uiso
A80   C      0.02956   0.05122   0.62481   1.00000   0.045  Uiso
A81   C      0.00657   0.10014   0.87315   1.00000   0.045  Uiso
A82   C      0.31022   0.47454   0.05110   1.00000   0.045  Uiso
A83   C      0.91057   0.57854   0.17946   1.00000   0.045  Uiso
A84   C      0.94423   0.88532   0.13064   1.00000   0.045  Uiso
A85   C      0.61740   0.10458   0.79613   1.00000   0.045  Uiso
A86   C      0.46922   0.55135   0.36948   1.00000   0.045  Uiso
A87   C      0.55488   0.38529   0.86402   1.00000   0.045  Uiso
A88   C      0.42573   0.12638   0.66603   1.00000   0.045  Uiso
A89   C      0.40578   0.15843   0.72747   1.00000   0.045  Uiso
A90   C      0.18841   0.97472   0.94000   1.00000   0.045  Uiso
A91   C      0.96966   0.95059   0.62459   1.00000   0.045  Uiso
A92   C      0.57261   0.87486   0.66654   1.00000   0.045  Uiso
A93   C      0.44324   0.61597   0.86236   1.00000   0.045  Uiso
A94   C      0.41650   0.39538   0.02798   1.00000   0.045  Uiso
A95   C      0.02890   0.68256   0.19718   1.00000   0.045  Uiso
A96   C      0.24373   0.41904   0.04962   1.00000   0.045  Uiso
A97   C      0.52930   0.45022   0.37042   1.00000   0.045  Uiso
A98   C      0.92016   0.32181   0.87535   1.00000   0.045  Uiso
A99   C      0.08710   0.42324   0.17850   1.00000   0.045  Uiso
A100  C      0.07257   0.62614   0.32802   1.00000   0.045  Uiso
A101  C      0.92603   0.37501   0.32780   1.00000   0.045  Uiso
A102  C      0.90610   0.34345   0.26343   1.00000   0.045  Uiso
A103  C      0.58191   0.60589   0.02737   1.00000   0.045  Uiso
A104  C      0.81024   0.02677   0.93996   1.00000   0.045  Uiso
A105  C      0.08535   0.18581   0.21598   1.00000   0.045  Uiso
A106  C      0.96132   0.65798   0.87103   1.00000   0.045  Uiso
A107  C      0.58771   0.07896   0.81197   1.00000   0.045  Uiso
A108  C      0.59254   0.84320   0.72671   1.00000   0.045  Uiso
A109  C      0.38190   0.89771   0.79544   1.00000   0.045  Uiso
A110  C      0.54449   0.91825   0.03413   1.00000   0.045  Uiso
A111  C      0.42017   0.17919   0.11845   1.00000   0.045  Uiso
A112  C      0.00066   0.60158   0.92171   1.00000   0.045  Uiso
A113  C      0.75422   0.58263   0.04755   1.00000   0.045  Uiso
A114  C      0.04453   0.58320   0.96055   1.00000   0.045  Uiso
A115  C      0.46126   0.84438   0.12293   1.00000   0.045  Uiso
A116  C      0.62708   0.03335   0.96229   1.00000   0.045  Uiso
A117  C      0.11679   0.39775   0.19768   1.00000   0.045  Uiso
A118  C      0.95247   0.39313   0.20480   1.00000   0.045  Uiso
A119  C      0.07768   0.67954   0.87411   1.00000   0.045  Uiso
A120  C      0.57752   0.82175   0.11922   1.00000   0.045  Uiso
A121  C      0.42686   0.97224   0.37020   1.00000   0.045  Uiso
A122  C      0.54521   0.89272   0.78830   1.00000   0.045  Uiso
A123  C      0.89724   0.54231   0.16537   1.00000   0.045  Uiso
A124  C      0.99103   0.84157   0.84635   1.00000   0.045  Uiso
A125  C      0.91791   0.64200   0.37896   1.00000   0.045  Uiso
A126  C      0.94971   0.65110   0.71079   1.00000   0.045  Uiso
A127  C      0.95363   0.41847   0.96092   1.00000   0.045  Uiso
A128  C      0.04516   0.60873   0.20634   1.00000   0.045  Uiso
A129  C      0.07181   0.47240   0.62325   1.00000   0.045  Uiso
A130  C      0.40964   0.92235   0.81008   1.00000   0.045  Uiso
A131  C      0.45228   0.10795   0.78921   1.00000   0.045  Uiso
A132  C      0.00747   0.15980   0.84501   1.00000   0.045  Uiso
A133  C      0.99721   0.40002   0.92128   1.00000   0.045  Uiso
A134  C      0.25402   0.91893   0.94379   1.00000   0.045  Uiso
A135  C      0.88077   0.60403   0.19744   1.00000   0.045  Uiso
A136  C      0.50080   0.89960   0.07136   1.00000   0.045  Uiso
A137  C      0.49105   0.66033   0.14504   1.00000   0.045  Uiso
A138  C      0.92683   0.52907   0.62463   1.00000   0.045  Uiso
A139  C      0.53681   0.15782   0.12331   1.00000   0.045  Uiso
A140  C      0.04904   0.35001   0.71079   1.00000   0.045  Uiso
A141  C      0.44964   0.84991   0.28275   1.00000   0.045  Uiso
A142  C      0.07414   0.35401   0.97060   1.00000   0.045  Uiso
A143  C      0.41225   0.68562   0.77631   1.00000   0.045  Uiso
A144  C      0.57183   0.02903   0.36982   1.00000   0.045  Uiso
A145  C      0.89708   0.64089   0.22243   1.00000   0.045  Uiso
A146  C      0.58583   0.31559   0.77751   1.00000   0.045  Uiso
A147  C      0.07598   0.11569   0.00782   1.00000   0.045  Uiso
A148  C      0.91239   0.81604   0.21620   1.00000   0.045  Uiso
A149  C      0.54874   0.15128   0.28246   1.00000   0.045  Uiso
A150  C      0.87071   0.53323   0.03149   1.00000   0.045  Uiso
A151  C      0.40750   0.42731   0.79306   1.00000   0.045  Uiso
A152  C      0.12777   0.46842   0.03174   1.00000   0.045  Uiso
A153  C      0.08045   0.35925   0.37914   1.00000   0.045  Uiso
A154  C      0.74369   0.08203   0.94233   1.00000   0.045  Uiso
A155  C      0.22148   0.04387   0.86749   1.00000   0.045  Uiso
A156  C      0.41817   0.85905   0.61447   1.00000   0.045  Uiso
A157  C      0.88495   0.02395   0.04962   1.00000   0.045  Uiso
A158  C      0.45374   0.08323   0.03386   1.00000   0.045  Uiso
A159  C      0.46057   0.95437   0.46916   1.00000   0.045  Uiso
A160  C      0.60098   0.04216   0.82852   1.00000   0.045  Uiso
A161  C      0.92440   0.64757   0.96744   1.00000   0.045  Uiso
A162  C      0.49777   0.10135   0.07209   1.00000   0.045  Uiso
A163  C      0.50699   0.34088   0.14564   1.00000   0.045  Uiso
A164  C      0.72155   0.45775   0.12573   1.00000   0.045  Uiso
A165  C      0.54329   0.86499   0.53600   1.00000   0.045  Uiso
A166  C      0.37073   0.96862   0.96311   1.00000   0.045  Uiso
A167  C      0.11313   0.97810   0.05001   1.00000   0.045  Uiso
A168  C      0.63800   0.04473   0.21587   1.00000   0.045  Uiso
A169  C      0.55431   0.54454   0.46476   1.00000   0.045  Uiso
A170  C      0.60152   0.14128   0.76777   1.00000   0.045  Uiso
A171  C      0.03692   0.34426   0.87140   1.00000   0.045  Uiso
A172  C      0.09117   0.92733   0.20055   1.00000   0.045  Uiso
A173  C      0.90739   0.07380   0.20117   1.00000   0.045  Uiso
A174  C      0.95520   0.36538   0.45784   1.00000   0.045  Uiso
A175  C      0.57993   0.14202   0.61536   1.00000   0.045  Uiso
A176  C      0.77290   0.61630   0.82723   1.00000   0.045  Uiso
A177  C      0.27285   0.88515   0.16499   1.00000   0.045  Uiso
A178  C      0.88718   0.55400   0.63581   1.00000   0.045  Uiso
A179  C      0.59101   0.57391   0.79260   1.00000   0.045  Uiso
A180  C      0.27670   0.54353   0.12547   1.00000   0.045  Uiso
A181  C      0.31221   0.44627   0.13650   1.00000   0.045  Uiso
A182  C      0.04320   0.63597   0.45791   1.00000   0.045  Uiso
A183  C      0.44438   0.45680   0.46638   1.00000   0.045  Uiso
A184  C      0.57630   0.38549   0.98865   1.00000   0.045  Uiso
A185  C      0.57210   0.81872   0.79218   1.00000   0.045  Uiso
A186  C      0.49124   0.43653   0.13711   1.00000   0.045  Uiso
A187  C      0.72522   0.11601   0.16552   1.00000   0.045  Uiso
A188  C      0.39709   0.86034   0.76682   1.00000   0.045  Uiso
A189  C      0.61366   0.52391   0.94248   1.00000   0.045  Uiso
A190  C      0.42450   0.85544   0.01770   1.00000   0.045  Uiso
A191  C      0.10111   0.45931   0.16540   1.00000   0.045  Uiso
A192  C      0.45574   0.13620   0.53643   1.00000   0.045  Uiso
A193  C      0.68621   0.55502   0.13650   1.00000   0.045  Uiso
A194  C      0.39814   0.95986   0.82835   1.00000   0.045  Uiso
A195  C      0.77646   0.95744   0.86893   1.00000   0.045  Uiso
A196  C      0.73836   0.59765   0.92338   1.00000   0.045  Uiso
A197  C      0.27165   0.42538   0.17855   1.00000   0.045  Uiso
A198  C      0.57393   0.14610   0.01539   1.00000   0.045  Uiso
A199  C      0.11142   0.44777   0.63510   1.00000   0.045  Uiso
A200  C      0.92195   0.88553   0.00673   1.00000   0.045  Uiso
A201  C      0.10154   0.36045   0.22273   1.00000   0.045  Uiso
A202  C      0.08484   0.50794   0.55284   1.00000   0.045  Uiso
A203  C      0.42765   0.39902   0.88232   1.00000   0.045  Uiso
A204  C      0.26053   0.40402   0.92361   1.00000   0.045  Uiso
A205  C      0.92665   0.31866   0.20178   1.00000   0.045  Uiso
A206  C      0.35999   0.95662   0.21598   1.00000   0.045  Uiso
A207  C      0.05500   0.95674   0.52862   1.00000   0.045  Uiso
A208  C      0.54179   0.31053   0.83683   1.00000   0.045  Uiso
A209  C      0.42157   0.61547   0.99284   1.00000   0.045  Uiso
A210  C      0.95723   0.81070   0.15871   1.00000   0.045  Uiso
A211  C      0.13776   0.15451   0.33954   1.00000   0.045  Uiso
A212  C      0.22777   0.99047   0.00518   1.00000   0.045  Uiso
A213  C      0.51245   0.63241   0.12736   1.00000   0.045  Uiso
A214  C      0.07204   0.68259   0.20306   1.00000   0.045  Uiso
A215  C      0.94382   0.04443   0.52750   1.00000   0.045  Uiso
A216  C      0.81251   0.05483   0.85186   1.00000   0.045  Uiso
A217  C      0.95932   0.54605   0.52070   1.00000   0.045  Uiso
A218  C      0.83446   0.39382   0.03410   1.00000   0.045  Uiso
A219  C      0.14903   0.99709   0.95810   1.00000   0.045  Uiso
A220  C      0.33450   0.10742   0.95877   1.00000   0.045  Uiso
A221  C      0.53036   0.45499   0.21113   1.00000   0.045  Uiso
A222  C      0.53768   0.04710   0.47158   1.00000   0.045  Uiso
A223  C      0.13771   0.33240   0.21696   1.00000   0.045  Uiso
A224  C      0.42745   0.18328   0.79382   1.00000   0.045  Uiso
A225  C      0.55502   0.39959   0.12416   1.00000   0.045  Uiso
A226  C      0.63841   0.34673   0.65402   1.00000   0.045  Uiso
A227  C      0.77070   0.01044   0.00782   1.00000   0.045  Uiso
A228  C      0.28217   0.84976   0.08465   1.00000   0.045  Uiso
A229  C      0.46792   0.54628   0.21146   1.00000   0.045  Uiso
A230  C      0.03932   0.45521   0.51946   1.00000   0.045  Uiso
A231  C      0.78215   0.97226   0.00976   1.00000   0.045  Uiso
A232  C      0.13829   0.45677   0.77483   1.00000   0.045  Uiso
A233  C      0.92930   0.93830   0.84401   1.00000   0.045  Uiso
A234  C      0.66382   0.89404   0.95714   1.00000   0.045  Uiso
A235  C      0.16442   0.60735   0.03560   1.00000   0.045  Uiso
A236  C      0.18633   0.94621   0.85322   1.00000   0.045  Uiso
A237  C      0.45710   0.69096   0.83532   1.00000   0.045  Uiso
A238  C      0.64871   0.50413   0.03532   1.00000   0.045  Uiso
A239  C      0.38839   0.94774   0.35229   1.00000   0.045  Uiso
A240  C      0.22530   0.38500   0.82778   1.00000   0.045  Uiso
A241  C      0.65642   0.30277   0.95221   1.00000   0.045  Uiso
A242  C      0.46110   0.04494   0.00354   1.00000   0.045  Uiso
A243  C      0.85967   0.84704   0.34022   1.00000   0.045  Uiso
A244  C      0.01242   0.86879   0.86616   1.00000   0.045  Uiso
A245  C      0.04112   0.19098   0.15735   1.00000   0.045  Uiso
A246  C      0.91386   0.49330   0.55067   1.00000   0.045  Uiso
A247  C      0.38547   0.47796   0.94192   1.00000   0.045  Uiso
A248  C      0.63816   0.16861   0.77534   1.00000   0.045  Uiso
A249  C      0.50711   0.56499   0.13676   1.00000   0.045  Uiso
A250  C      0.48563   0.36844   0.12814   1.00000   0.045  Uiso
A251  C      0.56295   0.63274   0.11844   1.00000   0.045  Uiso
A252  C      0.18799   0.65661   0.26047   1.00000   0.045  Uiso
A253  C      0.88968   0.40011   0.37725   1.00000   0.045  Uiso
A254  C      0.27023   0.49058   0.98588   1.00000   0.045  Uiso
A255  C      0.93557   0.13288   0.87408   1.00000   0.045  Uiso
A256  C      0.62656   0.79900   0.96755   1.00000   0.045  Uiso
A257  C      0.06328   0.86858   0.87501   1.00000   0.045  Uiso
A258  C      0.86042   0.66909   0.21780   1.00000   0.045  Uiso
A259  C      0.34926   0.49705   0.03593   1.00000   0.045  Uiso
A260  C      0.84145   0.80340   0.04005   1.00000   0.045  Uiso
A261  C      0.76028   0.09726   0.06867   1.00000   0.045  Uiso
A262  C      0.96794   0.95510   0.78190   1.00000   0.045  Uiso
A263  C      0.21626   0.02883   0.01010   1.00000   0.045  Uiso
A264  C      0.77191   0.07687   0.80927   1.00000   0.045  Uiso
A265  C      0.94356   0.89948   0.87036   1.00000   0.045  Uiso
A266  C      0.71586   0.15169   0.08380   1.00000   0.045  Uiso
A267  C      0.80962   0.34510   0.25789   1.00000   0.045  Uiso
A268  C      0.72803   0.51085   0.98592   1.00000   0.045  Uiso
A269  C      0.72582   0.57619   0.18024   1.00000   0.045  Uiso
A270  C      0.98518   0.13249   0.86504   1.00000   0.045  Uiso
A271  C      0.00706   0.93642   0.85285   1.00000   0.045  Uiso
A272  C      0.57107   0.60266   0.88188   1.00000   0.045  Uiso
A273  C      0.23831   0.90395   0.06904   1.00000   0.045  Uiso
A274  C      0.10798   0.60090   0.38227   1.00000   0.045  Uiso
A275  C      0.03060   0.04618   0.78259   1.00000   0.045  Uiso
A276  C      0.37130   0.20367   0.96802   1.00000   0.045  Uiso
A277  C      0.96105   0.45587   0.99160   1.00000   0.045  Uiso
A278  C      0.58485   0.99297   0.43868   1.00000   0.045  Uiso
A279  C      0.68906   0.84560   0.73418   1.00000   0.045  Uiso
A280  C      0.61000   0.05362   0.35416   1.00000   0.045  Uiso
A281  C      0.78240   0.65144   0.90797   1.00000   0.045  Uiso
A282  C      0.17578   0.24764   0.17712   1.00000   0.045  Uiso
A283  C      0.86778   0.30194   0.03069   1.00000   0.045  Uiso
A284  C      0.60843   0.90012   0.60948   1.00000   0.045  Uiso
A285  C      0.84991   0.00454   0.95756   1.00000   0.045  Uiso
A286  C      0.42497   0.08706   0.17474   1.00000   0.045  Uiso
A287  C      0.25307   0.94473   0.69879   1.00000   0.045  Uiso
A288  C      0.43565   0.36861   0.11859   1.00000   0.045  Uiso
A289  C      0.42907   0.56289   0.14658   1.00000   0.045  Uiso
A290  C      0.35886   0.65480   0.66343   1.00000   0.045  Uiso
A291  C      0.22731   0.92510   0.81023   1.00000   0.045  Uiso
A292  C      0.06920   0.06281   0.84419   1.00000   0.045  Uiso
A293  C      0.97154   0.69713   0.89032   1.00000   0.045  Uiso
A294  C      0.07160   0.89965   0.11002   1.00000   0.045  Uiso
A295  C      0.34250   0.69853   0.95270   1.00000   0.045  Uiso
A296  C      0.15691   0.19829   0.04274   1.00000   0.045  Uiso
A297  C      0.37480   0.44538   0.54933   1.00000   0.045  Uiso
A298  C      0.41349   0.00796   0.43812   1.00000   0.045  Uiso
A299  C      0.05482   0.10249   0.86914   1.00000   0.045  Uiso
A300  C      0.28178   0.52920   0.98048   1.00000   0.045  Uiso
A301  C      0.85979   0.54442   0.77528   1.00000   0.045  Uiso
A302  C      0.21637   0.34994   0.90972   1.00000   0.045  Uiso
A303  C      0.38930   0.10151   0.61525   1.00000   0.045  Uiso
A304  C      0.53639   0.95630   0.00230   1.00000   0.045  Uiso
A305  C      0.45936   0.62381   0.60114   1.00000   0.045  Uiso
A306  C      0.57624   0.25660   0.80000   1.00000   0.045  Uiso
A307  C      0.57302   0.38167   0.71711   1.00000   0.045  Uiso
A308  C      0.56919   0.43829   0.14853   1.00000   0.045  Uiso
A309  C      0.60792   0.28239   0.74710   1.00000   0.045  Uiso
A310  C      0.99117   0.06495   0.85362   1.00000   0.045  Uiso
A311  C      0.12713   0.70306   0.02319   1.00000   0.045  Uiso
A312  C      0.44323   0.60218   0.12379   1.00000   0.045  Uiso
A313  C      0.08118   0.87383   0.71527   1.00000   0.045  Uiso
A314  C      0.03644   0.54496   0.99217   1.00000   0.045  Uiso
A315  C      0.47054   0.80417   0.10049   1.00000   0.045  Uiso
A316  C      0.82283   0.75324   0.17511   1.00000   0.045  Uiso
A317  C      0.75309   0.55745   0.29359   1.00000   0.045  Uiso
A318  C      0.24514   0.44399   0.29512   1.00000   0.045  Uiso
A319  C      0.30990   0.15657   0.73050   1.00000   0.045  Uiso
A320  C      0.07379   0.58701   0.82017   1.00000   0.045  Uiso
A321  C      0.71647   0.47213   0.98287   1.00000   0.045  Uiso
A322  C      0.71037   0.61337   0.23904   1.00000   0.045  Uiso
A323  C      0.87760   0.26826   0.24911   1.00000   0.045  Uiso
A324  C      0.36065   0.83228   0.77371   1.00000   0.045  Uiso
A325  C      0.89968   0.99883   0.51434   1.00000   0.045  Uiso
A326  C      0.75404   0.62318   0.67430   1.00000   0.045  Uiso
A327  C      0.92744   0.10260   0.10936   1.00000   0.045  Uiso
A328  C      0.57363   0.91445   0.17538   1.00000   0.045  Uiso
A329  C      0.95912   0.87818   0.39004   1.00000   0.045  Uiso
A330  C      0.21074   0.88822   0.75345   1.00000   0.045  Uiso
A331  C      0.78730   0.11355   0.75226   1.00000   0.045  Uiso
A332  C      0.83218   0.97195   0.05262   1.00000   0.045  Uiso
A333  C      0.88848   0.08747   0.34214   1.00000   0.045  Uiso
A334  C      0.42540   0.61957   0.71584   1.00000   0.045  Uiso
A335  C      0.31476   0.93769   0.21946   1.00000   0.045  Uiso
A336  C      0.32327   0.74829   0.81678   1.00000   0.045  Uiso
A337  C      0.91703   0.12752   0.71451   1.00000   0.045  Uiso
A338  C      0.52769   0.19687   0.09783   1.00000   0.045  Uiso
A339  C      0.62402   0.55610   0.55088   1.00000   0.045  Uiso
A340  C      0.53929   0.37704   0.59947   1.00000   0.045  Uiso
A341  C      0.16660   0.02889   0.05144   1.00000   0.045  Uiso
A342  C      0.03914   0.12322   0.38997   1.00000   0.045  Uiso
A343  C      0.41754   0.37353   0.28011   1.00000   0.045  Uiso
A344  C      0.39010   0.71986   0.75188   1.00000   0.045  Uiso
A345  C      0.60579   0.29688   0.28877   1.00000   0.045  Uiso
A346  C      0.59711   0.49869   0.47395   1.00000   0.045  Uiso
A347  C      0.67753   0.25595   0.80489   1.00000   0.045  Uiso
A348  C      0.10553   0.20447   0.70592   1.00000   0.045  Uiso
A349  C      0.74331   0.12239   0.32145   1.00000   0.045  Uiso
A350  C      0.02720   0.30389   0.88970   1.00000   0.045  Uiso
A351  C      0.08523   0.96836   0.50014   1.00000   0.045  Uiso
A352  C      0.11000   0.91352   0.34171   1.00000   0.045  Uiso
A353  C      0.07598   0.83212   0.92798   1.00000   0.045  Uiso
A354  C      0.58756   0.53316   0.49453   1.00000   0.045  Uiso
A355  C      0.42173   0.74629   0.80307   1.00000   0.045  Uiso
A356  C      0.10784   0.21896   0.24148   1.00000   0.045  Uiso
A357  C      0.92577   0.88183   0.27474   1.00000   0.045  Uiso
A358  C      0.37658   0.23301   0.74569   1.00000   0.045  Uiso
A359  C      0.89013   0.78265   0.24582   1.00000   0.045  Uiso
A360  C      0.87509   0.05648   0.44408   1.00000   0.045  Uiso
A361  C      0.40983   0.46957   0.49729   1.00000   0.045  Uiso
A362  C      0.68243   0.06369   0.21698   1.00000   0.045  Uiso
A363  C      0.92449   0.41467   0.81878   1.00000   0.045  Uiso
A364  C      0.91000   0.03265   0.49692   1.00000   0.045  Uiso
A365  C      0.66630   0.47209   0.93803   1.00000   0.045  Uiso
A366  C      0.39250   0.70489   0.28874   1.00000   0.045  Uiso
A367  C      0.61592   0.81291   0.09401   1.00000   0.045  Uiso
A368  C      0.24378   0.37853   0.67147   1.00000   0.045  Uiso
A369  C      0.09688   0.71385   0.13234   1.00000   0.045  Uiso
A370  C      0.12132   0.73248   0.24885   1.00000   0.045  Uiso
A371  C      0.89275   0.79673   0.70418   1.00000   0.045  Uiso
A372  C      0.40028   0.50207   0.47459   1.00000   0.045  Uiso
A373  C      0.11525   0.68894   0.89441   1.00000   0.045  Uiso
A374  C      0.87869   0.73269   0.59570   1.00000   0.045  Uiso
A375  C      0.07644   0.24572   0.18780   1.00000   0.045  Uiso
A376  C      0.12334   0.94533   0.44188   1.00000   0.045  Uiso
A377  C      0.92180   0.16848   0.92919   1.00000   0.045  Uiso
A378  C      0.09804   0.00272   0.51675   1.00000   0.045  Uiso
A379  C      0.57599   0.66918   0.06393   1.00000   0.045  Uiso
A380  C      0.58102   0.62748   0.27798   1.00000   0.045  Uiso
A381  C      0.38231   0.18844   0.09514   1.00000   0.045  Uiso
A382  C      0.74476   0.05673   0.70256   1.00000   0.045  Uiso
A383  C      0.81545   0.56403   0.77267   1.00000   0.045  Uiso
A384  C      0.92177   0.75621   0.19175   1.00000   0.045  Uiso
A385  C      0.07249   0.11977   0.27343   1.00000   0.045  Uiso
A386  C      0.88300   0.31218   0.89339   1.00000   0.045  Uiso
A387  C      0.38844   0.41350   0.65099   1.00000   0.045  Uiso
A388  C      0.90264   0.28714   0.13168   1.00000   0.045  Uiso
A389  C      0.89455   0.91195   0.30585   1.00000   0.045  Uiso
A390  C      0.14718   0.21514   0.71783   1.00000   0.045  Uiso
A391  C      0.33211   0.52909   0.94025   1.00000   0.045  Uiso
A392  C      0.34403   0.75135   0.34236   1.00000   0.045  Uiso
A393  C      0.72931   0.85749   0.46567   1.00000   0.045  Uiso
A394  C      0.21009   0.36292   0.57556   1.00000   0.045  Uiso
A395  C      0.18851   0.54706   0.18217   1.00000   0.045  Uiso
A396  C      0.62101   0.76875   0.74704   1.00000   0.045  Uiso
A397  C      0.39930   0.58931   0.68510   1.00000   0.045  Uiso
A398  C      0.40145   0.21439   0.86118   1.00000   0.045  Uiso
A399  C      0.25408   0.87826   0.31723   1.00000   0.045  Uiso
A400  C      0.39702   0.65487   0.71659   1.00000   0.045  Uiso
A401  C      0.28761   0.38837   0.23943   1.00000   0.045  Uiso
A402  C      0.31415   0.69587   0.20630   1.00000   0.045  Uiso
A403  C      0.68483   0.30570   0.20625   1.00000   0.045  Uiso
A404  C      0.11885   0.26908   0.59497   1.00000   0.045  Uiso
A405  C      0.65403   0.24982   0.34247   1.00000   0.045  Uiso
A406  C      0.59609   0.78745   0.86068   1.00000   0.045  Uiso
A407  C      0.70990   0.13817   0.42026   1.00000   0.045  Uiso
A408  C      0.60923   0.58733   0.64980   1.00000   0.045  Uiso
A409  C      0.80944   0.45451   0.17922   1.00000   0.045  Uiso
A410  C      0.28777   0.86366   0.41904   1.00000   0.045  Uiso
A411  C      0.18927   0.11052   0.51265   1.00000   0.045  Uiso
A412  C      0.26907   0.14332   0.46621   1.00000   0.045  Uiso
A413  C      0.18488   0.19540   0.78707   1.00000   0.045  Uiso
A414  C      0.76889   0.35781   0.52635   1.00000   0.045  Uiso
A415  C      0.60120   0.34630   0.71860   1.00000   0.045  Uiso
A416  C      0.81403   0.80607   0.78754   1.00000   0.045  Uiso
A417  C      0.42187   0.33311   0.06299   1.00000   0.045  Uiso
A418  C      0.80935   0.89082   0.51292   1.00000   0.045  Uiso
A419  C      0.89739   0.84627   0.27337   1.00000   0.045  Uiso
A420  C      0.09653   0.08846   0.31966   1.00000   0.045  Uiso
A421  C      0.37771   0.76831   0.39604   1.00000   0.045  Uiso
A422  C      0.18285   0.43653   0.77164   1.00000   0.045  Uiso
A423  C      0.85070   0.78603   0.71740   1.00000   0.045  Uiso
A424  C      0.68865   0.39094   0.47664   1.00000   0.045  Uiso
A425  C      0.22994   0.64331   0.52711   1.00000   0.045  Uiso
A426  C      0.59914   0.41160   0.68667   1.00000   0.045  Uiso
A427  C      0.84438   0.74992   0.64740   1.00000   0.045  Uiso
A428  C      0.91810   0.74245   0.58609   1.00000   0.045  Uiso
A429  C      0.61909   0.23217   0.39699   1.00000   0.045  Uiso
A430  C      0.58140   0.76709   0.50468   1.00000   0.045  Uiso
A431  C      0.41635   0.23460   0.50390   1.00000   0.045  Uiso
A432  C      0.41827   0.75875   0.40928   1.00000   0.045  Uiso
A433  C      0.15395   0.25082   0.64797   1.00000   0.045  Uiso
A434  C      0.30918   0.04160   0.80631   1.00000   0.045  Uiso
A435  C      0.35065   0.71518   0.27206   1.00000   0.045  Uiso
A436  C      0.64752   0.28608   0.27228   1.00000   0.045  Uiso
A437  C      0.21648   0.51712   0.54557   1.00000   0.045  Uiso
A438  C      0.78210   0.48387   0.54577   1.00000   0.045  Uiso
A439  C      0.78666   0.63881   0.58063   1.00000   0.045  Uiso
A440  C      0.09458   0.75061   0.34875   1.00000   0.045  Uiso
A441  C      0.28155   0.01784   0.44683   1.00000   0.045  Uiso
A442  C      0.03321   0.23040   0.19630   1.00000   0.045  Uiso
A443  C      0.10163   0.15513   0.27165   1.00000   0.045  Uiso
A444  C      0.91693   0.26690   0.48955   1.00000   0.045  Uiso
A445  C      0.82090   0.90039   0.79877   1.00000   0.045  Uiso
A446  C      0.59239   0.74985   0.63714   1.00000   0.045  Uiso
A447  C      0.53383   0.27074   0.79782   1.00000   0.045  Uiso
A448  C      0.68969   0.95934   0.81116   1.00000   0.045  Uiso
A449  C      0.71709   0.98368   0.45291   1.00000   0.045  Uiso
A450  C      0.17768   0.10123   0.79799   1.00000   0.045  Uiso
A451  C      0.54280   0.71036   0.45796   1.00000   0.045  Uiso
A452  C      0.08211   0.73396   0.49130   1.00000   0.045  Uiso
A453  C      0.31438   0.60508   0.17112   1.00000   0.045  Uiso
A454  C      0.30946   0.61026   0.47663   1.00000   0.045  Uiso
A455  C      0.45829   0.29117   0.46214   1.00000   0.045  Uiso
A456  C      0.46497   0.73087   0.79679   1.00000   0.045  Uiso
A457  C      0.40554   0.25104   0.63692   1.00000   0.045  Uiso
A458  C      0.65293   0.81815   0.21097   1.00000   0.045  Uiso
A459  C      0.84555   0.31694   0.78808   1.00000   0.045  Uiso
A460  C      0.57842   0.24215   0.40894   1.00000   0.045  Uiso
A461  C      0.07882   0.25846   0.58483   1.00000   0.045  Uiso
A462  C      0.67649   0.40062   0.18796   1.00000   0.045  Uiso
A463  C      0.34568   0.18329   0.20606   1.00000   0.045  Uiso
A464  C      0.90320   0.25030   0.35283   1.00000   0.045  Uiso
A465  C      0.04043   0.79111   0.52966   1.00000   0.045  Uiso
A466  C      0.96557   0.77112   0.19615   1.00000   0.045  Uiso
A467  C      0.42734   0.72377   0.34009   1.00000   0.045  Uiso
A468  C      0.81101   0.96526   0.42204   1.00000   0.045  Uiso
A469  C      0.37406   0.32554   0.04620   1.00000   0.045  Uiso
A470  C      0.15320   0.68418   0.78986   1.00000   0.045  Uiso
A471  C      0.62457   0.67533   0.04551   1.00000   0.045  Uiso
A472  C      0.57139   0.27740   0.33876   1.00000   0.045  Uiso
A473  C      0.95570   0.20994   0.53282   1.00000   0.045  Uiso
A474  C      0.68806   0.46488   0.57213   1.00000   0.045  Uiso
A475  C      0.18693   0.03639   0.42206   1.00000   0.045  Uiso
A476  C      0.87407   0.17549   0.94628   1.00000   0.045  Uiso
A477  C      0.34776   0.72233   0.83586   1.00000   0.045  Uiso
A478  C      0.92699   0.77749   0.65313   1.00000   0.045  Uiso
A479  C      0.31139   0.53661   0.57084   1.00000   0.045  Uiso
A480  C      0.07201   0.22342   0.65412   1.00000   0.045  Uiso
A481  C      0.12594   0.82619   0.95008   1.00000   0.045  Uiso
A482  C      0.15005   0.21969   0.15619   1.00000   0.045  Uiso
A483  C      0.64916   0.28154   0.83186   1.00000   0.045  Uiso
A484  C      0.77335   0.29960   0.08238   1.00000   0.045  Uiso
A485  C      0.72244   0.79692   0.91633   1.00000   0.045  Uiso
A486  C      0.27482   0.20182   0.91073   1.00000   0.045  Uiso
A487  C      0.84690   0.78028   0.15626   1.00000   0.045  Uiso
A488  C      0.22317   0.70454   0.07660   1.00000   0.045  Uiso
A489  C      0.44812   0.25616   0.41521   1.00000   0.045  Uiso
A490  C      0.55295   0.74630   0.40964   1.00000   0.045  Uiso
A491  C      0.94067   0.19869   0.41433   1.00000   0.045  Uiso
A492  C      0.94525   0.24633   0.58749   1.00000   0.045  Uiso
A493  C      0.05016   0.75545   0.57874   1.00000   0.045  Uiso
A494  C      0.58543   0.71324   0.66598   1.00000   0.045  Uiso
A495  C      0.44095   0.30165   0.58289   1.00000   0.045  Uiso
A496  C      0.71256   0.76572   0.87102   1.00000   0.045  Uiso
A497  C      0.05654   0.80328   0.41946   1.00000   0.045  Uiso
A498  C      0.55814   0.70139   0.59055   1.00000   0.045  Uiso
A499  C      0.30498   0.70487   0.05277   1.00000   0.045  Uiso
A500  C      0.69414   0.29607   0.05262   1.00000   0.045  Uiso
A501  C      0.91337   0.21298   0.33216   1.00000   0.045  Uiso
A502  C      0.28550   0.23622   0.88350   1.00000   0.045  Uiso
A503  C      0.78634   0.26599   0.10885   1.00000   0.045  Uiso
A504  C      0.80440   0.79669   0.93846   1.00000   0.045  Uiso
A505  C      0.21134   0.73569   0.12168   1.00000   0.045  Uiso
A506  C      0.25092   0.71582   0.58596   1.00000   0.045  Uiso
A507  C      0.78227   0.47046   0.65843   1.00000   0.045  Uiso
A508  C      0.41152   0.28825   0.66159   1.00000   0.045  Uiso
A509  C      0.08471   0.78807   0.32798   1.00000   0.045  Uiso
A510  C      0.19216   0.20561   0.93102   1.00000   0.045  Uiso
A511  C      0.74743   0.28360   0.58532   1.00000   0.045  Uiso
A512  C      0.25665   0.76277   0.62198   1.00000   0.045  Uiso
A513  C      0.75660   0.73980   0.37041   1.00000   0.045  Uiso
A514  C      0.74178   0.23965   0.62355   1.00000   0.045  Uiso
A515  C      0.21889   0.52956   0.65827   1.00000   0.045  Uiso
A516  C      0.24172   0.26154   0.37088   1.00000   0.045  Uiso
A517  C      0.75056   0.78440   0.40846   1.00000   0.045  Uiso
A518  C      0.28183   0.02992   0.33992   1.00000   0.045  Uiso
A519  C      0.73131   0.72145   0.32300   1.00000   0.045  Uiso
A520  C      0.24815   0.21630   0.40751   1.00000   0.045  Uiso
A521  C      0.71472   0.97071   0.33116   1.00000   0.045  Uiso
A522  C      0.77070   0.22101   0.66184   1.00000   0.045  Uiso
A523  C      0.23201   0.77892   0.66281   1.00000   0.045  Uiso
A524  C      0.78445   0.40063   0.79379   1.00000   0.045  Uiso
A525  C      0.76278   0.81068   0.98605   1.00000   0.045  Uiso
A526  C      0.26310   0.69182   0.00522   1.00000   0.045  Uiso
A527  C      0.28177   0.10308   0.21072   1.00000   0.045  Uiso
A528  C      0.73595   0.31004   0.00390   1.00000   0.045  Uiso
A529  C      0.71342   0.90274   0.21380   1.00000   0.045  Uiso
A530  C      0.49328   0.51851   0.78884   1.00000   0.045  Uiso
A531  C      0.21411   0.60198   0.79599   1.00000   0.045  Uiso
A532  C      0.76913   0.24780   0.59516   1.00000   0.045  Uiso
A533  C      0.23817   0.19250   0.99510   1.00000   0.045  Uiso
A534  C      0.00138   0.00785   0.20097   1.00000   0.045  Uiso
A535  C      0.28837   0.51737   0.49165   1.00000   0.045  Uiso
A536  C      0.99246   0.98293   0.20247   1.00000   0.045  Uiso
A537  C      0.81065   0.40626   0.72529   1.00000   0.045  Uiso
A538  C      0.80829   0.21371   0.55508   1.00000   0.045  Uiso
A539  C      0.71531   0.71671   0.58064   1.00000   0.045  Uiso
A540  C      0.78648   0.21146   0.42196   1.00000   0.045  Uiso
A541  C      0.68828   0.71402   0.43223   1.00000   0.045  Uiso
A542  C      0.29182   0.29109   0.56795   1.00000   0.045  Uiso
A543  C      0.30866   0.28685   0.43246   1.00000   0.045  Uiso
A544  C      0.79766   0.22558   0.69596   1.00000   0.045  Uiso
A545  C      0.29833   0.27593   0.29778   1.00000   0.045  Uiso
A546  C      0.18825   0.78853   0.56050   1.00000   0.045  Uiso
A547  C      0.21462   0.78383   0.41219   1.00000   0.045  Uiso
A548  C      0.28196   0.26669   0.86750   1.00000   0.045  Uiso
A549  C      0.78340   0.23221   0.12596   1.00000   0.045  Uiso
A550  C      0.71569   0.73140   0.86013   1.00000   0.045  Uiso
A551  C      0.26613   0.27983   0.32764   1.00000   0.045  Uiso
A552  C      0.21597   0.77073   0.13046   1.00000   0.045  Uiso
A553  C      0.73214   0.73750   0.21875   1.00000   0.045  Uiso
A554  C      0.50952   0.47765   0.79033   1.00000   0.045  Uiso
A555  C      0.24646   0.77536   0.92175   1.00000   0.045  Uiso
A556  C      0.68299   0.95477   0.16033   1.00000   0.045  Uiso
A557  C      0.31498   0.04631   0.15718   1.00000   0.045  Uiso
A558  C      0.64769   0.07912   0.17484   1.00000   0.045  Uiso
A559  C      0.74049   0.37473   0.66266   1.00000   0.045  Uiso
A560  C      0.23044   0.43735   0.16865   1.00000   0.045  Uiso
A561  C      0.81434   0.45536   0.82235   1.00000   0.045  Uiso
A562  C      0.27280   0.26452   0.21720   1.00000   0.045  Uiso
A563  C      0.73000   0.06299   0.81852   1.00000   0.045  Uiso
A564  C      0.60989   0.97414   0.59429   1.00000   0.045  Uiso
A565  C      0.18274   0.54583   0.81651   1.00000   0.045  Uiso
A566  C      0.88661   0.47416   0.39109   1.00000   0.045  Uiso
A567  C      0.77093   0.18716   0.52077   1.00000   0.045  Uiso
A568  C      0.25722   0.62505   0.66447   1.00000   0.045  Uiso
