# Supplementary material for: A new density-modification procedure extending the application of the recent |ρ|-based phasing algorithm to larger crystal structures
Source: Acta Crystallogr A Found Adv. 2021 Jun 21;77(Pt 4):339–47. doi: 10.1107/S2053273321004915 (PMC8248888; doi:10.1107/S2053273321004915)
Supplement: Supplementary file 1 [file a-77-00339-sup1.zip › Suppl_material/A1_A2_B1_weak/sol2_A1_cephaibolA.LPT]

 ============================================================
   STRUCTURE SOLUTION BY PATTERSON-FUNCTION DIRECT METHODS: 
   The Sm-FFT algorithm based on abs(ro): 25 Set 2020
   Copyright Prof. Jordi Rius
   Institut de Ciencia de Materials de Barcelona (CSIC)
   Reference: Rius J. Acta Cryst (2020) A76 489-493 
   Date is 29- 4-2021   at  8:21:51
 ============================================================

     CRYSTAL DATA:
     =============
     Cephaibol_A P21212, Z=4, 100K, L=1.5418A, (R_Anode) Solv:22.0%                  

     A=  30.534      B=  37.787     C=   9.115
     ALPHA=   90.00  BETA=   90.00  GAMMA=   90.00

     VOLUME (A3)=      10516.78

     (SINT/L)2=  0.000268*H2 + 0.000175*K2 + 0.003009*L2 +
                 0.000000*HK + 0.000000*HL + 0.000000*KL

     BRAVAIS LATTICE IS  P  CENTRED AT:

       1)  0.000000       0.000000       0.000000

      SYMMETRY OPERATIONS: 

      R11  R12  R13     R21  R22  R23     R31  R32  R33    T1     T2     T3

  1)    1    0    0       0    1    0       0    0    1    0.00   0.00   0.00
  2)   -1    0    0       0   -1    0       0    0    1    0.00   0.00   0.00
  3)   -1    0    0       0    1    0       0    0   -1    0.50   0.50   0.00
  4)    1    0    0       0   -1    0       0    0   -1    0.50   0.50   0.00

     STRUCTURE TREATED AS NON-CENTROSYMMETRIC

     TYPE OF RADIATION IS X-RAYS

          UNIT CELL CONTENTS
      SYMBOL  ATOMIC_NUMBER    NUMBER IN CELL    TYPE    SCAT_POWER
        O           8               60            1           8.00
        C           6              564            2           6.00
     RANDOM STARTING PHASES
--------------------------------------------------------------

     FORBIDDEN REFLECTIONS IN DATA FILE *.HKL:
     =========================================
    H    K    L    X        DXO        <XO>        NEQ

--------------------------------------------------------------

      DATA REDUCTION:
     ==============

     INPUT DATA ARE F**2
     % COMPLETENESS (>DSFOU):    99.100

     UNIQUE REFL. WITH AVERAGED INPUT DATA
     Rint(I) in (%):   0.00000  Nref:         0
     Rint(F) in (%):   0.00000

     ds_interval        Rsig(I)   Rsig(F)      Nref
  
     DSMIN (ANGS.):            0.9543

     DSFOU (ANGS.):            1.0000
     N.U.REF (MEAS,TOT)=         6155        6217
     N.REF in XLHEM.HKL=        21806
     N.REF in XLUNMEAS.HKL=         198
     HMAX=   30  KMAX=   37  LMAX=    9
  

--------------------------------------------------------------

     SCALING OF MEASURED INTENSITIES:
     ================================


      SCALE FACTOR:        0.0704  F(EXP)/SK = F(ABS)
      B OVERALL   :        4.4555
      R(Wilson)   :       41.5632
      DSFOU       :        1.0000
      FACDF       :        2.0000  Observed if I > FACDF * sig(I)

      SHELL  DMEAN  DINF  SFC2/SFO2  Nref  f.unobs
        1     2.15  1.71   0.80064    4414  0.0048
        2     1.49  1.36   1.39380    4433  0.0178
        3     1.26  1.19   1.08266    4344  0.0295
        4     1.13  1.08   0.83836    4368  0.0442
        5     1.04  1.00   0.98728    4247  0.0932

 -------------------------------------------------------------

     DATA NORMALIZING:
     ================

     NUMBER OF INPUT REFLEXIONS =             21806
     F(ABS)  =  F(EXP) /          0.0704

     MAXIMUM         H         K         L
     INDICES        30        37         9

                   CENT    ACENT     HK0     0KL     H0L    REST
     </E2-1/>      0.968   0.736   0.921   1.292   1.033   0.727

      E2MEAN      :    0.964474

     <E**2> ACCORDING TO PARITY GROUPS ( D-SPACING > 1.000
        ALL     GGG     GGU     GUG     GUU     UGG     UGU     UUG     UUU
E^2   1.000   1.067   1.053   0.944   0.973   1.008   1.050   0.933   0.973
N     21806    2735    2701    2753    2724    2743    2690    2740    2720

--------------------------------------------------------------

     PHASE REFINEMENT DETAILS:
     ======================== 
    TOTAL N. OF E-VALUES =     21806
    D-SPACING CUT-OFF =    1.00
    <E>, <E2> =    0.8717  1.0000

    N. SETS AND CYCLES =       25   1000
    ELIM FOR K REFLECTIONS =    0.00
    N.REFLECTIONS > EKLIM =     21806
    ELIM FOR H REFLECTIONS =    1.00
    N.REFLECTIONS > EHLIM =      7337
    N. ATOMS IN UNIT_CELL (NCELL)  =   624
    PIXELS(0); P_ATOMS(1); OMIT(2) =     1
    FRAC. RANDOMLY DELETED ATOMS = 0.000

    GRID SPACING IN ANGS. =    0.33
    N.GRID POINTS (XYZ) =     96   112    24
    ESD FACTOR FOR MASK DEFINITION =    2.50
    ESD FACT FOR PEAK ACCEPTANCE (ATOMS=1,2) =  3.70
    ESD FACTOR IN SEARCH (DIF.FOURIER) =  1.10

---------------------------------------------------------------

  SUMMARY OF SOLUTIONS:
   SET   CC      SEED    NCYC NITER  RVAL(ini,end) PKS(ini,end)  RO/SIG
     1 0.8564  0.0769240   79    5      18.4  10.8   748   568   14.22
 TOTAL NUMBER OF CYCLES IS           79

--------------------------------------------------------------

    PEAK SEARCH:
    ===========

     SOLUTION N.      1  R =   10.838071  ITERATIONS=       5

     NUMBER OF E AND CUT-OFF VALUE   12788      0.70
     GRID: NX=  96 NY= 112 NZ=  24 SIZE(ANGS)=  0.33
     ATOMS IN UNIT CELL: (SOUGHT)    624; (FOUND)    568
     ATOMS IN ASYMMETRIC UNIT=    568
     RO IN WFOURIER: MAX., SIGMA, MEAN:  0.58201E+05  0.55898E+04 -0.46475E+00
     MIN. INTERPEAK DISTANCE (A):   0.70
      PEAK_NR HEIGHT    X/A      Y/B      Z/C     MULT
            1   1000   0.8870   0.6374   0.9207   1.0000
            2    997   0.1114   0.3642   0.9212   1.0000
            3    987   0.4674   0.9189   0.0928   1.0000
            4    975   0.3872   0.8642   0.0724   1.0000
            5    961   0.5312   0.0825   0.0928   1.0000
            6    929   0.6574   0.0958   0.7905   1.0000
            7    930   0.3423   0.9905   0.9571   1.0000
            8    927   0.1562   0.4904   0.0371   1.0000
            9    920   0.0312   0.4190   0.8980   1.0000
           10    917   0.4912   0.0965   0.7607   1.0000
           11    914   0.6562   0.0108   0.9569   1.0000
           12    900   0.8423   0.5107   0.0369   1.0000
           13    889   0.8409   0.5959   0.2032   1.0000
           14    889   0.1486   0.9374   0.8001   1.0000
           15    887   0.5019   0.8653   0.0782   1.0000
           16    882   0.6112   0.1376   0.0720   1.0000
           17    879   0.8006   0.0995   0.0898   1.0000
           18    877   0.1576   0.4056   0.2031   1.0000
           19    876   0.9675   0.5823   0.8983   1.0000
           20    873   0.0753   0.9922   0.0459   1.0000
           21    872   0.1979   0.9018   0.0903   1.0000
           22    867   0.0014   0.6363   0.9159   1.0000
           23    860   0.9967   0.3653   0.9170   1.0000
           24    858   0.4594   0.3807   0.8304   1.0000
           25    854   0.5754   0.5094   0.9466   1.0000
           26    850   0.3405   0.9058   0.7900   1.0000
           27    847   0.9231   0.0092   0.0458   1.0000
           28    846   0.5069   0.9051   0.7611   1.0000
           29    842   0.8498   0.0637   0.8000   1.0000
           30    838   0.3007   0.4016   0.9029   1.0000
           31    837   0.6978   0.5997   0.9020   1.0000
           32    834   0.9593   0.1211   0.1634   1.0000
           33    833   0.6487   0.5638   0.1922   1.0000
           34    829   0.5657   0.8998   0.9146   1.0000
           35    829   0.8127   0.5952   0.8265   1.0000
           36    820   0.0071   0.5963   0.2299   1.0000
           37    817   0.6159   0.0506   0.0831   1.0000
           38    817   0.0391   0.8809   0.1631   1.0000
           39    815   0.4967   0.1362   0.0777   1.0000
           40    812   0.6858   0.0950   0.1665   1.0000
           41    813   0.5391   0.6210   0.8295   1.0000
           42    808   0.6157   0.3761   0.9981   1.0000
           43    808   0.9911   0.4050   0.2290   1.0000
           44    808   0.2826   0.9534   0.2857   1.0000
           45    806   0.1154   0.1252   0.9971   1.0000
           46    805   0.8756   0.0529   0.1195   1.0000
           47    806   0.3126   0.9066   0.1675   1.0000
           48    805   0.7825   0.5479   0.7080   1.0000
           49    799   0.4230   0.4918   0.9472   1.0000
           50    793   0.2164   0.4533   0.7083   1.0000
           51    789   0.3829   0.6253   0.9968   1.0000
           52    788   0.3755   0.4482   0.8754   1.0000
           53    786   0.0655   0.6016   0.0803   1.0000
           54    785   0.8829   0.8761   0.9967   1.0000
           55    784   0.9308   0.6493   0.1176   1.0000
           56    785   0.4303   0.8521   0.8761   1.0000
           57    782   0.9326   0.4000   0.0808   1.0000
           58    779   0.6227   0.5531   0.8743   1.0000
           59    777   0.8823   0.5507   0.9103   1.0000
           60    776   0.1228   0.9483   0.1191   1.0000
           61    776   0.9697   0.3191   0.1974   1.0000
           62    776   0.1858   0.4065   0.8260   1.0000
           63    774   0.5674   0.1483   0.8744   1.0000
           64    773   0.3493   0.4374   0.1907   1.0000
           65    774   0.5290   0.8192   0.7964   1.0000
           66    769   0.9919   0.9012   0.8724   1.0000
           67    766   0.0929   0.6582   0.2631   1.0000
           68    763   0.0544   0.1160   0.1296   1.0000
           69    763   0.4919   0.6002   0.1209   1.0000
           70    760   0.3823   0.9507   0.0836   1.0000
           71    756   0.6885   0.5266   0.0516   1.0000
           72    756   0.4695   0.1824   0.7966   1.0000
           73    754   0.1154   0.4510   0.9118   1.0000
           74    751   0.9165   0.1059   0.9646   1.0000
           75    751   0.0658   0.3535   0.1196   1.0000
           76    747   0.7160   0.0484   0.2854   1.0000
           77    743   0.5064   0.4012   0.1213   1.0000
           78    739   0.0822   0.8955   0.9661   1.0000
           79    736   0.4324   0.1017   0.9140   1.0000
           80    734   0.0296   0.0512   0.6248   1.0000
           81    733   0.0066   0.1001   0.8731   1.0000
           82    728   0.3102   0.4745   0.0511   1.0000
           83    727   0.9106   0.5785   0.1795   1.0000
           84    727   0.9442   0.8853   0.1306   1.0000
           85    726   0.6174   0.1046   0.7961   1.0000
           86    721   0.4692   0.5513   0.3695   1.0000
           87    722   0.5549   0.3853   0.8640   1.0000
           88    720   0.4257   0.1264   0.6660   1.0000
           89    719   0.4058   0.1584   0.7275   1.0000
           90    717   0.1884   0.9747   0.9400   1.0000
           91    716   0.9697   0.9506   0.6246   1.0000
           92    716   0.5726   0.8749   0.6665   1.0000
           93    715   0.4432   0.6160   0.8624   1.0000
           94    713   0.4165   0.3954   0.0280   1.0000
           95    711   0.0289   0.6826   0.1972   1.0000
           96    706   0.2437   0.4190   0.0496   1.0000
           97    704   0.5293   0.4502   0.3704   1.0000
           98    702   0.9202   0.3218   0.8753   1.0000
           99    700   0.0871   0.4232   0.1785   1.0000
          100    700   0.0726   0.6261   0.3280   1.0000
          101    701   0.9260   0.3750   0.3278   1.0000
          102    699   0.9061   0.3435   0.2634   1.0000
          103    695   0.5819   0.6059   0.0274   1.0000
          104    695   0.8102   0.0268   0.9400   1.0000
          105    694   0.0853   0.1858   0.2160   1.0000
          106    687   0.9613   0.6580   0.8710   1.0000
          107    685   0.5877   0.0790   0.8120   1.0000
          108    683   0.5925   0.8432   0.7267   1.0000
          109    683   0.3819   0.8977   0.7954   1.0000
          110    679   0.5445   0.9182   0.0341   1.0000
          111    678   0.4202   0.1792   0.1184   1.0000
          112    678   0.0007   0.6016   0.9217   1.0000
          113    677   0.7542   0.5826   0.0475   1.0000
          114    673   0.0445   0.5832   0.9606   1.0000
          115    671   0.4613   0.8444   0.1229   1.0000
          116    671   0.6271   0.0334   0.9623   1.0000
          117    669   0.1168   0.3978   0.1977   1.0000
          118    668   0.9525   0.3931   0.2048   1.0000
          119    667   0.0777   0.6795   0.8741   1.0000
          120    666   0.5775   0.8217   0.1192   1.0000
          121    666   0.4269   0.9722   0.3702   1.0000
          122    665   0.5452   0.8927   0.7883   1.0000
          123    663   0.8972   0.5423   0.1654   1.0000
          124    664   0.9910   0.8416   0.8463   1.0000
          125    662   0.9179   0.6420   0.3790   1.0000
          126    663   0.9497   0.6511   0.7108   1.0000
          127    663   0.9536   0.4185   0.9609   1.0000
          128    661   0.0452   0.6087   0.2063   1.0000
          129    660   0.0718   0.4724   0.6233   1.0000
          130    658   0.4096   0.9224   0.8101   1.0000
          131    659   0.4523   0.1080   0.7892   1.0000
          132    659   0.0075   0.1598   0.8450   1.0000
          133    652   0.9972   0.4000   0.9213   1.0000
          134    652   0.2540   0.9189   0.9438   1.0000
          135    649   0.8808   0.6040   0.1974   1.0000
          136    649   0.5008   0.8996   0.0714   1.0000
          137    648   0.4910   0.6603   0.1450   1.0000
          138    648   0.9268   0.5291   0.6246   1.0000
          139    647   0.5368   0.1578   0.1233   1.0000
          140    646   0.0490   0.3500   0.7108   1.0000
          141    644   0.4496   0.8499   0.2828   1.0000
          142    645   0.0741   0.3540   0.9706   1.0000
          143    642   0.4122   0.6856   0.7763   1.0000
          144    640   0.5718   0.0290   0.3698   1.0000
          145    640   0.8971   0.6409   0.2224   1.0000
          146    632   0.5858   0.3156   0.7775   1.0000
          147    629   0.0760   0.1157   0.0078   1.0000
          148    627   0.9124   0.8160   0.2162   1.0000
          149    627   0.5487   0.1513   0.2825   1.0000
          150    625   0.8707   0.5332   0.0315   1.0000
          151    625   0.4075   0.4273   0.7931   1.0000
          152    625   0.1278   0.4684   0.0317   1.0000
          153    625   0.0804   0.3593   0.3791   1.0000
          154    625   0.7437   0.0820   0.9423   1.0000
          155    623   0.2215   0.0439   0.8675   1.0000
          156    622   0.4182   0.8590   0.6145   1.0000
          157    620   0.8849   0.0240   0.0496   1.0000
          158    619   0.4537   0.0832   0.0339   1.0000
          159    617   0.4606   0.9544   0.4692   1.0000
          160    615   0.6010   0.0422   0.8285   1.0000
          161    615   0.9244   0.6476   0.9674   1.0000
          162    613   0.4978   0.1013   0.0721   1.0000
          163    611   0.5070   0.3409   0.1456   1.0000
          164    611   0.7216   0.4578   0.1257   1.0000
          165    610   0.5433   0.8650   0.5360   1.0000
          166    610   0.3707   0.9686   0.9631   1.0000
          167    608   0.1131   0.9781   0.0500   1.0000
          168    608   0.6380   0.0447   0.2159   1.0000
          169    608   0.5543   0.5445   0.4648   1.0000
          170    608   0.6015   0.1413   0.7678   1.0000
          171    609   0.0369   0.3443   0.8714   1.0000
          172    608   0.0912   0.9273   0.2005   1.0000
          173    606   0.9074   0.0738   0.2012   1.0000
          174    605   0.9552   0.3654   0.4578   1.0000
          175    606   0.5799   0.1420   0.6154   1.0000
          176    605   0.7729   0.6163   0.8272   1.0000
          177    602   0.2729   0.8851   0.1650   1.0000
          178    600   0.8872   0.5540   0.6358   1.0000
          179    600   0.5910   0.5739   0.7926   1.0000
          180    599   0.2767   0.5435   0.1255   1.0000
          181    600   0.3122   0.4463   0.1365   1.0000
          182    594   0.0432   0.6360   0.4579   1.0000
          183    594   0.4444   0.4568   0.4664   1.0000
          184    590   0.5763   0.3855   0.9886   1.0000
          185    589   0.5721   0.8187   0.7922   1.0000
          186    587   0.4912   0.4365   0.1371   1.0000
          187    588   0.7252   0.1160   0.1655   1.0000
          188    588   0.3971   0.8603   0.7668   1.0000
          189    587   0.6137   0.5239   0.9425   1.0000
          190    587   0.4245   0.8554   0.0177   1.0000
          191    586   0.1011   0.4593   0.1654   1.0000
          192    585   0.4557   0.1362   0.5364   1.0000
          193    585   0.6862   0.5550   0.1365   1.0000
          194    585   0.3981   0.9599   0.8284   1.0000
          195    585   0.7765   0.9574   0.8689   1.0000
          196    583   0.7384   0.5977   0.9234   1.0000
          197    578   0.2716   0.4254   0.1785   1.0000
          198    578   0.5739   0.1461   0.0154   1.0000
          199    577   0.1114   0.4478   0.6351   1.0000
          200    576   0.9219   0.8855   0.0067   1.0000
          201    575   0.1015   0.3605   0.2227   1.0000
          202    575   0.0848   0.5079   0.5528   1.0000
          203    576   0.4277   0.3990   0.8823   1.0000
          204    574   0.2605   0.4040   0.9236   1.0000
          205    572   0.9267   0.3187   0.2018   1.0000
          206    569   0.3600   0.9566   0.2160   1.0000
          207    570   0.0550   0.9567   0.5286   1.0000
          208    569   0.5418   0.3105   0.8368   1.0000
          209    567   0.4216   0.6155   0.9928   1.0000
          210    567   0.9572   0.8107   0.1587   1.0000
          211    568   0.1378   0.1545   0.3395   1.0000
          212    566   0.2278   0.9905   0.0052   1.0000
          213    567   0.5125   0.6324   0.1274   1.0000
          214    567   0.0720   0.6826   0.2031   1.0000
          215    566   0.9438   0.0444   0.5275   1.0000
          216    567   0.8125   0.0548   0.8519   1.0000
          217    566   0.9593   0.5461   0.5207   1.0000
          218    564   0.8345   0.3938   0.0341   1.0000
          219    565   0.1490   0.9971   0.9581   1.0000
          220    563   0.3345   0.1074   0.9588   1.0000
          221    563   0.5304   0.4550   0.2111   1.0000
          222    562   0.5377   0.0471   0.4716   1.0000
          223    561   0.1377   0.3324   0.2170   1.0000
          224    560   0.4275   0.1833   0.7938   1.0000
          225    559   0.5550   0.3996   0.1242   1.0000
          226    558   0.6384   0.3467   0.6540   1.0000
          227    558   0.7707   0.0104   0.0078   1.0000
          228    558   0.2822   0.8498   0.0846   1.0000
          229    557   0.4679   0.5463   0.2115   1.0000
          230    557   0.0393   0.4552   0.5195   1.0000
          231    554   0.7821   0.9723   0.0098   1.0000
          232    554   0.1383   0.4568   0.7748   1.0000
          233    553   0.9293   0.9383   0.8440   1.0000
          234    554   0.6638   0.8940   0.9571   1.0000
          235    551   0.1644   0.6074   0.0356   1.0000
          236    551   0.1863   0.9462   0.8532   1.0000
          237    549   0.4571   0.6910   0.8353   1.0000
          238    547   0.6487   0.5041   0.0353   1.0000
          239    548   0.3884   0.9477   0.3523   1.0000
          240    548   0.2253   0.3850   0.8278   1.0000
          241    548   0.6564   0.3028   0.9522   1.0000
          242    547   0.4611   0.0449   0.0035   1.0000
          243    547   0.8597   0.8470   0.3402   1.0000
          244    546   0.0124   0.8688   0.8662   1.0000
          245    546   0.0411   0.1910   0.1573   1.0000
          246    545   0.9139   0.4933   0.5507   1.0000
          247    544   0.3855   0.4780   0.9419   1.0000
          248    543   0.6382   0.1686   0.7753   1.0000
          249    543   0.5071   0.5650   0.1368   1.0000
          250    542   0.4856   0.3684   0.1281   1.0000
          251    540   0.5630   0.6327   0.1184   1.0000
          252    540   0.1880   0.6566   0.2605   1.0000
          253    539   0.8897   0.4001   0.3772   1.0000
          254    538   0.2702   0.4906   0.9859   1.0000
          255    539   0.9356   0.1329   0.8741   1.0000
          256    538   0.6266   0.7990   0.9676   1.0000
          257    537   0.0633   0.8686   0.8750   1.0000
          258    535   0.8604   0.6691   0.2178   1.0000
          259    534   0.3493   0.4970   0.0359   1.0000
          260    533   0.8415   0.8034   0.0401   1.0000
          261    532   0.7603   0.0973   0.0687   1.0000
          262    533   0.9679   0.9551   0.7819   1.0000
          263    531   0.2163   0.0288   0.0101   1.0000
          264    531   0.7719   0.0769   0.8093   1.0000
          265    532   0.9436   0.8995   0.8704   1.0000
          266    531   0.7159   0.1517   0.0838   1.0000
          267    531   0.8096   0.3451   0.2579   1.0000
          268    530   0.7280   0.5109   0.9859   1.0000
          269    530   0.7258   0.5762   0.1802   1.0000
          270    529   0.9852   0.1325   0.8650   1.0000
          271    528   0.0071   0.9364   0.8529   1.0000
          272    528   0.5711   0.6027   0.8819   1.0000
          273    527   0.2383   0.9039   0.0690   1.0000
          274    527   0.1080   0.6009   0.3823   1.0000
          275    527   0.0306   0.0462   0.7826   1.0000
          276    526   0.3713   0.2037   0.9680   1.0000
          277    525   0.9610   0.4559   0.9916   1.0000
          278    526   0.5849   0.9930   0.4387   1.0000
          279    524   0.6891   0.8456   0.7342   1.0000
          280    523   0.6100   0.0536   0.3542   1.0000
          281    524   0.7824   0.6514   0.9080   1.0000
          282    522   0.1758   0.2476   0.1771   1.0000
          283    521   0.8678   0.3019   0.0307   1.0000
          284    521   0.6084   0.9001   0.6095   1.0000
          285    521   0.8499   0.0045   0.9576   1.0000
          286    520   0.4250   0.0871   0.1747   1.0000
          287    520   0.2531   0.9447   0.6988   1.0000
          288    519   0.4356   0.3686   0.1186   1.0000
          289    520   0.4291   0.5629   0.1466   1.0000
          290    520   0.3589   0.6548   0.6634   1.0000
          291    520   0.2273   0.9251   0.8102   1.0000
          292    519   0.0692   0.0628   0.8442   1.0000
          293    519   0.9715   0.6971   0.8903   1.0000
          294    514   0.0716   0.8996   0.1100   1.0000
          295    514   0.3425   0.6985   0.9527   1.0000
          296    514   0.1569   0.1983   0.0427   1.0000
          297    513   0.3748   0.4454   0.5493   1.0000
          298    512   0.4135   0.0080   0.4381   1.0000
          299    511   0.0548   0.1025   0.8691   1.0000
          300    510   0.2818   0.5292   0.9805   1.0000
          301    511   0.8598   0.5444   0.7753   1.0000
          302    510   0.2164   0.3499   0.9097   1.0000
          303    508   0.3893   0.1015   0.6153   1.0000
          304    507   0.5364   0.9563   0.0023   1.0000
          305    506   0.4594   0.6238   0.6011   1.0000
          306    506   0.5762   0.2566   0.8000   1.0000
          307    505   0.5730   0.3817   0.7171   1.0000
          308    505   0.5692   0.4383   0.1485   1.0000
          309    505   0.6079   0.2824   0.7471   1.0000
          310    505   0.9912   0.0649   0.8536   1.0000
          311    503   0.1271   0.7031   0.0232   1.0000
          312    504   0.4432   0.6022   0.1238   1.0000
          313    504   0.0812   0.8738   0.7153   1.0000
          314    502   0.0364   0.5450   0.9922   1.0000
          315    501   0.4705   0.8042   0.1005   1.0000
          316    501   0.8228   0.7532   0.1751   1.0000
          317    501   0.7531   0.5574   0.2936   1.0000
          318    500   0.2451   0.4440   0.2951   1.0000
          319    498   0.3099   0.1566   0.7305   1.0000
          320    498   0.0738   0.5870   0.8202   1.0000
          321    496   0.7165   0.4721   0.9829   1.0000
          322    497   0.7104   0.6134   0.2390   1.0000
          323    496   0.8776   0.2683   0.2491   1.0000
          324    497   0.3607   0.8323   0.7737   1.0000
          325    494   0.8997   0.9988   0.5143   1.0000
          326    494   0.7540   0.6232   0.6743   1.0000
          327    494   0.9274   0.1026   0.1094   1.0000
          328    494   0.5736   0.9144   0.1754   1.0000
          329    494   0.9591   0.8782   0.3900   1.0000
          330    494   0.2107   0.8882   0.7534   1.0000
          331    494   0.7873   0.1135   0.7523   1.0000
          332    492   0.8322   0.9720   0.0526   1.0000
          333    493   0.8885   0.0875   0.3421   1.0000
          334    493   0.4254   0.6196   0.7158   1.0000
          335    492   0.3148   0.9377   0.2195   1.0000
          336    491   0.3233   0.7483   0.8168   1.0000
          337    491   0.9170   0.1275   0.7145   1.0000
          338    490   0.5277   0.1969   0.0978   1.0000
          339    490   0.6240   0.5561   0.5509   1.0000
          340    489   0.5393   0.3770   0.5995   1.0000
          341    487   0.1666   0.0289   0.0514   1.0000
          342    487   0.0391   0.1232   0.3900   1.0000
          343    486   0.4175   0.3735   0.2801   1.0000
          344    485   0.3901   0.7199   0.7519   1.0000
          345    484   0.6058   0.2969   0.2888   1.0000
          346    484   0.5971   0.4987   0.4739   1.0000
          347    483   0.6775   0.2560   0.8049   1.0000
          348    483   0.1055   0.2045   0.7059   1.0000
          349    480   0.7433   0.1224   0.3215   1.0000
          350    480   0.0272   0.3039   0.8897   1.0000
          351    478   0.0852   0.9684   0.5001   1.0000
          352    477   0.1100   0.9135   0.3417   1.0000
          353    477   0.0760   0.8321   0.9280   1.0000
          354    475   0.5876   0.5332   0.4945   1.0000
          355    475   0.4217   0.7463   0.8031   1.0000
          356    473   0.1078   0.2190   0.2415   1.0000
          357    473   0.9258   0.8818   0.2747   1.0000
          358    472   0.3766   0.2330   0.7457   1.0000
          359    471   0.8901   0.7826   0.2458   1.0000
          360    472   0.8751   0.0565   0.4441   1.0000
          361    470   0.4098   0.4696   0.4973   1.0000
          362    468   0.6824   0.0637   0.2170   1.0000
          363    469   0.9245   0.4147   0.8188   1.0000
          364    467   0.9100   0.0326   0.4969   1.0000
          365    468   0.6663   0.4721   0.9380   1.0000
          366    467   0.3925   0.7049   0.2887   1.0000
          367    465   0.6159   0.8129   0.0940   1.0000
          368    465   0.2438   0.3785   0.6715   1.0000
          369    465   0.0969   0.7139   0.1323   1.0000
          370    465   0.1213   0.7325   0.2489   1.0000
          371    464   0.8928   0.7967   0.7042   1.0000
          372    462   0.4003   0.5021   0.4746   1.0000
          373    463   0.1153   0.6889   0.8944   1.0000
          374    462   0.8787   0.7327   0.5957   1.0000
          375    460   0.0764   0.2457   0.1878   1.0000
          376    460   0.1233   0.9453   0.4419   1.0000
          377    459   0.9218   0.1685   0.9292   1.0000
          378    458   0.0980   0.0027   0.5168   1.0000
          379    458   0.5760   0.6692   0.0639   1.0000
          380    457   0.5810   0.6275   0.2780   1.0000
          381    456   0.3823   0.1884   0.0951   1.0000
          382    455   0.7448   0.0567   0.7026   1.0000
          383    456   0.8155   0.5640   0.7727   1.0000
          384    455   0.9218   0.7562   0.1918   1.0000
          385    455   0.0725   0.1198   0.2734   1.0000
          386    452   0.8830   0.3122   0.8934   1.0000
          387    452   0.3884   0.4135   0.6510   1.0000
          388    450   0.9026   0.2871   0.1317   1.0000
          389    449   0.8945   0.9120   0.3058   1.0000
          390    449   0.1472   0.2151   0.7178   1.0000
          391    447   0.3321   0.5291   0.9403   1.0000
          392    446   0.3440   0.7513   0.3424   1.0000
          393    445   0.7293   0.8575   0.4657   1.0000
          394    445   0.2101   0.3629   0.5756   1.0000
          395    442   0.1885   0.5471   0.1822   1.0000
          396    442   0.6210   0.7688   0.7470   1.0000
          397    441   0.3993   0.5893   0.6851   1.0000
          398    439   0.4015   0.2144   0.8612   1.0000
          399    439   0.2541   0.8783   0.3172   1.0000
          400    439   0.3970   0.6549   0.7166   1.0000
          401    437   0.2876   0.3884   0.2394   1.0000
          402    437   0.3141   0.6959   0.2063   1.0000
          403    435   0.6848   0.3057   0.2062   1.0000
          404    433   0.1189   0.2691   0.5950   1.0000
          405    432   0.6540   0.2498   0.3425   1.0000
          406    432   0.5961   0.7875   0.8607   1.0000
          407    431   0.7099   0.1382   0.4203   1.0000
          408    432   0.6092   0.5873   0.6498   1.0000
          409    430   0.8094   0.4545   0.1792   1.0000
          410    430   0.2878   0.8637   0.4190   1.0000
          411    427   0.1893   0.1105   0.5127   1.0000
          412    426   0.2691   0.1433   0.4662   1.0000
          413    426   0.1849   0.1954   0.7871   1.0000
          414    424   0.7689   0.3578   0.5263   1.0000
          415    423   0.6012   0.3463   0.7186   1.0000
          416    423   0.8140   0.8061   0.7875   1.0000
          417    421   0.4219   0.3331   0.0630   1.0000
          418    421   0.8093   0.8908   0.5129   1.0000
          419    418   0.8974   0.8463   0.2734   1.0000
          420    419   0.0965   0.0885   0.3197   1.0000
          421    419   0.3777   0.7683   0.3960   1.0000
          422    419   0.1828   0.4365   0.7716   1.0000
          423    415   0.8507   0.7860   0.7174   1.0000
          424    414   0.6887   0.3909   0.4766   1.0000
          425    413   0.2299   0.6433   0.5271   1.0000
          426    412   0.5991   0.4116   0.6867   1.0000
          427    413   0.8444   0.7499   0.6474   1.0000
          428    411   0.9181   0.7424   0.5861   1.0000
          429    410   0.6191   0.2322   0.3970   1.0000
          430    411   0.5814   0.7671   0.5047   1.0000
          431    409   0.4164   0.2346   0.5039   1.0000
          432    404   0.4183   0.7588   0.4093   1.0000
          433    404   0.1539   0.2508   0.6480   1.0000
          434    403   0.3092   0.0416   0.8063   1.0000
          435    402   0.3507   0.7152   0.2721   1.0000
          436    401   0.6475   0.2861   0.2723   1.0000
          437    399   0.2165   0.5171   0.5456   1.0000
          438    400   0.7821   0.4839   0.5458   1.0000
          439    400   0.7867   0.6388   0.5806   1.0000
          440    396   0.0946   0.7506   0.3488   1.0000
          441    397   0.2815   0.0178   0.4468   1.0000
          442    392   0.0332   0.2304   0.1963   1.0000
          443    392   0.1016   0.1551   0.2716   1.0000
          444    393   0.9169   0.2669   0.4896   1.0000
          445    392   0.8209   0.9004   0.7988   1.0000
          446    391   0.5924   0.7498   0.6371   1.0000
          447    391   0.5338   0.2707   0.7978   1.0000
          448    390   0.6897   0.9593   0.8112   1.0000
          449    387   0.7171   0.9837   0.4529   1.0000
          450    387   0.1777   0.1012   0.7980   1.0000
          451    386   0.5428   0.7104   0.4580   1.0000
          452    386   0.0821   0.7340   0.4913   1.0000
          453    385   0.3144   0.6051   0.1711   1.0000
          454    385   0.3095   0.6103   0.4766   1.0000
          455    385   0.4583   0.2912   0.4621   1.0000
          456    384   0.4650   0.7309   0.7968   1.0000
          457    382   0.4055   0.2510   0.6369   1.0000
          458    378   0.6529   0.8181   0.2110   1.0000
          459    376   0.8456   0.3169   0.7881   1.0000
          460    375   0.5784   0.2421   0.4089   1.0000
          461    375   0.0788   0.2585   0.5848   1.0000
          462    374   0.6765   0.4006   0.1880   1.0000
          463    371   0.3457   0.1833   0.2061   1.0000
          464    369   0.9032   0.2503   0.3528   1.0000
          465    368   0.0404   0.7911   0.5297   1.0000
          466    366   0.9656   0.7711   0.1961   1.0000
          467    362   0.4273   0.7238   0.3401   1.0000
          468    363   0.8110   0.9653   0.4220   1.0000
          469    362   0.3741   0.3255   0.0462   1.0000
          470    358   0.1532   0.6842   0.7899   1.0000
          471    354   0.6246   0.6753   0.0455   1.0000
          472    354   0.5714   0.2774   0.3388   1.0000
          473    354   0.9557   0.2099   0.5328   1.0000
          474    354   0.6881   0.4649   0.5721   1.0000
          475    351   0.1869   0.0364   0.4221   1.0000
          476    350   0.8741   0.1755   0.9463   1.0000
          477    347   0.3478   0.7223   0.8359   1.0000
          478    345   0.9270   0.7775   0.6531   1.0000
          479    340   0.3114   0.5366   0.5708   1.0000
          480    336   0.0720   0.2234   0.6541   1.0000
          481    336   0.1259   0.8262   0.9501   1.0000
          482    327   0.1501   0.2197   0.1562   1.0000
          483    318   0.6492   0.2815   0.8319   1.0000
          484    316   0.7734   0.2996   0.0824   1.0000
          485    314   0.7224   0.7969   0.9163   1.0000
          486    312   0.2748   0.2018   0.9107   1.0000
          487    307   0.8469   0.7803   0.1563   1.0000
          488    305   0.2232   0.7045   0.0766   1.0000
          489    305   0.4481   0.2562   0.4152   1.0000
          490    291   0.5530   0.7463   0.4096   1.0000
          491    290   0.9407   0.1987   0.4143   1.0000
          492    291   0.9453   0.2463   0.5875   1.0000
          493    286   0.0502   0.7554   0.5787   1.0000
          494    284   0.5854   0.7132   0.6660   1.0000
          495    282   0.4409   0.3017   0.5829   1.0000
          496    281   0.7126   0.7657   0.8710   1.0000
          497    279   0.0565   0.8033   0.4195   1.0000
          498    274   0.5581   0.7014   0.5906   1.0000
          499    272   0.3050   0.7049   0.0528   1.0000
          500    272   0.6941   0.2961   0.0526   1.0000
          501    271   0.9134   0.2130   0.3322   1.0000
          502    272   0.2855   0.2362   0.8835   1.0000
          503    270   0.7863   0.2660   0.1089   1.0000
          504    266   0.8044   0.7967   0.9385   1.0000
          505    261   0.2113   0.7357   0.1217   1.0000
          506    261   0.2509   0.7158   0.5860   1.0000
          507    257   0.7823   0.4705   0.6584   1.0000
          508    251   0.4115   0.2883   0.6616   1.0000
          509    250   0.0847   0.7881   0.3280   1.0000
          510    251   0.1922   0.2056   0.9310   1.0000
          511    247   0.7474   0.2836   0.5853   1.0000
          512    248   0.2567   0.7628   0.6220   1.0000
          513    246   0.7566   0.7398   0.3704   1.0000
          514    244   0.7418   0.2397   0.6236   1.0000
          515    243   0.2189   0.5296   0.6583   1.0000
          516    241   0.2417   0.2615   0.3709   1.0000
          517    240   0.7506   0.7844   0.4085   1.0000
          518    236   0.2818   0.0299   0.3399   1.0000
          519    235   0.7313   0.7214   0.3230   1.0000
          520    234   0.2481   0.2163   0.4075   1.0000
          521    231   0.7147   0.9707   0.3312   1.0000
          522    231   0.7707   0.2210   0.6618   1.0000
          523    223   0.2320   0.7789   0.6628   1.0000
          524    221   0.7845   0.4006   0.7938   1.0000
          525    220   0.7628   0.8107   0.9860   1.0000
          526    217   0.2631   0.6918   0.0052   1.0000
          527    216   0.2818   0.1031   0.2107   1.0000
          528    214   0.7360   0.3100   0.0039   1.0000
          529    214   0.7134   0.9027   0.2138   1.0000
          530    212   0.4933   0.5185   0.7888   1.0000
          531    210   0.2141   0.6020   0.7960   1.0000
          532    204   0.7691   0.2478   0.5952   1.0000
          533    203   0.2382   0.1925   0.9951   1.0000
          534    202   0.0014   0.0079   0.2010   1.0000
          535    198   0.2884   0.5174   0.4917   1.0000
          536    193   0.9925   0.9829   0.2025   1.0000
          537    192   0.8106   0.4063   0.7253   1.0000
          538    188   0.8083   0.2137   0.5551   1.0000
          539    184   0.7153   0.7167   0.5806   1.0000
          540    182   0.7865   0.2115   0.4220   1.0000
          541    178   0.6883   0.7140   0.4322   1.0000
          542    178   0.2918   0.2911   0.5680   1.0000
          543    176   0.3087   0.2869   0.4325   1.0000
          544    176   0.7977   0.2256   0.6960   1.0000
          545    174   0.2983   0.2759   0.2978   1.0000
          546    173   0.1882   0.7885   0.5605   1.0000
          547    169   0.2146   0.7838   0.4122   1.0000
          548    168   0.2820   0.2667   0.8675   1.0000
          549    165   0.7834   0.2322   0.1260   1.0000
          550    163   0.7157   0.7314   0.8601   1.0000
          551    162   0.2661   0.2798   0.3276   1.0000
          552    149   0.2160   0.7707   0.1305   1.0000
          553    141   0.7321   0.7375   0.2187   1.0000
          554    138   0.5095   0.4777   0.7903   1.0000
          555    138   0.2465   0.7754   0.9217   1.0000
          556    138   0.6830   0.9548   0.1603   1.0000
          557    137   0.3150   0.0463   0.1572   1.0000
          558    136   0.6477   0.0791   0.1748   1.0000
          559    132   0.7405   0.3747   0.6627   1.0000
          560    130   0.2304   0.4373   0.1686   1.0000
          561    130   0.8143   0.4554   0.8223   1.0000
          562    125   0.2728   0.2645   0.2172   1.0000
          563    123   0.7300   0.0630   0.8185   1.0000
          564    121   0.6099   0.9741   0.5943   1.0000
          565    121   0.1827   0.5458   0.8165   1.0000
          566    118   0.8866   0.4742   0.3911   1.0000
          567    113   0.7709   0.1872   0.5208   1.0000
          568    106   0.2572   0.6250   0.6645   1.0000
------------------------------------------------------------------------------

  COPY OF FILE.CDR:
  ==== == =======

Cephaibol_A P21212, Z=4, 100K, L=1.5418A, (R_Anode) Solv:22.0%                  
CELL                                                                            
30.534 37.787 9.115 90. 90. 90.                                                 
LATTICE                                                                         
P                                                                               
SYMMETRY                                                                        
 X,Y,Z                                                                          
 -X,-Y,Z                                                                        
 -X+1/2,Y+1/2,-Z                                                                
 X+1/2,-Y+1/2,-Z                                                                
CONTENTS                                                                        
C      O                                                                        
564   60                                                                        
&CONTROL IHKL=1,DSFOU=1.00,NSET=25,BINIT=0.0769240,NCYCLE=1000,RVMIN=100.,      
IATOMS=1,FSIGRO=2.50,FSIGDM=3.7,DELTLV=1.1,NITER=5,IFOUSG=0,                    
IBREAK=0,CCTLV=0.8555,iphase=2/                                                 
++++++++++++++++++++++++++++++++++++++++++++++++++++++++++++++
   Job finished on 29- 4-2021   at  8:23:20
   Elapsed time:        89 seconds
++++++++++++++++++++++++++++++++++++++++++++++++++++++++++++++
