# Supplementary material for: A new density-modification procedure extending the application of the recent |ρ|-based phasing algorithm to larger crystal structures
Source: Acta Crystallogr A Found Adv. 2021 Jun 21;77(Pt 4):339–47. doi: 10.1107/S2053273321004915 (PMC8248888; doi:10.1107/S2053273321004915)
Supplement: Supplementary file 1 [file a-77-00339-sup1.zip › Suppl_material/A1_A2_B1_weak/sol21_A1_gramicidin_A.CIF]

data_XLENS 

loop_
_symmetry_equiv_pos_as_xyz
 +X,+Y,+Z 
 -X+1/2,-Y,+Z+1/2 
 -X,+Y+1/2,-Z+1/2 
 +X+1/2,-Y+1/2,-Z 

_cell_length_a       31.59500
_cell_length_b       32.36900
_cell_length_c       24.21900
_cell_angle_alpha    90.0000
_cell_angle_beta     90.0000
_cell_angle_gamma    90.0000

loop_
_atom_site_label
_atom_site_type_symbol
_atom_site_fract_x
_atom_site_fract_y
_atom_site_fract_z
_atom_site_occupancy
_atom_site_U_iso_or_equiv
_atom_site_thermal_displace_type
A1    C      0.15562   0.49005   0.14236   1.00000   0.045  Uiso
A2    C      0.39136   0.14239   0.60862   1.00000   0.045  Uiso
A3    C      0.05320   0.00832   0.10683   1.00000   0.045  Uiso
A4    C      0.75821   0.39416   0.47224   1.00000   0.045  Uiso
A5    C      0.24683   0.40279   0.09670   1.00000   0.045  Uiso
A6    C      0.23096   0.65767   0.01155   1.00000   0.045  Uiso
A7    C      0.11399   0.92774   0.10286   1.00000   0.045  Uiso
A8    C      0.82357   0.02062   0.37484   1.00000   0.045  Uiso
A9    C      0.69718   0.85078   0.09607   1.00000   0.045  Uiso
A10   C      0.73574   0.76046   0.02671   1.00000   0.045  Uiso
A11   C      0.86276   0.96840   0.24935   1.00000   0.045  Uiso
A12   C      0.45738   0.11078   0.48887   1.00000   0.045  Uiso
A13   C      0.39116   0.36191   0.61942   1.00000   0.045  Uiso
A14   C      0.23859   0.33406   0.07332   1.00000   0.045  Uiso
A15   C      0.17372   0.77091   0.09235   1.00000   0.045  Uiso
A16   C      0.71049   0.05435   0.05895   1.00000   0.045  Uiso
A17   C      0.56150   0.67822   0.01574   1.00000   0.045  Uiso
A18   C      0.72372   0.12439   0.05005   1.00000   0.045  Uiso
A19   C      0.25795   0.81122   0.56559   1.00000   0.045  Uiso
A20   C      0.66555   0.77128   0.09951   1.00000   0.045  Uiso
A21   C      0.19415   0.85509   0.08062   1.00000   0.045  Uiso
A22   C      0.66553   0.00110   0.12992   1.00000   0.045  Uiso
A23   C      0.21089   0.52223   0.99889   1.00000   0.045  Uiso
A24   C      0.59200   0.88723   0.05627   1.00000   0.045  Uiso
A25   C      0.28191   0.18978   0.47083   1.00000   0.045  Uiso
A26   C      0.15791   0.99933   0.08437   1.00000   0.045  Uiso
A27   C      0.58918   0.11522   0.08691   1.00000   0.045  Uiso
A28   C      0.22942   0.48288   0.07183   1.00000   0.045  Uiso
A29   C      0.15787   0.55817   0.12053   1.00000   0.045  Uiso
A30   C      0.60169   0.27010   0.04618   1.00000   0.045  Uiso
A31   C      0.29241   0.25931   0.02811   1.00000   0.045  Uiso
A32   C      0.81971   0.52380   0.54287   1.00000   0.045  Uiso
A33   C      0.59404   0.18766   0.08727   1.00000   0.045  Uiso
A34   C      0.25014   0.11676   0.06524   1.00000   0.045  Uiso
A35   C      0.60422   0.19888   0.03024   1.00000   0.045  Uiso
A36   C      0.04024   0.73552   0.03881   1.00000   0.045  Uiso
A37   C      0.17664   0.22582   0.07193   1.00000   0.045  Uiso
A38   C      0.22048   0.65537   0.06621   1.00000   0.045  Uiso
A39   C      0.76461   0.41346   0.12692   1.00000   0.045  Uiso
A40   C      0.89491   0.76072   0.51326   1.00000   0.045  Uiso
A41   C      0.08453   0.51345   0.01624   1.00000   0.045  Uiso
A42   C      0.07451   0.59598   0.05448   1.00000   0.045  Uiso
A43   C      0.21730   0.69537   0.09774   1.00000   0.045  Uiso
A44   C      0.39401   0.46729   0.40613   1.00000   0.045  Uiso
A45   C      0.65480   0.14198   0.11148   1.00000   0.045  Uiso
A46   C      0.59943   0.05229   0.00255   1.00000   0.045  Uiso
A47   C      0.12273   0.36322   0.03789   1.00000   0.045  Uiso
A48   C      0.66546   0.92619   0.12528   1.00000   0.045  Uiso
A49   C      0.90117   0.10299   0.39938   1.00000   0.045  Uiso
A50   C      0.68476   0.37146   0.14828   1.00000   0.045  Uiso
A51   C      0.16970   0.69970   0.10723   1.00000   0.045  Uiso
A52   C      0.71562   0.28512   0.11433   1.00000   0.045  Uiso
A53   C      0.30226   0.71621   0.38419   1.00000   0.045  Uiso
A54   C      0.78800   0.11875   0.41395   1.00000   0.045  Uiso
A55   C      0.69425   0.91987   0.08249   1.00000   0.045  Uiso
A56   C      0.39271   0.09315   0.41503   1.00000   0.045  Uiso
A57   C      0.13656   0.21884   0.05987   1.00000   0.045  Uiso
A58   C      0.76462   0.20119   0.04187   1.00000   0.045  Uiso
A59   C      0.76699   0.34354   0.06851   1.00000   0.045  Uiso
A60   C      0.88717   0.06447   0.37008   1.00000   0.045  Uiso
A61   C      0.17747   0.88914   0.10868   1.00000   0.045  Uiso
A62   C      0.04817   0.97088   0.02438   1.00000   0.045  Uiso
A63   C      0.85403   0.03223   0.61699   1.00000   0.045  Uiso
A64   C      0.57933   0.81880   0.04074   1.00000   0.045  Uiso
A65   C      0.70427   0.09518   0.07239   1.00000   0.045  Uiso
A66   C      0.28009   0.33193   0.04638   1.00000   0.045  Uiso
A67   C      0.91541   0.27493   0.40742   1.00000   0.045  Uiso
A68   C      0.34616   0.26105   0.60656   1.00000   0.045  Uiso
A69   C      0.67365   0.62716   0.07232   1.00000   0.045  Uiso
A70   C      0.27993   0.29205   0.01239   1.00000   0.045  Uiso
A71   C      0.70772   0.88283   0.06866   1.00000   0.045  Uiso
A72   C      0.10599   0.73905   0.11605   1.00000   0.045  Uiso
A73   C      0.81514   0.37308   0.01012   1.00000   0.045  Uiso
A74   C      0.79891   0.68914   0.40717   1.00000   0.045  Uiso
A75   C      0.23021   0.48898   0.01526   1.00000   0.045  Uiso
A76   C      0.15526   0.40348   0.10565   1.00000   0.045  Uiso
A77   C      0.32416   0.79620   0.35985   1.00000   0.045  Uiso
A78   C      0.17381   0.39660   0.87834   1.00000   0.045  Uiso
A79   C      0.61079   0.14724   0.09690   1.00000   0.045  Uiso
A80   C      0.17862   0.36816   0.12236   1.00000   0.045  Uiso
A81   C      0.21762   0.03766   0.05839   1.00000   0.045  Uiso
A82   C      0.59246   0.01390   0.01739   1.00000   0.045  Uiso
A83   C      0.05413   0.76923   0.05575   1.00000   0.045  Uiso
A84   C      0.13155   0.89298   0.10755   1.00000   0.045  Uiso
A85   C      0.37346   0.60284   0.56189   1.00000   0.045  Uiso
A86   C      0.02413   0.55262   0.19729   1.00000   0.045  Uiso
A87   C      0.64063   0.34502   0.08227   1.00000   0.045  Uiso
A88   C      0.58651   0.63492   0.08613   1.00000   0.045  Uiso
A89   C      0.22220   0.51766   0.10874   1.00000   0.045  Uiso
A90   C      0.05415   0.93574   0.16857   1.00000   0.045  Uiso
A91   C      0.11682   0.13657   0.03207   1.00000   0.045  Uiso
A92   C      0.19446   0.26015   0.06884   1.00000   0.045  Uiso
A93   C      0.05424   0.97394   0.08204   1.00000   0.045  Uiso
A94   C      0.24052   0.68859   0.15349   1.00000   0.045  Uiso
A95   C      0.24350   0.82009   0.01861   1.00000   0.045  Uiso
A96   C      0.01881   0.51282   0.18025   1.00000   0.045  Uiso
A97   C      0.24907   0.51214   0.16264   1.00000   0.045  Uiso
A98   C      0.98865   0.57350   0.21582   1.00000   0.045  Uiso
A99   C      0.23041   0.00200   0.02523   1.00000   0.045  Uiso
A100  C      0.22753   0.85786   0.04290   1.00000   0.045  Uiso
A101  C      0.69635   0.54557   0.03889   1.00000   0.045  Uiso
A102  C      0.26384   0.15417   0.05392   1.00000   0.045  Uiso
A103  C      0.69081   0.73445   0.09868   1.00000   0.045  Uiso
A104  C      0.62472   0.77001   0.08723   1.00000   0.045  Uiso
A105  C      0.66722   0.34048   0.12436   1.00000   0.045  Uiso
A106  C      0.98147   0.96031   0.19568   1.00000   0.045  Uiso
A107  C      0.43865   0.14189   0.46336   1.00000   0.045  Uiso
A108  C      0.10081   0.73980   0.18214   1.00000   0.045  Uiso
A109  C      0.71484   0.72989   0.04749   1.00000   0.045  Uiso
A110  C      0.58496   0.00736   0.07962   1.00000   0.045  Uiso
A111  C      0.99966   0.61283   0.23460   1.00000   0.045  Uiso
A112  C      0.56054   0.05383   0.69763   1.00000   0.045  Uiso
A113  C      0.60469   0.73258   0.07982   1.00000   0.045  Uiso
A114  C      0.03646   0.80816   0.02947   1.00000   0.045  Uiso
A115  C      0.89579   0.07143   0.30720   1.00000   0.045  Uiso
A116  C      0.27673   0.63208   0.59631   1.00000   0.045  Uiso
A117  C      0.16765   0.06449   0.12889   1.00000   0.045  Uiso
A118  C      0.12221   0.06583   0.13100   1.00000   0.045  Uiso
A119  C      0.56540   0.51915   0.08874   1.00000   0.045  Uiso
A120  C      0.06649   0.93448   0.10881   1.00000   0.045  Uiso
A121  C      0.90272   0.93375   0.44708   1.00000   0.045  Uiso
A122  C      0.05421   0.63040   0.02744   1.00000   0.045  Uiso
A123  C      0.76913   0.23373   0.08453   1.00000   0.045  Uiso
A124  C      0.72739   0.12651   0.18598   1.00000   0.045  Uiso
A125  C      0.06095   0.57919   0.20662   1.00000   0.045  Uiso
A126  C      0.01461   0.39388   0.32417   1.00000   0.045  Uiso
A127  C      0.72643   0.24590   0.10579   1.00000   0.045  Uiso
A128  C      0.24026   0.89496   0.17315   1.00000   0.045  Uiso
A129  C      0.00860   0.93039   0.17895   1.00000   0.045  Uiso
A130  C      0.99954   0.37364   0.11026   1.00000   0.045  Uiso
A131  C      0.19279   0.84256   0.52976   1.00000   0.045  Uiso
A132  C      0.73860   0.87883   0.02215   1.00000   0.045  Uiso
A133  C      0.65102   0.59424   0.08189   1.00000   0.045  Uiso
A134  C      0.68691   0.92541   0.18292   1.00000   0.045  Uiso
A135  C      0.00999   0.30167   0.48335   1.00000   0.045  Uiso
A136  C      0.99108   0.11690   0.48792   1.00000   0.045  Uiso
A137  C      0.84012   0.20842   0.11533   1.00000   0.045  Uiso
A138  C      0.68910   0.11284   0.48816   1.00000   0.045  Uiso
A139  C      0.70116   0.50221   0.02226   1.00000   0.045  Uiso
A140  C      0.04046   0.00866   0.99467   1.00000   0.045  Uiso
A141  C      0.67251   0.55447   0.08549   1.00000   0.045  Uiso
A142  C      0.80339   0.40471   0.09965   1.00000   0.045  Uiso
A143  C      0.89501   0.73933   0.73603   1.00000   0.045  Uiso
A144  C      0.57435   0.85893   0.02480   1.00000   0.045  Uiso
A145  C      0.10659   0.25312   0.04508   1.00000   0.045  Uiso
A146  C      0.92145   0.83317   0.17696   1.00000   0.045  Uiso
A147  C      0.18310   0.03004   0.09409   1.00000   0.045  Uiso
A148  C      0.40403   0.30550   0.40840   1.00000   0.045  Uiso
A149  C      0.04266   0.61559   0.22533   1.00000   0.045  Uiso
A150  C      0.71547   0.11665   0.54063   1.00000   0.045  Uiso
A151  C      0.99588   0.07108   0.10202   1.00000   0.045  Uiso
A152  C      0.99369   0.85344   0.16039   1.00000   0.045  Uiso
A153  C      0.97810   0.49592   0.17881   1.00000   0.045  Uiso
A154  C      0.94596   0.51460   0.19379   1.00000   0.045  Uiso
A155  C      0.79714   0.21998   0.12856   1.00000   0.045  Uiso
A156  C      0.24052   0.55044   0.19820   1.00000   0.045  Uiso
A157  C      0.63348   0.29399   0.22574   1.00000   0.045  Uiso
A158  C      0.53206   0.00030   0.15279   1.00000   0.045  Uiso
A159  C      0.20499   0.18849   0.15276   1.00000   0.045  Uiso
A160  C      0.05282   0.73518   0.19544   1.00000   0.045  Uiso
A161  C      0.38301   0.22205   0.70724   1.00000   0.045  Uiso
A162  C      0.79553   0.37263   0.05292   1.00000   0.045  Uiso
A163  C      0.72632   0.51609   0.63776   1.00000   0.045  Uiso
A164  C      0.69498   0.09705   0.17578   1.00000   0.045  Uiso
A165  C      0.29183   0.82052   0.00783   1.00000   0.045  Uiso
A166  C      0.72207   0.74005   0.14858   1.00000   0.045  Uiso
A167  C      0.19267   0.88833   0.16578   1.00000   0.045  Uiso
A168  C      0.62833   0.38732   0.06658   1.00000   0.045  Uiso
A169  C      0.18597   0.37372   0.18425   1.00000   0.045  Uiso
A170  C      0.83988   0.38933   0.13933   1.00000   0.045  Uiso
A171  C      0.97454   0.35199   0.07284   1.00000   0.045  Uiso
A172  C      0.57028   0.48640   0.05281   1.00000   0.045  Uiso
A173  C      0.45225   0.68971   0.39937   1.00000   0.045  Uiso
A174  C      0.35360   0.37158   0.25410   1.00000   0.045  Uiso
A175  C      0.06226   0.24399   0.06930   1.00000   0.045  Uiso
A176  C      0.94377   0.90386   0.18813   1.00000   0.045  Uiso
A177  C      0.44645   0.13125   0.36349   1.00000   0.045  Uiso
A178  C      0.32013   0.80218   0.04960   1.00000   0.045  Uiso
A179  C      0.75075   0.44956   0.14142   1.00000   0.045  Uiso
A180  C      0.29322   0.50946   0.14672   1.00000   0.045  Uiso
A181  C      0.65725   0.91602   0.22776   1.00000   0.045  Uiso
A182  C      0.74402   0.04578   0.01930   1.00000   0.045  Uiso
A183  C      0.99348   0.36231   0.16522   1.00000   0.045  Uiso
A184  C      0.46162   0.58363   0.02447   1.00000   0.045  Uiso
A185  C      0.29963   0.05792   0.35930   1.00000   0.045  Uiso
A186  C      0.55105   0.44221   0.71432   1.00000   0.045  Uiso
A187  C      0.93559   0.66790   0.26144   1.00000   0.045  Uiso
A188  C      0.28566   0.67909   0.14141   1.00000   0.045  Uiso
A189  C      0.31339   0.32930   0.08936   1.00000   0.045  Uiso
A190  C      0.49371   0.84203   0.12547   1.00000   0.045  Uiso
A191  C      0.32274   0.79173   0.30015   1.00000   0.045  Uiso
A192  C      0.57384   0.62804   0.19026   1.00000   0.045  Uiso
A193  C      0.80384   0.06615   0.08359   1.00000   0.045  Uiso
A194  C      0.91359   0.87608   0.19170   1.00000   0.045  Uiso
A195  C      0.34418   0.76558   0.03936   1.00000   0.045  Uiso
A196  C      0.23677   0.72858   0.18943   1.00000   0.045  Uiso
A197  C      0.11475   0.13062   0.16590   1.00000   0.045  Uiso
A198  C      0.35703   0.33593   0.06744   1.00000   0.045  Uiso
A199  C      0.61056   0.21753   0.22948   1.00000   0.045  Uiso
A200  C      0.16045   0.40328   0.78023   1.00000   0.045  Uiso
A201  C      0.96467   0.82202   0.16700   1.00000   0.045  Uiso
A202  C      0.35496   0.07465   0.81972   1.00000   0.045  Uiso
A203  C      0.13719   0.11159   0.99743   1.00000   0.045  Uiso
A204  C      0.05987   0.23790   0.12660   1.00000   0.045  Uiso
A205  C      0.38366   0.37518   0.21024   1.00000   0.045  Uiso
A206  C      0.20788   0.33784   0.21335   1.00000   0.045  Uiso
A207  C      0.04834   0.41462   0.05377   1.00000   0.045  Uiso
A208  C      0.37331   0.05944   0.00235   1.00000   0.045  Uiso
A209  C      0.42033   0.68989   0.25403   1.00000   0.045  Uiso
A210  C      0.38270   0.83025   0.25526   1.00000   0.045  Uiso
A211  C      0.35380   0.74120   0.00480   1.00000   0.045  Uiso
A212  C      0.54056   0.00355   0.09307   1.00000   0.045  Uiso
A213  C      0.68220   0.44220   0.81658   1.00000   0.045  Uiso
A214  C      0.78921   0.03532   0.04782   1.00000   0.045  Uiso
A215  C      0.45871   0.70937   0.23355   1.00000   0.045  Uiso
A216  C      0.86156   0.19165   0.16752   1.00000   0.045  Uiso
A217  C      0.02723   0.38039   0.19430   1.00000   0.045  Uiso
A218  C      0.95937   0.06654   0.13646   1.00000   0.045  Uiso
A219  C      0.78707   0.84488   0.22459   1.00000   0.045  Uiso
A220  C      0.42787   0.82156   0.24113   1.00000   0.045  Uiso
A221  C      0.86536   0.24012   0.09281   1.00000   0.045  Uiso
A222  C      0.79766   0.84808   0.07113   1.00000   0.045  Uiso
A223  C      0.36478   0.75806   0.09993   1.00000   0.045  Uiso
A224  C      0.41915   0.34417   0.02177   1.00000   0.045  Uiso
A225  C      0.10274   0.09780   0.15442   1.00000   0.045  Uiso
A226  C      0.10593   0.26779   0.61337   1.00000   0.045  Uiso
A227  C      0.94309   0.32488   0.09695   1.00000   0.045  Uiso
A228  C      0.36396   0.44305   0.23796   1.00000   0.045  Uiso
A229  C      0.83157   0.35190   0.16991   1.00000   0.045  Uiso
A230  C      0.75185   0.56174   0.82109   1.00000   0.045  Uiso
A231  C      0.98175   0.60635   0.05876   1.00000   0.045  Uiso
A232  C      0.96133   0.89732   0.39412   1.00000   0.045  Uiso
A233  C      0.39313   0.41759   0.20619   1.00000   0.045  Uiso
A234  C      0.07442   0.45344   0.44974   1.00000   0.045  Uiso
A235  C      0.59192   0.66906   0.20699   1.00000   0.045  Uiso
A236  C      0.65753   0.83487   0.23222   1.00000   0.045  Uiso
A237  C      0.25934   0.87281   0.21943   1.00000   0.045  Uiso
A238  C      0.65480   0.43057   0.21504   1.00000   0.045  Uiso
A239  C      0.53792   0.86476   0.18059   1.00000   0.045  Uiso
A240  C      0.53154   0.83009   0.14842   1.00000   0.045  Uiso
A241  C      0.93515   0.32103   0.15397   1.00000   0.045  Uiso
A242  C      0.54301   0.61354   0.23472   1.00000   0.045  Uiso
A243  C      0.93846   0.20265   0.63710   1.00000   0.045  Uiso
A244  C      0.38393   0.31405   0.04641   1.00000   0.045  Uiso
A245  C      0.83309   0.53265   0.09195   1.00000   0.045  Uiso
A246  C      0.49622   0.89269   0.18083   1.00000   0.045  Uiso
A247  C      0.17899   0.29848   0.21869   1.00000   0.045  Uiso
A248  C      0.37477   0.38609   0.06379   1.00000   0.045  Uiso
A249  C      0.05003   0.40646   0.16231   1.00000   0.045  Uiso
A250  C      0.47068   0.87071   0.13765   1.00000   0.045  Uiso
A251  C      0.82524   0.97249   0.21936   1.00000   0.045  Uiso
A252  C      0.03790   0.11949   0.02923   1.00000   0.045  Uiso
A253  C      0.75170   0.70547   0.16199   1.00000   0.045  Uiso
A254  C      0.41686   0.38018   0.03913   1.00000   0.045  Uiso
A255  C      0.76848   0.55863   0.30814   1.00000   0.045  Uiso
A256  C      0.06372   0.27295   0.15490   1.00000   0.045  Uiso
A257  C      0.94261   0.91458   0.03660   1.00000   0.045  Uiso
A258  C      0.47948   0.00290   0.16161   1.00000   0.045  Uiso
A259  C      0.46268   0.74975   0.22231   1.00000   0.045  Uiso
A260  C      0.83666   0.51075   0.99695   1.00000   0.045  Uiso
A261  C      0.35881   0.42345   0.07568   1.00000   0.045  Uiso
A262  C      0.62729   0.46113   0.19677   1.00000   0.045  Uiso
A263  C      0.61842   0.49795   0.22338   1.00000   0.045  Uiso
A264  C      0.52656   0.36182   0.59325   1.00000   0.045  Uiso
A265  C      0.40059   0.33383   0.19181   1.00000   0.045  Uiso
A266  C      0.16613   0.02125   0.21260   1.00000   0.045  Uiso
A267  C      0.43098   0.77751   0.24516   1.00000   0.045  Uiso
A268  C      0.44904   0.56198   0.13339   1.00000   0.045  Uiso
A269  C      0.32456   0.48012   0.99508   1.00000   0.045  Uiso
A270  C      0.72767   0.66954   0.19012   1.00000   0.045  Uiso
A271  C      0.82149   0.55251   0.06984   1.00000   0.045  Uiso
A272  C      0.67171   0.42686   0.62229   1.00000   0.045  Uiso
A273  C      0.36333   0.30280   0.24773   1.00000   0.045  Uiso
A274  C      0.38871   0.30100   0.20245   1.00000   0.045  Uiso
A275  C      0.38276   0.70541   0.00476   1.00000   0.045  Uiso
A276  C      0.96407   0.33716   0.18893   1.00000   0.045  Uiso
A277  C      0.01014   0.22264   0.14004   1.00000   0.045  Uiso
A278  C      0.56965   0.32968   0.42030   1.00000   0.045  Uiso
A279  C      0.35076   0.78984   0.12966   1.00000   0.045  Uiso
A280  C      0.78871   0.71523   0.18377   1.00000   0.045  Uiso
A281  C      0.05816   0.10635   0.63990   1.00000   0.045  Uiso
A282  C      0.45655   0.27220   0.39105   1.00000   0.045  Uiso
A283  C      0.11758   0.55062   0.57093   1.00000   0.045  Uiso
A284  C      0.46876   0.81795   0.09626   1.00000   0.045  Uiso
A285  C      0.94333   0.93492   0.40870   1.00000   0.045  Uiso
A286  C      0.52222   0.31532   0.04532   1.00000   0.045  Uiso
A287  C      0.34644   0.97558   0.10522   1.00000   0.045  Uiso
A288  C      0.15782   0.85351   0.09391   1.00000   0.045  Uiso
A289  C      0.38763   0.60178   0.13371   1.00000   0.045  Uiso
A290  C      0.98549   0.35534   0.01911   1.00000   0.045  Uiso
A291  C      0.52221   0.34166   0.17650   1.00000   0.045  Uiso
A292  C      0.45135   0.53439   0.31444   1.00000   0.045  Uiso
A293  C      0.52678   0.33313   0.11710   1.00000   0.045  Uiso
A294  C      0.07662   0.96077   0.45730   1.00000   0.045  Uiso
A295  C      0.51681   0.30445   0.14121   1.00000   0.045  Uiso
A296  C      0.00101   0.48796   0.65907   1.00000   0.045  Uiso
A297  C      0.32385   0.81898   0.10504   1.00000   0.045  Uiso
A298  C      0.92937   0.10010   0.12998   1.00000   0.045  Uiso
A299  C      0.91652   0.69189   0.22068   1.00000   0.045  Uiso
A300  C      0.92487   0.13296   0.41723   1.00000   0.045  Uiso
A301  C      0.50061   0.38184   0.01411   1.00000   0.045  Uiso
A302  C      0.65534   0.40835   0.52894   1.00000   0.045  Uiso
A303  C      0.82858   0.48866   0.56907   1.00000   0.045  Uiso
A304  C      0.57247   0.67496   0.42084   1.00000   0.045  Uiso
A305  C      0.38189   0.10050   0.11475   1.00000   0.045  Uiso
A306  C      0.42889   0.15919   0.04428   1.00000   0.045  Uiso
A307  C      0.33188   0.95481   0.04127   1.00000   0.045  Uiso
A308  C      0.37799   0.24319   0.07721   1.00000   0.045  Uiso
A309  C      0.82330   0.95639   0.16741   1.00000   0.045  Uiso
A310  C      0.49045   0.45607   0.21561   1.00000   0.045  Uiso
A311  C      0.92942   0.89649   0.99263   1.00000   0.045  Uiso
A312  C      0.07983   0.73645   0.04616   1.00000   0.045  Uiso
A313  C      0.73719   0.80340   0.00836   1.00000   0.045  Uiso
A314  C      0.08383   0.19724   0.19457   1.00000   0.045  Uiso
A315  C      0.70705   0.01948   0.03368   1.00000   0.045  Uiso
A316  C      0.42832   0.59591   0.15689   1.00000   0.045  Uiso
A317  C      0.90845   0.45808   0.17942   1.00000   0.045  Uiso
A318  C      0.57553   0.95123   0.42042   1.00000   0.045  Uiso
A319  C      0.95611   0.41823   0.01369   1.00000   0.045  Uiso
A320  C      0.45619   0.92486   0.18860   1.00000   0.045  Uiso
A321  C      0.36429   0.09425   0.20315   1.00000   0.045  Uiso
A322  C      0.21467   0.21954   0.05994   1.00000   0.045  Uiso
A323  C      0.39677   0.70170   0.07341   1.00000   0.045  Uiso
A324  C      0.68485   0.73208   0.21038   1.00000   0.045  Uiso
A325  C      0.64242   0.12262   0.78973   1.00000   0.045  Uiso
A326  C      0.37603   0.92451   0.16065   1.00000   0.045  Uiso
A327  C      0.46073   0.24964   0.00231   1.00000   0.045  Uiso
