# Supplementary material for: A new density-modification procedure extending the application of the recent |ρ|-based phasing algorithm to larger crystal structures
Source: Acta Crystallogr A Found Adv. 2021 Jun 21;77(Pt 4):339–47. doi: 10.1107/S2053273321004915 (PMC8248888; doi:10.1107/S2053273321004915)
Supplement: Supplementary file 1 [file a-77-00339-sup1.zip › Suppl_material/A1_A2_B1_weak/sol21_A1_gramicidin_A.LPT]

 ============================================================
   STRUCTURE SOLUTION BY PATTERSON-FUNCTION DIRECT METHODS: 
   The Sm-FFT algorithm based on abs(ro): 25 Set 2020
   Copyright Prof. Jordi Rius
   Institut de Ciencia de Materials de Barcelona (CSIC)
   Reference: Rius J. Acta Cryst (2020) A76 489-493 
   Date is 18- 1-2021   at 17:21:27
 ============================================================

     CRYSTAL DATA:
     =============
     gramicidin_A   C900 H1440  O186  N160  Sol=21                                   

     A=  31.595      B=  32.369     C=  24.219
     ALPHA=   90.00  BETA=   90.00  GAMMA=   90.00

     VOLUME (A3)=      24768.73

     (SINT/L)2=  0.000250*H2 + 0.000239*K2 + 0.000426*L2 +
                 0.000000*HK + 0.000000*HL + 0.000000*KL

     BRAVAIS LATTICE IS  P  CENTRED AT:

       1)  0.000000       0.000000       0.000000

      SYMMETRY OPERATIONS: 

      R11  R12  R13     R21  R22  R23     R31  R32  R33    T1     T2     T3

  1)    1    0    0       0    1    0       0    0    1    0.00   0.00   0.00
  2)   -1    0    0       0   -1    0       0    0    1    0.50   0.00   0.50
  3)   -1    0    0       0    1    0       0    0   -1    0.00   0.50   0.50
  4)    1    0    0       0   -1    0       0    0   -1    0.50   0.50   0.00

     STRUCTURE TREATED AS NON-CENTROSYMMETRIC

     TYPE OF RADIATION IS X-RAYS

          UNIT CELL CONTENTS
      SYMBOL  ATOMIC_NUMBER    NUMBER IN CELL    TYPE    SCAT_POWER
        C           6             1344            1           6.00
        H           1              400            2           1.00
     RANDOM STARTING PHASES
--------------------------------------------------------------

     FORBIDDEN REFLECTIONS IN DATA FILE *.HKL:
     =========================================
    H    K    L    X        DXO        <XO>        NEQ

--------------------------------------------------------------

      DATA REDUCTION:
     ==============

     INPUT DATA ARE F**2
     % COMPLETENESS (>DSFOU):   100.000

     UNIQUE REFL. WITH AVERAGED INPUT DATA
     Rint(I) in (%):   0.00000  Nref:         0
     Rint(F) in (%):   0.00000

     ds_interval        Rsig(I)   Rsig(F)      Nref
  
     DSMIN (ANGS.):            0.8615

     DSFOU (ANGS.):            1.0000
     N.U.REF (MEAS,TOT)=        14003       14003
     N.REF in XLHEM.HKL=        51877
     N.REF in XLUNMEAS.HKL=           0
     HMAX=   31  KMAX=   32  LMAX=   24
  

--------------------------------------------------------------

     SCALING OF MEASURED INTENSITIES:
     ================================


      SCALE FACTOR:        0.8126  F(EXP)/SK = F(ABS)
      B OVERALL   :        4.5129
      R(Wilson)   :       49.6181
      DSFOU       :        1.0000
      FACDF       :        2.0000  Observed if I > FACDF * sig(I)

      SHELL  DMEAN  DINF  SFC2/SFO2  Nref  f.unobs
        1     2.15  1.71   0.77128   10394  0.0516
        2     1.49  1.36   1.39535   10347  0.2084
        3     1.26  1.19   1.18951   10402  0.3781
        4     1.13  1.08   0.82561   10372  0.4474
        5     1.04  1.00   0.94616   10362  0.6307

 -------------------------------------------------------------

     DATA NORMALIZING:
     ================

     NUMBER OF INPUT REFLEXIONS =             51877
     F(ABS)  =  F(EXP) /          0.8126

     MAXIMUM         H         K         L
     INDICES        31        32        24

                   CENT    ACENT     HK0     0KL     H0L    REST
     </E2-1/>      0.968   0.736   1.118   1.040   1.061   0.753

      E2MEAN      :    0.961468

     <E**2> ACCORDING TO PARITY GROUPS ( D-SPACING > 1.000
        ALL     GGG     GGU     GUG     GUU     UGG     UGU     UUG     UUU
E^2   1.000   0.995   1.044   1.039   1.002   0.987   0.990   0.972   0.971
N     51877    6477    6476    6470    6504    6480    6488    6510    6472

--------------------------------------------------------------

     PHASE REFINEMENT DETAILS:
     ======================== 
    TOTAL N. OF E-VALUES =     51877
    D-SPACING CUT-OFF =    1.00
    <E>, <E2> =    0.8682  1.0000

    N. SETS AND CYCLES =        1   1000
    ELIM FOR K REFLECTIONS =    0.00
    N.REFLECTIONS > EKLIM =     51877
    ELIM FOR H REFLECTIONS =    1.00
    N.REFLECTIONS > EHLIM =     17697
    N. ATOMS IN UNIT_CELL (NCELL)  =  1344
    PIXELS(0); P_ATOMS(1); OMIT(2) =     1
    FRAC. RANDOMLY DELETED ATOMS = 0.000

    GRID SPACING IN ANGS. =    0.33
    N.GRID POINTS (XYZ) =     96    96    72
    ESD FACTOR FOR MASK DEFINITION =    2.50
    ESD FACT FOR PEAK ACCEPTANCE (ATOMS=1,2) =  3.75
    ESD FACTOR IN SEARCH (DIF.FOURIER) =  1.50

---------------------------------------------------------------

  SUMMARY OF SOLUTIONS:
   SET   CC      SEED    NCYC NITER  RVAL(ini,end) PKS(ini,end)  RO/SIG
     1 0.8364  0.4117650  136    3      31.8  20.8   521   327   15.48
 TOTAL NUMBER OF CYCLES IS          136

--------------------------------------------------------------

    PEAK SEARCH:
    ===========

     SOLUTION N.      1  R =   20.750977  ITERATIONS=       3

     NUMBER OF E AND CUT-OFF VALUE    7978      0.70
     GRID: NX=  96 NY=  96 NZ=  72 SIZE(ANGS)=  0.33
     ATOMS IN UNIT CELL: (SOUGHT)   1344; (FOUND)   1310
     ATOMS IN ASYMMETRIC UNIT=    327
     RO IN WFOURIER: MAX., SIGMA, MEAN:  0.13969E+06  0.11882E+05  0.20124E-03
     MIN. INTERPEAK DISTANCE (A):   0.70
      PEAK_NR HEIGHT    X/A      Y/B      Z/C     MULT
            1   1000   0.1556   0.4901   0.1424   1.0000
            2    902   0.3914   0.1424   0.6086   1.0000
            3    882   0.0532   0.0083   0.1068   1.0000
            4    880   0.7582   0.3942   0.4722   1.0000
            5    875   0.2468   0.4028   0.0967   1.0000
            6    874   0.2310   0.6577   0.0115   1.0000
            7    864   0.1140   0.9277   0.1029   1.0000
            8    863   0.8236   0.0206   0.3748   1.0000
            9    848   0.6972   0.8508   0.0961   1.0000
           10    829   0.7357   0.7605   0.0267   1.0000
           11    822   0.8628   0.9684   0.2494   1.0000
           12    822   0.4574   0.1108   0.4889   1.0000
           13    817   0.3912   0.3619   0.6194   1.0000
           14    815   0.2386   0.3341   0.0733   1.0000
           15    810   0.1737   0.7709   0.0923   1.0000
           16    805   0.7105   0.0543   0.0590   1.0000
           17    802   0.5615   0.6782   0.0157   1.0000
           18    801   0.7237   0.1244   0.0500   1.0000
           19    800   0.2579   0.8112   0.5656   1.0000
           20    799   0.6656   0.7713   0.0995   1.0000
           21    798   0.1941   0.8551   0.0806   1.0000
           22    793   0.6655   0.0011   0.1299   1.0000
           23    782   0.2109   0.5222   0.9989   1.0000
           24    779   0.5920   0.8872   0.0563   1.0000
           25    777   0.2819   0.1898   0.4708   1.0000
           26    776   0.1579   0.9993   0.0844   1.0000
           27    776   0.5892   0.1152   0.0869   1.0000
           28    772   0.2294   0.4829   0.0718   1.0000
           29    771   0.1579   0.5582   0.1205   1.0000
           30    767   0.6017   0.2701   0.0462   1.0000
           31    758   0.2924   0.2593   0.0281   1.0000
           32    746   0.8197   0.5238   0.5429   1.0000
           33    746   0.5940   0.1877   0.0873   1.0000
           34    740   0.2501   0.1168   0.0652   1.0000
           35    736   0.6042   0.1989   0.0302   1.0000
           36    737   0.0402   0.7355   0.0388   1.0000
           37    736   0.1766   0.2258   0.0719   1.0000
           38    734   0.2205   0.6554   0.0662   1.0000
           39    734   0.7646   0.4135   0.1269   1.0000
           40    735   0.8949   0.7607   0.5133   1.0000
           41    733   0.0845   0.5135   0.0162   1.0000
           42    733   0.0745   0.5960   0.0545   1.0000
           43    729   0.2173   0.6954   0.0977   1.0000
           44    729   0.3940   0.4673   0.4061   1.0000
           45    728   0.6548   0.1420   0.1115   1.0000
           46    725   0.5994   0.0523   0.0026   1.0000
           47    718   0.1227   0.3632   0.0379   1.0000
           48    718   0.6655   0.9262   0.1253   1.0000
           49    716   0.9012   0.1030   0.3994   1.0000
           50    713   0.6848   0.3715   0.1483   1.0000
           51    709   0.1697   0.6997   0.1072   1.0000
           52    704   0.7156   0.2851   0.1143   1.0000
           53    701   0.3023   0.7162   0.3842   1.0000
           54    699   0.7880   0.1187   0.4140   1.0000
           55    698   0.6942   0.9199   0.0825   1.0000
           56    697   0.3927   0.0932   0.4150   1.0000
           57    696   0.1366   0.2188   0.0599   1.0000
           58    693   0.7646   0.2012   0.0419   1.0000
           59    693   0.7670   0.3435   0.0685   1.0000
           60    690   0.8872   0.0645   0.3701   1.0000
           61    684   0.1775   0.8891   0.1087   1.0000
           62    682   0.0482   0.9709   0.0244   1.0000
           63    678   0.8540   0.0322   0.6170   1.0000
           64    670   0.5793   0.8188   0.0407   1.0000
           65    665   0.7043   0.0952   0.0724   1.0000
           66    663   0.2801   0.3319   0.0464   1.0000
           67    661   0.9154   0.2749   0.4074   1.0000
           68    662   0.3462   0.2610   0.6066   1.0000
           69    661   0.6737   0.6272   0.0723   1.0000
           70    655   0.2799   0.2921   0.0124   1.0000
           71    651   0.7077   0.8828   0.0687   1.0000
           72    650   0.1060   0.7390   0.1160   1.0000
           73    645   0.8151   0.3731   0.0101   1.0000
           74    643   0.7989   0.6891   0.4072   1.0000
           75    642   0.2302   0.4890   0.0153   1.0000
           76    642   0.1553   0.4035   0.1056   1.0000
           77    642   0.3242   0.7962   0.3599   1.0000
           78    639   0.1738   0.3966   0.8783   1.0000
           79    635   0.6108   0.1472   0.0969   1.0000
           80    631   0.1786   0.3682   0.1224   1.0000
           81    628   0.2176   0.0377   0.0584   1.0000
           82    628   0.5925   0.0139   0.0174   1.0000
           83    627   0.0541   0.7692   0.0557   1.0000
           84    625   0.1316   0.8930   0.1076   1.0000
           85    619   0.3735   0.6028   0.5619   1.0000
           86    615   0.0241   0.5526   0.1973   1.0000
           87    609   0.6406   0.3450   0.0823   1.0000
           88    608   0.5865   0.6349   0.0861   1.0000
           89    605   0.2222   0.5177   0.1087   1.0000
           90    605   0.0541   0.9357   0.1686   1.0000
           91    603   0.1168   0.1366   0.0321   1.0000
           92    598   0.1945   0.2601   0.0688   1.0000
           93    596   0.0542   0.9739   0.0820   1.0000
           94    596   0.2405   0.6886   0.1535   1.0000
           95    595   0.2435   0.8201   0.0186   1.0000
           96    592   0.0188   0.5128   0.1803   1.0000
           97    590   0.2491   0.5121   0.1626   1.0000
           98    589   0.9886   0.5735   0.2158   1.0000
           99    589   0.2304   0.0020   0.0252   1.0000
          100    589   0.2275   0.8579   0.0429   1.0000
          101    588   0.6964   0.5456   0.0389   1.0000
          102    587   0.2638   0.1542   0.0539   1.0000
          103    587   0.6908   0.7345   0.0987   1.0000
          104    586   0.6247   0.7700   0.0872   1.0000
          105    586   0.6672   0.3405   0.1244   1.0000
          106    586   0.9815   0.9603   0.1957   1.0000
          107    581   0.4386   0.1419   0.4634   1.0000
          108    579   0.1008   0.7398   0.1821   1.0000
          109    578   0.7148   0.7299   0.0475   1.0000
          110    579   0.5850   0.0074   0.0796   1.0000
          111    577   0.9997   0.6128   0.2346   1.0000
          112    576   0.5605   0.0538   0.6976   1.0000
          113    575   0.6047   0.7326   0.0798   1.0000
          114    572   0.0365   0.8082   0.0295   1.0000
          115    572   0.8958   0.0714   0.3072   1.0000
          116    571   0.2767   0.6321   0.5963   1.0000
          117    566   0.1676   0.0645   0.1289   1.0000
          118    566   0.1222   0.0658   0.1310   1.0000
          119    563   0.5654   0.5191   0.0887   1.0000
          120    561   0.0665   0.9345   0.1088   1.0000
          121    560   0.9027   0.9338   0.4471   1.0000
          122    559   0.0542   0.6304   0.0274   1.0000
          123    553   0.7691   0.2337   0.0845   1.0000
          124    551   0.7274   0.1265   0.1860   1.0000
          125    548   0.0610   0.5792   0.2066   1.0000
          126    544   0.0146   0.3939   0.3242   1.0000
          127    542   0.7264   0.2459   0.1058   1.0000
          128    538   0.2403   0.8950   0.1731   1.0000
          129    537   0.0086   0.9304   0.1790   1.0000
          130    535   0.9995   0.3736   0.1103   1.0000
          131    534   0.1928   0.8426   0.5298   1.0000
          132    530   0.7386   0.8788   0.0222   1.0000
          133    531   0.6510   0.5942   0.0819   1.0000
          134    526   0.6869   0.9254   0.1829   1.0000
          135    524   0.0100   0.3017   0.4833   1.0000
          136    524   0.9911   0.1169   0.4879   1.0000
          137    523   0.8401   0.2084   0.1153   1.0000
          138    518   0.6891   0.1128   0.4882   1.0000
          139    515   0.7012   0.5022   0.0223   1.0000
          140    514   0.0405   0.0087   0.9947   1.0000
          141    511   0.6725   0.5545   0.0855   1.0000
          142    509   0.8034   0.4047   0.0997   1.0000
          143    509   0.8950   0.7393   0.7360   1.0000
          144    506   0.5744   0.8589   0.0248   1.0000
          145    506   0.1066   0.2531   0.0451   1.0000
          146    498   0.9215   0.8332   0.1770   1.0000
          147    497   0.1831   0.0300   0.0941   1.0000
          148    497   0.4040   0.3055   0.4084   1.0000
          149    494   0.0427   0.6156   0.2253   1.0000
          150    494   0.7155   0.1167   0.5406   1.0000
          151    493   0.9959   0.0711   0.1020   1.0000
          152    493   0.9937   0.8534   0.1604   1.0000
          153    492   0.9781   0.4959   0.1788   1.0000
          154    492   0.9460   0.5146   0.1938   1.0000
          155    489   0.7971   0.2200   0.1286   1.0000
          156    487   0.2405   0.5504   0.1982   1.0000
          157    487   0.6335   0.2940   0.2257   1.0000
          158    479   0.5321   0.0003   0.1528   1.0000
          159    476   0.2050   0.1885   0.1528   1.0000
          160    473   0.0528   0.7352   0.1954   1.0000
          161    470   0.3830   0.2221   0.7072   1.0000
          162    468   0.7955   0.3726   0.0529   1.0000
          163    466   0.7263   0.5161   0.6378   1.0000
          164    461   0.6950   0.0971   0.1758   1.0000
          165    459   0.2918   0.8205   0.0078   1.0000
          166    458   0.7221   0.7400   0.1486   1.0000
          167    458   0.1927   0.8883   0.1658   1.0000
          168    457   0.6283   0.3873   0.0666   1.0000
          169    457   0.1860   0.3737   0.1843   1.0000
          170    454   0.8399   0.3893   0.1393   1.0000
          171    450   0.9745   0.3520   0.0728   1.0000
          172    449   0.5703   0.4864   0.0528   1.0000
          173    447   0.4522   0.6897   0.3994   1.0000
          174    443   0.3536   0.3716   0.2541   1.0000
          175    440   0.0623   0.2440   0.0693   1.0000
          176    441   0.9438   0.9039   0.1881   1.0000
          177    439   0.4465   0.1312   0.3635   1.0000
          178    438   0.3201   0.8022   0.0496   1.0000
          179    436   0.7508   0.4496   0.1414   1.0000
          180    436   0.2932   0.5095   0.1467   1.0000
          181    434   0.6573   0.9160   0.2278   1.0000
          182    433   0.7440   0.0458   0.0193   1.0000
          183    431   0.9935   0.3623   0.1652   1.0000
          184    426   0.4616   0.5836   0.0245   1.0000
          185    425   0.2996   0.0579   0.3593   1.0000
          186    423   0.5511   0.4422   0.7143   1.0000
          187    420   0.9356   0.6679   0.2614   1.0000
          188    420   0.2857   0.6791   0.1414   1.0000
          189    419   0.3134   0.3293   0.0894   1.0000
          190    419   0.4937   0.8420   0.1255   1.0000
          191    416   0.3227   0.7917   0.3001   1.0000
          192    416   0.5738   0.6280   0.1903   1.0000
          193    415   0.8038   0.0661   0.0836   1.0000
          194    410   0.9136   0.8761   0.1917   1.0000
          195    409   0.3442   0.7656   0.0394   1.0000
          196    409   0.2368   0.7286   0.1894   1.0000
          197    405   0.1148   0.1306   0.1659   1.0000
          198    404   0.3570   0.3359   0.0674   1.0000
          199    403   0.6106   0.2175   0.2295   1.0000
          200    403   0.1604   0.4033   0.7802   1.0000
          201    402   0.9647   0.8220   0.1670   1.0000
          202    400   0.3550   0.0747   0.8197   1.0000
          203    398   0.1372   0.1116   0.9974   1.0000
          204    396   0.0599   0.2379   0.1266   1.0000
          205    397   0.3837   0.3752   0.2102   1.0000
          206    395   0.2079   0.3378   0.2133   1.0000
          207    391   0.0483   0.4146   0.0538   1.0000
          208    389   0.3733   0.0594   0.0024   1.0000
          209    386   0.4203   0.6899   0.2540   1.0000
          210    386   0.3827   0.8302   0.2553   1.0000
          211    380   0.3538   0.7412   0.0048   1.0000
          212    379   0.5406   0.0036   0.0931   1.0000
          213    378   0.6822   0.4422   0.8166   1.0000
          214    374   0.7892   0.0353   0.0478   1.0000
          215    372   0.4587   0.7094   0.2336   1.0000
          216    372   0.8616   0.1916   0.1675   1.0000
          217    372   0.0272   0.3804   0.1943   1.0000
          218    360   0.9594   0.0665   0.1365   1.0000
          219    361   0.7871   0.8449   0.2246   1.0000
          220    360   0.4279   0.8216   0.2411   1.0000
          221    360   0.8654   0.2401   0.0928   1.0000
          222    355   0.7977   0.8481   0.0711   1.0000
          223    355   0.3648   0.7581   0.0999   1.0000
          224    353   0.4192   0.3442   0.0218   1.0000
          225    348   0.1027   0.0978   0.1544   1.0000
          226    349   0.1059   0.2678   0.6134   1.0000
          227    344   0.9431   0.3249   0.0970   1.0000
          228    343   0.3640   0.4430   0.2380   1.0000
          229    338   0.8316   0.3519   0.1699   1.0000
          230    337   0.7518   0.5617   0.8211   1.0000
          231    337   0.9818   0.6064   0.0588   1.0000
          232    336   0.9613   0.8973   0.3941   1.0000
          233    332   0.3931   0.4176   0.2062   1.0000
          234    333   0.0744   0.4534   0.4497   1.0000
          235    328   0.5919   0.6691   0.2070   1.0000
          236    325   0.6575   0.8349   0.2322   1.0000
          237    325   0.2593   0.8728   0.2194   1.0000
          238    324   0.6548   0.4306   0.2150   1.0000
          239    322   0.5379   0.8648   0.1806   1.0000
          240    320   0.5315   0.8301   0.1484   1.0000
          241    312   0.9351   0.3210   0.1540   1.0000
          242    311   0.5430   0.6135   0.2347   1.0000
          243    311   0.9385   0.2027   0.6371   1.0000
          244    310   0.3839   0.3140   0.0464   1.0000
          245    309   0.8331   0.5327   0.0920   1.0000
          246    309   0.4962   0.8927   0.1808   1.0000
          247    305   0.1790   0.2985   0.2187   1.0000
          248    305   0.3748   0.3861   0.0638   1.0000
          249    302   0.0500   0.4065   0.1623   1.0000
          250    301   0.4707   0.8707   0.1377   1.0000
          251    300   0.8252   0.9725   0.2194   1.0000
          252    300   0.0379   0.1195   0.0292   1.0000
          253    297   0.7517   0.7055   0.1620   1.0000
          254    294   0.4169   0.3802   0.0391   1.0000
          255    294   0.7685   0.5586   0.3081   1.0000
          256    290   0.0637   0.2730   0.1549   1.0000
          257    286   0.9426   0.9146   0.0366   1.0000
          258    284   0.4795   0.0029   0.1616   1.0000
          259    285   0.4627   0.7497   0.2223   1.0000
          260    277   0.8367   0.5107   0.9970   1.0000
          261    272   0.3588   0.4235   0.0757   1.0000
          262    272   0.6273   0.4611   0.1968   1.0000
          263    270   0.6184   0.4979   0.2234   1.0000
          264    270   0.5266   0.3618   0.5933   1.0000
          265    267   0.4006   0.3338   0.1918   1.0000
          266    266   0.1661   0.0212   0.2126   1.0000
          267    265   0.4310   0.7775   0.2452   1.0000
          268    264   0.4490   0.5620   0.1334   1.0000
          269    262   0.3246   0.4801   0.9951   1.0000
          270    261   0.7277   0.6695   0.1901   1.0000
          271    260   0.8215   0.5525   0.0698   1.0000
          272    247   0.6717   0.4269   0.6223   1.0000
          273    247   0.3633   0.3028   0.2477   1.0000
          274    243   0.3887   0.3010   0.2025   1.0000
          275    239   0.3828   0.7054   0.0048   1.0000
          276    239   0.9641   0.3372   0.1889   1.0000
          277    229   0.0101   0.2226   0.1400   1.0000
          278    219   0.5696   0.3297   0.4203   1.0000
          279    215   0.3508   0.7898   0.1297   1.0000
          280    212   0.7887   0.7152   0.1838   1.0000
          281    212   0.0582   0.1064   0.6399   1.0000
          282    210   0.4566   0.2722   0.3910   1.0000
          283    210   0.1176   0.5506   0.5709   1.0000
          284    209   0.4688   0.8179   0.0963   1.0000
          285    207   0.9433   0.9349   0.4087   1.0000
          286    206   0.5222   0.3153   0.0453   1.0000
          287    206   0.3464   0.9756   0.1052   1.0000
          288    204   0.1578   0.8535   0.0939   1.0000
          289    202   0.3876   0.6018   0.1337   1.0000
          290    196   0.9855   0.3553   0.0191   1.0000
          291    195   0.5222   0.3417   0.1765   1.0000
          292    193   0.4513   0.5344   0.3144   1.0000
          293    192   0.5268   0.3331   0.1171   1.0000
          294    191   0.0766   0.9608   0.4573   1.0000
          295    190   0.5168   0.3044   0.1412   1.0000
          296    184   0.0010   0.4880   0.6591   1.0000
          297    183   0.3239   0.8190   0.1050   1.0000
          298    181   0.9294   0.1001   0.1300   1.0000
          299    177   0.9165   0.6919   0.2207   1.0000
          300    176   0.9249   0.1330   0.4172   1.0000
          301    173   0.5006   0.3818   0.0141   1.0000
          302    174   0.6553   0.4083   0.5289   1.0000
          303    171   0.8286   0.4887   0.5691   1.0000
          304    170   0.5725   0.6750   0.4208   1.0000
          305    166   0.3819   0.1005   0.1148   1.0000
          306    164   0.4289   0.1592   0.0443   1.0000
          307    164   0.3319   0.9548   0.0413   1.0000
          308    161   0.3780   0.2432   0.0772   1.0000
          309    160   0.8233   0.9564   0.1674   1.0000
          310    156   0.4905   0.4561   0.2156   1.0000
          311    156   0.9294   0.8965   0.9926   1.0000
          312    155   0.0798   0.7364   0.0462   1.0000
          313    151   0.7372   0.8034   0.0084   1.0000
          314    150   0.0838   0.1972   0.1946   1.0000
          315    148   0.7071   0.0195   0.0337   1.0000
          316    148   0.4283   0.5959   0.1569   1.0000
          317    147   0.9084   0.4581   0.1794   1.0000
          318    144   0.5755   0.9512   0.4204   1.0000
          319    143   0.9561   0.4182   0.0137   1.0000
          320    138   0.4562   0.9249   0.1886   1.0000
          321    138   0.3643   0.0943   0.2032   1.0000
          322    137   0.2147   0.2195   0.0599   1.0000
          323    137   0.3968   0.7017   0.0734   1.0000
          324    137   0.6848   0.7321   0.2104   1.0000
          325    136   0.6424   0.1226   0.7897   1.0000
          326    136   0.3760   0.9245   0.1606   1.0000
          327    130   0.4607   0.2496   0.0023   1.0000
------------------------------------------------------------------------------

  COPY OF FILE.CDR:
  ==== == =======

gramicidin_A   C900 H1440  O186  N160  Sol=21                                   
CELL                                                                            
31.595  32.369  24.219  90.  90.  90.                                           
LATTICE                                                                         
P                                                                               
SYMMETRY                                                                        
X, Y, Z                                                                         
1/2-X, -Y, 1/2+Z                                                                
-X, 1/2+Y, 1/2-Z                                                                
1/2+X, 1/2-Y, -Z                                                                
CONTENT                                                                         
C    H                                                                          
1344 400                                                                        
&CONTROL                                                                        
IHKL=1,DSFOU=1.00,NSET=1,BINIT=0.4117650,NCYCLE=1000,RVMIN=100.,                
IATOMS=1,FSIGRO=2.5,FSIGDM=3.75,DELTLV=1.5,NITER=3,ifousg=1,                    
IBREAK=0,CCTLV=0.835,IPHASE=2/                                                  
++++++++++++++++++++++++++++++++++++++++++++++++++++++++++++++
   Job finished on 18- 1-2021   at 17:28:11
   Elapsed time:       404 seconds
++++++++++++++++++++++++++++++++++++++++++++++++++++++++++++++
