# Supplementary material for: A new density-modification procedure extending the application of the recent |ρ|-based phasing algorithm to larger crystal structures
Source: Acta Crystallogr A Found Adv. 2021 Jun 21;77(Pt 4):339–47. doi: 10.1107/S2053273321004915 (PMC8248888; doi:10.1107/S2053273321004915)
Supplement: Supplementary file 1 [file a-77-00339-sup1.zip › Suppl_material/A1_A2_B1_weak/sol3_A1_trichovirin.CIF]

data_XLENS 

loop_
_symmetry_equiv_pos_as_xyz
 +X,+Y,+Z 

_cell_length_a       24.28400
_cell_length_b        9.98600
_cell_length_c       37.56700
_cell_angle_alpha    90.0000
_cell_angle_beta     97.1500
_cell_angle_gamma    90.0000

loop_
_atom_site_label
_atom_site_type_symbol
_atom_site_fract_x
_atom_site_fract_y
_atom_site_fract_z
_atom_site_occupancy
_atom_site_U_iso_or_equiv
_atom_site_thermal_displace_type
A1    O      0.45884   0.95681   0.89643   1.00000   0.068  Uiso
A2    O      0.91918   0.03467   0.42015   1.00000   0.068  Uiso
A3    O      0.41359   0.32006   0.12607   1.00000   0.068  Uiso
A4    O      0.53928   0.45673   0.10167   1.00000   0.068  Uiso
A5    O      0.01662   0.31344   0.43590   1.00000   0.068  Uiso
A6    O      0.98191   0.81398   0.56292   1.00000   0.068  Uiso
A7    O      0.58482   0.81921   0.87298   1.00000   0.068  Uiso
A8    O      0.05880   0.03290   0.59889   1.00000   0.068  Uiso
A9    O      0.48443   0.79848   0.98425   1.00000   0.068  Uiso
A10   O      0.76722   0.87781   0.06999   1.00000   0.068  Uiso
A11   O      0.81537   0.93400   0.44748   1.00000   0.068  Uiso
A12   O      0.93845   0.53268   0.39978   1.00000   0.068  Uiso
A13   O      0.07913   0.53466   0.57878   1.00000   0.068  Uiso
A14   O      0.27547   0.03037   0.90399   1.00000   0.068  Uiso
A15   O      0.41733   0.53583   0.14398   1.00000   0.068  Uiso
A16   O      0.51360   0.29971   0.01449   1.00000   0.068  Uiso
A17   O      0.54466   0.01115   0.92316   1.00000   0.068  Uiso
A18   O      0.01410   0.87187   0.51220   1.00000   0.068  Uiso
A19   O      0.22673   0.09608   0.57919   1.00000   0.068  Uiso
A20   O      0.18312   0.43367   0.55167   1.00000   0.068  Uiso
A21   O      0.43380   0.46100   0.91757   1.00000   0.068  Uiso
A22   O      0.22980   0.37725   0.92932   1.00000   0.068  Uiso
A23   O      0.94190   0.91232   0.63703   1.00000   0.068  Uiso
A24   O      0.30878   0.50734   0.86381   1.00000   0.068  Uiso
A25   O      0.72270   0.53025   0.09418   1.00000   0.068  Uiso
A26   O      0.77106   0.59551   0.41946   1.00000   0.068  Uiso
A27   O      0.18198   0.70545   0.57121   1.00000   0.068  Uiso
A28   O      0.56388   0.96102   0.08100   1.00000   0.068  Uiso
A29   O      0.02692   0.59057   0.41961   1.00000   0.068  Uiso
A30   O      0.66984   0.13227   0.08607   1.00000   0.068  Uiso
A31   O      0.32777   0.63330   0.91226   1.00000   0.068  Uiso
A32   O      0.68830   0.00813   0.13508   1.00000   0.068  Uiso
A33   O      0.55811   0.16275   0.10685   1.00000   0.068  Uiso
A34   O      0.45253   0.51058   0.07510   1.00000   0.068  Uiso
A35   O      0.97169   0.09105   0.57926   1.00000   0.068  Uiso
A36   O      0.98441   0.37226   0.48664   1.00000   0.068  Uiso
A37   O      0.33754   0.58346   0.07691   1.00000   0.068  Uiso
A38   O      0.52925   0.73537   0.93814   1.00000   0.068  Uiso
A39   O      0.43984   0.66313   0.89203   1.00000   0.068  Uiso
A40   O      0.48506   0.32438   0.03575   1.00000   0.068  Uiso
A41   O      0.66015   0.08244   0.92132   1.00000   0.068  Uiso
A42   O      0.58128   0.03487   0.85515   1.00000   0.068  Uiso
A43   O      0.05378   0.41338   0.36157   1.00000   0.068  Uiso
A44   O      0.53151   0.97523   0.95709   1.00000   0.068  Uiso
A45   O      0.71359   0.72159   0.12587   1.00000   0.068  Uiso
A46   O      0.81585   0.20509   0.42735   1.00000   0.068  Uiso
A47   O      0.46977   0.23686   0.06086   1.00000   0.068  Uiso
A48   O      0.50322   0.99811   0.89325   1.00000   0.068  Uiso
A49   O      0.32088   0.36112   0.93263   1.00000   0.068  Uiso
A50   O      0.67667   0.86005   0.06577   1.00000   0.068  Uiso
A51   O      0.78746   0.08317   0.37728   1.00000   0.068  Uiso
A52   O      0.51312   0.82354   0.96316   1.00000   0.068  Uiso
A53   O      0.04217   0.62856   0.34731   1.00000   0.068  Uiso
A54   O      0.99133   0.90282   0.53805   1.00000   0.068  Uiso
A55   O      0.95612   0.12828   0.65173   1.00000   0.068  Uiso
A56   O      0.99928   0.67587   0.56127   1.00000   0.068  Uiso
A57   O      0.28388   0.22456   0.87281   1.00000   0.068  Uiso
A58   O      0.77167   0.78702   0.38729   1.00000   0.068  Uiso
A59   O      0.22668   0.28832   0.61124   1.00000   0.068  Uiso
A60   O      0.72400   0.94386   0.44703   1.00000   0.068  Uiso
A61   O      0.99937   0.17415   0.43728   1.00000   0.068  Uiso
A62   O      0.20986   0.58340   0.62084   1.00000   0.068  Uiso
A63   O      0.82052   0.78562   0.44822   1.00000   0.068  Uiso
A64   O      0.85729   0.15737   0.59306   1.00000   0.068  Uiso
A65   O      0.67042   0.71739   0.06237   1.00000   0.068  Uiso
A66   O      0.53927   0.06740   0.08181   1.00000   0.068  Uiso
A67   O      0.29157   0.15226   0.90357   1.00000   0.068  Uiso
A68   O      0.45928   0.56751   0.91655   1.00000   0.068  Uiso
A69   O      0.46693   0.47676   0.04166   1.00000   0.068  Uiso
A70   O      0.23971   0.78049   0.11862   1.00000   0.068  Uiso
A71   O      0.13806   0.65715   0.40616   1.00000   0.068  Uiso
A72   O      0.49274   0.49855   0.10537   1.00000   0.068  Uiso
A73   O      0.91814   0.24247   0.39579   1.00000   0.068  Uiso
A74   O      0.00564   0.40228   0.46023   1.00000   0.068  Uiso
A75   O      0.72386   0.93231   0.07036   1.00000   0.068  Uiso
A76   O      0.05355   0.64962   0.58148   1.00000   0.068  Uiso
A77   O      0.30324   0.90102   0.15416   1.00000   0.068  Uiso
A78   O      0.17759   0.28551   0.55034   1.00000   0.068  Uiso
A79   O      0.27463   0.44521   0.55182   1.00000   0.068  Uiso
A80   O      0.66525   0.72369   0.19585   1.00000   0.068  Uiso
A81   O      0.83602   0.62483   0.18575   1.00000   0.068  Uiso
A82   O      0.16123   0.12299   0.81311   1.00000   0.068  Uiso
A83   O      0.94500   0.14854   0.41708   1.00000   0.068  Uiso
A84   O      0.82049   0.16502   0.39307   1.00000   0.068  Uiso
A85   O      0.22621   0.65363   0.55342   1.00000   0.068  Uiso
A86   O      0.27452   0.43251   0.92884   1.00000   0.068  Uiso
A87   O      0.27954   0.65032   0.96261   1.00000   0.068  Uiso
A88   O      0.70665   0.65291   0.09493   1.00000   0.068  Uiso
A89   O      0.47555   0.53423   0.14055   1.00000   0.068  Uiso
A90   O      0.77787   0.23670   0.72290   1.00000   0.068  Uiso
A91   O      0.71875   0.15080   0.03567   1.00000   0.068  Uiso
A92   O      0.98017   0.57770   0.39394   1.00000   0.068  Uiso
A93   O      0.58202   0.00209   0.98443   1.00000   0.068  Uiso
A94   O      0.22580   0.86850   0.35679   1.00000   0.068  Uiso
A95   O      0.32721   0.21686   0.93680   1.00000   0.068  Uiso
A96   O      0.33352   0.22318   0.80294   1.00000   0.068  Uiso
A97   O      0.51073   0.59377   0.93864   1.00000   0.068  Uiso
A98   O      0.22109   0.73861   0.27651   1.00000   0.068  Uiso
A99   O      0.25343   0.17641   0.83893   1.00000   0.068  Uiso
A100  O      0.17680   0.66417   0.60550   1.00000   0.068  Uiso
A101  O      0.48734   0.09445   0.06014   1.00000   0.068  Uiso
A102  O      0.01781   0.07788   0.60511   1.00000   0.068  Uiso
A103  O      0.77256   0.36865   0.64228   1.00000   0.068  Uiso
A104  O      0.52146   0.03404   0.85835   1.00000   0.068  Uiso
A105  O      0.69506   0.40213   0.84417   1.00000   0.068  Uiso
A106  O      0.75508   0.28579   0.87785   1.00000   0.068  Uiso
A107  O      0.77145   0.15381   0.44560   1.00000   0.068  Uiso
A108  O      0.08037   0.74404   0.60256   1.00000   0.068  Uiso
A109  O      0.76854   0.99700   0.44529   1.00000   0.068  Uiso
A110  O      0.39160   0.64628   0.86597   1.00000   0.068  Uiso
A111  O      0.57067   0.50257   0.89364   1.00000   0.068  Uiso
A112  O      0.86563   0.22501   0.37265   1.00000   0.068  Uiso
A113  O      0.38917   0.42948   0.13498   1.00000   0.068  Uiso
A114  O      0.41616   0.50393   0.01410   1.00000   0.068  Uiso
A115  O      0.97478   0.05246   0.54348   1.00000   0.068  Uiso
A116  O      0.65630   0.09355   0.11681   1.00000   0.068  Uiso
A117  O      0.87648   0.74808   0.44728   1.00000   0.068  Uiso
A118  O      0.61393   0.67346   0.06150   1.00000   0.068  Uiso
A119  O      0.64393   0.24086   0.06312   1.00000   0.068  Uiso
A120  O      0.30518   0.62177   0.09788   1.00000   0.068  Uiso
A121  O      0.22060   0.71638   0.51831   1.00000   0.068  Uiso
A122  O      0.22911   0.49770   0.55291   1.00000   0.068  Uiso
A123  O      0.64163   0.69388   0.33760   1.00000   0.068  Uiso
A124  O      0.77794   0.21661   0.48073   1.00000   0.068  Uiso
A125  O      0.22274   0.59597   0.18125   1.00000   0.068  Uiso
A126  O      0.60651   0.14654   0.13270   1.00000   0.068  Uiso
A127  O      0.42723   0.00283   0.10508   1.00000   0.068  Uiso
A128  O      0.74423   0.67817   0.15990   1.00000   0.068  Uiso
A129  O      0.15442   0.81044   0.54981   1.00000   0.068  Uiso
A130  O      0.69309   0.12096   0.90140   1.00000   0.068  Uiso
A131  O      0.80294   0.73333   0.48381   1.00000   0.068  Uiso
A132  O      0.60974   0.92883   0.86422   1.00000   0.068  Uiso
A133  O      0.69558   0.04838   0.86888   1.00000   0.068  Uiso
A134  O      0.72630   0.73237   0.19036   1.00000   0.068  Uiso
A135  O      0.35282   0.74592   0.93643   1.00000   0.068  Uiso
A136  O      0.21208   0.21246   0.58042   1.00000   0.068  Uiso
A137  O      0.28048   0.58226   0.92689   1.00000   0.068  Uiso
A138  O      0.71747   0.08328   0.07207   1.00000   0.068  Uiso
A139  O      0.35628   0.19568   0.66081   1.00000   0.068  Uiso
A140  O      0.75066   0.80578   0.32224   1.00000   0.068  Uiso
A141  O      0.12109   0.24871   0.55186   1.00000   0.068  Uiso
A142  O      0.26270   0.75762   0.28584   1.00000   0.068  Uiso
A143  O      0.02369   0.55192   0.45538   1.00000   0.068  Uiso
A144  O      0.98864   0.62508   0.35609   1.00000   0.068  Uiso
A145  O      0.00901   0.12440   0.64289   1.00000   0.068  Uiso
A146  O      0.73631   0.25805   0.71307   1.00000   0.068  Uiso
A147  O      0.16094   0.63688   0.35025   1.00000   0.068  Uiso
A148  O      0.71180   0.37410   0.69825   1.00000   0.068  Uiso
A149  O      0.08755   0.90653   0.80633   1.00000   0.068  Uiso
A150  O      0.84264   0.31000   0.44866   1.00000   0.068  Uiso
A151  O      0.38381   0.17277   0.93696   1.00000   0.068  Uiso
A152  O      0.29748   0.54177   0.12719   1.00000   0.068  Uiso
A153  N      0.13170   0.72381   0.62639   1.00000   0.068  Uiso
A154  N      0.72350   0.24989   0.90570   1.00000   0.068  Uiso
A155  N      0.26770   0.23630   0.80952   1.00000   0.068  Uiso
A156  N      0.34176   0.59329   0.88190   1.00000   0.068  Uiso
A157  N      0.80736   0.34433   0.47467   1.00000   0.068  Uiso
A158  N      0.78613   0.71245   0.41847   1.00000   0.068  Uiso
A159  N      0.19559   0.23396   0.51506   1.00000   0.068  Uiso
A160  N      0.16416   0.02082   0.33314   1.00000   0.068  Uiso
A161  N      0.91896   0.07789   0.52001   1.00000   0.068  Uiso
A162  N      0.32483   0.41349   0.13551   1.00000   0.068  Uiso
A163  N      0.73796   0.73784   0.35672   1.00000   0.068  Uiso
A164  N      0.54329   0.21949   0.82188   1.00000   0.068  Uiso
A165  N      0.26796   0.96803   0.42827   1.00000   0.068  Uiso
A166  N      0.27074   0.74803   0.09155   1.00000   0.068  Uiso
A167  N      0.73369   0.36112   0.84829   1.00000   0.068  Uiso
A168  N      0.34705   0.28492   0.76982   1.00000   0.068  Uiso
A169  N      0.40382   0.65834   0.15979   1.00000   0.068  Uiso
A170  N      0.26018   0.23918   0.64144   1.00000   0.068  Uiso
A171  N      0.24616   0.30577   0.67650   1.00000   0.068  Uiso
A172  N      0.49566   0.67925   0.15076   1.00000   0.068  Uiso
A173  N      0.83754   0.13906   0.64886   1.00000   0.068  Uiso
A174  N      0.50208   0.17861   0.84806   1.00000   0.068  Uiso
A175  N      0.45468   0.71943   0.17639   1.00000   0.068  Uiso
A176  N      0.77550   0.09348   0.81729   1.00000   0.068  Uiso
A177  N      0.94689   0.58978   0.60908   1.00000   0.068  Uiso
A178  N      0.37558   0.77515   0.84758   1.00000   0.068  Uiso
A179  N      0.66941   0.92000   0.86094   1.00000   0.068  Uiso
A180  N      0.18980   0.18148   0.83995   1.00000   0.068  Uiso
A181  N      0.80796   0.68139   0.15823   1.00000   0.068  Uiso
A182  N      0.29471   0.61633   0.34903   1.00000   0.068  Uiso
A183  N      0.92068   0.00601   0.64610   1.00000   0.068  Uiso
A184  N      0.31022   0.77690   0.95782   1.00000   0.068  Uiso
A185  N      0.94422   0.25598   0.67001   1.00000   0.068  Uiso
A186  N      0.20343   0.96214   0.33243   1.00000   0.068  Uiso
A187  N      0.19587   0.83584   0.38599   1.00000   0.068  Uiso
A188  N      0.90808   0.40447   0.19104   1.00000   0.068  Uiso
A189  N      0.23685   0.84090   0.41943   1.00000   0.068  Uiso
A190  N      0.83328   0.19962   0.61565   1.00000   0.068  Uiso
A191  N      0.69378   0.67031   0.02889   1.00000   0.068  Uiso
A192  N      0.28625   0.87451   0.30079   1.00000   0.068  Uiso
A193  N      0.72922   0.46799   0.57056   1.00000   0.068  Uiso
A194  N      0.17135   0.24401   0.86547   1.00000   0.068  Uiso
A195  N      0.83481   0.52021   0.66606   1.00000   0.068  Uiso
A196  N      0.37376   0.03010   0.20788   1.00000   0.068  Uiso
A197  N      0.07196   0.51660   0.34995   1.00000   0.068  Uiso
A198  N      0.23874   0.76225   0.05648   1.00000   0.068  Uiso
A199  N      0.26886   0.86422   0.15087   1.00000   0.068  Uiso
A200  N      0.59520   0.15762   0.83921   1.00000   0.068  Uiso
A201  N      0.76039   0.34079   0.57999   1.00000   0.068  Uiso
A202  N      0.30520   0.17070   0.97006   1.00000   0.068  Uiso
A203  N      0.84461   0.35041   0.35637   1.00000   0.068  Uiso
A204  N      0.19006   0.84450   0.52437   1.00000   0.068  Uiso
A205  N      0.03108   0.15202   0.84102   1.00000   0.068  Uiso
A206  N      0.07944   0.58242   0.47767   1.00000   0.068  Uiso
A207  N      0.70414   0.11780   0.65009   1.00000   0.068  Uiso
A208  N      0.86147   0.13555   0.89939   1.00000   0.068  Uiso
A209  N      0.05446   0.75670   0.32925   1.00000   0.068  Uiso
A210  N      0.13745   0.63622   0.09963   1.00000   0.068  Uiso
A211  N      0.90522   0.51386   0.12486   1.00000   0.068  Uiso
A212  N      0.82596   0.74417   0.13281   1.00000   0.068  Uiso
A213  N      0.62509   0.53007   0.79097   1.00000   0.068  Uiso
A214  N      0.75390   0.26666   0.94003   1.00000   0.068  Uiso
A215  N      0.15393   0.85170   0.64236   1.00000   0.068  Uiso
A216  N      0.05129   0.08954   0.38957   1.00000   0.068  Uiso
A217  C      0.80240   0.33713   0.61321   1.00000   0.068  Uiso
A218  C      0.62216   0.27403   0.15122   1.00000   0.068  Uiso
A219  C      0.58463   0.58001   0.40107   1.00000   0.068  Uiso
A220  C      0.09907   0.84907   0.76995   1.00000   0.068  Uiso
A221  C      0.12939   0.51687   0.34025   1.00000   0.068  Uiso
A222  C      0.16572   0.69938   0.38324   1.00000   0.068  Uiso
A223  C      0.87705   0.13278   0.34213   1.00000   0.068  Uiso
A224  C      0.65036   0.78471   0.22790   1.00000   0.068  Uiso
A225  C      0.68443   0.15364   0.72119   1.00000   0.068  Uiso
A226  C      0.54180   0.69230   0.80643   1.00000   0.068  Uiso
A227  C      0.41295   0.08031   0.59816   1.00000   0.068  Uiso
A228  C      0.68625   0.27709   0.04153   1.00000   0.068  Uiso
A229  C      0.09329   0.01400   0.87429   1.00000   0.068  Uiso
A230  C      0.31325   0.65264   0.27782   1.00000   0.068  Uiso
A231  C      0.96640   0.65569   0.15781   1.00000   0.068  Uiso
A232  C      0.95999   0.56882   0.57203   1.00000   0.068  Uiso
A233  C      0.79613   0.46235   0.66615   1.00000   0.068  Uiso
A234  C      0.03846   0.06911   0.42651   1.00000   0.068  Uiso
A235  C      0.64360   0.15128   0.68892   1.00000   0.068  Uiso
A236  C      0.67852   0.87973   0.82484   1.00000   0.068  Uiso
A237  C      0.31664   0.37759   0.17375   1.00000   0.068  Uiso
A238  C      0.89828   0.34926   0.22867   1.00000   0.068  Uiso
A239  C      0.12023   0.63221   0.65629   1.00000   0.068  Uiso
A240  C      0.21013   0.89550   0.04783   1.00000   0.068  Uiso
A241  C      0.44392   0.99295   0.06599   1.00000   0.068  Uiso
A242  C      0.55461   0.49544   0.93237   1.00000   0.068  Uiso
A243  C      0.56897   0.45917   0.33208   1.00000   0.068  Uiso
A244  C      0.32503   0.25106   0.63815   1.00000   0.068  Uiso
A245  C      0.40534   0.55229   0.83782   1.00000   0.068  Uiso
A246  C      0.45587   0.18832   0.19112   1.00000   0.068  Uiso
A247  C      0.67041   0.75976   0.36301   1.00000   0.068  Uiso
A248  C      0.86363   0.01316   0.65584   1.00000   0.068  Uiso
A249  C      0.17103   0.77589   0.16988   1.00000   0.068  Uiso
A250  C      0.91617   0.10213   0.85711   1.00000   0.068  Uiso
A251  C      0.69533   0.80876   0.88736   1.00000   0.068  Uiso
A252  C      0.97389   0.25765   0.17846   1.00000   0.068  Uiso
A253  C      0.16437   0.40854   0.36040   1.00000   0.068  Uiso
A254  C      0.43008   0.96026   0.66695   1.00000   0.068  Uiso
A255  C      0.24447   0.01374   0.05380   1.00000   0.068  Uiso
A256  C      0.59211   0.05362   0.16131   1.00000   0.068  Uiso
A257  C      0.98480   0.76164   0.69732   1.00000   0.068  Uiso
A258  C      0.08237   0.60245   0.14260   1.00000   0.068  Uiso
A259  C      0.01382   0.25900   0.30153   1.00000   0.068  Uiso
A260  C      0.19527   0.27774   0.68718   1.00000   0.068  Uiso
A261  C      0.35352   0.64903   0.30875   1.00000   0.068  Uiso
A262  C      0.47680   0.21003   0.62459   1.00000   0.068  Uiso
A263  C      0.30272   0.30862   0.11182   1.00000   0.068  Uiso
A264  C      0.94551   0.36291   0.17144   1.00000   0.068  Uiso
A265  C      0.77731   0.37544   0.82383   1.00000   0.068  Uiso
A266  C      0.02434   0.75632   0.82040   1.00000   0.068  Uiso
A267  C      0.87365   0.06132   0.83090   1.00000   0.068  Uiso
A268  C      0.75166   0.51364   0.94595   1.00000   0.068  Uiso
A269  C      0.12484   0.56321   0.16842   1.00000   0.068  Uiso
A270  C      0.33837   0.31155   0.61036   1.00000   0.068  Uiso
A271  C      0.83151   0.90523   0.63811   1.00000   0.068  Uiso
A272  C      0.65844   0.80820   0.38846   1.00000   0.068  Uiso
A273  C      0.48780   0.81899   0.64701   1.00000   0.068  Uiso
A274  C      0.35075   0.07941   0.80363   1.00000   0.068  Uiso
A275  C      0.78683   0.39231   0.95074   1.00000   0.068  Uiso
A276  C      0.82637   0.28047   0.82719   1.00000   0.068  Uiso
A277  C      0.65744   0.11750   0.65547   1.00000   0.068  Uiso
A278  C      0.81906   0.15545   0.82437   1.00000   0.068  Uiso
A279  C      0.64837   0.57849   0.19496   1.00000   0.068  Uiso
A280  C      0.85006   0.32278   0.23167   1.00000   0.068  Uiso
A281  C      0.18285   0.89590   0.01033   1.00000   0.068  Uiso
A282  C      0.94092   0.41069   0.13276   1.00000   0.068  Uiso
A283  C      0.22060   0.87819   0.17506   1.00000   0.068  Uiso
A284  C      0.51968   0.71077   0.37508   1.00000   0.068  Uiso
A285  C      0.46012   0.91002   0.64190   1.00000   0.068  Uiso
A286  C      0.90624   0.60480   0.71744   1.00000   0.068  Uiso
A287  C      0.99965   0.31578   0.67934   1.00000   0.068  Uiso
A288  C      0.34220   0.61597   0.34259   1.00000   0.068  Uiso
A289  C      0.51053   0.31173   0.35084   1.00000   0.068  Uiso
A290  C      0.14957   0.82123   0.76655   1.00000   0.068  Uiso
A291  C      0.12434   0.49778   0.29769   1.00000   0.068  Uiso
A292  C      0.91764   0.61723   0.13631   1.00000   0.068  Uiso
A293  C      0.05692   0.91232   0.86659   1.00000   0.068  Uiso
A294  C      0.99949   0.81401   0.31936   1.00000   0.068  Uiso
A295  C      0.08770   0.06391   0.45455   1.00000   0.068  Uiso
A296  C      0.96455   0.76873   0.34892   1.00000   0.068  Uiso
A297  C      0.33604   0.69630   0.24748   1.00000   0.068  Uiso
A298  C      0.66100   0.19379   0.75070   1.00000   0.068  Uiso
A299  C      0.05214   0.85998   0.82691   1.00000   0.068  Uiso
A300  C      0.80005   0.77910   0.31211   1.00000   0.068  Uiso
A301  C      0.17925   0.65554   0.17415   1.00000   0.068  Uiso
A302  C      0.09475   0.11445   0.28052   1.00000   0.068  Uiso
A303  C      0.24454   0.97623   0.30455   1.00000   0.068  Uiso
A304  C      0.03245   0.26732   0.64947   1.00000   0.068  Uiso
A305  C      0.53832   0.41151   0.35693   1.00000   0.068  Uiso
A306  C      0.68628   0.44537   0.53609   1.00000   0.068  Uiso
A307  C      0.97657   0.48358   0.25864   1.00000   0.068  Uiso
A308  C      0.81374   0.39545   0.98799   1.00000   0.068  Uiso
A309  C      0.75351   0.47654   0.69444   1.00000   0.068  Uiso
A310  C      0.28899   0.14569   0.25284   1.00000   0.068  Uiso
A311  C      0.43029   0.19239   0.60942   1.00000   0.068  Uiso
A312  C      0.87317   0.99762   0.70094   1.00000   0.068  Uiso
A313  C      0.31305   0.94432   0.46332   1.00000   0.068  Uiso
A314  C      0.28165   0.51504   0.26881   1.00000   0.068  Uiso
A315  C      0.02018   0.98580   0.74095   1.00000   0.068  Uiso
A316  C      0.18022   0.18296   0.69524   1.00000   0.068  Uiso
A317  C      0.70923   0.64570   0.74639   1.00000   0.068  Uiso
A318  C      0.56801   0.68534   0.39095   1.00000   0.068  Uiso
A319  C      0.90923   0.56563   0.54439   1.00000   0.068  Uiso
A320  C      0.72366   0.61995   0.68860   1.00000   0.068  Uiso
A321  C      0.59651   0.48886   0.96227   1.00000   0.068  Uiso
A322  C      0.75378   0.56310   0.56833   1.00000   0.068  Uiso
A323  C      0.81883   0.62936   0.77630   1.00000   0.068  Uiso
A324  C      0.57099   0.40971   0.29719   1.00000   0.068  Uiso
A325  C      0.88743   0.78033   0.13156   1.00000   0.068  Uiso
A326  C      0.58491   0.35275   0.41853   1.00000   0.068  Uiso
A327  C      0.23902   0.07917   0.42844   1.00000   0.068  Uiso
A328  C      0.44460   0.95967   0.60111   1.00000   0.068  Uiso
A329  C      0.17630   0.32223   0.71075   1.00000   0.068  Uiso
A330  C      0.41424   0.85287   0.58003   1.00000   0.068  Uiso
A331  C      0.11087   0.27950   0.86750   1.00000   0.068  Uiso
A332  C      0.65051   0.25302   0.30236   1.00000   0.068  Uiso
A333  C      0.30547   0.16157   0.27724   1.00000   0.068  Uiso
A334  C      0.40122   0.98873   0.03644   1.00000   0.068  Uiso
A335  C      0.81433   0.22294   0.21009   1.00000   0.068  Uiso
A336  C      0.40165   0.33732   0.60642   1.00000   0.068  Uiso
A337  C      0.82327   0.81795   0.28644   1.00000   0.068  Uiso
A338  C      0.27594   0.11812   0.31192   1.00000   0.068  Uiso
A339  C      0.71740   0.01411   0.72924   1.00000   0.068  Uiso
A340  C      0.18376   0.72013   0.78803   1.00000   0.068  Uiso
A341  C      0.34763   0.75421   0.69622   1.00000   0.068  Uiso
A342  C      0.11238   0.02821   0.18566   1.00000   0.068  Uiso
A343  C      0.17981   0.13140   0.22292   1.00000   0.068  Uiso
A344  C      0.49592   0.53971   0.26914   1.00000   0.068  Uiso
A345  C      0.90109   0.15078   0.88646   1.00000   0.068  Uiso
A346  C      0.38604   0.57528   0.36777   1.00000   0.068  Uiso
A347  C      0.50077   0.04012   0.73055   1.00000   0.068  Uiso
A348  C      0.59670   0.83825   0.39371   1.00000   0.068  Uiso
A349  C      0.62750   0.40007   0.43889   1.00000   0.068  Uiso
A350  C      0.12845   0.84277   0.91474   1.00000   0.068  Uiso
A351  C      0.42662   0.91148   0.70127   1.00000   0.068  Uiso
A352  C      0.14065   0.97528   0.90232   1.00000   0.068  Uiso
A353  C      0.88675   0.52941   0.81342   1.00000   0.068  Uiso
A354  C      0.55302   0.46139   0.39733   1.00000   0.068  Uiso
A355  C      0.35200   0.22147   0.29303   1.00000   0.068  Uiso
A356  C      0.68804   0.66338   0.71719   1.00000   0.068  Uiso
A357  C      0.86685   0.34902   0.08180   1.00000   0.068  Uiso
A358  C      0.08674   0.79083   0.89099   1.00000   0.068  Uiso
A359  C      0.21704   0.09978   0.70587   1.00000   0.068  Uiso
A360  C      0.37166   0.87245   0.71241   1.00000   0.068  Uiso
A361  C      0.61151   0.07347   0.63045   1.00000   0.068  Uiso
A362  C      0.89150   0.79339   0.09055   1.00000   0.068  Uiso
A363  C      0.62339   0.36936   0.28630   1.00000   0.068  Uiso
A364  C      0.57146   0.85961   0.75268   1.00000   0.068  Uiso
A365  C      0.10621   0.29576   0.90821   1.00000   0.068  Uiso
A366  C      0.91043   0.29079   0.10775   1.00000   0.068  Uiso
A367  C      0.41894   0.43529   0.63091   1.00000   0.068  Uiso
A368  C      0.06849   0.96138   0.74318   1.00000   0.068  Uiso
A369  C      0.64588   0.72143   0.70643   1.00000   0.068  Uiso
A370  C      0.57902   0.93443   0.36617   1.00000   0.068  Uiso
A371  C      0.52907   0.22026   0.69567   1.00000   0.068  Uiso
A372  C      0.19690   0.02964   0.17128   1.00000   0.068  Uiso
A373  C      0.63762   0.53035   0.42336   1.00000   0.068  Uiso
A374  C      0.78035   0.59774   0.29358   1.00000   0.068  Uiso
A375  C      0.36966   0.89561   0.55874   1.00000   0.068  Uiso
A376  C      0.93105   0.45781   0.25527   1.00000   0.068  Uiso
A377  C      0.46990   0.72876   0.30163   1.00000   0.068  Uiso
A378  C      0.42587   0.35982   0.24650   1.00000   0.068  Uiso
A379  C      0.83502   0.56715   0.80225   1.00000   0.068  Uiso
A380  C      0.85766   0.91424   0.84188   1.00000   0.068  Uiso
A381  C      0.14046   0.41732   0.15665   1.00000   0.068  Uiso
A382  C      0.36102   0.03475   0.57563   1.00000   0.068  Uiso
A383  C      0.00066   0.23102   0.76901   1.00000   0.068  Uiso
A384  C      0.10715   0.54328   0.20362   1.00000   0.068  Uiso
A385  C      0.89149   0.04132   0.79573   1.00000   0.068  Uiso
A386  C      0.80130   0.52852   0.82861   1.00000   0.068  Uiso
A387  C      0.16358   0.06766   0.19616   1.00000   0.068  Uiso
A388  C      0.06265   0.96556   0.43890   1.00000   0.068  Uiso
A389  C      0.85830   0.48685   0.09846   1.00000   0.068  Uiso
A390  C      0.90157   0.86956   0.11875   1.00000   0.068  Uiso
A391  C      0.89040   0.34845   0.74439   1.00000   0.068  Uiso
A392  C      0.99707   0.73333   0.23092   1.00000   0.068  Uiso
A393  C      0.35569   0.65290   0.71442   1.00000   0.068  Uiso
A394  C      0.64173   0.15409   0.28515   1.00000   0.068  Uiso
A395  C      0.93585   0.46258   0.55961   1.00000   0.068  Uiso
A396  C      0.46769   0.91914   0.25807   1.00000   0.068  Uiso
A397  C      0.10722   0.84974   0.25471   1.00000   0.068  Uiso
A398  C      0.09794   0.36502   0.88249   1.00000   0.068  Uiso
A399  C      0.04171   0.70804   0.08784   1.00000   0.068  Uiso
A400  C      0.53117   0.41912   0.74009   1.00000   0.068  Uiso
A401  C      0.09277   0.37359   0.83220   1.00000   0.068  Uiso
A402  C      0.95682   0.20122   0.91234   1.00000   0.068  Uiso
A403  C      0.96929   0.61575   0.86754   1.00000   0.068  Uiso
A404  C      0.59913   0.87841   0.43425   1.00000   0.068  Uiso
A405  C      0.23661   0.70309   0.77853   1.00000   0.068  Uiso
A406  C      0.47392   0.68708   0.91942   1.00000   0.068  Uiso
A407  C      0.49932   0.71627   0.51736   1.00000   0.068  Uiso
A408  C      0.82810   0.06750   0.22227   1.00000   0.068  Uiso
A409  C      0.39876   0.37591   0.56642   1.00000   0.068  Uiso
A410  C      0.33225   0.46820   0.48427   1.00000   0.068  Uiso
A411  C      0.02913   0.11249   0.13279   1.00000   0.068  Uiso
A412  C      0.01457   0.27952   0.01180   1.00000   0.068  Uiso
A413  C      0.52874   0.11983   0.52616   1.00000   0.068  Uiso
A414  C      0.76658   0.19958   0.21832   1.00000   0.068  Uiso
A415  C      0.95965   0.12701   0.02556   1.00000   0.068  Uiso
A416  C      0.47571   0.66525   0.49128   1.00000   0.068  Uiso
A417  C      0.84663   0.88689   0.97786   1.00000   0.068  Uiso
A418  C      0.98845   0.49486   0.76984   1.00000   0.068  Uiso
A419  C      0.66647   0.96556   0.51589   1.00000   0.068  Uiso
A420  C      0.16822   0.56390   0.77205   1.00000   0.068  Uiso
A421  C      0.42349   0.18620   0.37185   1.00000   0.068  Uiso
A422  C      0.16938   0.40791   0.00317   1.00000   0.068  Uiso
A423  C      0.96025   0.83053   0.98335   1.00000   0.068  Uiso
A424  C      0.01063   0.99684   0.22836   1.00000   0.068  Uiso
A425  C      0.61344   0.01112   0.54538   1.00000   0.068  Uiso
A426  C      0.83127   0.03639   0.58004   1.00000   0.068  Uiso
A427  C      0.87591   0.95220   0.97488   1.00000   0.068  Uiso
A428  C      0.16455   0.53222   0.41929   1.00000   0.068  Uiso
A429  C      0.85889   0.65990   0.24706   1.00000   0.068  Uiso
A430  C      0.42427   0.30602   0.46774   1.00000   0.068  Uiso
A431  C      0.58041   0.69861   0.63097   1.00000   0.068  Uiso
A432  C      0.43320   0.00105   0.23367   1.00000   0.068  Uiso
A433  C      0.56498   0.80915   0.52993   1.00000   0.068  Uiso
A434  C      0.96545   0.56024   0.99771   1.00000   0.068  Uiso
A435  C      0.70641   0.92628   0.58872   1.00000   0.068  Uiso
A436  C      0.12480   0.00491   0.81113   1.00000   0.068  Uiso
A437  C      0.29109   0.42957   0.41074   1.00000   0.068  Uiso
A438  C      0.48291   0.20966   0.49913   1.00000   0.068  Uiso
A439  C      0.55940   0.50539   0.76493   1.00000   0.068  Uiso
A440  C      0.89733   0.85048   0.98010   1.00000   0.068  Uiso
A441  C      0.03885   0.06843   0.00418   1.00000   0.068  Uiso
A442  C      0.93352   0.04245   0.99811   1.00000   0.068  Uiso
A443  C      0.55263   0.32355   0.55446   1.00000   0.068  Uiso
A444  C      0.27565   0.14486   0.72517   1.00000   0.068  Uiso
A445  C      0.05593   0.09750   0.08743   1.00000   0.068  Uiso
A446  C      0.95350   0.40665   0.76966   1.00000   0.068  Uiso
A447  C      0.90283   0.73081   0.75792   1.00000   0.068  Uiso
A448  C      0.45069   0.20066   0.39907   1.00000   0.068  Uiso
A449  C      0.94298   0.59840   0.91298   1.00000   0.068  Uiso
