# Supplementary material for: A new density-modification procedure extending the application of the recent |ρ|-based phasing algorithm to larger crystal structures
Source: Acta Crystallogr A Found Adv. 2021 Jun 21;77(Pt 4):339–47. doi: 10.1107/S2053273321004915 (PMC8248888; doi:10.1107/S2053273321004915)
Supplement: Supplementary file 1 [file a-77-00339-sup1.zip › Suppl_material/A1_A2_B1_weak/sol3_A1_trichovirin.LPT]

 ============================================================
   STRUCTURE SOLUTION BY PATTERSON-FUNCTION DIRECT METHODS: 
   The Sm-FFT algorithm based on abs(ro): 25 Set 2020
   Copyright Prof. Jordi Rius
   Institut de Ciencia de Materials de Barcelona (CSIC)
   Reference: Rius J. Acta Cryst (2020) A76 489-493 
   Date is 18- 1-2021   at 16:57:46
 ============================================================

     CRYSTAL DATA:
     =============
     TRICHOVIRIN_3sbn P21 0.9A sol3                                                  

     A=  24.284      B=   9.986     C=  37.567
     ALPHA=   90.00  BETA=   97.15  GAMMA=   90.00

     VOLUME (A3)=       9039.16

     (SINT/L)2=  0.000431*H2 + 0.002507*K2 + 0.000180*L2 +
                 0.000000*HK + 0.000069*HL + 0.000000*KL

     BRAVAIS LATTICE IS  P  CENTRED AT:

       1)  0.000000       0.000000       0.000000

      SYMMETRY OPERATIONS: 

      R11  R12  R13     R21  R22  R23     R31  R32  R33    T1     T2     T3

  1)    1    0    0       0    1    0       0    0    1    0.00   0.00   0.00
  2)   -1    0    0       0    1    0       0    0   -1    0.00   0.50   0.00

     STRUCTURE TREATED AS NON-CENTROSYMMETRIC

     TYPE OF RADIATION IS X-RAYS

          UNIT CELL CONTENTS
      SYMBOL  ATOMIC_NUMBER    NUMBER IN CELL    TYPE    SCAT_POWER
        O           8              152            1           8.00
        N           7               64            2           7.00
        C           6              280            3           6.00
        H           1              364            4           1.00
     RANDOM STARTING PHASES
--------------------------------------------------------------

     FORBIDDEN REFLECTIONS IN DATA FILE *.HKL:
     =========================================
    H    K    L    X        DXO        <XO>        NEQ

--------------------------------------------------------------

      DATA REDUCTION:
     ==============

     INPUT DATA ARE F**2
     % COMPLETENESS (>DSFOU):    98.679

     UNIQUE REFL. WITH AVERAGED INPUT DATA
     Rint(I) in (%):   0.00000  Nref:         0
     Rint(F) in (%):   0.00000

     ds_interval        Rsig(I)   Rsig(F)      Nref
  
     DSMIN (ANGS.):            0.8999

     DSFOU (ANGS.):            0.9500
     N.U.REF (MEAS,TOT)=        11635       11847
     N.REF in XLHEM.HKL=        21816
     N.REF in XLUNMEAS.HKL=         292
     HMAX=   25  KMAX=   10  LMAX=   39
  

--------------------------------------------------------------

     SCALING OF MEASURED INTENSITIES:
     ================================


      SCALE FACTOR:        0.6168  F(EXP)/SK = F(ABS)
      B OVERALL   :        6.7583
      R(Wilson)   :       75.8115
      DSFOU       :        0.9500
      FACDF       :        2.0000  Observed if I > FACDF * sig(I)

      SHELL  DMEAN  DINF  SFC2/SFO2  Nref  f.unobs
        1     2.05  1.62   0.75038    4394  0.0032
        2     1.42  1.29   1.59890    4423  0.0163
        3     1.20  1.13   1.01239    4362  0.0417
        4     1.07  1.02   0.84008    4357  0.0978
        5     0.98  0.95   0.98000    4280  0.2121

 -------------------------------------------------------------

     DATA NORMALIZING:
     ================

     NUMBER OF INPUT REFLEXIONS =             21816
     F(ABS)  =  F(EXP) /          0.6168

     MAXIMUM         H         K         L
     INDICES        25        10        39

                   CENT    ACENT     HK0     0KL     H0L    REST
     </E2-1/>      0.968   0.736   0.840   0.877   0.655   0.747

      E2MEAN      :    0.921557

     <E**2> ACCORDING TO PARITY GROUPS ( D-SPACING > 0.950
        ALL     GGG     GGU     GUG     GUU     UGG     UGU     UUG     UUU
E^2   1.000   0.993   0.998   1.013   0.960   1.044   1.019   0.935   1.039
N     21816    2721    2698    2743    2752    2704    2718    2746    2734

--------------------------------------------------------------

     PHASE REFINEMENT DETAILS:
     ======================== 
    TOTAL N. OF E-VALUES =     21816
    D-SPACING CUT-OFF =    0.95
    <E>, <E2> =    0.8693  1.0000

    N. SETS AND CYCLES =       25   1000
    ELIM FOR K REFLECTIONS =    0.00
    N.REFLECTIONS > EKLIM =     21816
    ELIM FOR H REFLECTIONS =    1.00
    N.REFLECTIONS > EHLIM =      7313
    N. ATOMS IN UNIT_CELL (NCELL)  =   496
    PIXELS(0); P_ATOMS(1); OMIT(2) =     1
    FRAC. RANDOMLY DELETED ATOMS = 0.000

    GRID SPACING IN ANGS. =    0.33
    N.GRID POINTS (XYZ) =     72    32   112
    ESD FACTOR FOR MASK DEFINITION =    2.50
    ESD FACT FOR PEAK ACCEPTANCE (ATOMS=1,2) =  3.70
    ESD FACTOR IN SEARCH (DIF.FOURIER) =  1.10

---------------------------------------------------------------

  SUMMARY OF SOLUTIONS:
   SET   CC      SEED    NCYC NITER  RVAL(ini,end) PKS(ini,end)  RO/SIG
     1 0.8205  0.1153850   53   10      23.2  16.2   593   449   15.66
 TOTAL NUMBER OF CYCLES IS           53

--------------------------------------------------------------

    PEAK SEARCH:
    ===========

     SOLUTION N.      1  R =   16.178059  ITERATIONS=      10

     NUMBER OF E AND CUT-OFF VALUE   12568      0.70
     GRID: NX=  72 NY=  32 NZ= 112 SIZE(ANGS)=  0.33
     ATOMS IN UNIT CELL: (SOUGHT)    496; (FOUND)    450
     ATOMS IN ASYMMETRIC UNIT=    449
     RO IN WFOURIER: MAX., SIGMA, MEAN:  0.44951E+05  0.47271E+04 -0.28211E+00
     MIN. INTERPEAK DISTANCE (A):   0.70
      PEAK_NR HEIGHT    X/A      Y/B      Z/C     MULT
            1   1000   0.4588   0.9568   0.8964   1.0000
            2    992   0.9192   0.0347   0.4201   1.0000
            3    989   0.4136   0.3201   0.1261   1.0000
            4    988   0.5393   0.4567   0.1017   1.0000
            5    971   0.0166   0.3134   0.4359   1.0000
            6    972   0.9819   0.8140   0.5629   1.0000
            7    967   0.5848   0.8192   0.8730   1.0000
            8    964   0.0588   0.0329   0.5989   1.0000
            9    958   0.4844   0.7985   0.9842   1.0000
           10    952   0.7672   0.8778   0.0700   1.0000
           11    948   0.8154   0.9340   0.4475   1.0000
           12    938   0.9385   0.5327   0.3998   1.0000
           13    939   0.0791   0.5347   0.5788   1.0000
           14    937   0.2755   0.0304   0.9040   1.0000
           15    932   0.4173   0.5358   0.1440   1.0000
           16    931   0.5136   0.2997   0.0145   1.0000
           17    932   0.5447   0.0111   0.9232   1.0000
           18    926   0.0141   0.8719   0.5122   1.0000
           19    923   0.2267   0.0961   0.5792   1.0000
           20    920   0.1831   0.4337   0.5517   1.0000
           21    919   0.4338   0.4610   0.9176   1.0000
           22    912   0.2298   0.3773   0.9293   1.0000
           23    912   0.9419   0.9123   0.6370   1.0000
           24    906   0.3088   0.5073   0.8638   1.0000
           25    901   0.7227   0.5302   0.0942   1.0000
           26    898   0.7711   0.5955   0.4195   1.0000
           27    896   0.1820   0.7054   0.5712   1.0000
           28    893   0.5639   0.9610   0.0810   1.0000
           29    889   0.0269   0.5906   0.4196   1.0000
           30    889   0.6698   0.1323   0.0861   1.0000
           31    886   0.3278   0.6333   0.9123   1.0000
           32    885   0.6883   0.0081   0.1351   1.0000
           33    880   0.5581   0.1628   0.1068   1.0000
           34    880   0.4525   0.5106   0.0751   1.0000
           35    873   0.9717   0.0910   0.5793   1.0000
           36    866   0.9844   0.3723   0.4866   1.0000
           37    860   0.3375   0.5835   0.0769   1.0000
           38    860   0.5293   0.7354   0.9381   1.0000
           39    855   0.4398   0.6631   0.8920   1.0000
           40    851   0.4851   0.3244   0.0357   1.0000
           41    849   0.6601   0.0824   0.9213   1.0000
           42    847   0.5813   0.0349   0.8551   1.0000
           43    846   0.0538   0.4134   0.3616   1.0000
           44    842   0.5315   0.9752   0.9571   1.0000
           45    842   0.7136   0.7216   0.1259   1.0000
           46    841   0.8159   0.2051   0.4274   1.0000
           47    839   0.4698   0.2369   0.0609   1.0000
           48    839   0.5032   0.9981   0.8933   1.0000
           49    835   0.3209   0.3611   0.9326   1.0000
           50    834   0.6767   0.8600   0.0658   1.0000
           51    831   0.7875   0.0832   0.3773   1.0000
           52    831   0.5131   0.8235   0.9632   1.0000
           53    827   0.0422   0.6286   0.3473   1.0000
           54    827   0.9913   0.9028   0.5381   1.0000
           55    821   0.9561   0.1283   0.6517   1.0000
           56    812   0.9993   0.6759   0.5613   1.0000
           57    809   0.2839   0.2246   0.8728   1.0000
           58    806   0.7717   0.7870   0.3873   1.0000
           59    802   0.2267   0.2883   0.6112   1.0000
           60    791   0.7240   0.9439   0.4470   1.0000
           61    791   0.9994   0.1742   0.4373   1.0000
           62    786   0.2099   0.5834   0.6208   1.0000
           63    781   0.8205   0.7856   0.4482   1.0000
           64    776   0.8573   0.1574   0.5931   1.0000
           65    773   0.6704   0.7174   0.0624   1.0000
           66    773   0.5393   0.0674   0.0818   1.0000
           67    771   0.2916   0.1523   0.9036   1.0000
           68    770   0.4593   0.5675   0.9166   1.0000
           69    769   0.4669   0.4768   0.0417   1.0000
           70    770   0.2397   0.7805   0.1186   1.0000
           71    770   0.1381   0.6572   0.4062   1.0000
           72    769   0.4927   0.4985   0.1054   1.0000
           73    766   0.9181   0.2425   0.3958   1.0000
           74    766   0.0056   0.4023   0.4602   1.0000
           75    763   0.7239   0.9323   0.0704   1.0000
           76    757   0.0535   0.6496   0.5815   1.0000
           77    756   0.3032   0.9010   0.1542   1.0000
           78    753   0.1776   0.2855   0.5503   1.0000
           79    750   0.2746   0.4452   0.5518   1.0000
           80    747   0.6653   0.7237   0.1959   1.0000
           81    742   0.8360   0.6248   0.1857   1.0000
           82    739   0.1612   0.1230   0.8131   1.0000
           83    735   0.9450   0.1485   0.4171   1.0000
           84    734   0.8205   0.1650   0.3931   1.0000
           85    731   0.2262   0.6536   0.5534   1.0000
           86    732   0.2745   0.4325   0.9288   1.0000
           87    724   0.2795   0.6503   0.9626   1.0000
           88    724   0.7067   0.6529   0.0949   1.0000
           89    721   0.4756   0.5342   0.1405   1.0000
           90    719   0.7779   0.2367   0.7229   1.0000
           91    718   0.7187   0.1508   0.0357   1.0000
           92    717   0.9802   0.5777   0.3939   1.0000
           93    718   0.5820   0.0021   0.9844   1.0000
           94    716   0.2258   0.8685   0.3568   1.0000
           95    717   0.3272   0.2169   0.9368   1.0000
           96    712   0.3335   0.2232   0.8029   1.0000
           97    710   0.5107   0.5938   0.9386   1.0000
           98    708   0.2211   0.7386   0.2765   1.0000
           99    705   0.2534   0.1764   0.8389   1.0000
          100    704   0.1768   0.6642   0.6055   1.0000
          101    702   0.4873   0.0944   0.0601   1.0000
          102    701   0.0178   0.0779   0.6051   1.0000
          103    698   0.7726   0.3686   0.6423   1.0000
          104    698   0.5215   0.0340   0.8584   1.0000
          105    696   0.6951   0.4021   0.8442   1.0000
          106    696   0.7551   0.2858   0.8779   1.0000
          107    692   0.7714   0.1538   0.4456   1.0000
          108    692   0.0804   0.7440   0.6026   1.0000
          109    689   0.7685   0.9970   0.4453   1.0000
          110    688   0.3916   0.6463   0.8660   1.0000
          111    684   0.5707   0.5026   0.8936   1.0000
          112    682   0.8656   0.2250   0.3726   1.0000
          113    681   0.3892   0.4295   0.1350   1.0000
          114    679   0.4162   0.5039   0.0141   1.0000
          115    677   0.9748   0.0525   0.5435   1.0000
          116    675   0.6563   0.0936   0.1168   1.0000
          117    675   0.8765   0.7481   0.4473   1.0000
          118    671   0.6139   0.6735   0.0615   1.0000
          119    668   0.6439   0.2409   0.0631   1.0000
          120    668   0.3052   0.6218   0.0979   1.0000
          121    667   0.2206   0.7164   0.5183   1.0000
          122    668   0.2291   0.4977   0.5529   1.0000
          123    666   0.6416   0.6939   0.3376   1.0000
          124    664   0.7779   0.2166   0.4807   1.0000
          125    664   0.2227   0.5960   0.1812   1.0000
          126    662   0.6065   0.1465   0.1327   1.0000
          127    661   0.4272   0.0028   0.1051   1.0000
          128    660   0.7442   0.6782   0.1599   1.0000
          129    660   0.1544   0.8104   0.5498   1.0000
          130    660   0.6931   0.1210   0.9014   1.0000
          131    656   0.8029   0.7333   0.4838   1.0000
          132    657   0.6097   0.9288   0.8642   1.0000
          133    657   0.6956   0.0484   0.8689   1.0000
          134    655   0.7263   0.7324   0.1904   1.0000
          135    654   0.3528   0.7459   0.9364   1.0000
          136    654   0.2121   0.2125   0.5804   1.0000
          137    653   0.2805   0.5823   0.9269   1.0000
          138    653   0.7175   0.0833   0.0721   1.0000
          139    652   0.3563   0.1957   0.6608   1.0000
          140    648   0.7507   0.8058   0.3222   1.0000
          141    648   0.1211   0.2487   0.5519   1.0000
          142    647   0.2627   0.7576   0.2858   1.0000
          143    648   0.0237   0.5519   0.4554   1.0000
          144    647   0.9886   0.6251   0.3561   1.0000
          145    644   0.0090   0.1244   0.6429   1.0000
          146    644   0.7363   0.2581   0.7131   1.0000
          147    641   0.1609   0.6369   0.3502   1.0000
          148    638   0.7118   0.3741   0.6983   1.0000
          149    639   0.0875   0.9065   0.8063   1.0000
          150    637   0.8426   0.3100   0.4487   1.0000
          151    636   0.3838   0.1728   0.9370   1.0000
          152    635   0.2975   0.5418   0.1272   1.0000
          153    635   0.1317   0.7238   0.6264   1.0000
          154    636   0.7235   0.2499   0.9057   1.0000
          155    635   0.2677   0.2363   0.8095   1.0000
          156    635   0.3418   0.5933   0.8819   1.0000
          157    633   0.8074   0.3443   0.4747   1.0000
          158    625   0.7861   0.7125   0.4185   1.0000
          159    621   0.1956   0.2340   0.5151   1.0000
          160    619   0.1642   0.0208   0.3331   1.0000
          161    620   0.9190   0.0779   0.5200   1.0000
          162    618   0.3248   0.4135   0.1355   1.0000
          163    619   0.7380   0.7378   0.3567   1.0000
          164    618   0.5433   0.2195   0.8219   1.0000
          165    616   0.2680   0.9680   0.4283   1.0000
          166    614   0.2707   0.7480   0.0915   1.0000
          167    613   0.7337   0.3611   0.8483   1.0000
          168    611   0.3471   0.2849   0.7698   1.0000
          169    609   0.4038   0.6583   0.1598   1.0000
          170    608   0.2602   0.2392   0.6414   1.0000
          171    607   0.2462   0.3058   0.6765   1.0000
          172    605   0.4957   0.6793   0.1508   1.0000
          173    605   0.8375   0.1391   0.6489   1.0000
          174    602   0.5021   0.1786   0.8481   1.0000
          175    602   0.4547   0.7194   0.1764   1.0000
          176    599   0.7755   0.0935   0.8173   1.0000
          177    599   0.9469   0.5898   0.6091   1.0000
          178    598   0.3756   0.7752   0.8476   1.0000
          179    598   0.6694   0.9200   0.8609   1.0000
          180    597   0.1898   0.1815   0.8399   1.0000
          181    595   0.8080   0.6814   0.1582   1.0000
          182    594   0.2947   0.6163   0.3490   1.0000
          183    593   0.9207   0.0060   0.6461   1.0000
          184    593   0.3102   0.7769   0.9578   1.0000
          185    592   0.9442   0.2560   0.6700   1.0000
          186    590   0.2034   0.9621   0.3324   1.0000
          187    589   0.1959   0.8358   0.3860   1.0000
          188    587   0.9081   0.4045   0.1910   1.0000
          189    588   0.2369   0.8409   0.4194   1.0000
          190    586   0.8333   0.1996   0.6157   1.0000
          191    585   0.6938   0.6703   0.0289   1.0000
          192    585   0.2863   0.8745   0.3008   1.0000
          193    582   0.7292   0.4680   0.5706   1.0000
          194    582   0.1713   0.2440   0.8655   1.0000
          195    581   0.8348   0.5202   0.6661   1.0000
          196    580   0.3738   0.0301   0.2079   1.0000
          197    580   0.0720   0.5166   0.3500   1.0000
          198    580   0.2387   0.7623   0.0565   1.0000
          199    579   0.2689   0.8642   0.1509   1.0000
          200    579   0.5952   0.1576   0.8392   1.0000
          201    578   0.7604   0.3408   0.5800   1.0000
          202    576   0.3052   0.1707   0.9701   1.0000
          203    576   0.8446   0.3504   0.3564   1.0000
          204    576   0.1901   0.8445   0.5244   1.0000
          205    575   0.0311   0.1520   0.8410   1.0000
          206    575   0.0794   0.5824   0.4777   1.0000
          207    572   0.7041   0.1178   0.6501   1.0000
          208    570   0.8615   0.1355   0.8994   1.0000
          209    569   0.0545   0.7567   0.3293   1.0000
          210    563   0.1374   0.6362   0.0996   1.0000
          211    558   0.9052   0.5139   0.1249   1.0000
          212    557   0.8260   0.7442   0.1328   1.0000
          213    556   0.6251   0.5301   0.7910   1.0000
          214    556   0.7539   0.2667   0.9400   1.0000
          215    556   0.1539   0.8517   0.6424   1.0000
          216    555   0.0513   0.0895   0.3896   1.0000
          217    555   0.8024   0.3371   0.6132   1.0000
          218    553   0.6222   0.2740   0.1512   1.0000
          219    551   0.5846   0.5800   0.4011   1.0000
          220    550   0.0991   0.8491   0.7699   1.0000
          221    549   0.1294   0.5169   0.3402   1.0000
          222    549   0.1657   0.6994   0.3832   1.0000
          223    547   0.8770   0.1328   0.3421   1.0000
          224    546   0.6504   0.7847   0.2279   1.0000
          225    546   0.6844   0.1536   0.7212   1.0000
          226    542   0.5418   0.6923   0.8064   1.0000
          227    539   0.4130   0.0803   0.5982   1.0000
          228    538   0.6863   0.2771   0.0415   1.0000
          229    538   0.0933   0.0140   0.8743   1.0000
          230    538   0.3133   0.6526   0.2778   1.0000
          231    536   0.9664   0.6557   0.1578   1.0000
          232    535   0.9600   0.5688   0.5720   1.0000
          233    536   0.7961   0.4624   0.6661   1.0000
          234    533   0.0385   0.0691   0.4265   1.0000
          235    533   0.6436   0.1513   0.6889   1.0000
          236    529   0.6785   0.8797   0.8248   1.0000
          237    525   0.3166   0.3776   0.1737   1.0000
          238    525   0.8983   0.3493   0.2287   1.0000
          239    524   0.1202   0.6322   0.6563   1.0000
          240    520   0.2101   0.8955   0.0478   1.0000
          241    518   0.4439   0.9930   0.0660   1.0000
          242    517   0.5546   0.4954   0.9324   1.0000
          243    515   0.5690   0.4592   0.3321   1.0000
          244    515   0.3250   0.2511   0.6382   1.0000
          245    511   0.4053   0.5523   0.8378   1.0000
          246    509   0.4559   0.1883   0.1911   1.0000
          247    504   0.6704   0.7598   0.3630   1.0000
          248    503   0.8636   0.0132   0.6558   1.0000
          249    502   0.1710   0.7759   0.1699   1.0000
          250    499   0.9162   0.1021   0.8571   1.0000
          251    495   0.6953   0.8088   0.8874   1.0000
          252    488   0.9739   0.2576   0.1785   1.0000
          253    487   0.1644   0.4085   0.3604   1.0000
          254    487   0.4301   0.9603   0.6670   1.0000
          255    486   0.2445   0.0137   0.0538   1.0000
          256    486   0.5921   0.0536   0.1613   1.0000
          257    486   0.9848   0.7616   0.6973   1.0000
          258    486   0.0824   0.6025   0.1426   1.0000
          259    486   0.0138   0.2590   0.3015   1.0000
          260    484   0.1953   0.2777   0.6872   1.0000
          261    482   0.3535   0.6490   0.3088   1.0000
          262    480   0.4768   0.2100   0.6246   1.0000
          263    479   0.3027   0.3086   0.1118   1.0000
          264    476   0.9455   0.3629   0.1714   1.0000
          265    476   0.7773   0.3754   0.8238   1.0000
          266    473   0.0243   0.7563   0.8204   1.0000
          267    471   0.8737   0.0613   0.8309   1.0000
          268    471   0.7517   0.5136   0.9459   1.0000
          269    470   0.1248   0.5632   0.1684   1.0000
          270    471   0.3384   0.3115   0.6104   1.0000
          271    462   0.8315   0.9052   0.6381   1.0000
          272    461   0.6584   0.8082   0.3885   1.0000
          273    461   0.4878   0.8190   0.6470   1.0000
          274    455   0.3508   0.0794   0.8036   1.0000
          275    456   0.7868   0.3923   0.9507   1.0000
          276    454   0.8264   0.2805   0.8272   1.0000
          277    452   0.6574   0.1175   0.6555   1.0000
          278    450   0.8191   0.1554   0.8244   1.0000
          279    449   0.6484   0.5785   0.1950   1.0000
          280    448   0.8501   0.3228   0.2317   1.0000
          281    445   0.1828   0.8959   0.0103   1.0000
          282    443   0.9409   0.4107   0.1328   1.0000
          283    442   0.2206   0.8782   0.1751   1.0000
          284    442   0.5197   0.7108   0.3751   1.0000
          285    442   0.4601   0.9100   0.6419   1.0000
          286    442   0.9062   0.6048   0.7174   1.0000
          287    440   0.9997   0.3158   0.6793   1.0000
          288    439   0.3422   0.6160   0.3426   1.0000
          289    436   0.5105   0.3117   0.3508   1.0000
          290    436   0.1496   0.8212   0.7666   1.0000
          291    435   0.1243   0.4978   0.2977   1.0000
          292    433   0.9176   0.6172   0.1363   1.0000
          293    433   0.0569   0.9123   0.8666   1.0000
          294    431   0.9995   0.8140   0.3194   1.0000
          295    430   0.0877   0.0639   0.4546   1.0000
          296    428   0.9645   0.7687   0.3489   1.0000
          297    425   0.3360   0.6963   0.2475   1.0000
          298    426   0.6610   0.1938   0.7507   1.0000
          299    425   0.0521   0.8600   0.8269   1.0000
          300    422   0.8001   0.7791   0.3121   1.0000
          301    422   0.1793   0.6555   0.1741   1.0000
          302    418   0.0948   0.1144   0.2805   1.0000
          303    419   0.2445   0.9762   0.3045   1.0000
          304    418   0.0324   0.2673   0.6495   1.0000
          305    415   0.5383   0.4115   0.3569   1.0000
          306    416   0.6863   0.4454   0.5361   1.0000
          307    413   0.9766   0.4836   0.2586   1.0000
          308    413   0.8137   0.3954   0.9880   1.0000
          309    408   0.7535   0.4765   0.6944   1.0000
          310    404   0.2890   0.1457   0.2528   1.0000
          311    402   0.4303   0.1924   0.6094   1.0000
          312    398   0.8732   0.9976   0.7009   1.0000
          313    397   0.3130   0.9443   0.4633   1.0000
          314    386   0.2816   0.5150   0.2688   1.0000
          315    385   0.0202   0.9858   0.7409   1.0000
          316    384   0.1802   0.1830   0.6952   1.0000
          317    383   0.7092   0.6457   0.7464   1.0000
          318    381   0.5680   0.6853   0.3910   1.0000
          319    379   0.9092   0.5656   0.5444   1.0000
          320    376   0.7237   0.6199   0.6886   1.0000
          321    371   0.5965   0.4889   0.9623   1.0000
          322    370   0.7538   0.5631   0.5683   1.0000
          323    369   0.8188   0.6294   0.7763   1.0000
          324    368   0.5710   0.4097   0.2972   1.0000
          325    364   0.8874   0.7803   0.1316   1.0000
          326    361   0.5849   0.3527   0.4185   1.0000
          327    359   0.2390   0.0792   0.4284   1.0000
          328    360   0.4446   0.9597   0.6011   1.0000
          329    354   0.1763   0.3222   0.7107   1.0000
          330    351   0.4142   0.8529   0.5800   1.0000
          331    351   0.1109   0.2795   0.8675   1.0000
          332    349   0.6505   0.2530   0.3024   1.0000
          333    347   0.3055   0.1616   0.2772   1.0000
          334    346   0.4012   0.9887   0.0364   1.0000
          335    346   0.8143   0.2229   0.2101   1.0000
          336    346   0.4016   0.3373   0.6064   1.0000
          337    344   0.8233   0.8179   0.2864   1.0000
          338    344   0.2759   0.1181   0.3119   1.0000
          339    342   0.7174   0.0141   0.7292   1.0000
          340    342   0.1838   0.7201   0.7880   1.0000
          341    341   0.3476   0.7542   0.6962   1.0000
          342    337   0.1124   0.0282   0.1857   1.0000
          343    336   0.1798   0.1314   0.2229   1.0000
          344    333   0.4959   0.5397   0.2691   1.0000
          345    333   0.9011   0.1508   0.8865   1.0000
          346    331   0.3860   0.5753   0.3678   1.0000
          347    331   0.5008   0.0401   0.7306   1.0000
          348    328   0.5967   0.8382   0.3937   1.0000
          349    326   0.6275   0.4001   0.4389   1.0000
          350    325   0.1284   0.8428   0.9147   1.0000
          351    323   0.4266   0.9115   0.7013   1.0000
          352    321   0.1406   0.9753   0.9023   1.0000
          353    320   0.8867   0.5294   0.8134   1.0000
          354    319   0.5530   0.4614   0.3973   1.0000
          355    315   0.3520   0.2215   0.2930   1.0000
          356    316   0.6880   0.6634   0.7172   1.0000
          357    315   0.8669   0.3490   0.0818   1.0000
          358    311   0.0867   0.7908   0.8910   1.0000
          359    310   0.2170   0.0998   0.7059   1.0000
          360    309   0.3717   0.8725   0.7124   1.0000
          361    307   0.6115   0.0735   0.6305   1.0000
          362    303   0.8915   0.7934   0.0905   1.0000
          363    303   0.6234   0.3694   0.2863   1.0000
          364    301   0.5715   0.8596   0.7527   1.0000
          365    301   0.1062   0.2958   0.9082   1.0000
          366    300   0.9104   0.2908   0.1078   1.0000
          367    301   0.4189   0.4353   0.6309   1.0000
          368    300   0.0685   0.9614   0.7432   1.0000
          369    296   0.6459   0.7214   0.7064   1.0000
          370    295   0.5790   0.9344   0.3662   1.0000
          371    295   0.5291   0.2203   0.6957   1.0000
          372    290   0.1969   0.0296   0.1713   1.0000
          373    289   0.6376   0.5304   0.4234   1.0000
          374    286   0.7803   0.5977   0.2936   1.0000
          375    285   0.3697   0.8956   0.5587   1.0000
          376    284   0.9311   0.4578   0.2553   1.0000
          377    278   0.4699   0.7288   0.3016   1.0000
          378    277   0.4259   0.3598   0.2465   1.0000
          379    276   0.8350   0.5671   0.8022   1.0000
          380    275   0.8577   0.9142   0.8419   1.0000
          381    273   0.1405   0.4173   0.1567   1.0000
          382    268   0.3610   0.0347   0.5756   1.0000
          383    267   0.0007   0.2310   0.7690   1.0000
          384    266   0.1072   0.5433   0.2036   1.0000
          385    265   0.8915   0.0413   0.7957   1.0000
          386    264   0.8013   0.5285   0.8286   1.0000
          387    262   0.1636   0.0677   0.1962   1.0000
          388    259   0.0626   0.9656   0.4389   1.0000
          389    257   0.8583   0.4869   0.0985   1.0000
          390    253   0.9016   0.8696   0.1188   1.0000
          391    253   0.8904   0.3485   0.7444   1.0000
          392    250   0.9971   0.7333   0.2309   1.0000
          393    246   0.3557   0.6529   0.7144   1.0000
          394    245   0.6417   0.1541   0.2851   1.0000
          395    244   0.9359   0.4626   0.5596   1.0000
          396    243   0.4677   0.9191   0.2581   1.0000
          397    238   0.1072   0.8497   0.2547   1.0000
          398    231   0.0979   0.3650   0.8825   1.0000
          399    230   0.0417   0.7080   0.0878   1.0000
          400    229   0.5312   0.4191   0.7401   1.0000
          401    229   0.0928   0.3736   0.8322   1.0000
          402    226   0.9568   0.2012   0.9123   1.0000
          403    225   0.9693   0.6158   0.8675   1.0000
          404    224   0.5991   0.8784   0.4342   1.0000
          405    218   0.2366   0.7031   0.7785   1.0000
          406    207   0.4739   0.6871   0.9194   1.0000
          407    206   0.4993   0.7163   0.5174   1.0000
          408    204   0.8281   0.0675   0.2223   1.0000
          409    205   0.3988   0.3759   0.5664   1.0000
          410    203   0.3322   0.4682   0.4843   1.0000
          411    201   0.0291   0.1125   0.1328   1.0000
          412    200   0.0146   0.2795   0.0118   1.0000
          413    199   0.5287   0.1198   0.5262   1.0000
          414    197   0.7666   0.1996   0.2183   1.0000
          415    195   0.9597   0.1270   0.0256   1.0000
          416    196   0.4757   0.6653   0.4913   1.0000
          417    194   0.8466   0.8869   0.9779   1.0000
          418    191   0.9885   0.4949   0.7698   1.0000
          419    185   0.6665   0.9656   0.5159   1.0000
          420    185   0.1682   0.5639   0.7721   1.0000
          421    181   0.4235   0.1862   0.3719   1.0000
          422    179   0.1694   0.4079   0.0032   1.0000
          423    177   0.9603   0.8305   0.9834   1.0000
          424    175   0.0106   0.9968   0.2284   1.0000
          425    175   0.6134   0.0111   0.5454   1.0000
          426    176   0.8313   0.0364   0.5800   1.0000
          427    168   0.8759   0.9522   0.9749   1.0000
          428    166   0.1645   0.5322   0.4193   1.0000
          429    163   0.8589   0.6599   0.2471   1.0000
          430    162   0.4243   0.3060   0.4677   1.0000
          431    162   0.5804   0.6986   0.6310   1.0000
          432    158   0.4332   0.0011   0.2337   1.0000
          433    156   0.5650   0.8091   0.5299   1.0000
          434    156   0.9655   0.5602   0.9977   1.0000
          435    155   0.7064   0.9263   0.5887   1.0000
          436    152   0.1248   0.0049   0.8111   1.0000
          437    146   0.2911   0.4296   0.4107   1.0000
          438    145   0.4829   0.2097   0.4991   1.0000
          439    145   0.5594   0.5054   0.7649   1.0000
          440    142   0.8973   0.8505   0.9801   1.0000
          441    142   0.0388   0.0684   0.0042   1.0000
          442    142   0.9335   0.0424   0.9981   1.0000
          443    139   0.5526   0.3236   0.5545   1.0000
          444    137   0.2757   0.1449   0.7252   1.0000
          445    137   0.0559   0.0975   0.0874   1.0000
          446    134   0.9535   0.4066   0.7697   1.0000
          447    121   0.9028   0.7308   0.7579   1.0000
          448    121   0.4507   0.2007   0.3991   1.0000
          449    118   0.9430   0.5984   0.9130   1.0000
------------------------------------------------------------------------------

  COPY OF FILE.CDR:
  ==== == =======

TRICHOVIRIN_3sbn P21 0.9A sol3                                                  
CELL                                                                            
 24.284   9.986  37.567  90.000  97.150   90.000                                
LATTICE                                                                         
P                                                                               
SYMMETRY                                                                        
X,Y,Z                                                                           
-X,1/2+Y,-Z                                                                     
CONTENTS                                                                        
O    N      C     H                                                             
152  64   280    364                                                            
&CONTROL IHKL=1,NSET=25,NCYCLE=1000,DSFOU=0.95,RVMIN=100.,                      
BINIT=0.1153850,IATOMS=1,FSIGRO=2.5,FSIGDM=3.7,DELTLV=1.1,                      
IBREAK=0,CCTLV=0.82,IFOUSG=0,IPHASE=2/                                          
                                                                                
                                                                                
++++++++++++++++++++++++++++++++++++++++++++++++++++++++++++++
   Job finished on 18- 1-2021   at 16:58:55
   Elapsed time:        69 seconds
++++++++++++++++++++++++++++++++++++++++++++++++++++++++++++++
