# Supplementary material for: A new density-modification procedure extending the application of the recent |ρ|-based phasing algorithm to larger crystal structures
Source: Acta Crystallogr A Found Adv. 2021 Jun 21;77(Pt 4):339–47. doi: 10.1107/S2053273321004915 (PMC8248888; doi:10.1107/S2053273321004915)
Supplement: Supplementary file 1 [file a-77-00339-sup1.zip › Suppl_material/B1_medium/B1_aldose_reductase_S_085A.LPT]

 ============================================================
   STRUCTURE SOLUTION BY PATTERSON-FUNCTION DIRECT METHODS: 
   The Sm-FFT algorithm based on abs(ro): 25 Set 2020
   Copyright Prof. Jordi Rius
   Institut de Ciencia de Materials de Barcelona (CSIC)
   Reference: Rius J. Acta Cryst (2020) A76 489-493 
   Date is 23-11-2020   at 13:36: 0
 ============================================================

     CRYSTAL DATA:
     =============
     Aldose Reductase (S) 0.78A P21 Z=2                                              

     A=  49.200      B=  66.642     C=  47.280
     ALPHA=   90.00  BETA=   91.67  GAMMA=   90.00

     VOLUME (A3)=     154955.17

     (SINT/L)2=  0.000103*H2 + 0.000056*K2 + 0.000112*L2 +
                 0.000000*HK + 0.000006*HL + 0.000000*KL

     BRAVAIS LATTICE IS  P  CENTRED AT:

       1)  0.000000       0.000000       0.000000

      SYMMETRY OPERATIONS: 

      R11  R12  R13     R21  R22  R23     R31  R32  R33    T1     T2     T3

  1)    1    0    0       0    1    0       0    0    1    0.00   0.00   0.00
  2)   -1    0    0       0    1    0       0    0   -1    0.00   0.50   0.00

     STRUCTURE TREATED AS NON-CENTROSYMMETRIC

     TYPE OF RADIATION IS X-RAYS

          UNIT CELL CONTENTS
      SYMBOL  ATOMIC_NUMBER    NUMBER IN CELL    TYPE    SCAT_POWER
        S          16                9            1          16.00
        P          15                6            2          15.00
        O           8             1374            3           8.00
        C           6             5934            4           6.00
     STARTING PHASES FROM MODULUS FUNCTION
--------------------------------------------------------------

     FORBIDDEN REFLECTIONS IN DATA FILE *.HKL:
     =========================================
    H    K    L    X        DXO        <XO>        NEQ

--------------------------------------------------------------

      DATA REDUCTION:
     ==============

     INPUT DATA ARE F**2
     % COMPLETENESS (>DSFOU):    97.752

     UNIQUE REFL. WITH AVERAGED INPUT DATA
     Rint(I) in (%):   0.00000  Nref:         0
     Rint(F) in (%):   0.00000

     ds_interval        Rsig(I)   Rsig(F)      Nref
  
     DSMIN (ANGS.):            0.7795

     DSFOU (ANGS.):            0.8500
     N.U.REF (MEAS,TOT)=       260430      266770
     N.REF in XLHEM.HKL=       516533
     N.REF in XLUNMEAS.HKL=       11879
     HMAX=   57  KMAX=   78  LMAX=   55
  

--------------------------------------------------------------

     SCALING OF MEASURED INTENSITIES:
     ================================


      SCALE FACTOR:        0.3649  F(EXP)/SK = F(ABS)
      B OVERALL   :        4.8162
      R(Wilson)   :       11.7227
      DSFOU       :        0.8500
      FACDF       :        2.0000  Observed if I > FACDF * sig(I)

      SHELL  DMEAN  DINF  SFC2/SFO2  Nref  f.unobs
        1     1.83  1.45   0.94015  105201  0.0024
        2     1.27  1.15   1.19420  104566  0.0041
        3     1.07  1.01   0.86434  103602  0.0108
        4     0.96  0.92   1.01677  102391  0.0294
        5     0.88  0.85   1.01349  100773  0.0575

 -------------------------------------------------------------

     DATA NORMALIZING:
     ================

     NUMBER OF INPUT REFLEXIONS =            516533
     F(ABS)  =  F(EXP) /          0.3649

     MAXIMUM         H         K         L
     INDICES        57        78        55

                   CENT    ACENT     HK0     0KL     H0L    REST
     </E2-1/>      0.968   0.736   0.715   0.892   0.733   0.719

      E2MEAN      :    0.934850

     <E**2> ACCORDING TO PARITY GROUPS ( D-SPACING > 0.850
        ALL     GGG     GGU     GUG     GUU     UGG     UGU     UUG     UUU
E^2   1.000   0.992   0.995   0.998   1.013   0.996   1.010   0.994   1.000
N    516533   64568   64568   64575   64616   64502   64506   64622   64576

--------------------------------------------------------------

     PHASE REFINEMENT DETAILS:
     ======================== 
    TOTAL N. OF E-VALUES =    516533
    D-SPACING CUT-OFF =    0.85
    <E>, <E2> =    0.8827  1.0000

    N. SETS AND CYCLES =       25    200
    ELIM FOR K REFLECTIONS =    0.00
    N.REFLECTIONS > EKLIM =    516533
    ELIM FOR H REFLECTIONS =    1.00
    N.REFLECTIONS > EHLIM =    185924
    N. ATOMS IN UNIT_CELL (NCELL)  =  7323
    PIXELS(0); P_ATOMS(1); OMIT(2) =     1
    FRAC. RANDOMLY DELETED ATOMS = 0.000

    GRID SPACING IN ANGS. =    0.33
    N.GRID POINTS (XYZ) =    144   196   144
    ESD FACTOR FOR MASK DEFINITION =    2.65
    ESD FACT FOR PEAK ACCEPTANCE (ATOMS=1,2) =  3.80
    ESD FACTOR IN SEARCH (DIF.FOURIER) =  2.00

---------------------------------------------------------------

  SUMMARY OF SOLUTIONS:
   SET   CC      SEED    NCYC NITER  RVAL(ini,end) PKS(ini,end)  RO/SIG
    22 0.8202  0.8461540  145    3      25.8  17.8  5140  2893   55.50
    18 0.8194  0.6923080  133    3      25.5  17.9  5117  2902   51.71
     8 0.8188  0.3076930  109    3      26.1  17.9  5172  2884   55.00
    13 0.8182  0.5000000   51    3      26.3  18.0  5213  2895   55.63
    12 0.8187  0.4615390  105    3      26.1  18.0  5197  2897   55.00
    14 0.8126  0.5384620   52    3      27.2  18.1  5416  2892   58.20
    17 0.8115  0.6538470  184    3      27.8  18.1  5443  2879   54.46
     6 0.8084  0.2307700   83    3      29.0  18.2  5522  2896   62.53
     9 0.8124  0.3461540  168    3      28.1  18.2  5364  2893   54.98
    19 0.7771  0.7307700  200    3      55.0  25.5  6613  3591   96.53
    20 0.7664  0.7692310  200    3      84.6  75.3  8278  4396  131.98
    24 0.7672  0.9230770  200    3      84.6  75.5  8241  4398  130.51
     5 0.7670  0.1923080  200    3      84.9  75.5  8263  4405  130.17
    16 0.7675  0.6153850  200    3      84.9  76.1  8334  4395  132.44
     3 0.7668  0.1153850  200    3      85.4  76.3  8256  4394  136.21
    15 0.7664  0.5769240  200    3      84.3  76.4  8291  4405  140.88
     2 0.7680  0.0769240  200    3      85.6  76.8  8295  4395  133.01
     1 0.7667  0.0384620  200    3      84.6  77.1  8308  4393  134.81
    10 0.7669  0.3846160  200    3      84.8  77.2  8315  4389  149.10
    25 0.7680  0.9615390  200    3      84.3  77.3  8279  4395  130.08
     4 0.7660  0.1538470  200    3      86.3  77.3  8270  4391  132.57
    11 0.7667  0.4230770  200    3      85.6  77.3  8305  4400  138.64
     7 0.7668  0.2692310  200    3      85.1  78.4  8228  4402  138.37
    21 0.7667  0.8076930  200    3      85.2  78.8  8227  4405  135.54
    23 0.7662  0.8846160  200    3      85.2  78.9  8165  4395  128.80
 TOTAL NUMBER OF CYCLES IS         4230
------------------------------------------------------------------------------

  COPY OF FILE.CDR:
  ==== == =======

Aldose Reductase (S) 0.78A P21 Z=2                                              
CELL                                                                            
49.200  66.642  47.280  90.  91.67  90.                                         
LATTICE                                                                         
P                                                                               
SYMMETRY                                                                        
X,Y,Z                                                                           
-X,1/2+Y,-Z                                                                     
CONTENTS                                                                        
 S   P    C    O                                                                
 9   6  5934  1374                                                              
&CONTROL                                                                        
IHKL=1,DSFOU=0.85,NSET=25,BINIT=0.0384620,NCYCLE=200,RVMIN=1.,                  
IATOMS=1,FSIGRO=2.65,FSIGDM=3.8,DELTLV=2.0,NITER=3,IFOUSG=1,                    
IBREAK=0,CCTLV=0.808,IPHASE=1/                                                  
                                                                                
                                                                                
                                                                                
++++++++++++++++++++++++++++++++++++++++++++++++++++++++++++++
   Job finished on 24-11-2020   at  8:10: 8
   Elapsed time:    -19552 seconds
++++++++++++++++++++++++++++++++++++++++++++++++++++++++++++++
