# Supplementary material for: A new density-modification procedure extending the application of the recent |ρ|-based phasing algorithm to larger crystal structures
Source: Acta Crystallogr A Found Adv. 2021 Jun 21;77(Pt 4):339–47. doi: 10.1107/S2053273321004915 (PMC8248888; doi:10.1107/S2053273321004915)
Supplement: Supplementary file 1 [file a-77-00339-sup1.zip › Suppl_material/B1_medium/B1_antifungal.LPT]

 ============================================================
   STRUCTURE SOLUTION BY PATTERSON-FUNCTION DIRECT METHODS: 
   The Sm-FFT algorithm based on abs(ro): MAR 2020
   Copyright Prof. Jordi Rius
   Institut de Ciencia de Materials de Barcelona (CSIC)
   Reference: Rius J. Acta Cryst (2020) A76 489-493 
   Date is 26- 8-2020   at 17:54:16
 ============================================================

     CRYSTAL DATA:
     =============
     Antifungal protein (SnB) P21 Z=2 1p9g R=0.84                                    

     A=  19.011      B=  23.178     C=  30.720
     ALPHA=   90.00  BETA=   98.56  GAMMA=   90.00

     VOLUME (A3)=      13385.58

     (SINT/L)2=  0.000707*H2 + 0.000465*K2 + 0.000271*L2 +
                 0.000000*HK + 0.000130*HL + 0.000000*KL

     BRAVAIS LATTICE IS  P  CENTRED AT:

       1)  0.000000       0.000000       0.000000

      SYMMETRY OPERATIONS: 

      R11  R12  R13     R21  R22  R23     R31  R32  R33    T1     T2     T3

  1)    1    0    0       0    1    0       0    0    1    0.00   0.00   0.00
  2)   -1    0    0       0    1    0       0    0   -1    0.00   0.50   0.00

     STRUCTURE TREATED AS NON-CENTROSYMMETRIC

     TYPE OF RADIATION IS X-RAYS

          UNIT CELL CONTENTS
      SYMBOL  ATOMIC_NUMBER    NUMBER IN CELL    TYPE    SCAT_POWER
        S          16               20            1          16.00
        O           8              122            2           8.00
        C           6              580            3           6.00
        H           1              244            4           1.00
--------------------------------------------------------------

     FORBIDDEN REFLECTIONS IN DATA FILE *.HKL:
     =========================================
    H    K    L    X        DXO        <XO>        NEQ

--------------------------------------------------------------

      DATA REDUCTION:
     ==============

     INPUT DATA ARE F**2
     % COMPLETENESS (>DSFOU):    93.886

     UNIQUE REFL. WITH AVERAGED INPUT DATA
     Rint(I) in (%):   0.00000  Nref:         0
     Rint(F) in (%):   0.00000

     ds_interval        Rsig(I)   Rsig(F)      Nref
  
     DSMIN (ANGS.):            0.8086

     DSFOU (ANGS.):            1.0000
     N.U.REF (MEAS,TOT)=        13588       14473
     N.REF in XLHEM.HKL=        26304
     N.REF in XLUNMEAS.HKL=        1713
     HMAX=   19  KMAX=   23  LMAX=   30
  

--------------------------------------------------------------

     SCALING OF MEASURED INTENSITIES:
     ================================


      SCALE FACTOR:        0.7369  F(EXP)/SK = F(ABS)
      B OVERALL   :        3.8659
      R(Wilson)   :       14.8720
      DSFOU       :        1.0000
      FACDF       :        2.0000  Observed if I > FACDF * sig(I)

      SHELL  DMEAN  DINF  SFC2/SFO2  Nref  f.unobs
        1     2.15  1.71   0.87155    5517  0.0011
        2     1.49  1.36   1.20951    5543  0.0060
        3     1.26  1.19   1.07550    5424  0.0140
        4     1.13  1.08   0.89767    5094  0.0265
        5     1.04  1.00   0.98259    4726  0.0349

 -------------------------------------------------------------

     DATA NORMALIZING:
     ================

     NUMBER OF INPUT REFLEXIONS =             26304
     F(ABS)  =  F(EXP) /          0.7369

     MAXIMUM         H         K         L
     INDICES        19        23        30

                   CENT    ACENT     HK0     0KL     H0L    REST
     </E2-1/>      0.968   0.736   0.841   0.884   0.721   0.727

      E2MEAN      :    0.971185

     <E**2> ACCORDING TO PARITY GROUPS ( D-SPACING > 1.000
        ALL     GGG     GGU     GUG     GUU     UGG     UGU     UUG     UUU
E^2   1.000   0.999   1.072   0.996   1.015   0.998   0.979   0.963   0.978
N     26304    3282    3276    3312    3318    3276    3282    3284    3274

--------------------------------------------------------------

     PHASE REFINEMENT DETAILS:
     ======================== 
    TOTAL N. OF E-VALUES =     26304
    D-SPACING CUT-OFF =    1.00
    <E>, <E2> =    0.8823  1.0000

    N. SETS AND CYCLES =        5    100
    ORIGIN PEAK REMOVED (Y=1; N=0):  1
    ELIM FOR K REFLECTIONS =    0.00
    N.REFLECTIONS > EKLIM =     26304
    ELIM FOR H REFLECTIONS =    1.00
    N.REFLECTIONS > EHLIM =      9501
    N. ATOMS IN UNIT_CELL (NCELL)  =   722
    PIXELS(0); P_ATOMS(1); OMIT(2) =     1
    FRAC. RANDOMLY DELETED ATOMS = 0.000

    GRID SPACING IN ANGS. =    0.33
    N.GRID POINTS (XYZ) =     60    72    96
    ESD FACTOR FOR MASK DEFINITION =    2.60
    ESD FACT FOR PEAK ACCEPTANCE (ATOMS=1,2) =  3.75
    ESD FACTOR IN SEARCH (DIF.FOURIER) =  2.00

---------------------------------------------------------------

  SUMMARY OF SOLUTIONS:
   SET   CC      SEED    NCYC NITER  RVAL(ini,end) PKS(ini,end)  RO/SIG
     4 0.8518  0.5384620   43    5      25.6  15.7   803   609   27.99
     2 0.8483  0.2051290   24    5      25.8  15.9   813   607   29.25
     3 0.8386  0.3717950   29    5      29.0  15.9   865   606   30.00
     1 0.8501  0.0384620   31    5      25.1  15.9   782   606   28.38
     5 0.8252  0.7051290   30    5      33.0  16.2   866   604   33.48
 TOTAL NUMBER OF CYCLES IS          157
------------------------------------------------------------------------------

  COPY OF FILE.CDR:
  ==== == =======

Antifungal protein (SnB) P21 Z=2 1p9g R=0.84                                    
CELL                                                                            
19.011 23.178 30.720 90. 98.56 90.                                              
LATTICE                                                                         
P                                                                               
SYMMETRY                                                                        
X,Y,Z                                                                           
-X,1/2+Y,-Z                                                                     
CONTENTS                                                                        
  S   C      O       H                                                          
  20   580   122    244                                                         
&CONTROL                                                                        
IHKL=1,DSFOU=1.0,NSET=5,BINIT=0.0384620,NCYCLE=100,RVMIN=1.,                    
IATOMS=1,FSIGRO=2.60,FSIGDM=3.75,DELTLV=2.0,NITER=5,IFOUSG=0,                   
CCTLV=0.825,IBREAK=0/                                                           
                                                                                
++++++++++++++++++++++++++++++++++++++++++++++++++++++++++++++
   Job finished on 26- 8-2020   at 17:59:41
   Elapsed time:       325 seconds
++++++++++++++++++++++++++++++++++++++++++++++++++++++++++++++
