# Supplementary material for: A new density-modification procedure extending the application of the recent |ρ|-based phasing algorithm to larger crystal structures
Source: Acta Crystallogr A Found Adv. 2021 Jun 21;77(Pt 4):339–47. doi: 10.1107/S2053273321004915 (PMC8248888; doi:10.1107/S2053273321004915)
Supplement: Supplementary file 1 [file a-77-00339-sup1.zip › Suppl_material/B1_medium/B1_balhimycin.LPT]

 ============================================================
   STRUCTURE SOLUTION BY PATTERSON-FUNCTION DIRECT METHODS: 
   The Sm-FFT algorithm based on abs(ro): 25 Set 2020
   Copyright Prof. Jordi Rius
   Institut de Ciencia de Materials de Barcelona (CSIC)
   Reference: Rius J. Acta Cryst (2020) A76 489-493 
   Date is 30- 4-2021   at  8:31:55
 ============================================================

     CRYSTAL DATA:
     =============
     balhimycin-1hhu-P21                                                             

     A=  22.705      B=  27.986     C=  44.490
     ALPHA=   90.00  BETA=   93.18  GAMMA=   90.00

     VOLUME (A3)=      28226.40

     (SINT/L)2=  0.000486*H2 + 0.000319*K2 + 0.000127*L2 +
                 0.000000*HK + 0.000028*HL + 0.000000*KL

     BRAVAIS LATTICE IS  P  CENTRED AT:

       1)  0.000000       0.000000       0.000000

      SYMMETRY OPERATIONS: 

      R11  R12  R13     R21  R22  R23     R31  R32  R33    T1     T2     T3

  1)    1    0    0       0    1    0       0    0    1    0.00   0.00   0.00
  2)   -1    0    0       0    1    0       0    0   -1    0.00   0.50   0.00

     STRUCTURE TREATED AS NON-CENTROSYMMETRIC

     TYPE OF RADIATION IS X-RAYS

          UNIT CELL CONTENTS
      SYMBOL  ATOMIC_NUMBER    NUMBER IN CELL    TYPE    SCAT_POWER
        CL         17               16            1          17.00
        O           8              250            2           8.00
        C           6             1160            3           6.00
        H           1              500            4           1.00
     STARTING PHASES FROM MODULUS FUNCTION
--------------------------------------------------------------

     FORBIDDEN REFLECTIONS IN DATA FILE *.HKL:
     =========================================
    H    K    L    X        DXO        <XO>        NEQ

--------------------------------------------------------------

      DATA REDUCTION:
     ==============

     INPUT DATA ARE F**2
     % COMPLETENESS (>DSFOU):    99.396

     UNIQUE REFL. WITH AVERAGED INPUT DATA
     Rint(I) in (%):   0.00000  Nref:         0
     Rint(F) in (%):   0.00000

     ds_interval        Rsig(I)   Rsig(F)      Nref
  
     DSMIN (ANGS.):            0.8928

     DSFOU (ANGS.):            0.8928
     N.U.REF (MEAS,TOT)=        42306       42568
     N.REF in XLHEM.HKL=        82612
     N.REF in XLUNMEAS.HKL=         502
     HMAX=   25  KMAX=   31  LMAX=   49
  

--------------------------------------------------------------

     SCALING OF MEASURED INTENSITIES:
     ================================


      SCALE FACTOR:        0.9310  F(EXP)/SK = F(ABS)
      B OVERALL   :        3.8016
      R(Wilson)   :       19.7008
      DSFOU       :        0.8928
      FACDF       :        2.0000  Observed if I > FACDF * sig(I)

      SHELL  DMEAN  DINF  SFC2/SFO2  Nref  f.unobs
        1     1.92  1.53   0.98715   16611  0.0048
        2     1.33  1.21   1.20099   16553  0.0053
        3     1.12  1.06   0.78305   16632  0.0102
        4     1.01  0.96   0.96267   16655  0.0232
        5     0.92  0.89   1.11895   16161  0.0376

 -------------------------------------------------------------

     DATA NORMALIZING:
     ================

     NUMBER OF INPUT REFLEXIONS =             82612
     F(ABS)  =  F(EXP) /          0.9310

     MAXIMUM         H         K         L
     INDICES        25        31        49

                   CENT    ACENT     HK0     0KL     H0L    REST
     </E2-1/>      0.968   0.736   0.865   0.908   0.957   0.752

      E2MEAN      :    0.971834

     <E**2> ACCORDING TO PARITY GROUPS ( D-SPACING > 0.893
        ALL     GGG     GGU     GUG     GUU     UGG     UGU     UUG     UUU
E^2   1.000   1.010   0.984   0.992   1.002   1.024   0.992   1.005   0.991
N     82612   10329   10307   10342   10332   10325   10337   10322   10318

--------------------------------------------------------------

     PHASE REFINEMENT DETAILS:
     ======================== 
    TOTAL N. OF E-VALUES =     82612
    D-SPACING CUT-OFF =    0.89
    <E>, <E2> =    0.8733  1.0000

    N. SETS AND CYCLES =       25   1000
    ELIM FOR K REFLECTIONS =    0.00
    N.REFLECTIONS > EKLIM =     82612
    ELIM FOR H REFLECTIONS =    1.00
    N.REFLECTIONS > EHLIM =     29024
    N. ATOMS IN UNIT_CELL (NCELL)  =  1426
    PIXELS(0); P_ATOMS(1); OMIT(2) =     1
    FRAC. RANDOMLY DELETED ATOMS = 0.000

    GRID SPACING IN ANGS. =    0.33
    N.GRID POINTS (XYZ) =     64    84   128
    ESD FACTOR FOR MASK DEFINITION =    2.60
    ESD FACT FOR PEAK ACCEPTANCE (ATOMS=1,2) =  3.90
    ESD FACTOR IN SEARCH (DIF.FOURIER) =  1.10

---------------------------------------------------------------

  SUMMARY OF SOLUTIONS:
   SET   CC      SEED    NCYC NITER  RVAL(ini,end) PKS(ini,end)  RO/SIG
     1 0.8153  0.0384620   58    3      15.6   9.5  1709  1541   31.99
    10 0.8161  0.3846160   77    3      15.4   9.6  1710  1538   32.62
    25 0.8154  0.9615390  190    3      15.5   9.6  1710  1549   31.82
    13 0.8153  0.5000000  101    3      15.7   9.6  1709  1541   30.82
    24 0.8161  0.9230770  196    3      15.4   9.7  1708  1532   30.44
    19 0.8162  0.7307700  201    3      15.4   9.7  1707  1547   30.48
     7 0.8160  0.2692310  191    3      15.4   9.7  1707  1543   30.60
     9 0.8159  0.3461540  407    3      15.4   9.8  1705  1546   31.37
     3 0.8154  0.1153850   35    3      15.3   9.8  1710  1536   32.29
    22 0.8158  0.8461540   34    3      15.4   9.8  1708  1542   31.17
     2 0.8158  0.0769240   50    3      15.5   9.8  1710  1528   30.81
    15 0.8160  0.5769240   47    3      15.6   9.8  1709  1536   29.85
    11 0.8152  0.4230770   73    3      15.5   9.8  1709  1550   32.01
    16 0.8154  0.6153850   73    3      15.5   9.8  1709  1542   31.25
    17 0.8153  0.6538470  104    3      15.5   9.8  1707  1551   31.24
     6 0.8161  0.2307700  108    3      15.5   9.9  1707  1546   30.42
    20 0.8158  0.7692310   47    3      15.8   9.9  1706  1556   32.78
     8 0.7471  0.3076930 1000    3      69.8  58.7  1711  1708   61.92
    21 0.7486  0.8076930 1000    3      69.2  58.7  1711  1710   66.88
    23 0.7478  0.8846160 1000    3      70.4  59.0  1710  1710   68.31
    18 0.7453  0.6923080 1000    3      71.1  59.4  1710  1711   61.50
    14 0.7499  0.5384620 1000    3      69.7  59.6  1711  1711   67.65
     5 0.7469  0.1923080 1000    3      70.2  59.6  1707  1710   65.38
    12 0.7483  0.4615390 1000    3      70.8  59.7  1709  1711   65.92
     4 0.7475  0.1538470 1000    3      70.2  59.8  1710  1710   64.76
 TOTAL NUMBER OF CYCLES IS         9992
------------------------------------------------------------------------------

  COPY OF FILE.CDR:
  ==== == =======

balhimycin-1hhu-P21                                                             
CELL                                                                            
22.705 27.986 44.490 90.0 93.18 90.0                                            
LATTICE                                                                         
P                                                                               
SYMMETRY                                                                        
X,Y,Z                                                                           
-X,1/2+Y,-Z                                                                     
CONTENTS                                                                        
CL   C      O     H                                                             
16   1160  250   500                                                            
&CONTROL                                                                        
IHKL=1,NSET=25,BINIT=0.0384620,NCYCLE=1000,DSFOU=0.89,RVMIN=1.,                 
IATOMS=1,FSIGRO=2.60,fsigdm=3.9,DELTLV=1.1,NITER=3,IFOUSG=0,                    
CCTLV=0.815,IBREAK=0,IPHASE=1/                                                  
                                                                                
                                                                                
                                                                                
                                                                                
                                                                                
++++++++++++++++++++++++++++++++++++++++++++++++++++++++++++++
   Job finished on 30- 4-2021   at 14: 0: 3
   Elapsed time:     19688 seconds
++++++++++++++++++++++++++++++++++++++++++++++++++++++++++++++
