# Supplementary material for: A new density-modification procedure extending the application of the recent |ρ|-based phasing algorithm to larger crystal structures
Source: Acta Crystallogr A Found Adv. 2021 Jun 21;77(Pt 4):339–47. doi: 10.1107/S2053273321004915 (PMC8248888; doi:10.1107/S2053273321004915)
Supplement: Supplementary file 1 [file a-77-00339-sup1.zip › Suppl_material/B1_medium/B1_bucandin.LPT]

 ============================================================
   STRUCTURE SOLUTION BY PATTERSON-FUNCTION DIRECT METHODS: 
   The Sm-FFT algorithm based on abs(ro): 25 Set 2020
   Copyright Prof. Jordi Rius
   Institut de Ciencia de Materials de Barcelona (CSIC)
   Reference: Rius J. Acta Cryst (2020) A76 489-493 
   Date is  8-10-2020   at 10:16:16
 ============================================================

     CRYSTAL DATA:
     =============
     TITL Bucandin 1.05 C2 Z=2                                                       

     A=  76.970      B=  22.520     C=  32.600
     ALPHA=   90.00  BETA=  100.23  GAMMA=   90.00

     VOLUME (A3)=      55609.36

     (SINT/L)2=  0.000044*H2 + 0.000493*K2 + 0.000243*L2 +
                 0.000000*HK + 0.000037*HL + 0.000000*KL

     BRAVAIS LATTICE IS  C  CENTRED AT:

       1)  0.000000       0.000000       0.000000
       2)  0.500000       0.500000       0.000000

      SYMMETRY OPERATIONS: 

      R11  R12  R13     R21  R22  R23     R31  R32  R33    T1     T2     T3

  1)    1    0    0       0    1    0       0    0    1    0.00   0.00   0.00
  2)   -1    0    0       0    1    0       0    0   -1    0.00   0.00   0.00

     STRUCTURE TREATED AS NON-CENTROSYMMETRIC

     TYPE OF RADIATION IS X-RAYS

          UNIT CELL CONTENTS
      SYMBOL  ATOMIC_NUMBER    NUMBER IN CELL    TYPE    SCAT_POWER
        S          16               40            1          16.00
        C           6             2600            2           6.00
     STARTING PHASES FROM MODULUS FUNCTION
--------------------------------------------------------------

     FORBIDDEN REFLECTIONS IN DATA FILE *.HKL:
     =========================================
    H    K    L    X        DXO        <XO>        NEQ

--------------------------------------------------------------

      DATA REDUCTION:
     ==============

     INPUT DATA ARE F**2
     % COMPLETENESS (>DSFOU):    99.798

     UNIQUE REFL. WITH AVERAGED INPUT DATA
     Rint(I) in (%):   0.00000  Nref:         0
     Rint(F) in (%):   0.00000

     ds_interval        Rsig(I)   Rsig(F)      Nref
  
     DSMIN (ANGS.):            0.9640

     DSFOU (ANGS.):            1.0200
     N.U.REF (MEAS,TOT)=        28283       28352
     N.REF in XLHEM.HKL=        54724
     N.REF in XLUNMEAS.HKL=         111
     HMAX=   75  KMAX=   22  LMAX=   31
  

--------------------------------------------------------------

     SCALING OF MEASURED INTENSITIES:
     ================================


      SCALE FACTOR:        0.3370  F(EXP)/SK = F(ABS)
      B OVERALL   :       14.3145
      R(Wilson)   :       23.1793
      DSFOU       :        1.0200
      FACDF       :        2.0000  Observed if I > FACDF * sig(I)

      SHELL  DMEAN  DINF  SFC2/SFO2  Nref  f.unobs
        1     2.20  1.74   0.84884   10893  0.0069
        2     1.52  1.38   1.23408   10986  0.0361
        3     1.28  1.21   1.14174   10943  0.1317
        4     1.15  1.10   0.84391   11023  0.2388
        5     1.06  1.02   0.99075   10879  0.5018

 -------------------------------------------------------------

     DATA NORMALIZING:
     ================

     NUMBER OF INPUT REFLEXIONS =             54724
     F(ABS)  =  F(EXP) /          0.3370

     MAXIMUM         H         K         L
     INDICES        75        22        31

                   CENT    ACENT     HK0     0KL     H0L    REST
     </E2-1/>      0.968   0.736   0.629   0.999   0.668   0.702

      E2MEAN      :    0.871713

     <E**2> ACCORDING TO PARITY GROUPS ( D-SPACING > 1.020
        ALL     GGG     GGU     GUG     GUU     UGG     UGU     UUG     UUU
E^2   1.000   1.004   0.995   0.000   0.000   0.000   0.000   0.992   1.009
N     54724   13653   13649       0       0       0       0   13684   13738

--------------------------------------------------------------

     PHASE REFINEMENT DETAILS:
     ======================== 
    TOTAL N. OF E-VALUES =     54724
    D-SPACING CUT-OFF =    1.02
    <E>, <E2> =    0.8733  1.0000

    N. SETS AND CYCLES =       25   1000
    ELIM FOR K REFLECTIONS =    0.00
    N.REFLECTIONS > EKLIM =     54724
    ELIM FOR H REFLECTIONS =    1.00
    N.REFLECTIONS > EHLIM =     19010
    N. ATOMS IN UNIT_CELL (NCELL)  =  2640
    PIXELS(0); P_ATOMS(1); OMIT(2) =     1
    FRAC. RANDOMLY DELETED ATOMS = 0.000

    GRID SPACING IN ANGS. =    0.33
    N.GRID POINTS (XYZ) =    224    64   100
    ESD FACTOR FOR MASK DEFINITION =    2.60
    ESD FACT FOR PEAK ACCEPTANCE (ATOMS=1,2) =  3.80
    ESD FACTOR IN SEARCH (DIF.FOURIER) =  1.10

---------------------------------------------------------------

  SUMMARY OF SOLUTIONS:
   SET   CC      SEED    NCYC NITER  RVAL(ini,end) PKS(ini,end)  RO/SIG
    23 0.8074  0.8846160  834    3      25.0  19.7  1580  1163   28.97
     9 0.8090  0.3461540  110    3      25.2  19.7  1579  1164   28.91
    24 0.8075  0.9230770  171    3      24.8  19.9  1581  1160   28.91
     2 0.8080  0.0769240  353    3      24.9  19.9  1583  1178   28.21
    19 0.8091  0.7307700  111    3      24.8  20.1  1581  1159   28.15
    15 0.8084  0.5769240  108    3      25.0  20.1  1582  1176   27.95
     4 0.8088  0.1538470  189    3      25.0  20.1  1578  1143   29.73
     8 0.8088  0.3076930  897    3      25.2  20.4  1579  1149   28.36
    18 0.7638  0.6923080 1000    3      65.5  39.8  1581  1552   26.62
    16 0.7641  0.6153850 1000    3      68.5  42.1  1584  1514   33.13
    21 0.7623  0.8076930 1000    3      64.7  42.2  1583  1535   34.02
    13 0.7647  0.5000000 1000    3      67.1  42.3  1581  1538   33.24
     5 0.7642  0.1923080 1000    3      68.3  42.3  1582  1514   31.14
    17 0.7662  0.6538470 1000    3      66.2  42.3  1583  1527   38.27
    25 0.7633  0.9615390 1000    3      68.2  42.4  1583  1505   32.84
     3 0.7635  0.1153850 1000    3      67.7  42.5  1582  1488   32.93
    11 0.7654  0.4230770 1000    3      67.8  42.7  1580  1512   40.47
     6 0.7623  0.2307700 1000    3      68.0  42.7  1584  1497   35.02
    14 0.7601  0.5384620 1000    3      68.8  42.9  1582  1507   38.29
    10 0.7609  0.3846160 1000    3      68.1  43.2  1582  1527   39.81
    22 0.7667  0.8461540 1000    3      67.6  43.2  1582  1504   42.70
     1 0.7645  0.0384620 1000    3      65.8  43.3  1583  1494   42.92
     7 0.7607  0.2692310 1000    3      67.6  43.6  1583  1502   37.72
    20 0.7646  0.7692310 1000    3      65.9  43.6  1581  1489   45.14
    12 0.7650  0.4615390 1000    3      66.6  43.8  1581  1483   43.97
 TOTAL NUMBER OF CYCLES IS        19773
------------------------------------------------------------------------------

  COPY OF FILE.CDR:
  ==== == =======

TITL Bucandin 1.05 C2 Z=2                                                       
CELL                                                                            
76.970 22.520 32.600 90. 100.23 90.                                             
LATTICE                                                                         
C                                                                               
SYMMETRY                                                                        
X,Y,Z                                                                           
-X, Y,-Z                                                                        
CONTENTS                                                                        
  S   C                                                                         
 40   2600                                                                      
&CONTROL                                                                        
IHKL=1,DSFOU=1.02,NSET=25,BINIT=0.0384620,NCYCLE=1000,rvmin=1.,                 
IATOMS=1,fsigro=2.6,fsigdm=3.8,deltlv=1.1,NITER=3,IFOUSG=0,                     
IBREAK=0,CCTLV=0.807,IPHASE=1/                                                  
                                                                                
                                                                                
                                                                                
++++++++++++++++++++++++++++++++++++++++++++++++++++++++++++++
   Job finished on  9-10-2020   at 10:18:39
   Elapsed time:       143 seconds
++++++++++++++++++++++++++++++++++++++++++++++++++++++++++++++
