# Supplementary material for: A new density-modification procedure extending the application of the recent |ρ|-based phasing algorithm to larger crystal structures
Source: Acta Crystallogr A Found Adv. 2021 Jun 21;77(Pt 4):339–47. doi: 10.1107/S2053273321004915 (PMC8248888; doi:10.1107/S2053273321004915)
Supplement: Supplementary file 1 [file a-77-00339-sup1.zip › Suppl_material/B1_medium/B1_conotoxin.LPT]

 ============================================================
   STRUCTURE SOLUTION BY PATTERSON-FUNCTION DIRECT METHODS: 
   The Sm-FFT algorithm based on abs(ro): AUG 2020
   Copyright Prof. Jordi Rius
   Institut de Ciencia de Materials de Barcelona (CSIC)
   Reference: Rius J. Acta Cryst (2020) A76 489-493 
   Date is  3- 9-2020   at 16:51:14
 ============================================================

     CRYSTAL DATA:
     =============
     conotoxin I4 1a0m 286K SnB 0.9-1.1                                              

     A=  44.400      B=  44.400     C=  23.500
     ALPHA=   90.00  BETA=   90.00  GAMMA=   90.00

     VOLUME (A3)=      46326.96

     (SINT/L)2=  0.000127*H2 + 0.000127*K2 + 0.000453*L2 +
                 0.000000*HK + 0.000000*HL + 0.000000*KL

     BRAVAIS LATTICE IS  I  CENTRED AT:

       1)  0.000000       0.000000       0.000000
       2)  0.500000       0.500000       0.500000

      SYMMETRY OPERATIONS: 

      R11  R12  R13     R21  R22  R23     R31  R32  R33    T1     T2     T3

  1)    1    0    0       0    1    0       0    0    1    0.00   0.00   0.00
  2)   -1    0    0       0   -1    0       0    0    1    0.00   0.00   0.00
  3)    0   -1    0       1    0    0       0    0    1    0.00   0.00   0.00
  4)    0    1    0      -1    0    0       0    0    1    0.00   0.00   0.00

     STRUCTURE TREATED AS NON-CENTROSYMMETRIC

     TYPE OF RADIATION IS X-RAYS

          UNIT CELL CONTENTS
      SYMBOL  ATOMIC_NUMBER    NUMBER IN CELL    TYPE    SCAT_POWER
        S          16               80            1          16.00
        O           8              336            2           8.00
        C           6             2040            3           6.00
     PHASES FROM RANDOMLY GENERATED ARBITRARILY POSITIONED ATOM
     (one different atom for each set)
--------------------------------------------------------------

     FORBIDDEN REFLECTIONS IN DATA FILE *.HKL:
     =========================================
    H    K    L    X        DXO        <XO>        NEQ

--------------------------------------------------------------

      DATA REDUCTION:
     ==============

     INPUT DATA ARE F
     % COMPLETENESS (>DSFOU):    96.832

     UNIQUE REFL. WITH AVERAGED INPUT DATA
     Rint(I) in (%):   0.00000  Nref:         0
     Rint(F) in (%):   0.00000

     ds_interval        Rsig(I)   Rsig(F)      Nref
  
     DSMIN (ANGS.):            1.0944

     DSFOU (ANGS.):            1.0944
     N.U.REF (MEAS,TOT)=         9263        9589
     N.REF in XLHEM.HKL=        35857
     N.REF in XLUNMEAS.HKL=        1173
     HMAX=   40  KMAX=   40  LMAX=   21
  

--------------------------------------------------------------

     SCALING OF MEASURED INTENSITIES:
     ================================


      SCALE FACTOR:        4.9302  F(EXP)/SK = F(ABS)
      B OVERALL   :        8.7874
      R(Wilson)   :        5.9495
      DSFOU       :        1.0944
      FACDF       :        2.0000  Observed if I > FACDF * sig(I)

      SHELL  DMEAN  DINF  SFC2/SFO2  Nref  f.unobs
        1     2.36  1.87   0.91147    7271  0.0014
        2     1.63  1.49   1.09253    7419  0.0183
        3     1.38  1.30   1.09831    7396  0.0625
        4     1.23  1.18   0.96759    7324  0.1297
        5     1.13  1.09   0.94494    6447  0.2947

 -------------------------------------------------------------

     DATA NORMALIZING:
     ================

     NUMBER OF INPUT REFLEXIONS =             35857
     F(ABS)  =  F(EXP) /          4.9302

     MAXIMUM         H         K         L
     INDICES        40        40        21

                   CENT    ACENT     HK0     0KL     H0L    REST
     </E2-1/>      0.968   0.736   0.681   0.681   0.846   0.700

      E2MEAN      :    0.941174

     <E**2> ACCORDING TO PARITY GROUPS ( D-SPACING > 1.094
        ALL     GGG     GGU     GUG     GUU     UGG     UGU     UUG     UUU
E^2   1.000   0.972   0.000   0.000   0.999   0.000   0.999   1.031   0.000
N     35857    8955       0       0    8968       0    8968    8966       0

--------------------------------------------------------------

     PHASE REFINEMENT DETAILS:
     ======================== 
    TOTAL N. OF E-VALUES =     35857
    D-SPACING CUT-OFF =    1.09
    <E>, <E2> =    0.8899  1.0000

    N. SETS AND CYCLES =        5    350
    ORIGIN PEAK REMOVED (Y=1; N=0):  1
    ELIM FOR K REFLECTIONS =    0.00
    N.REFLECTIONS > EKLIM =     35857
    ELIM FOR H REFLECTIONS =    1.00
    N.REFLECTIONS > EHLIM =     13017
    N. ATOMS IN UNIT_CELL (NCELL)  =  2456
    PIXELS(0); ATOMS(1) =     1
    FRAC. RANDOMLY DELETED ATOMS = 0.250

    GRID SPACING IN ANGS. =    0.33
    N.GRID POINTS (XYZ) =    128   128    72
    ESD FACTOR FOR MASK DEFINITION =    2.60
    ESD FACT FOR PEAK ACCEPTANCE (ATOMS=1,2) =  3.70
    ESD FACTOR IN SEARCH (DIF.FOURIER) =  1.10

---------------------------------------------------------------

  SUMMARY OF SOLUTIONS:
   SET   CC      SEED    NCYC NITER  RVAL(ini,end) PKS(ini,end)  RO/SIG
     5 0.8274  0.7051290   93    3      41.4  20.6   678   323   24.68
     3 0.8264  0.3717950  186    3      42.2  20.9   645   325   23.91
     4 0.8260  0.5384620  110    3      43.7  21.0   673   315   23.36
     1 0.8258  0.0384620   97    3      41.6  21.2   684   329   24.16
     2 0.8261  0.2051290  158    3      42.0  21.2   684   322   22.80
 TOTAL NUMBER OF CYCLES IS          644
------------------------------------------------------------------------------

  COPY OF FILE.CDR:
  ==== == =======

conotoxin I4 1a0m 286K SnB 0.9-1.1                                              
CELL                                                                            
44.400 44.400 23.500 90.00 90.00 90.00                                          
LATTICE                                                                         
I                                                                               
SYMMETRY                                                                        
X,Y,Z                                                                           
-X,-Y,Z                                                                         
-Y,X,Z                                                                          
Y,-X,Z                                                                          
CONTENTS                                                                        
S   C     O                                                                     
80  2040  336                                                                   
&CONTROL                                                                        
IHKL=0,DSFOU=1.00,NSET=5,binit=0.0384620,NCYCLE=350,RVMIN=1.,                   
IATOMS=1,FOMIT=0.25,FSIGRO=2.6,FSIGDM=3.7,DELTLV=1.1,NITER=3,                   
IFOUSG=1,IBREAK=0,CCTLV=0.825/                                                  
                                                                                
                                                                                
++++++++++++++++++++++++++++++++++++++++++++++++++++++++++++++
   Job finished on  3- 9-2020   at 17:43:47
   Elapsed time:      3153 seconds
++++++++++++++++++++++++++++++++++++++++++++++++++++++++++++++
