# Supplementary material for: A new density-modification procedure extending the application of the recent |ρ|-based phasing algorithm to larger crystal structures
Source: Acta Crystallogr A Found Adv. 2021 Jun 21;77(Pt 4):339–47. doi: 10.1107/S2053273321004915 (PMC8248888; doi:10.1107/S2053273321004915)
Supplement: Supplementary file 1 [file a-77-00339-sup1.zip › Suppl_material/B1_medium/B1_kaliotoxin.LPT]

 ============================================================
   STRUCTURE SOLUTION BY PATTERSON-FUNCTION DIRECT METHODS: 
   The Sm-FFT algorithm based on abs(ro): MAR 2020
   Copyright Prof. Jordi Rius
   Institut de Ciencia de Materials de Barcelona (CSIC)
   Reference: Rius J. Acta Cryst (2020) A76 489-493 
   Date is 26- 8-2020   at 11:38:56
 ============================================================

     CRYSTAL DATA:
     =============
     TITL Kaliotoxin synth.(Escorpi) 3odv P-1 R=0.95A 100K                           

     A=  25.150      B=  30.511     C=  41.097
     ALPHA=  109.39  BETA=   97.39  GAMMA=   97.09

     VOLUME (A3)=      29032.01

     (SINT/L)2=  0.000415*H2 + 0.000312*K2 + 0.000172*L2 +
                 0.000128*HK + 0.000097*HL + 0.000164*KL

     BRAVAIS LATTICE IS  P  CENTRED AT:

       1)  0.000000       0.000000       0.000000

      SYMMETRY OPERATIONS: 

      R11  R12  R13     R21  R22  R23     R31  R32  R33    T1     T2     T3

  1)    1    0    0       0    1    0       0    0    1    0.00   0.00   0.00

     STRUCTURE TREATED AS NON-CENTROSYMMETRIC

     TYPE OF RADIATION IS X-RAYS

          UNIT CELL CONTENTS
      SYMBOL  ATOMIC_NUMBER    NUMBER IN CELL    TYPE    SCAT_POWER
        S          16               32            1          16.00
        O           8              560            2           8.00
        N           7              220            3           7.00
        C           6              716            4           6.00
        H           1             1884            5           1.00
--------------------------------------------------------------

     FORBIDDEN REFLECTIONS IN DATA FILE *.HKL:
     =========================================
    H    K    L    X        DXO        <XO>        NEQ

--------------------------------------------------------------

      DATA REDUCTION:
     ==============

     INPUT DATA ARE F
     % COMPLETENESS (>DSFOU):    92.863

     UNIQUE REFL. WITH AVERAGED INPUT DATA
     Rint(I) in (%):   0.00000  Nref:         0
     Rint(F) in (%):   0.00000

     ds_interval        Rsig(I)   Rsig(F)      Nref
  
     DSMIN (ANGS.):            0.9505

     DSFOU (ANGS.):            1.0000
     N.U.REF (MEAS,TOT)=        56442       60780
     N.REF in XLHEM.HKL=        56442
     N.REF in XLUNMEAS.HKL=        4338
     HMAX=   25  KMAX=   30  LMAX=   41
  

--------------------------------------------------------------

     SCALING OF MEASURED INTENSITIES:
     ================================


      SCALE FACTOR:        0.7056  F(EXP)/SK = F(ABS)
      B OVERALL   :        6.9461
      R(Wilson)   :       31.3902
      DSFOU       :        1.0000
      FACDF       :        2.0000  Observed if I > FACDF * sig(I)

      SHELL  DMEAN  DINF  SFC2/SFO2  Nref  f.unobs
        1     2.15  1.71   0.81423   11854  0.0150
        2     1.49  1.36   1.27837   11540  0.0880
        3     1.26  1.19   1.18259   11297  0.1969
        4     1.13  1.08   0.85662   10990  0.3144
        5     1.04  1.00   0.94837   10761  0.4877

 -------------------------------------------------------------

     DATA NORMALIZING:
     ================

     NUMBER OF INPUT REFLEXIONS =             56442
     F(ABS)  =  F(EXP) /          0.7056

     MAXIMUM         H         K         L
     INDICES        25        28        41

                   CENT    ACENT     HK0     0KL     H0L    REST
     </E2-1/>      0.968   0.736   1.236   1.189   0.877   1.122

      E2MEAN      :    0.941862

     <E**2> ACCORDING TO PARITY GROUPS ( D-SPACING > 1.000
        ALL     GGG     GGU     GUG     GUU     UGG     UGU     UUG     UUU
E^2   1.000   1.213   0.802   1.219   0.782   0.795   1.217   0.764   1.209
N     56442    7068    7068    7071    7054    7049    7033    7055    7044

--------------------------------------------------------------

     PHASE REFINEMENT DETAILS:
     ======================== 
    TOTAL N. OF E-VALUES =     56442
    D-SPACING CUT-OFF =    1.00
    <E>, <E2> =    0.7249  1.0000

    N. SETS AND CYCLES =        5     50
    ORIGIN PEAK REMOVED (Y=1; N=0):  1
    ELIM FOR K REFLECTIONS =    0.00
    N.REFLECTIONS > EKLIM =     56442
    ELIM FOR H REFLECTIONS =    1.00
    N.REFLECTIONS > EHLIM =     13714
    N. ATOMS IN UNIT_CELL (NCELL)  =  1528
    PIXELS(0); P_ATOMS(1); OMIT(2) =     1
    FRAC. RANDOMLY DELETED ATOMS = 0.000

    GRID SPACING IN ANGS. =    0.33
    N.GRID POINTS (XYZ) =     72    96   120
    ESD FACTOR FOR MASK DEFINITION =    2.50
    ESD FACT FOR PEAK ACCEPTANCE (ATOMS=1,2) =  3.50
    ESD FACTOR IN SEARCH (DIF.FOURIER) =  1.00

---------------------------------------------------------------

  SUMMARY OF SOLUTIONS:
   SET   CC      SEED    NCYC NITER  RVAL(ini,end) PKS(ini,end)  RO/SIG
     4 0.7173  0.5384620   36    5      50.0  34.8  1818  1480   31.40
     3 0.7156  0.3717950   27    5      51.0  34.8  1815  1473   31.07
     1 0.7170  0.0384620   18    5      51.3  34.9  1817  1468   30.43
     2 0.7172  0.2051290   23    5      50.0  35.2  1808  1480   32.50
     5 0.7139  0.7051290   23    5      51.7  36.5  1814  1459   31.37
 TOTAL NUMBER OF CYCLES IS          127
------------------------------------------------------------------------------

  COPY OF FILE.CDR:
  ==== == =======

TITL Kaliotoxin synth.(Escorpi) 3odv P-1 R=0.95A 100K                           
CELL                                                                            
 25.150  30.511  41.097  109.386  97.386  97.093                                
LATTICE                                                                         
P                                                                               
SYMMETRY                                                                        
X, Y, Z                                                                         
CONTENT                                                                         
S    C       O    N      H                                                      
32   716   560   220   1884                                                     
&CONTROL                                                                        
IHKL=0,DSFOU=1.00,NSET=5,BINIT=0.0384620,NCYCLE=50,RVMIN=1.,                    
IATOMS=1,FSIGRO=2.5,FSIGDM=3.5,DELTLV=1.0,NITER=5,                              
IBREAK=0,CCTLV=0.713/                                                           
                                                                                
                                                                                
++++++++++++++++++++++++++++++++++++++++++++++++++++++++++++++
   Job finished on 26- 8-2020   at 11:46:58
   Elapsed time:       482 seconds
++++++++++++++++++++++++++++++++++++++++++++++++++++++++++++++
