# Supplementary material for: A new density-modification procedure extending the application of the recent |ρ|-based phasing algorithm to larger crystal structures
Source: Acta Crystallogr A Found Adv. 2021 Jun 21;77(Pt 4):339–47. doi: 10.1107/S2053273321004915 (PMC8248888; doi:10.1107/S2053273321004915)
Supplement: Supplementary file 1 [file a-77-00339-sup1.zip › Suppl_material/B1_medium/sol_aldose_reductase_S_085.CIF]

data_XLENS 

loop_
_symmetry_equiv_pos_as_xyz
 +X,+Y,+Z 
 -X,+Y+1/2,-Z 

_cell_length_a       49.20000
_cell_length_b       66.64200
_cell_length_c       47.28000
_cell_angle_alpha    90.0000
_cell_angle_beta     91.6700
_cell_angle_gamma    90.0000

loop_
_atom_site_label
_atom_site_type_symbol
_atom_site_fract_x
_atom_site_fract_y
_atom_site_fract_z
_atom_site_occupancy
_atom_site_U_iso_or_equiv
_atom_site_thermal_displace_type
A1    S      0.68035   0.14260   0.09276   1.00000   0.048  Uiso
A2    S      0.98076   0.16832   0.07071   1.00000   0.048  Uiso
A3    S      0.07858   0.41846   0.17377   1.00000   0.048  Uiso
A4    S      0.44635   0.75508   0.15492   1.00000   0.048  Uiso
A5    P      0.93938   0.15617   0.02646   1.00000   0.048  Uiso
A6    P      0.27182   0.66635   0.26133   1.00000   0.048  Uiso
A7    P      0.71013   0.33072   0.09997   1.00000   0.048  Uiso
A8    O      0.51515   0.69412   0.05189   1.00000   0.048  Uiso
A9    O      0.99274   0.06667   0.17203   1.00000   0.048  Uiso
A10   O      0.01482   0.84510   0.00725   1.00000   0.048  Uiso
A11   O      0.18779   0.91410   0.12019   1.00000   0.048  Uiso
A12   O      0.94063   0.33115   0.24837   1.00000   0.048  Uiso
A13   O      0.39699   0.77624   0.06825   1.00000   0.048  Uiso
A14   O      0.81142   0.08208   0.05552   1.00000   0.048  Uiso
A15   O      0.66788   0.18824   0.05384   1.00000   0.048  Uiso
A16   O      0.06802   0.67112   0.11973   1.00000   0.048  Uiso
A17   O      0.76375   0.11597   0.07124   1.00000   0.048  Uiso
A18   O      0.22941   0.77071   0.18205   1.00000   0.048  Uiso
A19   O      0.86836   0.14313   0.04968   1.00000   0.048  Uiso
A20   O      0.77943   0.18994   0.02867   1.00000   0.048  Uiso
A21   O      0.18116   0.78524   0.09665   1.00000   0.048  Uiso
A22   O      0.61099   0.24382   0.02164   1.00000   0.048  Uiso
A23   O      0.35382   0.72944   0.11759   1.00000   0.048  Uiso
A24   O      0.66628   0.23476   0.17128   1.00000   0.048  Uiso
A25   O      0.88393   0.20364   0.10405   1.00000   0.048  Uiso
A26   O      0.19421   0.73068   0.02301   1.00000   0.048  Uiso
A27   O      0.27626   0.57671   0.28595   1.00000   0.048  Uiso
A28   O      0.29335   0.66521   0.00075   1.00000   0.048  Uiso
A29   O      0.30576   0.59656   0.03228   1.00000   0.048  Uiso
A30   O      0.29639   0.75470   0.16069   1.00000   0.048  Uiso
A31   O      0.83959   0.12897   0.13098   1.00000   0.048  Uiso
A32   O      0.35600   0.80081   0.12264   1.00000   0.048  Uiso
A33   O      0.04787   0.75015   0.00421   1.00000   0.048  Uiso
A34   O      0.87067   0.19388   0.02619   1.00000   0.048  Uiso
A35   O      0.71583   0.10029   0.04285   1.00000   0.048  Uiso
A36   O      0.32439   0.56171   0.08198   1.00000   0.048  Uiso
A37   O      0.84647   0.21906   0.18272   1.00000   0.048  Uiso
A38   O      0.26541   0.80572   0.10157   1.00000   0.048  Uiso
A39   O      0.90053   0.27112   0.05492   1.00000   0.048  Uiso
A40   O      0.79253   0.17213   0.14347   1.00000   0.048  Uiso
A41   O      0.23747   0.72539   0.16733   1.00000   0.048  Uiso
A42   O      0.36794   0.75022   0.06841   1.00000   0.048  Uiso
A43   O      0.36798   0.65453   0.01678   1.00000   0.048  Uiso
A44   O      0.01425   0.38375   0.14686   1.00000   0.048  Uiso
A45   O      0.82348   0.16731   0.04223   1.00000   0.048  Uiso
A46   O      0.29233   0.84638   0.07473   1.00000   0.048  Uiso
A47   O      0.68773   0.03701   0.08223   1.00000   0.048  Uiso
A48   O      0.39483   0.84697   0.05858   1.00000   0.048  Uiso
A49   O      0.70010   0.19734   0.12288   1.00000   0.048  Uiso
A50   O      0.38750   0.59774   0.01270   1.00000   0.048  Uiso
A51   O      0.78570   0.31503   0.04588   1.00000   0.048  Uiso
A52   O      0.14460   0.42787   0.09675   1.00000   0.048  Uiso
A53   O      0.17299   0.64395   0.35350   1.00000   0.048  Uiso
A54   O      0.25055   0.55542   0.10338   1.00000   0.048  Uiso
A55   O      0.21467   0.83173   0.13313   1.00000   0.048  Uiso
A56   O      0.59780   0.03596   0.26969   1.00000   0.048  Uiso
A57   O      0.88189   0.09038   0.03632   1.00000   0.048  Uiso
A58   O      0.36957   0.68922   0.12291   1.00000   0.048  Uiso
A59   O      0.03414   0.29212   0.14595   1.00000   0.048  Uiso
A60   O      0.75692   0.15570   0.07771   1.00000   0.048  Uiso
A61   O      0.44280   0.67239   0.11039   1.00000   0.048  Uiso
A62   O      0.86216   0.26902   0.15739   1.00000   0.048  Uiso
A63   O      0.99924   0.18365   0.06183   1.00000   0.048  Uiso
A64   O      0.75231   0.21554   0.03449   1.00000   0.048  Uiso
A65   O      0.35456   0.71566   0.03178   1.00000   0.048  Uiso
A66   O      0.35990   0.66031   0.09868   1.00000   0.048  Uiso
A67   O      0.13877   0.74690   0.15895   1.00000   0.048  Uiso
A68   O      0.31359   0.63565   0.11870   1.00000   0.048  Uiso
A69   O      0.36915   0.65681   0.23111   1.00000   0.048  Uiso
A70   O      0.05591   0.29090   0.25660   1.00000   0.048  Uiso
A71   O      0.96109   0.17324   0.09010   1.00000   0.048  Uiso
A72   O      0.34589   0.68456   0.17829   1.00000   0.048  Uiso
A73   O      0.63938   0.12056   0.00705   1.00000   0.048  Uiso
A74   O      0.04602   0.29131   0.09013   1.00000   0.048  Uiso
A75   O      0.19647   0.84151   0.05011   1.00000   0.048  Uiso
A76   O      0.55501   0.27986   0.16769   1.00000   0.048  Uiso
A77   O      0.98120   0.31632   0.19338   1.00000   0.048  Uiso
A78   O      0.29145   0.73484   0.25224   1.00000   0.048  Uiso
A79   O      0.89278   0.17861   0.16519   1.00000   0.048  Uiso
A80   O      0.56949   0.24899   0.16236   1.00000   0.048  Uiso
A81   O      0.95264   0.13150   0.15183   1.00000   0.048  Uiso
A82   O      0.00707   0.36621   0.20747   1.00000   0.048  Uiso
A83   O      0.31512   0.69521   0.22297   1.00000   0.048  Uiso
A84   O      0.44212   0.80076   0.00792   1.00000   0.048  Uiso
A85   O      0.51849   0.25977   0.07405   1.00000   0.048  Uiso
A86   O      0.57842   0.06147   0.21266   1.00000   0.048  Uiso
A87   O      0.75423   0.21001   0.20618   1.00000   0.048  Uiso
A88   O      0.40960   0.64187   0.08989   1.00000   0.048  Uiso
A89   O      0.42369   0.61268   0.30394   1.00000   0.048  Uiso
A90   O      0.04727   0.24946   0.08290   1.00000   0.048  Uiso
A91   O      0.49832   0.20361   0.11619   1.00000   0.048  Uiso
A92   O      0.95939   0.09636   0.22839   1.00000   0.048  Uiso
A93   O      0.74892   0.28314   0.02795   1.00000   0.048  Uiso
A94   O      0.83487   0.36300   0.04655   1.00000   0.048  Uiso
A95   O      0.60787   0.22926   0.09726   1.00000   0.048  Uiso
A96   O      0.76504   0.31143   0.18852   1.00000   0.048  Uiso
A97   O      0.64553   0.07341   0.19562   1.00000   0.048  Uiso
A98   O      0.37004   0.59048   0.26452   1.00000   0.048  Uiso
A99   O      0.62053   0.05465   0.09638   1.00000   0.048  Uiso
A100  O      0.71544   0.20473   0.17956   1.00000   0.048  Uiso
A101  O      0.22393   0.74948   0.99953   1.00000   0.048  Uiso
A102  O      0.66614   0.04562   0.04161   1.00000   0.048  Uiso
A103  O      0.04136   0.69249   0.02936   1.00000   0.048  Uiso
A104  O      0.87006   0.32157   0.08974   1.00000   0.048  Uiso
A105  O      0.10359   0.72396   0.13012   1.00000   0.048  Uiso
A106  O      0.31128   0.89375   0.00112   1.00000   0.048  Uiso
A107  O      0.64562   0.01006   0.11699   1.00000   0.048  Uiso
A108  O      0.45726   0.22814   0.02951   1.00000   0.048  Uiso
A109  O      0.47998   0.62376   0.09645   1.00000   0.048  Uiso
A110  O      0.57052   0.29928   0.07317   1.00000   0.048  Uiso
A111  O      0.92348   0.82137   0.01362   1.00000   0.048  Uiso
A112  O      0.75939   0.04582   0.21326   1.00000   0.048  Uiso
A113  O      0.24039   0.53185   0.02681   1.00000   0.048  Uiso
A114  O      0.42285   0.61900   0.04418   1.00000   0.048  Uiso
A115  O      0.31284   0.76535   0.04892   1.00000   0.048  Uiso
A116  O      0.26858   0.66348   0.12444   1.00000   0.048  Uiso
A117  O      0.74403   0.18763   0.11686   1.00000   0.048  Uiso
A118  O      0.92414   0.13941   0.03790   1.00000   0.048  Uiso
A119  O      0.26190   0.43364   0.13342   1.00000   0.048  Uiso
A120  O      0.08104   0.31566   0.19928   1.00000   0.048  Uiso
A121  O      0.09943   0.79067   0.04395   1.00000   0.048  Uiso
A122  O      0.19965   0.43919   0.05690   1.00000   0.048  Uiso
A123  O      0.34896   0.75898   0.13989   1.00000   0.048  Uiso
A124  O      0.14547   0.80902   0.00800   1.00000   0.048  Uiso
A125  O      0.17101   0.70040   0.11680   1.00000   0.048  Uiso
A126  O      0.87729   0.31026   0.03409   1.00000   0.048  Uiso
A127  O      0.53532   0.94783   0.12616   1.00000   0.048  Uiso
A128  O      0.20185   0.65632   0.03843   1.00000   0.048  Uiso
A129  O      0.49960   0.21978   0.07450   1.00000   0.048  Uiso
A130  O      0.21458   0.66698   0.64767   1.00000   0.048  Uiso
A131  O      0.24503   0.68520   0.02098   1.00000   0.048  Uiso
A132  O      0.39762   0.62725   0.14495   1.00000   0.048  Uiso
A133  O      0.23423   0.69956   0.31338   1.00000   0.048  Uiso
A134  O      0.29129   0.69395   0.31351   1.00000   0.048  Uiso
A135  O      0.14327   0.68802   0.02130   1.00000   0.048  Uiso
A136  O      0.39787   0.56147   0.03391   1.00000   0.048  Uiso
A137  O      0.36143   0.65362   0.17376   1.00000   0.048  Uiso
A138  O      0.37428   0.58034   0.37435   1.00000   0.048  Uiso
A139  O      0.54270   0.40760   0.85450   1.00000   0.048  Uiso
A140  O      0.55495   0.25055   0.09884   1.00000   0.048  Uiso
A141  O      0.56088   0.94428   0.25635   1.00000   0.048  Uiso
A142  O      0.66631   0.02682   0.18395   1.00000   0.048  Uiso
A143  O      0.07510   0.67708   0.96837   1.00000   0.048  Uiso
A144  O      0.29731   0.63196   0.00267   1.00000   0.048  Uiso
A145  O      0.64105   0.20273   0.02090   1.00000   0.048  Uiso
A146  O      0.96753   0.15773   0.04200   1.00000   0.048  Uiso
A147  O      0.95127   0.08144   0.29787   1.00000   0.048  Uiso
A148  O      0.31745   0.81662   0.11252   1.00000   0.048  Uiso
A149  O      0.12640   0.25014   0.21126   1.00000   0.048  Uiso
A150  O      0.83361   0.89925   0.02171   1.00000   0.048  Uiso
A151  O      0.62762   0.07756   0.29935   1.00000   0.048  Uiso
A152  O      0.99530   0.29052   0.01617   1.00000   0.048  Uiso
A153  O      0.87960   0.25480   0.11847   1.00000   0.048  Uiso
A154  O      0.52667   0.79832   0.12476   1.00000   0.048  Uiso
A155  O      0.50863   0.64282   0.03839   1.00000   0.048  Uiso
A156  O      0.81831   0.13165   0.08867   1.00000   0.048  Uiso
A157  O      0.72783   0.20434   0.32222   1.00000   0.048  Uiso
A158  O      0.77821   0.08130   0.34770   1.00000   0.048  Uiso
A159  O      0.58248   0.78083   0.11863   1.00000   0.048  Uiso
A160  O      0.96530   0.07086   0.16053   1.00000   0.048  Uiso
A161  O      0.00138   0.35240   0.13583   1.00000   0.048  Uiso
A162  O      0.80804   0.19975   0.18787   1.00000   0.048  Uiso
A163  O      0.97300   0.15261   0.29910   1.00000   0.048  Uiso
A164  O      0.72955   0.35580   0.20025   1.00000   0.048  Uiso
A165  O      0.31382   0.67569   0.39514   1.00000   0.048  Uiso
A166  O      0.50238   0.34620   0.04372   1.00000   0.048  Uiso
A167  O      0.81434   0.01965   0.07748   1.00000   0.048  Uiso
A168  O      0.80682   0.98896   0.12691   1.00000   0.048  Uiso
A169  O      0.88608   0.09315   0.20349   1.00000   0.048  Uiso
A170  O      0.85004   0.07186   0.11552   1.00000   0.048  Uiso
A171  O      0.02242   0.08331   0.09802   1.00000   0.048  Uiso
A172  O      0.88823   0.02689   0.05598   1.00000   0.048  Uiso
A173  O      0.71813   0.10764   0.43747   1.00000   0.048  Uiso
A174  O      0.75199   0.25242   0.06480   1.00000   0.048  Uiso
A175  O      0.80535   0.12442   0.37699   1.00000   0.048  Uiso
A176  O      0.73230   0.05957   0.03980   1.00000   0.048  Uiso
A177  O      0.90298   0.26674   0.00670   1.00000   0.048  Uiso
A178  O      0.28289   0.53949   0.04363   1.00000   0.048  Uiso
A179  O      0.74529   0.25483   0.12434   1.00000   0.048  Uiso
A180  O      0.91713   0.16909   0.32139   1.00000   0.048  Uiso
A181  O      0.28163   0.66669   0.94454   1.00000   0.048  Uiso
A182  O      0.08866   0.18896   0.06840   1.00000   0.048  Uiso
A183  O      0.62474   0.78961   0.10980   1.00000   0.048  Uiso
A184  O      0.22018   0.45251   0.15891   1.00000   0.048  Uiso
A185  O      0.83991   0.09279   0.16302   1.00000   0.048  Uiso
A186  O      0.57572   0.10699   0.29625   1.00000   0.048  Uiso
A187  O      0.26447   0.57438   0.06782   1.00000   0.048  Uiso
A188  O      0.99962   0.15106   0.08256   1.00000   0.048  Uiso
A189  O      0.86586   0.30577   0.13077   1.00000   0.048  Uiso
A190  O      0.60609   0.01846   0.13830   1.00000   0.048  Uiso
A191  O      0.04984   0.43847   0.24450   1.00000   0.048  Uiso
A192  O      0.36135   0.67313   0.16779   1.00000   0.048  Uiso
A193  O      0.25604   0.75438   0.26360   1.00000   0.048  Uiso
A194  O      0.84971   0.83076   0.02006   1.00000   0.048  Uiso
A195  O      0.22487   0.39329   0.06430   1.00000   0.048  Uiso
A196  O      0.58823   0.26966   0.06100   1.00000   0.048  Uiso
A197  O      0.31413   0.86873   0.03297   1.00000   0.048  Uiso
A198  O      0.58143   0.82976   0.12039   1.00000   0.048  Uiso
A199  O      0.52363   0.67493   0.16036   1.00000   0.048  Uiso
A200  O      0.30406   0.61377   0.43676   1.00000   0.048  Uiso
A201  O      0.53673   0.10418   0.03446   1.00000   0.048  Uiso
A202  O      0.94467   0.38476   0.13125   1.00000   0.048  Uiso
A203  O      0.09291   0.77020   0.14604   1.00000   0.048  Uiso
A204  O      0.52232   0.98379   0.15284   1.00000   0.048  Uiso
A205  O      0.58750   0.25731   0.22842   1.00000   0.048  Uiso
A206  O      0.35571   0.62754   0.28236   1.00000   0.048  Uiso
A207  O      0.74004   0.11050   0.30091   1.00000   0.048  Uiso
A208  O      0.94051   0.21996   0.01276   1.00000   0.048  Uiso
A209  O      0.16022   0.69449   0.04118   1.00000   0.048  Uiso
A210  O      0.19687   0.81070   0.20118   1.00000   0.048  Uiso
A211  O      0.45104   0.87697   0.18871   1.00000   0.048  Uiso
A212  O      0.05446   0.65544   0.00304   1.00000   0.048  Uiso
A213  O      0.25012   0.85628   0.06044   1.00000   0.048  Uiso
A214  O      0.38134   0.81751   0.07751   1.00000   0.048  Uiso
A215  O      0.91539   0.16871   0.22318   1.00000   0.048  Uiso
A216  O      0.19907   0.45926   0.25891   1.00000   0.048  Uiso
A217  O      0.77151   0.07692   0.25633   1.00000   0.048  Uiso
A218  O      0.53542   0.23945   0.26630   1.00000   0.048  Uiso
A219  O      0.54144   0.87721   0.21632   1.00000   0.048  Uiso
A220  O      0.73791   0.07667   0.30319   1.00000   0.048  Uiso
A221  O      0.79203   0.04801   0.31157   1.00000   0.048  Uiso
A222  O      0.74592   0.09906   0.36870   1.00000   0.048  Uiso
A223  O      0.01150   0.22751   0.01957   1.00000   0.048  Uiso
A224  O      0.17081   0.36853   0.04011   1.00000   0.048  Uiso
A225  O      0.13239   0.58624   0.07080   1.00000   0.048  Uiso
A226  O      0.30703   0.58980   0.09980   1.00000   0.048  Uiso
A227  O      0.18139   0.41041   0.15282   1.00000   0.048  Uiso
A228  O      0.51178   0.89566   0.19335   1.00000   0.048  Uiso
A229  O      0.23556   0.52977   0.35837   1.00000   0.048  Uiso
A230  O      0.39517   0.25011   0.00601   1.00000   0.048  Uiso
A231  O      0.28651   0.62144   0.20210   1.00000   0.048  Uiso
A232  O      0.80463   0.09194   0.28293   1.00000   0.048  Uiso
A233  O      0.00542   0.31508   0.06392   1.00000   0.048  Uiso
A234  O      0.39614   0.56264   0.09048   1.00000   0.048  Uiso
A235  O      0.32679   0.64898   0.23983   1.00000   0.048  Uiso
A236  O      0.36286   0.54023   0.35466   1.00000   0.048  Uiso
A237  O      0.74861   0.08309   0.43717   1.00000   0.048  Uiso
A238  O      0.61603   0.82004   0.02016   1.00000   0.048  Uiso
A239  O      0.56442   0.33660   0.10537   1.00000   0.048  Uiso
A240  O      0.02833   0.12683   0.12225   1.00000   0.048  Uiso
A241  O      0.97214   0.40259   0.18841   1.00000   0.048  Uiso
A242  O      0.32816   0.53685   0.30871   1.00000   0.048  Uiso
A243  O      0.74918   0.13840   0.39585   1.00000   0.048  Uiso
A244  O      0.04012   0.80450   0.07767   1.00000   0.048  Uiso
A245  O      0.04638   0.28560   0.16666   1.00000   0.048  Uiso
A246  O      0.13979   0.25145   0.28044   1.00000   0.048  Uiso
A247  O      0.81922   0.24531   0.11012   1.00000   0.048  Uiso
A248  O      0.87488   0.27020   0.13419   1.00000   0.048  Uiso
A249  O      0.83834   0.17067   0.13786   1.00000   0.048  Uiso
A250  O      0.37534   0.62956   0.37232   1.00000   0.048  Uiso
A251  O      0.82082   0.28947   0.76937   1.00000   0.048  Uiso
A252  O      0.40699   0.76445   0.01292   1.00000   0.048  Uiso
A253  O      0.23567   0.68542   0.13259   1.00000   0.048  Uiso
A254  O      0.52383   0.00594   0.22868   1.00000   0.048  Uiso
A255  O      0.00685   0.18420   0.25813   1.00000   0.048  Uiso
A256  O      0.64372   0.15462   0.69087   1.00000   0.048  Uiso
A257  O      0.32485   0.58010   0.08483   1.00000   0.048  Uiso
A258  O      0.03409   0.28067   0.19007   1.00000   0.048  Uiso
A259  O      0.35443   0.61288   0.40733   1.00000   0.048  Uiso
A260  O      0.49083   0.70342   0.79769   1.00000   0.048  Uiso
A261  O      0.28429   0.76139   0.04041   1.00000   0.048  Uiso
A262  O      0.57087   0.80136   0.06802   1.00000   0.048  Uiso
A263  O      0.53360   0.24621   0.08348   1.00000   0.048  Uiso
A264  O      0.75585   0.27116   0.16293   1.00000   0.048  Uiso
A265  O      0.69527   0.40249   0.17389   1.00000   0.048  Uiso
A266  O      0.69455   0.99492   0.20875   1.00000   0.048  Uiso
A267  O      0.76553   0.23877   0.35933   1.00000   0.048  Uiso
A268  O      0.35407   0.68805   0.00008   1.00000   0.048  Uiso
A269  O      0.08415   0.77887   0.08489   1.00000   0.048  Uiso
A270  O      0.53066   0.96796   0.20649   1.00000   0.048  Uiso
A271  O      0.56153   0.81589   0.22151   1.00000   0.048  Uiso
A272  O      0.44975   0.25886   0.01235   1.00000   0.048  Uiso
A273  O      0.85797   0.06599   0.01347   1.00000   0.048  Uiso
A274  O      0.48594   0.05152   0.08157   1.00000   0.048  Uiso
A275  O      0.00530   0.33101   0.13233   1.00000   0.048  Uiso
A276  O      0.49425   0.82570   0.21246   1.00000   0.048  Uiso
A277  O      0.57672   0.12243   0.39830   1.00000   0.048  Uiso
A278  O      0.70726   0.14883   0.01166   1.00000   0.048  Uiso
A279  O      0.21444   0.75172   0.10879   1.00000   0.048  Uiso
A280  O      0.53966   0.60620   0.12476   1.00000   0.048  Uiso
A281  O      0.70952   0.14784   0.04241   1.00000   0.048  Uiso
A282  O      0.96303   0.82797   0.06284   1.00000   0.048  Uiso
A283  O      0.58237   0.81089   0.15897   1.00000   0.048  Uiso
A284  O      0.43707   0.57210   0.29119   1.00000   0.048  Uiso
A285  O      0.95836   0.91166   0.72895   1.00000   0.048  Uiso
A286  O      0.21016   0.63742   0.03481   1.00000   0.048  Uiso
A287  O      0.35044   0.68485   0.05013   1.00000   0.048  Uiso
A288  O      0.65439   0.20266   0.04629   1.00000   0.048  Uiso
A289  O      0.43349   0.72460   0.06294   1.00000   0.048  Uiso
A290  O      0.34650   0.59188   0.07107   1.00000   0.048  Uiso
A291  O      0.34918   0.91275   0.07072   1.00000   0.048  Uiso
A292  O      0.67322   0.98616   0.07743   1.00000   0.048  Uiso
A293  O      0.55143   0.77066   0.18155   1.00000   0.048  Uiso
A294  O      0.03715   0.34567   0.18817   1.00000   0.048  Uiso
A295  O      0.17169   0.84834   0.20181   1.00000   0.048  Uiso
A296  O      0.84925   0.23484   0.07041   1.00000   0.048  Uiso
A297  O      0.55672   0.99429   0.09894   1.00000   0.048  Uiso
A298  O      0.87352   0.36736   0.14393   1.00000   0.048  Uiso
A299  O      0.14563   0.45651   0.22173   1.00000   0.048  Uiso
A300  O      0.55420   0.05000   0.10327   1.00000   0.048  Uiso
A301  O      0.44505   0.19631   0.11000   1.00000   0.048  Uiso
A302  O      0.04869   0.74772   0.16168   1.00000   0.048  Uiso
A303  O      0.19314   0.78153   0.15859   1.00000   0.048  Uiso
A304  O      0.26031   0.54725   0.30042   1.00000   0.048  Uiso
A305  O      0.23487   0.87919   0.00760   1.00000   0.048  Uiso
A306  O      0.68621   0.03600   0.05635   1.00000   0.048  Uiso
A307  O      0.02871   0.21860   0.08078   1.00000   0.048  Uiso
A308  O      0.93722   0.09817   0.36005   1.00000   0.048  Uiso
A309  O      0.83105   0.11016   0.04008   1.00000   0.048  Uiso
A310  O      0.73250   0.03729   0.27241   1.00000   0.048  Uiso
A311  O      0.63239   0.10291   0.00462   1.00000   0.048  Uiso
A312  O      0.65363   0.22047   0.06327   1.00000   0.048  Uiso
A313  O      0.32016   0.75614   0.07741   1.00000   0.048  Uiso
A314  O      0.34204   0.81250   0.11007   1.00000   0.048  Uiso
A315  O      0.65342   0.29481   0.11704   1.00000   0.048  Uiso
A316  O      0.91957   0.16422   0.13243   1.00000   0.048  Uiso
A317  O      0.34785   0.65141   0.22306   1.00000   0.048  Uiso
A318  O      0.95021   0.62199   0.01338   1.00000   0.048  Uiso
A319  O      0.35329   0.69807   0.02879   1.00000   0.048  Uiso
A320  O      0.47850   0.60110   0.03717   1.00000   0.048  Uiso
A321  O      0.41626   0.90562   0.08544   1.00000   0.048  Uiso
A322  O      0.67548   0.95447   0.08387   1.00000   0.048  Uiso
A323  O      0.56891   0.65334   0.11988   1.00000   0.048  Uiso
A324  O      0.01599   0.72972   0.12180   1.00000   0.048  Uiso
A325  O      0.26631   0.72076   0.20383   1.00000   0.048  Uiso
A326  O      0.35176   0.71496   0.90735   1.00000   0.048  Uiso
A327  O      0.13882   0.60635   0.03390   1.00000   0.048  Uiso
A328  O      0.73537   0.02541   0.05392   1.00000   0.048  Uiso
A329  O      0.17276   0.70450   0.09073   1.00000   0.048  Uiso
A330  O      0.82080   0.25404   0.19539   1.00000   0.048  Uiso
A331  O      0.28219   0.49392   0.24241   1.00000   0.048  Uiso
A332  O      0.77181   0.26105   0.28285   1.00000   0.048  Uiso
A333  O      0.74582   0.04586   0.05001   1.00000   0.048  Uiso
A334  O      0.34807   0.64097   0.47855   1.00000   0.048  Uiso
A335  O      0.59239   0.77601   0.04522   1.00000   0.048  Uiso
A336  O      0.15021   0.79953   0.06783   1.00000   0.048  Uiso
A337  O      0.22513   0.67225   0.11569   1.00000   0.048  Uiso
A338  O      0.21969   0.77668   0.16095   1.00000   0.048  Uiso
A339  O      0.62406   0.06206   0.15658   1.00000   0.048  Uiso
A340  O      0.89527   0.18677   0.27524   1.00000   0.048  Uiso
A341  O      0.42322   0.68931   0.06974   1.00000   0.048  Uiso
A342  O      0.20330   0.51606   0.24790   1.00000   0.048  Uiso
A343  O      0.25821   0.40375   0.02309   1.00000   0.048  Uiso
A344  O      0.61911   0.01477   0.11664   1.00000   0.048  Uiso
A345  O      0.29255   0.60028   0.23870   1.00000   0.048  Uiso
A346  O      0.45820   0.67503   0.26049   1.00000   0.048  Uiso
A347  O      0.45631   0.29837   0.01932   1.00000   0.048  Uiso
A348  O      0.87782   0.17926   0.04680   1.00000   0.048  Uiso
A349  O      0.56254   0.27126   0.10369   1.00000   0.048  Uiso
A350  O      0.90962   0.22940   0.16688   1.00000   0.048  Uiso
A351  O      0.95252   0.23902   0.28897   1.00000   0.048  Uiso
A352  O      0.67430   0.75455   0.00754   1.00000   0.048  Uiso
A353  O      0.93641   0.23906   0.00584   1.00000   0.048  Uiso
A354  O      0.48862   0.57255   0.01280   1.00000   0.048  Uiso
A355  O      0.10942   0.73469   0.04349   1.00000   0.048  Uiso
A356  O      0.57424   0.28098   0.07736   1.00000   0.048  Uiso
A357  O      0.77946   0.10716   0.09184   1.00000   0.048  Uiso
A358  O      0.01436   0.08066   0.15379   1.00000   0.048  Uiso
A359  O      0.94392   0.20468   0.16810   1.00000   0.048  Uiso
A360  O      0.64650   0.06635   0.17111   1.00000   0.048  Uiso
A361  O      0.40514   0.75009   0.03486   1.00000   0.048  Uiso
A362  O      0.79226   0.82762   0.05059   1.00000   0.048  Uiso
A363  O      0.90809   0.88748   0.07092   1.00000   0.048  Uiso
A364  O      0.88333   0.85068   0.10983   1.00000   0.048  Uiso
A365  O      0.54800   0.02106   0.14386   1.00000   0.048  Uiso
A366  O      0.11978   0.21968   0.22933   1.00000   0.048  Uiso
A367  O      0.31764   0.60145   0.22711   1.00000   0.048  Uiso
A368  O      0.47504   0.78230   0.24260   1.00000   0.048  Uiso
A369  O      0.42614   0.55067   0.38959   1.00000   0.048  Uiso
A370  O      0.37536   0.66976   0.99917   1.00000   0.048  Uiso
A371  O      0.30585   0.63225   0.03308   1.00000   0.048  Uiso
A372  O      0.68306   0.24975   0.08269   1.00000   0.048  Uiso
A373  O      0.35241   0.74810   0.11718   1.00000   0.048  Uiso
A374  O      0.71526   0.32514   0.21311   1.00000   0.048  Uiso
A375  O      0.79718   0.15765   0.41733   1.00000   0.048  Uiso
A376  O      0.24425   0.65818   0.11125   1.00000   0.048  Uiso
A377  O      0.88444   0.29046   0.12440   1.00000   0.048  Uiso
A378  O      0.73513   0.23078   0.29468   1.00000   0.048  Uiso
A379  O      0.31699   0.61148   0.04102   1.00000   0.048  Uiso
A380  O      0.76958   0.19917   0.07639   1.00000   0.048  Uiso
A381  O      0.91561   0.12080   0.17432   1.00000   0.048  Uiso
A382  O      0.60054   0.03560   0.19520   1.00000   0.048  Uiso
A383  O      0.22987   0.33148   0.29786   1.00000   0.048  Uiso
A384  O      0.63294   0.31131   0.00484   1.00000   0.048  Uiso
A385  O      0.33737   0.61111   0.06016   1.00000   0.048  Uiso
A386  O      0.84734   0.35577   0.10826   1.00000   0.048  Uiso
A387  O      0.52203   0.62617   0.15519   1.00000   0.048  Uiso
A388  O      0.55502   0.32069   0.16030   1.00000   0.048  Uiso
A389  O      0.70875   0.16774   0.17240   1.00000   0.048  Uiso
A390  O      0.84537   0.31523   0.18400   1.00000   0.048  Uiso
A391  O      0.80095   0.31187   0.27886   1.00000   0.048  Uiso
A392  O      0.26436   0.73399   0.31393   1.00000   0.048  Uiso
A393  O      0.53048   0.07514   0.32551   1.00000   0.048  Uiso
A394  O      0.73653   0.17104   0.39739   1.00000   0.048  Uiso
A395  O      0.02697   0.23854   0.07719   1.00000   0.048  Uiso
A396  O      0.45032   0.72318   0.08824   1.00000   0.048  Uiso
A397  O      0.66648   0.02653   0.15833   1.00000   0.048  Uiso
A398  O      0.97037   0.80477   0.00558   1.00000   0.048  Uiso
A399  O      0.60166   0.25997   0.01406   1.00000   0.048  Uiso
A400  O      0.21080   0.78146   0.04205   1.00000   0.048  Uiso
A401  O      0.38934   0.76032   0.05882   1.00000   0.048  Uiso
A402  O      0.19076   0.71783   0.08184   1.00000   0.048  Uiso
A403  O      0.74312   0.18935   0.08623   1.00000   0.048  Uiso
A404  O      0.27509   0.80111   0.12512   1.00000   0.048  Uiso
A405  O      0.17823   0.73096   0.16118   1.00000   0.048  Uiso
A406  O      0.31351   0.74158   0.16411   1.00000   0.048  Uiso
A407  O      0.00600   0.28470   0.19456   1.00000   0.048  Uiso
A408  O      0.83891   0.02022   0.08986   1.00000   0.048  Uiso
A409  O      0.25826   0.58149   0.15911   1.00000   0.048  Uiso
A410  O      0.63372   0.04357   0.24328   1.00000   0.048  Uiso
A411  O      0.50497   0.12188   0.01274   1.00000   0.048  Uiso
A412  O      0.93669   0.09860   0.02283   1.00000   0.048  Uiso
A413  O      0.75948   0.88654   0.03953   1.00000   0.048  Uiso
A414  O      0.19523   0.39490   0.09799   1.00000   0.048  Uiso
A415  O      0.43939   0.68831   0.09464   1.00000   0.048  Uiso
A416  O      0.45213   0.70556   0.10326   1.00000   0.048  Uiso
A417  O      0.91670   0.75539   0.12293   1.00000   0.048  Uiso
A418  O      0.40897   0.63755   0.27494   1.00000   0.048  Uiso
A419  O      0.42493   0.67412   0.29279   1.00000   0.048  Uiso
A420  O      0.90442   0.80967   0.06939   1.00000   0.048  Uiso
A421  O      0.36013   0.67892   0.10174   1.00000   0.048  Uiso
A422  O      0.20889   0.84870   0.12699   1.00000   0.048  Uiso
A423  O      0.52728   0.64335   0.21482   1.00000   0.048  Uiso
A424  O      0.38165   0.70826   0.29877   1.00000   0.048  Uiso
A425  O      0.77154   0.04912   0.05914   1.00000   0.048  Uiso
A426  O      0.44154   0.13630   0.10395   1.00000   0.048  Uiso
A427  O      0.33299   0.65550   0.36296   1.00000   0.048  Uiso
A428  O      0.17263   0.72920   0.95011   1.00000   0.048  Uiso
A429  O      0.99167   0.13364   0.98166   1.00000   0.048  Uiso
A430  O      0.20829   0.62253   0.05485   1.00000   0.048  Uiso
A431  O      0.21550   0.81317   0.06742   1.00000   0.048  Uiso
A432  O      0.63012   0.04652   0.07535   1.00000   0.048  Uiso
A433  O      0.10518   0.72852   0.10189   1.00000   0.048  Uiso
A434  O      0.86705   0.23472   0.12210   1.00000   0.048  Uiso
A435  O      0.72201   0.19048   0.13224   1.00000   0.048  Uiso
A436  O      0.91033   0.17966   0.14652   1.00000   0.048  Uiso
A437  O      0.09122   0.30024   0.20797   1.00000   0.048  Uiso
A438  O      0.54434   0.22566   0.20801   1.00000   0.048  Uiso
A439  O      0.79494   0.26554   0.22976   1.00000   0.048  Uiso
A440  O      0.57114   0.16267   0.48800   1.00000   0.048  Uiso
A441  O      0.82133   0.33960   0.01392   1.00000   0.048  Uiso
A442  O      0.11115   0.67977   0.05587   1.00000   0.048  Uiso
A443  O      0.54234   0.09612   0.15389   1.00000   0.048  Uiso
A444  O      0.92771   0.40985   0.18868   1.00000   0.048  Uiso
A445  O      0.58371   0.33355   0.20853   1.00000   0.048  Uiso
A446  O      0.56705   0.08273   0.26481   1.00000   0.048  Uiso
A447  O      0.62760   0.28516   0.04271   1.00000   0.048  Uiso
A448  O      0.64703   0.05756   0.05537   1.00000   0.048  Uiso
A449  O      0.57678   0.98470   0.09092   1.00000   0.048  Uiso
A450  O      0.83014   0.13869   0.11148   1.00000   0.048  Uiso
A451  O      0.39556   0.55183   0.13232   1.00000   0.048  Uiso
A452  O      0.82073   0.21787   0.18690   1.00000   0.048  Uiso
A453  O      0.72873   0.09122   0.23734   1.00000   0.048  Uiso
A454  O      0.62293   0.08545   0.25361   1.00000   0.048  Uiso
A455  O      0.77838   0.35171   0.27395   1.00000   0.048  Uiso
A456  O      0.26340   0.83004   0.00696   1.00000   0.048  Uiso
A457  O      0.70683   0.02752   0.01136   1.00000   0.048  Uiso
A458  O      0.44274   0.23965   0.01820   1.00000   0.048  Uiso
A459  O      0.67350   0.42924   0.02577   1.00000   0.048  Uiso
A460  O      0.38876   0.25158   0.05202   1.00000   0.048  Uiso
A461  O      0.48345   0.10251   0.07782   1.00000   0.048  Uiso
A462  O      0.83563   0.16229   0.11083   1.00000   0.048  Uiso
A463  O      0.25105   0.60694   0.12010   1.00000   0.048  Uiso
A464  O      0.19012   0.48896   0.20065   1.00000   0.048  Uiso
A465  O      0.25552   0.59214   0.45371   1.00000   0.048  Uiso
A466  O      0.83944   0.10018   0.01420   1.00000   0.048  Uiso
A467  O      0.90276   0.30127   0.02570   1.00000   0.048  Uiso
A468  O      0.15936   0.39918   0.05281   1.00000   0.048  Uiso
A469  O      0.58126   0.96472   0.09509   1.00000   0.048  Uiso
A470  O      0.59674   0.06639   0.16687   1.00000   0.048  Uiso
A471  O      0.09056   0.28281   0.19325   1.00000   0.048  Uiso
A472  O      0.02029   0.34976   0.20804   1.00000   0.048  Uiso
A473  O      0.80003   0.11828   0.33084   1.00000   0.048  Uiso
A474  O      0.73163   0.24596   0.14588   1.00000   0.048  Uiso
A475  O      0.72301   0.14944   0.15971   1.00000   0.048  Uiso
A476  O      0.16125   0.74499   0.16858   1.00000   0.048  Uiso
A477  O      0.20137   0.44742   0.20155   1.00000   0.048  Uiso
A478  O      0.99535   0.07255   0.20063   1.00000   0.048  Uiso
A479  O      0.82462   0.30186   0.22237   1.00000   0.048  Uiso
A480  O      0.18936   0.41220   0.26973   1.00000   0.048  Uiso
A481  O      0.25211   0.55764   0.41792   1.00000   0.048  Uiso
A482  O      0.38907   0.92802   0.00343   1.00000   0.048  Uiso
A483  O      0.50746   0.32767   0.04317   1.00000   0.048  Uiso
A484  O      0.15443   0.69483   0.06901   1.00000   0.048  Uiso
A485  O      0.17189   0.49540   0.10092   1.00000   0.048  Uiso
A486  O      0.99299   0.65987   0.15300   1.00000   0.048  Uiso
A487  O      0.95681   0.36473   0.16715   1.00000   0.048  Uiso
A488  O      0.59570   0.24663   0.28439   1.00000   0.048  Uiso
A489  O      0.92063   0.26338   0.36133   1.00000   0.048  Uiso
A490  O      0.78581   0.87201   0.00661   1.00000   0.048  Uiso
A491  O      0.45831   0.60739   0.01517   1.00000   0.048  Uiso
A492  O      0.19424   0.86132   0.14194   1.00000   0.048  Uiso
A493  O      0.16432   0.48297   0.16294   1.00000   0.048  Uiso
A494  O      0.24530   0.63708   0.18820   1.00000   0.048  Uiso
A495  O      0.48428   0.25659   0.21294   1.00000   0.048  Uiso
A496  O      0.18549   0.70479   0.22306   1.00000   0.048  Uiso
A497  O      0.09950   0.28123   0.25197   1.00000   0.048  Uiso
A498  O      0.84085   0.16660   0.01996   1.00000   0.048  Uiso
A499  O      0.98796   0.22459   0.02782   1.00000   0.048  Uiso
A500  O      0.02983   0.78884   0.03623   1.00000   0.048  Uiso
A501  O      0.59967   0.27622   0.03500   1.00000   0.048  Uiso
A502  O      0.57528   0.81644   0.04626   1.00000   0.048  Uiso
A503  O      0.08244   0.37704   0.11937   1.00000   0.048  Uiso
A504  O      0.70684   0.07660   0.12307   1.00000   0.048  Uiso
A505  O      0.78556   0.33225   0.21963   1.00000   0.048  Uiso
A506  O      0.44463   0.99497   0.27216   1.00000   0.048  Uiso
A507  O      0.86729   0.18994   0.27947   1.00000   0.048  Uiso
A508  O      0.97163   0.07675   0.36016   1.00000   0.048  Uiso
A509  O      0.34871   0.66297   0.44336   1.00000   0.048  Uiso
A510  O      0.91805   0.77106   0.02846   1.00000   0.048  Uiso
A511  O      0.87492   0.04074   0.04846   1.00000   0.048  Uiso
A512  O      0.61044   0.90038   0.06880   1.00000   0.048  Uiso
A513  O      0.38414   0.90405   0.11787   1.00000   0.048  Uiso
A514  O      0.23543   0.78035   0.13354   1.00000   0.048  Uiso
A515  O      0.45695   0.23994   0.13169   1.00000   0.048  Uiso
A516  O      0.94563   0.11147   0.21476   1.00000   0.048  Uiso
A517  O      0.58969   0.29841   0.24174   1.00000   0.048  Uiso
A518  O      0.70726   0.10617   0.24237   1.00000   0.048  Uiso
A519  O      0.37553   0.61616   0.29874   1.00000   0.048  Uiso
A520  O      0.41557   0.59135   0.38451   1.00000   0.048  Uiso
A521  O      0.64704   0.08625   0.02028   1.00000   0.048  Uiso
A522  O      0.64578   0.29331   0.01963   1.00000   0.048  Uiso
A523  O      0.43671   0.82925   0.03431   1.00000   0.048  Uiso
A524  O      0.29395   0.51990   0.04028   1.00000   0.048  Uiso
A525  O      0.76798   0.20280   0.04387   1.00000   0.048  Uiso
A526  O      0.29699   0.69876   0.05809   1.00000   0.048  Uiso
A527  O      0.01486   0.35653   0.06080   1.00000   0.048  Uiso
A528  O      0.68145   0.23301   0.06222   1.00000   0.048  Uiso
A529  O      0.07147   0.61687   0.08288   1.00000   0.048  Uiso
A530  O      0.57114   0.39637   0.08596   1.00000   0.048  Uiso
A531  O      0.46410   0.91902   0.12761   1.00000   0.048  Uiso
A532  O      0.92540   0.19996   0.14352   1.00000   0.048  Uiso
A533  O      0.76546   0.32185   0.20958   1.00000   0.048  Uiso
A534  O      0.75452   0.14393   0.33801   1.00000   0.048  Uiso
A535  O      0.37924   0.52790   0.93110   1.00000   0.048  Uiso
A536  O      0.64414   0.77965   0.00521   1.00000   0.048  Uiso
A537  O      0.54709   0.59936   0.02151   1.00000   0.048  Uiso
A538  O      0.27728   0.85403   0.05700   1.00000   0.048  Uiso
A539  O      0.54280   0.63874   0.07055   1.00000   0.048  Uiso
A540  O      0.08624   0.72068   0.08281   1.00000   0.048  Uiso
A541  O      0.21344   0.45922   0.18082   1.00000   0.048  Uiso
A542  O      0.67376   0.36402   0.18819   1.00000   0.048  Uiso
A543  O      0.12022   0.82439   0.20243   1.00000   0.048  Uiso
A544  O      0.10187   0.44770   0.27205   1.00000   0.048  Uiso
A545  O      0.24253   0.50481   0.28774   1.00000   0.048  Uiso
A546  O      0.50792   0.25045   0.29914   1.00000   0.048  Uiso
A547  O      0.74270   0.21611   0.31190   1.00000   0.048  Uiso
A548  O      0.47277   0.28681   0.02886   1.00000   0.048  Uiso
A549  O      0.52832   0.32066   0.03032   1.00000   0.048  Uiso
A550  O      0.17441   0.79413   0.07538   1.00000   0.048  Uiso
A551  O      0.65903   0.28253   0.14030   1.00000   0.048  Uiso
A552  O      0.67203   0.04290   0.14265   1.00000   0.048  Uiso
A553  O      0.34277   0.74985   0.16640   1.00000   0.048  Uiso
A554  O      0.99354   0.26990   0.21541   1.00000   0.048  Uiso
A555  O      0.73605   0.30109   0.24337   1.00000   0.048  Uiso
A556  O      0.14694   0.44280   0.27508   1.00000   0.048  Uiso
A557  O      0.28417   0.62811   0.34725   1.00000   0.048  Uiso
A558  O      0.60462   0.05450   0.74541   1.00000   0.048  Uiso
A559  O      0.31940   0.78702   0.04799   1.00000   0.048  Uiso
A560  O      0.08884   0.72379   0.05523   1.00000   0.048  Uiso
A561  O      0.26582   0.70084   0.06317   1.00000   0.048  Uiso
A562  O      0.52893   0.59742   0.06344   1.00000   0.048  Uiso
A563  O      0.62403   0.94293   0.06590   1.00000   0.048  Uiso
A564  O      0.10206   0.78803   0.06997   1.00000   0.048  Uiso
A565  O      0.51157   0.92203   0.14371   1.00000   0.048  Uiso
A566  O      0.64694   0.28719   0.16651   1.00000   0.048  Uiso
A567  O      0.46980   0.01531   0.22864   1.00000   0.048  Uiso
A568  O      0.78323   0.19869   0.29371   1.00000   0.048  Uiso
A569  O      0.36293   0.72349   0.30631   1.00000   0.048  Uiso
A570  O      0.52740   0.11130   0.01273   1.00000   0.048  Uiso
A571  O      0.44518   0.81908   0.08356   1.00000   0.048  Uiso
A572  O      0.97943   0.73372   0.09434   1.00000   0.048  Uiso
A573  O      0.97125   0.42468   0.13951   1.00000   0.048  Uiso
A574  O      0.28275   0.71390   0.15776   1.00000   0.048  Uiso
A575  O      0.64149   0.23978   0.17107   1.00000   0.048  Uiso
A576  O      0.79331   0.00528   0.18179   1.00000   0.048  Uiso
A577  O      0.27247   0.63387   0.18440   1.00000   0.048  Uiso
A578  O      0.05005   0.71257   0.19433   1.00000   0.048  Uiso
A579  O      0.37660   0.77166   0.19303   1.00000   0.048  Uiso
A580  O      0.22222   0.63224   0.00852   1.00000   0.048  Uiso
A581  O      0.84919   0.18732   0.00871   1.00000   0.048  Uiso
A582  O      0.99358   0.55299   0.02055   1.00000   0.048  Uiso
A583  O      0.87033   0.80081   0.02475   1.00000   0.048  Uiso
A584  O      0.80922   0.30688   0.03347   1.00000   0.048  Uiso
A585  O      0.31320   0.69195   0.08353   1.00000   0.048  Uiso
A586  O      0.81613   0.17418   0.15309   1.00000   0.048  Uiso
A587  O      0.63246   0.30536   0.16748   1.00000   0.048  Uiso
A588  O      0.14573   0.31623   0.21214   1.00000   0.048  Uiso
A589  O      0.63120   0.24643   0.21942   1.00000   0.048  Uiso
A590  O      0.27638   0.55785   0.28517   1.00000   0.048  Uiso
A591  O      0.10949   0.21349   0.30280   1.00000   0.048  Uiso
A592  O      0.59690   0.08440   0.35255   1.00000   0.048  Uiso
A593  O      0.19246   0.76610   0.02830   1.00000   0.048  Uiso
A594  O      0.26330   0.26887   0.04448   1.00000   0.048  Uiso
A595  O      0.28282   0.63720   0.05168   1.00000   0.048  Uiso
A596  O      0.16863   0.38256   0.05620   1.00000   0.048  Uiso
A597  O      0.52872   0.22444   0.07577   1.00000   0.048  Uiso
A598  O      0.79193   0.97106   0.09028   1.00000   0.048  Uiso
A599  O      0.84211   0.23220   0.10170   1.00000   0.048  Uiso
A600  O      0.14823   0.43863   0.11711   1.00000   0.048  Uiso
A601  O      0.44676   0.93294   0.11600   1.00000   0.048  Uiso
A602  O      0.99425   0.24857   0.20201   1.00000   0.048  Uiso
A603  O      0.27362   0.61219   0.22383   1.00000   0.048  Uiso
A604  O      0.81476   0.00905   0.22349   1.00000   0.048  Uiso
A605  O      0.85167   0.19893   0.25952   1.00000   0.048  Uiso
A606  O      0.28512   0.88719   0.27803   1.00000   0.048  Uiso
A607  O      0.55163   0.22498   0.33300   1.00000   0.048  Uiso
A608  O      0.56108   0.11655   0.35406   1.00000   0.048  Uiso
A609  O      0.29228   0.63466   0.47176   1.00000   0.048  Uiso
A610  O      0.07680   0.31090   0.00784   1.00000   0.048  Uiso
A611  O      0.19589   0.40795   0.01087   1.00000   0.048  Uiso
A612  O      0.24967   0.70387   0.03789   1.00000   0.048  Uiso
A613  O      0.36404   0.88333   0.05164   1.00000   0.048  Uiso
A614  O      0.38166   0.57711   0.10514   1.00000   0.048  Uiso
A615  O      0.87323   0.80330   0.10166   1.00000   0.048  Uiso
A616  O      0.88889   0.40137   0.11083   1.00000   0.048  Uiso
A617  O      0.11139   0.44841   0.15122   1.00000   0.048  Uiso
A618  O      0.20300   0.82571   0.22137   1.00000   0.048  Uiso
A619  O      0.30073   0.52781   0.27219   1.00000   0.048  Uiso
A620  O      0.27290   0.61674   0.32538   1.00000   0.048  Uiso
A621  O      0.31145   0.70576   0.35349   1.00000   0.048  Uiso
A622  O      0.68749   0.07317   0.42473   1.00000   0.048  Uiso
A623  O      0.77738   0.16139   0.45805   1.00000   0.048  Uiso
A624  O      0.57170   0.25352   0.68633   1.00000   0.048  Uiso
A625  O      0.63094   0.07119   0.03532   1.00000   0.048  Uiso
A626  O      0.21805   0.60329   0.04985   1.00000   0.048  Uiso
A627  O      0.21679   0.40193   0.08479   1.00000   0.048  Uiso
A628  O      0.62684   0.22015   0.10703   1.00000   0.048  Uiso
A629  O      0.62169   0.23064   0.15581   1.00000   0.048  Uiso
A630  O      0.30932   0.72186   0.16564   1.00000   0.048  Uiso
A631  O      0.26068   0.72058   0.17705   1.00000   0.048  Uiso
A632  O      0.60528   0.19051   0.17465   1.00000   0.048  Uiso
A633  O      0.16869   0.71887   0.23507   1.00000   0.048  Uiso
A634  O      0.27883   0.24568   0.14132   1.00000   0.048  Uiso
A635  O      0.28506   0.84226   0.14994   1.00000   0.048  Uiso
A636  O      0.29885   0.82450   0.15976   1.00000   0.048  Uiso
A637  O      0.33812   0.62257   0.18743   1.00000   0.048  Uiso
A638  O      0.59100   0.05419   0.19402   1.00000   0.048  Uiso
A639  O      0.73019   0.21489   0.19754   1.00000   0.048  Uiso
A640  O      0.53350   0.27442   0.21925   1.00000   0.048  Uiso
A641  O      0.03553   0.42343   0.25074   1.00000   0.048  Uiso
A642  O      0.61005   0.03547   0.24813   1.00000   0.048  Uiso
A643  O      0.51937   0.95590   0.26415   1.00000   0.048  Uiso
A644  O      0.38890   0.59021   0.38927   1.00000   0.048  Uiso
A645  O      0.09933   0.30999   0.02436   1.00000   0.048  Uiso
A646  O      0.68578   0.23986   0.03193   1.00000   0.048  Uiso
A647  O      0.26257   0.68094   0.13832   1.00000   0.048  Uiso
A648  O      0.34760   0.64645   0.28732   1.00000   0.048  Uiso
A649  O      0.79109   0.03680   0.29150   1.00000   0.048  Uiso
A650  O      0.29242   0.61659   0.45854   1.00000   0.048  Uiso
A651  O      0.80475   0.38989   0.01222   1.00000   0.048  Uiso
A652  O      0.60489   0.82024   0.04237   1.00000   0.048  Uiso
A653  O      0.34954   0.75813   0.08881   1.00000   0.048  Uiso
A654  O      0.48710   0.21209   0.09541   1.00000   0.048  Uiso
A655  O      0.96695   0.23601   0.09906   1.00000   0.048  Uiso
A656  O      0.86020   0.32041   0.11233   1.00000   0.048  Uiso
A657  O      0.29842   0.19354   0.11625   1.00000   0.048  Uiso
A658  O      0.63835   0.31167   0.11860   1.00000   0.048  Uiso
A659  O      0.62782   0.21361   0.13756   1.00000   0.048  Uiso
A660  O      0.15483   0.43555   0.16838   1.00000   0.048  Uiso
A661  O      0.05940   0.24576   0.21848   1.00000   0.048  Uiso
A662  O      0.40441   0.62196   0.29229   1.00000   0.048  Uiso
A663  O      0.29139   0.70524   0.33340   1.00000   0.048  Uiso
A664  O      0.72982   0.07657   0.33280   1.00000   0.048  Uiso
A665  O      0.93076   0.14467   0.35195   1.00000   0.048  Uiso
A666  O      0.05737   0.20397   0.03945   1.00000   0.048  Uiso
A667  O      0.60507   0.79003   0.12465   1.00000   0.048  Uiso
A668  O      0.26112   0.78895   0.14235   1.00000   0.048  Uiso
A669  O      0.38268   0.78541   0.21804   1.00000   0.048  Uiso
A670  O      0.96545   0.27526   0.22496   1.00000   0.048  Uiso
A671  O      0.27283   0.54815   0.36513   1.00000   0.048  Uiso
A672  O      0.90585   0.24561   0.00741   1.00000   0.048  Uiso
A673  O      0.02279   0.70479   0.01529   1.00000   0.048  Uiso
A674  O      0.54716   0.33188   0.01410   1.00000   0.048  Uiso
A675  O      0.96670   0.21105   0.01289   1.00000   0.048  Uiso
A676  O      0.47067   0.95511   0.06856   1.00000   0.048  Uiso
A677  O      0.29313   0.27010   0.07849   1.00000   0.048  Uiso
A678  O      0.81100   0.33204   0.11213   1.00000   0.048  Uiso
A679  O      0.49317   0.91943   0.11789   1.00000   0.048  Uiso
A680  O      0.77211   0.11391   0.12047   1.00000   0.048  Uiso
A681  O      0.07658   0.28124   0.16519   1.00000   0.048  Uiso
A682  O      0.82835   0.31629   0.20144   1.00000   0.048  Uiso
A683  O      0.01785   0.31436   0.22210   1.00000   0.048  Uiso
A684  O      0.35042   0.49708   0.30564   1.00000   0.048  Uiso
A685  O      0.56830   0.05801   0.31385   1.00000   0.048  Uiso
A686  O      0.83043   0.18823   0.31107   1.00000   0.048  Uiso
A687  O      0.99868   0.12584   0.36272   1.00000   0.048  Uiso
A688  O      0.97966   0.16818   0.36319   1.00000   0.048  Uiso
A689  O      0.54989   0.17819   0.39146   1.00000   0.048  Uiso
A690  O      0.20385   0.74734   0.01623   1.00000   0.048  Uiso
A691  O      0.35070   0.53984   0.01810   1.00000   0.048  Uiso
A692  O      0.97961   0.88375   0.04692   1.00000   0.048  Uiso
A693  O      0.06822   0.19925   0.06373   1.00000   0.048  Uiso
A694  O      0.12566   0.73939   0.09143   1.00000   0.048  Uiso
A695  C      0.60514   0.01645   0.08756   1.00000   0.048  Uiso
A696  C      0.63199   0.18574   0.18920   1.00000   0.048  Uiso
A697  C      0.63173   0.25564   0.19094   1.00000   0.048  Uiso
A698  C      0.19504   0.67870   0.19608   1.00000   0.048  Uiso
A699  C      0.51154   0.78419   0.19367   1.00000   0.048  Uiso
A700  C      0.80501   0.23585   0.19210   1.00000   0.048  Uiso
A701  C      0.73070   0.16281   0.22271   1.00000   0.048  Uiso
A702  C      0.15415   0.52111   0.27261   1.00000   0.048  Uiso
A703  C      0.34731   0.71049   0.26763   1.00000   0.048  Uiso
A704  C      0.34474   0.58661   0.30737   1.00000   0.048  Uiso
A705  C      0.24884   0.62173   0.31285   1.00000   0.048  Uiso
A706  C      0.20703   0.49952   0.33344   1.00000   0.048  Uiso
A707  C      0.76937   0.09824   0.97388   1.00000   0.048  Uiso
A708  C      0.43052   0.63834   0.00136   1.00000   0.048  Uiso
A709  C      0.87604   0.04994   0.01844   1.00000   0.048  Uiso
A710  C      0.22119   0.97033   0.06922   1.00000   0.048  Uiso
A711  C      0.74015   0.16881   0.07309   1.00000   0.048  Uiso
A712  C      0.16408   0.45523   0.11611   1.00000   0.048  Uiso
A713  C      0.91799   0.43354   0.13244   1.00000   0.048  Uiso
A714  C      0.95851   0.37135   0.13982   1.00000   0.048  Uiso
A715  C      0.08297   0.26137   0.15178   1.00000   0.048  Uiso
A716  C      0.84931   0.14255   0.21006   1.00000   0.048  Uiso
A717  C      0.79810   0.14203   0.29172   1.00000   0.048  Uiso
A718  C      0.40615   0.52899   0.29688   1.00000   0.048  Uiso
A719  C      0.67329   0.32833   0.82685   1.00000   0.048  Uiso
A720  C      0.86109   0.08494   0.02192   1.00000   0.048  Uiso
A721  C      0.95849   0.75547   0.02701   1.00000   0.048  Uiso
A722  C      0.21338   0.83315   0.06530   1.00000   0.048  Uiso
A723  C      0.05362   0.20785   0.08923   1.00000   0.048  Uiso
A724  C      0.04367   0.82545   0.12996   1.00000   0.048  Uiso
A725  C      0.43639   0.15981   0.13678   1.00000   0.048  Uiso
A726  C      0.92868   0.13215   0.15479   1.00000   0.048  Uiso
A727  C      0.17465   0.78027   0.18143   1.00000   0.048  Uiso
A728  C      0.43697   0.95959   0.20201   1.00000   0.048  Uiso
A729  C      0.00570   0.38339   0.29378   1.00000   0.048  Uiso
A730  C      0.93822   0.21868   0.32465   1.00000   0.048  Uiso
A731  C      0.62749   0.11176   0.35971   1.00000   0.048  Uiso
A732  C      0.85217   0.09071   0.95134   1.00000   0.048  Uiso
A733  C      0.12413   0.32111   0.01911   1.00000   0.048  Uiso
A734  C      0.37009   0.59564   0.09193   1.00000   0.048  Uiso
A735  C      0.83523   0.05504   0.11060   1.00000   0.048  Uiso
A736  C      0.24885   0.41684   0.12506   1.00000   0.048  Uiso
A737  C      0.01909   0.36636   0.14848   1.00000   0.048  Uiso
A738  C      0.90688   0.21697   0.14264   1.00000   0.048  Uiso
A739  C      0.50177   0.78640   0.16470   1.00000   0.048  Uiso
A740  C      0.07981   0.80628   0.17043   1.00000   0.048  Uiso
A741  C      0.71884   0.23329   0.23944   1.00000   0.048  Uiso
A742  C      0.26837   0.74019   0.24905   1.00000   0.048  Uiso
A743  C      0.82562   0.20225   0.26452   1.00000   0.048  Uiso
A744  C      0.76099   0.01095   0.26971   1.00000   0.048  Uiso
A745  C      0.47295   0.96542   0.30377   1.00000   0.048  Uiso
A746  C      0.20187   0.77307   0.35470   1.00000   0.048  Uiso
A747  C      0.94535   0.08181   0.35428   1.00000   0.048  Uiso
A748  C      0.79136   0.19769   0.40099   1.00000   0.048  Uiso
A749  C      0.17319   0.92240   0.95103   1.00000   0.048  Uiso
A750  C      0.43114   0.90883   0.03140   1.00000   0.048  Uiso
A751  C      0.09617   0.62782   0.04374   1.00000   0.048  Uiso
A752  C      0.46610   0.80391   0.07847   1.00000   0.048  Uiso
A753  C      0.54151   0.37167   0.07534   1.00000   0.048  Uiso
A754  C      0.23538   0.84577   0.08088   1.00000   0.048  Uiso
A755  C      0.45801   0.84015   0.08978   1.00000   0.048  Uiso
A756  C      0.91306   0.29552   0.13803   1.00000   0.048  Uiso
A757  C      0.52707   0.81813   0.16240   1.00000   0.048  Uiso
A758  C      0.59545   0.99013   0.19652   1.00000   0.048  Uiso
A759  C      0.00025   0.30664   0.20282   1.00000   0.048  Uiso
A760  C      0.25007   0.72909   0.22678   1.00000   0.048  Uiso
A761  C      0.67521   0.06071   0.25831   1.00000   0.048  Uiso
A762  C      0.89695   0.10817   0.27641   1.00000   0.048  Uiso
A763  C      0.74350   0.09448   0.28982   1.00000   0.048  Uiso
A764  C      0.27894   0.75079   0.31197   1.00000   0.048  Uiso
A765  C      0.97217   0.28517   0.35995   1.00000   0.048  Uiso
A766  C      0.50717   0.12366   0.39961   1.00000   0.048  Uiso
A767  C      0.55812   0.10915   0.49260   1.00000   0.048  Uiso
A768  C      0.92513   0.66373   0.00777   1.00000   0.048  Uiso
A769  C      0.35493   0.88816   0.02341   1.00000   0.048  Uiso
A770  C      0.39852   0.83053   0.06455   1.00000   0.048  Uiso
A771  C      0.19723   0.44476   0.08113   1.00000   0.048  Uiso
A772  C      0.81060   0.98132   0.10402   1.00000   0.048  Uiso
A773  C      0.89936   0.11198   0.10571   1.00000   0.048  Uiso
A774  C      0.61699   0.40328   0.15507   1.00000   0.048  Uiso
A775  C      0.99666   0.04666   0.24302   1.00000   0.048  Uiso
A776  C      0.29311   0.54777   0.26433   1.00000   0.048  Uiso
A777  C      0.29956   0.65262   0.28130   1.00000   0.048  Uiso
A778  C      0.99975   0.21515   0.34318   1.00000   0.048  Uiso
A779  C      0.30561   0.65206   0.45923   1.00000   0.048  Uiso
A780  C      0.23131   0.61257   0.00558   1.00000   0.048  Uiso
A781  C      0.43532   0.53653   0.01270   1.00000   0.048  Uiso
A782  C      0.24316   0.57740   0.02034   1.00000   0.048  Uiso
A783  C      0.14446   0.31708   0.04182   1.00000   0.048  Uiso
A784  C      0.50800   0.06024   0.04346   1.00000   0.048  Uiso
A785  C      0.81754   0.28907   0.05008   1.00000   0.048  Uiso
A786  C      0.42453   0.82045   0.05782   1.00000   0.048  Uiso
A787  C      0.35489   0.82575   0.08662   1.00000   0.048  Uiso
A788  C      0.96508   0.34104   0.10833   1.00000   0.048  Uiso
A789  C      0.07850   0.12271   0.18645   1.00000   0.048  Uiso
A790  C      0.54611   0.95399   0.27032   1.00000   0.048  Uiso
A791  C      0.93729   0.05384   0.31967   1.00000   0.048  Uiso
A792  C      0.35453   0.62649   0.38532   1.00000   0.048  Uiso
A793  C      0.83422   0.20458   0.41636   1.00000   0.048  Uiso
A794  C      0.59737   0.17449   0.42040   1.00000   0.048  Uiso
A795  C      0.54764   0.30688   0.73534   1.00000   0.048  Uiso
A796  C      0.00553   0.29953   0.99746   1.00000   0.048  Uiso
A797  C      0.17171   0.40370   0.00157   1.00000   0.048  Uiso
A798  C      0.54180   0.22020   0.04795   1.00000   0.048  Uiso
A799  C      0.42058   0.70718   0.05529   1.00000   0.048  Uiso
A800  C      0.04260   0.78987   0.06218   1.00000   0.048  Uiso
A801  C      0.95822   0.22844   0.07167   1.00000   0.048  Uiso
A802  C      0.59819   0.99579   0.07509   1.00000   0.048  Uiso
A803  C      0.17888   0.65711   0.09083   1.00000   0.048  Uiso
A804  C      0.07331   0.35717   0.12005   1.00000   0.048  Uiso
A805  C      0.79181   0.34870   0.11949   1.00000   0.048  Uiso
A806  C      0.61776   0.17796   0.12633   1.00000   0.048  Uiso
A807  C      0.52092   0.86290   0.17476   1.00000   0.048  Uiso
A808  C      0.16664   0.48807   0.18744   1.00000   0.048  Uiso
A809  C      0.41455   0.69179   0.18967   1.00000   0.048  Uiso
A810  C      0.91819   0.07028   0.19805   1.00000   0.048  Uiso
A811  C      0.01599   0.14348   0.20507   1.00000   0.048  Uiso
A812  C      0.29984   0.54206   0.21050   1.00000   0.048  Uiso
A813  C      0.80289   0.12805   0.21393   1.00000   0.048  Uiso
A814  C      0.97325   0.17058   0.22986   1.00000   0.048  Uiso
A815  C      0.94699   0.75209   0.05280   1.00000   0.048  Uiso
A816  C      0.12669   0.79634   0.08580   1.00000   0.048  Uiso
A817  C      0.97702   0.32392   0.12505   1.00000   0.048  Uiso
A818  C      0.39859   0.69818   0.16217   1.00000   0.048  Uiso
A819  C      0.29054   0.53403   0.18704   1.00000   0.048  Uiso
A820  C      0.22604   0.41103   0.24578   1.00000   0.048  Uiso
A821  C      0.67908   0.24442   0.24997   1.00000   0.048  Uiso
A822  C      0.11749   0.41380   0.27801   1.00000   0.048  Uiso
A823  C      0.99423   0.10503   0.32618   1.00000   0.048  Uiso
A824  C      0.86879   0.16005   0.03237   1.00000   0.048  Uiso
A825  C      0.19777   0.79969   0.05337   1.00000   0.048  Uiso
A826  C      0.00042   0.24653   0.06853   1.00000   0.048  Uiso
A827  C      0.72364   0.30611   0.09084   1.00000   0.048  Uiso
A828  C      0.85409   0.42193   0.09962   1.00000   0.048  Uiso
A829  C      0.37010   0.88812   0.10334   1.00000   0.048  Uiso
A830  C      0.49250   0.63267   0.11422   1.00000   0.048  Uiso
A831  C      0.04432   0.35797   0.16487   1.00000   0.048  Uiso
A832  C      0.76318   0.02977   0.20300   1.00000   0.048  Uiso
A833  C      0.09649   0.37317   0.22266   1.00000   0.048  Uiso
A834  C      0.50735   0.19861   0.23095   1.00000   0.048  Uiso
A835  C      0.80097   0.04079   0.26663   1.00000   0.048  Uiso
A836  C      0.81317   0.19683   0.29085   1.00000   0.048  Uiso
A837  C      0.32727   0.63697   0.37703   1.00000   0.048  Uiso
A838  C      0.32583   0.67337   0.37280   1.00000   0.048  Uiso
A839  C      0.30576   0.56711   0.38758   1.00000   0.048  Uiso
A840  C      0.74196   0.10190   0.43724   1.00000   0.048  Uiso
A841  C      0.25698   0.91719   0.99795   1.00000   0.048  Uiso
A842  C      0.28877   0.84244   0.00795   1.00000   0.048  Uiso
A843  C      0.11766   0.68081   0.02884   1.00000   0.048  Uiso
A844  C      0.81787   0.10003   0.05912   1.00000   0.048  Uiso
A845  C      0.59011   0.11335   0.08250   1.00000   0.048  Uiso
A846  C      0.98481   0.25422   0.09236   1.00000   0.048  Uiso
A847  C      0.91633   0.07672   0.10545   1.00000   0.048  Uiso
A848  C      0.28518   0.86097   0.16963   1.00000   0.048  Uiso
A849  C      0.68708   0.34626   0.18022   1.00000   0.048  Uiso
A850  C      0.24564   0.61589   0.22921   1.00000   0.048  Uiso
A851  C      0.53490   0.79556   0.24540   1.00000   0.048  Uiso
A852  C      0.58855   0.14283   0.45570   1.00000   0.048  Uiso
A853  C      0.47139   0.09114   0.03446   1.00000   0.048  Uiso
A854  C      0.67352   0.29824   0.03161   1.00000   0.048  Uiso
A855  C      0.92542   0.30972   0.04347   1.00000   0.048  Uiso
A856  C      0.10344   0.30051   0.05314   1.00000   0.048  Uiso
A857  C      0.90701   0.18089   0.05578   1.00000   0.048  Uiso
A858  C      0.61920   0.82364   0.06587   1.00000   0.048  Uiso
A859  C      0.81021   0.11097   0.08590   1.00000   0.048  Uiso
A860  C      0.21161   0.43679   0.10260   1.00000   0.048  Uiso
A861  C      0.63810   0.86342   0.12423   1.00000   0.048  Uiso
A862  C      0.75869   0.26982   0.13438   1.00000   0.048  Uiso
A863  C      0.66073   0.00659   0.14169   1.00000   0.048  Uiso
A864  C      0.90953   0.14425   0.13617   1.00000   0.048  Uiso
A865  C      0.42311   0.86372   0.14745   1.00000   0.048  Uiso
A866  C      0.62672   0.31656   0.14475   1.00000   0.048  Uiso
A867  C      0.02635   0.17867   0.15416   1.00000   0.048  Uiso
A868  C      0.53027   0.21617   0.16407   1.00000   0.048  Uiso
A869  C      0.81135   0.96518   0.18081   1.00000   0.048  Uiso
A870  C      0.13744   0.30080   0.23264   1.00000   0.048  Uiso
A871  C      0.85669   0.18467   0.30601   1.00000   0.048  Uiso
A872  C      0.24275   0.55505   0.32316   1.00000   0.048  Uiso
A873  C      0.51156   0.21395   0.32518   1.00000   0.048  Uiso
A874  C      0.29114   0.56528   0.36140   1.00000   0.048  Uiso
A875  C      0.65377   0.09945   0.36106   1.00000   0.048  Uiso
A876  C      0.34446   0.69188   0.07870   1.00000   0.048  Uiso
A877  C      0.61451   0.10653   0.09715   1.00000   0.048  Uiso
A878  C      0.61312   0.44770   0.09705   1.00000   0.048  Uiso
A879  C      0.85086   0.00342   0.09779   1.00000   0.048  Uiso
A880  C      0.16802   0.36215   0.13400   1.00000   0.048  Uiso
A881  C      0.52997   0.93504   0.14496   1.00000   0.048  Uiso
A882  C      0.60923   0.19526   0.14381   1.00000   0.048  Uiso
A883  C      0.59021   0.92399   0.15247   1.00000   0.048  Uiso
A884  C      0.00245   0.04567   0.16704   1.00000   0.048  Uiso
A885  C      0.54757   0.93516   0.17328   1.00000   0.048  Uiso
A886  C      0.78443   0.02573   0.18130   1.00000   0.048  Uiso
A887  C      0.62596   0.12226   0.21615   1.00000   0.048  Uiso
A888  C      0.48659   0.82482   0.23583   1.00000   0.048  Uiso
A889  C      0.94141   0.05700   0.24786   1.00000   0.048  Uiso
A890  C      0.23153   0.24469   0.01433   1.00000   0.048  Uiso
A891  C      0.03944   0.16717   0.02037   1.00000   0.048  Uiso
A892  C      0.45203   0.87099   0.02292   1.00000   0.048  Uiso
A893  C      0.49040   0.29328   0.05012   1.00000   0.048  Uiso
A894  C      0.92397   0.76169   0.05332   1.00000   0.048  Uiso
A895  C      0.85550   0.04874   0.06508   1.00000   0.048  Uiso
A896  C      0.55025   0.75946   0.09093   1.00000   0.048  Uiso
A897  C      0.67493   0.09995   0.14838   1.00000   0.048  Uiso
A898  C      0.71768   0.23404   0.20905   1.00000   0.048  Uiso
A899  C      0.63178   0.07308   0.27520   1.00000   0.048  Uiso
A900  C      0.37019   0.59350   0.29353   1.00000   0.048  Uiso
A901  C      0.92377   0.15150   0.32636   1.00000   0.048  Uiso
A902  C      0.18812   0.25263   0.33968   1.00000   0.048  Uiso
A903  C      0.15311   0.88245   0.01372   1.00000   0.048  Uiso
A904  C      0.32475   0.88434   0.01859   1.00000   0.048  Uiso
A905  C      0.97713   0.58360   0.02925   1.00000   0.048  Uiso
A906  C      0.68149   0.14188   0.05413   1.00000   0.048  Uiso
A907  C      0.68975   0.81506   0.05347   1.00000   0.048  Uiso
A908  C      0.07556   0.62939   0.06221   1.00000   0.048  Uiso
A909  C      0.26423   0.56774   0.09364   1.00000   0.048  Uiso
A910  C      0.57814   0.76998   0.09205   1.00000   0.048  Uiso
A911  C      0.27182   0.59252   0.13721   1.00000   0.048  Uiso
A912  C      0.56764   0.26658   0.15600   1.00000   0.048  Uiso
A913  C      0.71232   0.34230   0.19967   1.00000   0.048  Uiso
A914  C      0.23331   0.62746   0.21111   1.00000   0.048  Uiso
A915  C      0.01489   0.33595   0.23075   1.00000   0.048  Uiso
A916  C      0.53466   0.67359   0.23238   1.00000   0.048  Uiso
A917  C      0.50279   0.82818   0.25781   1.00000   0.048  Uiso
A918  C      0.77952   0.15174   0.33950   1.00000   0.048  Uiso
A919  C      0.41365   0.23358   0.00782   1.00000   0.048  Uiso
A920  C      0.82699   0.35866   0.02210   1.00000   0.048  Uiso
A921  C      0.81466   0.85719   0.05301   1.00000   0.048  Uiso
A922  C      0.51878   0.64618   0.06188   1.00000   0.048  Uiso
A923  C      0.07857   0.35627   0.07002   1.00000   0.048  Uiso
A924  C      0.95432   0.56123   0.06978   1.00000   0.048  Uiso
A925  C      0.20069   0.22425   0.10898   1.00000   0.048  Uiso
A926  C      0.12406   0.93332   0.12048   1.00000   0.048  Uiso
A927  C      0.30442   0.80488   0.24081   1.00000   0.048  Uiso
A928  C      0.39661   0.93379   0.25588   1.00000   0.048  Uiso
A929  C      0.31760   0.52436   0.29365   1.00000   0.048  Uiso
A930  C      0.94854   0.12509   0.30381   1.00000   0.048  Uiso
A931  C      0.73393   0.15465   0.35288   1.00000   0.048  Uiso
A932  C      0.77721   0.39107   0.00685   1.00000   0.048  Uiso
A933  C      0.47668   0.26598   0.01957   1.00000   0.048  Uiso
A934  C      0.12271   0.95754   0.06049   1.00000   0.048  Uiso
A935  C      0.92317   0.44119   0.08481   1.00000   0.048  Uiso
A936  C      0.92376   0.09814   0.10537   1.00000   0.048  Uiso
A937  C      0.86659   0.36780   0.11881   1.00000   0.048  Uiso
A938  C      0.25564   0.49405   0.12692   1.00000   0.048  Uiso
A939  C      0.67337   0.06239   0.15694   1.00000   0.048  Uiso
A940  C      0.40333   0.51899   0.16633   1.00000   0.048  Uiso
A941  C      0.64701   0.05526   0.26598   1.00000   0.048  Uiso
A942  C      0.79713   0.07718   0.26869   1.00000   0.048  Uiso
A943  C      0.27115   0.76509   0.28606   1.00000   0.048  Uiso
A944  C      0.50614   0.79155   0.30431   1.00000   0.048  Uiso
A945  C      0.23496   0.63746   0.32052   1.00000   0.048  Uiso
A946  C      0.37031   0.87804   0.00149   1.00000   0.048  Uiso
A947  C      0.11414   0.73465   0.01131   1.00000   0.048  Uiso
A948  C      0.70439   0.34839   0.02123   1.00000   0.048  Uiso
A949  C      0.11539   0.61251   0.04817   1.00000   0.048  Uiso
A950  C      0.83247   0.85267   0.07710   1.00000   0.048  Uiso
A951  C      0.79411   0.85191   0.10778   1.00000   0.048  Uiso
A952  C      0.47945   0.25038   0.13527   1.00000   0.048  Uiso
A953  C      0.00703   0.09836   0.14055   1.00000   0.048  Uiso
A954  C      0.48859   0.25559   0.16122   1.00000   0.048  Uiso
A955  C      0.72444   0.18758   0.16424   1.00000   0.048  Uiso
A956  C      0.56354   0.68049   0.18166   1.00000   0.048  Uiso
A957  C      0.82125   0.14391   0.19991   1.00000   0.048  Uiso
A958  C      0.32676   0.65532   0.26943   1.00000   0.048  Uiso
A959  C      0.57095   0.06968   0.38604   1.00000   0.048  Uiso
A960  C      0.63916   0.86925   0.07740   1.00000   0.048  Uiso
A961  C      0.26924   0.49000   0.10595   1.00000   0.048  Uiso
A962  C      0.23927   0.76018   0.11797   1.00000   0.048  Uiso
A963  C      0.80088   0.31229   0.12333   1.00000   0.048  Uiso
A964  C      0.58261   0.27356   0.12970   1.00000   0.048  Uiso
A965  C      0.28533   0.31650   0.17125   1.00000   0.048  Uiso
A966  C      0.94528   0.39747   0.18761   1.00000   0.048  Uiso
A967  C      0.17271   0.75861   0.19255   1.00000   0.048  Uiso
A968  C      0.53011   0.93491   0.19791   1.00000   0.048  Uiso
A969  C      0.21433   0.70028   0.22499   1.00000   0.048  Uiso
A970  C      0.27172   0.32042   0.24343   1.00000   0.048  Uiso
A971  C      0.91154   0.03167   0.25107   1.00000   0.048  Uiso
A972  C      0.60260   0.21508   0.25828   1.00000   0.048  Uiso
A973  C      0.29754   0.58168   0.47923   1.00000   0.048  Uiso
A974  C      0.05860   0.77091   0.07297   1.00000   0.048  Uiso
A975  C      0.54670   0.07966   0.08465   1.00000   0.048  Uiso
A976  C      0.30166   0.80813   0.13671   1.00000   0.048  Uiso
A977  C      0.73862   0.25583   0.17080   1.00000   0.048  Uiso
A978  C      0.18580   0.79450   0.20705   1.00000   0.048  Uiso
A979  C      0.99339   0.23144   0.22296   1.00000   0.048  Uiso
A980  C      0.70072   0.23587   0.25714   1.00000   0.048  Uiso
A981  C      0.51168   0.21457   0.29400   1.00000   0.048  Uiso
A982  C      0.60349   0.10069   0.36927   1.00000   0.048  Uiso
A983  C      0.75613   0.13796   0.42698   1.00000   0.048  Uiso
A984  C      0.04308   0.75971   0.09320   1.00000   0.048  Uiso
A985  C      0.93583   0.02197   0.10530   1.00000   0.048  Uiso
A986  C      0.38255   0.68099   0.14670   1.00000   0.048  Uiso
A987  C      0.65141   0.27424   0.19214   1.00000   0.048  Uiso
A988  C      0.74060   0.09306   0.20759   1.00000   0.048  Uiso
A989  C      0.15260   0.46409   0.27060   1.00000   0.048  Uiso
A990  C      0.69855   0.15063   0.31284   1.00000   0.048  Uiso
A991  C      0.95749   0.24331   0.36780   1.00000   0.048  Uiso
A992  C      0.95113   0.19163   0.37717   1.00000   0.048  Uiso
A993  C      0.19551   0.45855   0.00360   1.00000   0.048  Uiso
A994  C      0.44291   0.62561   0.02710   1.00000   0.048  Uiso
A995  C      0.50448   0.65046   0.11061   1.00000   0.048  Uiso
A996  C      0.51508   0.73858   0.11124   1.00000   0.048  Uiso
A997  C      0.43650   0.60007   0.12292   1.00000   0.048  Uiso
A998  C      0.06519   0.34737   0.14707   1.00000   0.048  Uiso
A999  C      0.31461   0.61393   0.20336   1.00000   0.048  Uiso
1000  C      0.22936   0.83619   0.21607   1.00000   0.048  Uiso
1001  C      0.43592   0.61714   0.22552   1.00000   0.048  Uiso
1002  C      0.14469   0.48867   0.23302   1.00000   0.048  Uiso
1003  C      0.55229   0.29268   0.28608   1.00000   0.048  Uiso
1004  C      0.78134   0.20960   0.34398   1.00000   0.048  Uiso
1005  C      0.75314   0.08677   0.35143   1.00000   0.048  Uiso
1006  C      0.39982   0.69355   0.47846   1.00000   0.048  Uiso
1007  C      0.18052   0.87404   0.99928   1.00000   0.048  Uiso
1008  C      0.38281   0.25751   0.02758   1.00000   0.048  Uiso
1009  C      0.54072   0.19889   0.03613   1.00000   0.048  Uiso
1010  C      0.11185   0.59917   0.07042   1.00000   0.048  Uiso
1011  C      0.01179   0.11784   0.09955   1.00000   0.048  Uiso
1012  C      0.22153   0.85931   0.10310   1.00000   0.048  Uiso
1013  C      0.93378   0.28092   0.12656   1.00000   0.048  Uiso
1014  C      0.97795   0.43431   0.16222   1.00000   0.048  Uiso
1015  C      0.82022   0.18140   0.18292   1.00000   0.048  Uiso
1016  C      0.52736   0.21520   0.19245   1.00000   0.048  Uiso
1017  C      0.23539   0.71232   0.24253   1.00000   0.048  Uiso
1018  C      0.19849   0.82355   0.29508   1.00000   0.048  Uiso
1019  C      0.79308   0.06780   0.43809   1.00000   0.048  Uiso
1020  C      0.01319   0.41425   0.04053   1.00000   0.048  Uiso
1021  C      0.11900   0.81675   0.10049   1.00000   0.048  Uiso
1022  C      0.47476   0.84097   0.11688   1.00000   0.048  Uiso
1023  C      0.42359   0.76465   0.12674   1.00000   0.048  Uiso
1024  C      0.92594   0.21732   0.18771   1.00000   0.048  Uiso
1025  C      0.42595   0.84892   0.19454   1.00000   0.048  Uiso
1026  C      0.31425   0.48617   0.21032   1.00000   0.048  Uiso
1027  C      0.41994   0.71060   0.20785   1.00000   0.048  Uiso
1028  C      0.34189   0.75123   0.21938   1.00000   0.048  Uiso
1029  C      0.11149   0.40373   0.24946   1.00000   0.048  Uiso
1030  C      0.19003   0.88347   0.25011   1.00000   0.048  Uiso
1031  C      0.08100   0.24145   0.26092   1.00000   0.048  Uiso
1032  C      0.52048   0.23629   0.28551   1.00000   0.048  Uiso
1033  C      0.09535   0.40955   0.29762   1.00000   0.048  Uiso
1034  C      0.05170   0.22997   0.36782   1.00000   0.048  Uiso
1035  C      0.18380   0.54222   0.01680   1.00000   0.048  Uiso
1036  C      0.89561   0.94784   0.04670   1.00000   0.048  Uiso
1037  C      0.58209   0.78256   0.06705   1.00000   0.048  Uiso
1038  C      0.03043   0.12353   0.17164   1.00000   0.048  Uiso
1039  C      0.32831   0.54586   0.21300   1.00000   0.048  Uiso
1040  C      0.09150   0.21954   0.22031   1.00000   0.048  Uiso
1041  C      0.28415   0.79525   0.22606   1.00000   0.048  Uiso
1042  C      0.47931   0.95573   0.23346   1.00000   0.048  Uiso
1043  C      0.87925   0.09115   0.27802   1.00000   0.048  Uiso
1044  C      0.55746   0.26680   0.31531   1.00000   0.048  Uiso
1045  C      0.10666   0.42725   0.03611   1.00000   0.048  Uiso
1046  C      0.58293   0.89950   0.07666   1.00000   0.048  Uiso
1047  C      0.52821   0.90034   0.09102   1.00000   0.048  Uiso
1048  C      0.84016   0.33725   0.12019   1.00000   0.048  Uiso
1049  C      0.23307   0.52811   0.14607   1.00000   0.048  Uiso
1050  C      0.01397   0.68972   0.14981   1.00000   0.048  Uiso
1051  C      0.23559   0.28923   0.21088   1.00000   0.048  Uiso
1052  C      0.48640   0.20851   0.27856   1.00000   0.048  Uiso
1053  C      0.87253   0.13293   0.30766   1.00000   0.048  Uiso
1054  C      0.24187   0.70852   0.33921   1.00000   0.048  Uiso
1055  C      0.25052   0.54291   0.35072   1.00000   0.048  Uiso
1056  C      0.76463   0.11802   0.43560   1.00000   0.048  Uiso
1057  C      0.13881   0.48954   0.03404   1.00000   0.048  Uiso
1058  C      0.03509   0.85568   0.14554   1.00000   0.048  Uiso
1059  C      0.51980   0.80133   0.14803   1.00000   0.048  Uiso
1060  C      0.93919   0.37455   0.18688   1.00000   0.048  Uiso
1061  C      0.59764   0.02380   0.22219   1.00000   0.048  Uiso
1062  C      0.60938   0.24874   0.23525   1.00000   0.048  Uiso
1063  C      0.35872   0.49640   0.25838   1.00000   0.048  Uiso
1064  C      0.54123   0.90452   0.25852   1.00000   0.048  Uiso
1065  C      0.75205   0.09303   0.25888   1.00000   0.048  Uiso
1066  C      0.90665   0.40486   0.26990   1.00000   0.048  Uiso
1067  C      0.10359   0.81659   0.30919   1.00000   0.048  Uiso
1068  C      0.90702   0.05457   0.01373   1.00000   0.048  Uiso
1069  C      0.43267   0.74301   0.04451   1.00000   0.048  Uiso
1070  C      0.87564   0.44804   0.04105   1.00000   0.048  Uiso
1071  C      0.24632   0.56507   0.04726   1.00000   0.048  Uiso
1072  C      0.01949   0.74972   0.08103   1.00000   0.048  Uiso
1073  C      0.18068   0.37766   0.08787   1.00000   0.048  Uiso
1074  C      0.19005   0.48130   0.09301   1.00000   0.048  Uiso
1075  C      0.94256   0.06467   0.10774   1.00000   0.048  Uiso
1076  C      0.44867   0.14408   0.12486   1.00000   0.048  Uiso
1077  C      0.28359   0.69100   0.15534   1.00000   0.048  Uiso
1078  C      0.92925   0.10376   0.18835   1.00000   0.048  Uiso
1079  C      0.34823   0.76280   0.19214   1.00000   0.048  Uiso
1080  C      0.74611   0.01377   0.20950   1.00000   0.048  Uiso
1081  C      0.17186   0.84566   0.24853   1.00000   0.048  Uiso
1082  C      0.18063   0.46935   0.27780   1.00000   0.048  Uiso
1083  C      0.97679   0.33512   0.33333   1.00000   0.048  Uiso
1084  C      0.42551   0.54655   0.34267   1.00000   0.048  Uiso
1085  C      0.09307   0.24100   0.35884   1.00000   0.048  Uiso
1086  C      0.14116   0.78661   0.37419   1.00000   0.048  Uiso
1087  C      0.14340   0.81278   0.98246   1.00000   0.048  Uiso
1088  C      0.55654   0.05003   0.03369   1.00000   0.048  Uiso
1089  C      0.25608   0.54347   0.03942   1.00000   0.048  Uiso
1090  C      0.56020   0.83562   0.05106   1.00000   0.048  Uiso
1091  C      0.54534   0.06020   0.08418   1.00000   0.048  Uiso
1092  C      0.45708   0.21238   0.09337   1.00000   0.048  Uiso
1093  C      0.87758   0.00071   0.10941   1.00000   0.048  Uiso
1094  C      0.05497   0.42365   0.14585   1.00000   0.048  Uiso
1095  C      0.30544   0.52949   0.16505   1.00000   0.048  Uiso
1096  C      0.42015   0.55948   0.20017   1.00000   0.048  Uiso
1097  C      0.22849   0.76277   0.25920   1.00000   0.048  Uiso
1098  C      0.16645   0.22749   0.26491   1.00000   0.048  Uiso
1099  C      0.20093   0.93053   0.26906   1.00000   0.048  Uiso
1100  C      0.76454   0.29409   0.31801   1.00000   0.048  Uiso
1101  C      0.77026   0.02957   0.50122   1.00000   0.048  Uiso
1102  C      0.70299   0.01416   0.99028   1.00000   0.048  Uiso
1103  C      0.93937   0.76605   0.01313   1.00000   0.048  Uiso
1104  C      0.74481   0.80504   0.04375   1.00000   0.048  Uiso
1105  C      0.12633   0.31156   0.06672   1.00000   0.048  Uiso
1106  C      0.90624   0.13431   0.10609   1.00000   0.048  Uiso
1107  C      0.57037   0.82476   0.14141   1.00000   0.048  Uiso
1108  C      0.74727   0.96451   0.14703   1.00000   0.048  Uiso
1109  C      0.80755   0.16516   0.20298   1.00000   0.048  Uiso
1110  C      0.94023   0.36626   0.21530   1.00000   0.048  Uiso
1111  C      0.74144   0.32130   0.22885   1.00000   0.048  Uiso
1112  C      0.58157   0.09746   0.27545   1.00000   0.048  Uiso
1113  C      0.89878   0.12217   0.30377   1.00000   0.048  Uiso
1114  C      0.76298   0.40814   0.02104   1.00000   0.048  Uiso
1115  C      0.66637   0.81106   0.05924   1.00000   0.048  Uiso
1116  C      0.50461   0.65917   0.08274   1.00000   0.048  Uiso
1117  C      0.09041   0.60184   0.08875   1.00000   0.048  Uiso
1118  C      0.88626   0.21732   0.12176   1.00000   0.048  Uiso
1119  C      0.77670   0.03184   0.15222   1.00000   0.048  Uiso
1120  C      0.57579   0.64207   0.16531   1.00000   0.048  Uiso
1121  C      0.53601   0.67950   0.18069   1.00000   0.048  Uiso
1122  C      0.73919   0.39713   0.21307   1.00000   0.048  Uiso
1123  C      0.18266   0.59777   0.25764   1.00000   0.048  Uiso
1124  C      0.22621   0.77582   0.28615   1.00000   0.048  Uiso
1125  C      0.28820   0.86056   0.02831   1.00000   0.048  Uiso
1126  C      0.90176   0.27825   0.03021   1.00000   0.048  Uiso
1127  C      0.88149   0.80389   0.07721   1.00000   0.048  Uiso
1128  C      0.49911   0.90171   0.09999   1.00000   0.048  Uiso
1129  C      0.46838   0.99137   0.13791   1.00000   0.048  Uiso
1130  C      0.69377   0.34691   0.14996   1.00000   0.048  Uiso
1131  C      0.47295   0.79289   0.16376   1.00000   0.048  Uiso
1132  C      0.43935   0.68039   0.18241   1.00000   0.048  Uiso
1133  C      0.46190   0.18108   0.18385   1.00000   0.048  Uiso
1134  C      0.45609   0.87026   0.21585   1.00000   0.048  Uiso
1135  C      0.07761   0.19968   0.22852   1.00000   0.048  Uiso
1136  C      0.15324   0.23692   0.28472   1.00000   0.048  Uiso
1137  C      0.29608   0.75585   0.32806   1.00000   0.048  Uiso
1138  C      0.70119   0.04598   0.33157   1.00000   0.048  Uiso
1139  C      0.95844   0.32234   0.37272   1.00000   0.048  Uiso
1140  C      0.62868   0.18632   0.45055   1.00000   0.048  Uiso
1141  C      0.25701   0.50605   0.48034   1.00000   0.048  Uiso
1142  C      0.32017   0.58911   0.49876   1.00000   0.048  Uiso
1143  C      0.14875   0.61518   0.00663   1.00000   0.048  Uiso
1144  C      0.78114   0.90795   0.00734   1.00000   0.048  Uiso
1145  C      0.98202   0.23269   0.05350   1.00000   0.048  Uiso
1146  C      0.59214   0.13432   0.07123   1.00000   0.048  Uiso
1147  C      0.85103   0.04002   0.09352   1.00000   0.048  Uiso
1148  C      0.15938   0.37243   0.10684   1.00000   0.048  Uiso
1149  C      0.96439   0.43338   0.11136   1.00000   0.048  Uiso
1150  C      0.91345   0.29682   0.16800   1.00000   0.048  Uiso
1151  C      0.05318   0.12851   0.18843   1.00000   0.048  Uiso
1152  C      0.90831   0.08878   0.19711   1.00000   0.048  Uiso
1153  C      0.53628   0.77676   0.20018   1.00000   0.048  Uiso
1154  C      0.13124   0.70524   0.20892   1.00000   0.048  Uiso
1155  C      0.18075   0.84115   0.22251   1.00000   0.048  Uiso
1156  C      0.82711   0.06168   0.23362   1.00000   0.048  Uiso
1157  C      0.27701   0.27113   0.26389   1.00000   0.048  Uiso
1158  C      0.25604   0.28548   0.31854   1.00000   0.048  Uiso
1159  C      0.70542   0.14680   0.34505   1.00000   0.048  Uiso
1160  C      0.59067   0.15751   0.65245   1.00000   0.048  Uiso
1161  C      0.50433   0.76526   0.00532   1.00000   0.048  Uiso
1162  C      0.56694   0.85157   0.02862   1.00000   0.048  Uiso
1163  C      0.52895   0.83172   0.05143   1.00000   0.048  Uiso
1164  C      0.65606   0.79313   0.05715   1.00000   0.048  Uiso
1165  C      0.07238   0.34727   0.09459   1.00000   0.048  Uiso
1166  C      0.65989   0.90123   0.13884   1.00000   0.048  Uiso
1167  C      0.06831   0.96047   0.15110   1.00000   0.048  Uiso
1168  C      0.34237   0.64533   0.19152   1.00000   0.048  Uiso
1169  C      0.04174   0.14047   0.20885   1.00000   0.048  Uiso
1170  C      0.25639   0.82557   0.22492   1.00000   0.048  Uiso
1171  C      0.45593   0.82082   0.24191   1.00000   0.048  Uiso
1172  C      0.10848   0.38113   0.24994   1.00000   0.048  Uiso
1173  C      0.36720   0.49503   0.28383   1.00000   0.048  Uiso
1174  C      0.33359   0.69116   0.35405   1.00000   0.048  Uiso
1175  C      0.04759   0.08598   0.02565   1.00000   0.048  Uiso
1176  C      0.14068   0.23992   0.03561   1.00000   0.048  Uiso
1177  C      0.29082   0.93833   0.08933   1.00000   0.048  Uiso
1178  C      0.40722   0.91208   0.10620   1.00000   0.048  Uiso
1179  C      0.49500   0.62391   0.14473   1.00000   0.048  Uiso
1180  C      0.52629   0.87937   0.19569   1.00000   0.048  Uiso
1181  C      0.95794   0.05123   0.27233   1.00000   0.048  Uiso
1182  C      0.77353   0.21395   0.31463   1.00000   0.048  Uiso
1183  C      0.17477   0.32191   0.41054   1.00000   0.048  Uiso
1184  C      0.91425   0.91832   0.98199   1.00000   0.048  Uiso
1185  C      0.02762   0.14786   0.01276   1.00000   0.048  Uiso
1186  C      0.27303   0.95879   0.03599   1.00000   0.048  Uiso
1187  C      0.70609   0.02364   0.04140   1.00000   0.048  Uiso
1188  C      0.91667   0.38629   0.06301   1.00000   0.048  Uiso
1189  C      0.51485   0.42443   0.09154   1.00000   0.048  Uiso
1190  C      0.85985   0.96907   0.10218   1.00000   0.048  Uiso
1191  C      0.41792   0.93197   0.11945   1.00000   0.048  Uiso
1192  C      0.09647   0.44337   0.17551   1.00000   0.048  Uiso
1193  C      0.60962   0.38762   0.19428   1.00000   0.048  Uiso
1194  C      0.00907   0.41895   0.23550   1.00000   0.048  Uiso
1195  C      0.70676   0.29881   0.24255   1.00000   0.048  Uiso
1196  C      0.04249   0.72377   0.32364   1.00000   0.048  Uiso
1197  C      0.80027   0.13876   0.32358   1.00000   0.048  Uiso
1198  C      0.22122   0.29364   0.34178   1.00000   0.048  Uiso
1199  C      0.84745   0.16243   0.41626   1.00000   0.048  Uiso
1200  C      0.90401   0.27563   0.41353   1.00000   0.048  Uiso
1201  C      0.89144   0.47548   0.02026   1.00000   0.048  Uiso
1202  C      0.20632   0.48784   0.06898   1.00000   0.048  Uiso
1203  C      0.11796   0.27185   0.11811   1.00000   0.048  Uiso
1204  C      0.38224   0.57044   0.13227   1.00000   0.048  Uiso
1205  C      0.53617   0.09086   0.13301   1.00000   0.048  Uiso
1206  C      0.40733   0.84767   0.14023   1.00000   0.048  Uiso
1207  C      0.92332   0.73942   0.16576   1.00000   0.048  Uiso
1208  C      0.87578   0.04158   0.17113   1.00000   0.048  Uiso
1209  C      0.40903   0.83436   0.18562   1.00000   0.048  Uiso
1210  C      0.69622   0.30852   0.21502   1.00000   0.048  Uiso
1211  C      0.98003   0.19363   0.31533   1.00000   0.048  Uiso
1212  C      0.06908   0.19512   0.01351   1.00000   0.048  Uiso
1213  C      0.53330   0.02191   0.01042   1.00000   0.048  Uiso
1214  C      0.83058   0.32198   0.03032   1.00000   0.048  Uiso
1215  C      0.53451   0.05040   0.05605   1.00000   0.048  Uiso
1216  C      0.85111   0.77619   0.05655   1.00000   0.048  Uiso
1217  C      0.17772   0.46090   0.09050   1.00000   0.048  Uiso
1218  C      0.65346   0.38475   0.09656   1.00000   0.048  Uiso
1219  C      0.41122   0.61156   0.21486   1.00000   0.048  Uiso
1220  C      0.14249   0.71934   0.22925   1.00000   0.048  Uiso
1221  C      0.07550   0.23778   0.23416   1.00000   0.048  Uiso
1222  C      0.10622   0.29930   0.23592   1.00000   0.048  Uiso
1223  C      0.76069   0.38193   0.28115   1.00000   0.048  Uiso
1224  C      0.21671   0.72007   0.34763   1.00000   0.048  Uiso
1225  C      0.31186   0.62253   0.36003   1.00000   0.048  Uiso
1226  C      0.12779   0.74224   0.06187   1.00000   0.048  Uiso
1227  C      0.83895   0.98382   0.09036   1.00000   0.048  Uiso
1228  C      0.26229   0.21322   0.10517   1.00000   0.048  Uiso
1229  C      0.04757   0.19017   0.11102   1.00000   0.048  Uiso
1230  C      0.17839   0.34123   0.13061   1.00000   0.048  Uiso
1231  C      0.26795   0.29066   0.14801   1.00000   0.048  Uiso
1232  C      0.54187   0.61680   0.14389   1.00000   0.048  Uiso
1233  C      0.55198   0.01205   0.27765   1.00000   0.048  Uiso
1234  C      0.29531   0.31952   0.28369   1.00000   0.048  Uiso
1235  C      0.57829   0.11415   0.37554   1.00000   0.048  Uiso
1236  C      0.54947   0.03517   0.00800   1.00000   0.048  Uiso
1237  C      0.55187   0.19725   0.00720   1.00000   0.048  Uiso
1238  C      0.11043   0.24042   0.03502   1.00000   0.048  Uiso
1239  C      0.98321   0.45278   0.16161   1.00000   0.048  Uiso
1240  C      0.19500   0.58178   0.24813   1.00000   0.048  Uiso
1241  C      0.61125   0.99196   0.24721   1.00000   0.048  Uiso
1242  C      0.75413   0.41417   0.24988   1.00000   0.048  Uiso
1243  C      0.63057   0.26410   0.30237   1.00000   0.048  Uiso
1244  C      0.92378   0.13654   0.30267   1.00000   0.048  Uiso
1245  C      0.82834   0.08044   0.35638   1.00000   0.048  Uiso
1246  C      0.80066   0.09002   0.36316   1.00000   0.048  Uiso
1247  C      0.36110   0.70213   0.45608   1.00000   0.048  Uiso
1248  C      0.44453   0.81829   0.01098   1.00000   0.048  Uiso
1249  C      0.18128   0.20451   0.04272   1.00000   0.048  Uiso
1250  C      0.79814   0.84535   0.04206   1.00000   0.048  Uiso
1251  C      0.22650   0.19913   0.05451   1.00000   0.048  Uiso
1252  C      0.09955   0.85127   0.08982   1.00000   0.048  Uiso
1253  C      0.08977   0.38643   0.09388   1.00000   0.048  Uiso
1254  C      0.32010   0.23844   0.12189   1.00000   0.048  Uiso
1255  C      0.23453   0.34110   0.22893   1.00000   0.048  Uiso
1256  C      0.70769   0.99892   0.23500   1.00000   0.048  Uiso
1257  C      0.23577   0.32280   0.27706   1.00000   0.048  Uiso
1258  C      0.18906   0.38780   0.31464   1.00000   0.048  Uiso
1259  C      0.11948   0.41364   0.33772   1.00000   0.048  Uiso
1260  C      0.18094   0.75871   0.39031   1.00000   0.048  Uiso
1261  C      0.30673   0.54566   0.39944   1.00000   0.048  Uiso
1262  C      0.17597   0.74353   0.45040   1.00000   0.048  Uiso
1263  C      0.21788   0.33721   0.00846   1.00000   0.048  Uiso
1264  C      0.01417   0.80541   0.02765   1.00000   0.048  Uiso
1265  C      0.36116   0.89667   0.07259   1.00000   0.048  Uiso
1266  C      0.00475   0.73627   0.10013   1.00000   0.048  Uiso
1267  C      0.87753   0.38280   0.09730   1.00000   0.048  Uiso
1268  C      0.87516   0.41790   0.11231   1.00000   0.048  Uiso
1269  C      0.98568   0.78757   0.12434   1.00000   0.048  Uiso
1270  C      0.11130   0.25918   0.14276   1.00000   0.048  Uiso
1271  C      0.13533   0.43430   0.14585   1.00000   0.048  Uiso
1272  C      0.17717   0.42373   0.16970   1.00000   0.048  Uiso
1273  C      0.43426   0.86380   0.17636   1.00000   0.048  Uiso
1274  C      0.45128   0.23998   0.18186   1.00000   0.048  Uiso
1275  C      0.87305   0.39947   0.18410   1.00000   0.048  Uiso
1276  C      0.42550   0.57799   0.20750   1.00000   0.048  Uiso
1277  C      0.02928   0.68795   0.21467   1.00000   0.048  Uiso
1278  C      0.25934   0.80508   0.21780   1.00000   0.048  Uiso
1279  C      0.03564   0.33854   0.25683   1.00000   0.048  Uiso
1280  C      0.81529   0.06039   0.26252   1.00000   0.048  Uiso
1281  C      0.86030   0.01475   0.26589   1.00000   0.048  Uiso
1282  C      0.54150   0.07642   0.27772   1.00000   0.048  Uiso
1283  C      0.25392   0.78161   0.29392   1.00000   0.048  Uiso
1284  C      0.14410   0.84871   0.32798   1.00000   0.048  Uiso
1285  C      0.86925   0.23498   0.34893   1.00000   0.048  Uiso
1286  C      0.53488   0.12715   0.35917   1.00000   0.048  Uiso
1287  C      0.71327   0.20873   0.38018   1.00000   0.048  Uiso
1288  C      0.37687   0.60200   0.41511   1.00000   0.048  Uiso
1289  C      0.54232   0.12117   0.45264   1.00000   0.048  Uiso
1290  C      0.49226   0.58457   0.03448   1.00000   0.048  Uiso
1291  C      0.76569   0.38695   0.06750   1.00000   0.048  Uiso
1292  C      0.91238   0.62802   0.08697   1.00000   0.048  Uiso
1293  C      0.92565   0.81581   0.08976   1.00000   0.048  Uiso
1294  C      0.55660   0.09127   0.10901   1.00000   0.048  Uiso
1295  C      0.97796   0.36011   0.12205   1.00000   0.048  Uiso
1296  C      0.05354   0.15735   0.25391   1.00000   0.048  Uiso
1297  C      0.60762   0.10257   0.25832   1.00000   0.048  Uiso
1298  C      0.68370   0.15433   0.36292   1.00000   0.048  Uiso
1299  C      0.99153   0.64932   0.01418   1.00000   0.048  Uiso
1300  C      0.06389   0.12661   0.03291   1.00000   0.048  Uiso
1301  C      0.57061   0.43006   0.04963   1.00000   0.048  Uiso
1302  C      0.08771   0.37542   0.07028   1.00000   0.048  Uiso
1303  C      0.92940   0.84916   0.07158   1.00000   0.048  Uiso
1304  C      0.21573   0.48148   0.18770   1.00000   0.048  Uiso
1305  C      0.53537   0.65458   0.23423   1.00000   0.048  Uiso
1306  C      0.20258   0.41229   0.24661   1.00000   0.048  Uiso
1307  C      0.03406   0.38295   0.35603   1.00000   0.048  Uiso
1308  C      0.26980   0.64456   0.35555   1.00000   0.048  Uiso
1309  C      0.85261   0.09214   0.36672   1.00000   0.048  Uiso
1310  C      0.66207   0.09629   0.39085   1.00000   0.048  Uiso
1311  C      0.77556   0.88813   0.01976   1.00000   0.048  Uiso
1312  C      0.17849   0.96955   0.05336   1.00000   0.048  Uiso
1313  C      0.68351   0.97431   0.12439   1.00000   0.048  Uiso
1314  C      0.44229   0.23543   0.15551   1.00000   0.048  Uiso
1315  C      0.14736   0.36418   0.15708   1.00000   0.048  Uiso
1316  C      0.33015   0.27410   0.17811   1.00000   0.048  Uiso
1317  C      0.14534   0.69198   0.19660   1.00000   0.048  Uiso
1318  C      0.91853   0.04636   0.23813   1.00000   0.048  Uiso
1319  C      0.22797   0.30297   0.27119   1.00000   0.048  Uiso
1320  C      0.67386   0.13980   0.30234   1.00000   0.048  Uiso
1321  C      0.80261   0.11263   0.35805   1.00000   0.048  Uiso
1322  C      0.22938   0.33712   0.36596   1.00000   0.048  Uiso
1323  C      0.82106   0.17070   0.42341   1.00000   0.048  Uiso
1324  C      0.09958   0.44843   0.04193   1.00000   0.048  Uiso
1325  C      0.13708   0.17219   0.06296   1.00000   0.048  Uiso
1326  C      0.99512   0.55658   0.09126   1.00000   0.048  Uiso
1327  C      0.70217   0.43471   0.17650   1.00000   0.048  Uiso
1328  C      0.43583   0.64327   0.26576   1.00000   0.048  Uiso
1329  C      0.61117   0.23703   0.26288   1.00000   0.048  Uiso
1330  C      0.22077   0.89156   0.30624   1.00000   0.048  Uiso
1331  C      0.14647   0.23887   0.33577   1.00000   0.048  Uiso
1332  C      0.77929   0.15383   0.43491   1.00000   0.048  Uiso
1333  C      0.05475   0.59541   0.00561   1.00000   0.048  Uiso
1334  C      0.28423   0.29814   0.00862   1.00000   0.048  Uiso
1335  C      0.50479   0.74337   0.01850   1.00000   0.048  Uiso
1336  C      0.93913   0.37547   0.04919   1.00000   0.048  Uiso
1337  C      0.79302   0.96276   0.06155   1.00000   0.048  Uiso
1338  C      0.50084   0.57109   0.08395   1.00000   0.048  Uiso
1339  C      0.35122   0.52411   0.08884   1.00000   0.048  Uiso
1340  C      0.00530   0.09777   0.10935   1.00000   0.048  Uiso
1341  C      0.03005   0.11325   0.14370   1.00000   0.048  Uiso
1342  C      0.77439   0.05543   0.15118   1.00000   0.048  Uiso
1343  C      0.04081   0.69582   0.19219   1.00000   0.048  Uiso
1344  C      0.52152   0.68441   0.20894   1.00000   0.048  Uiso
1345  C      0.13451   0.23593   0.22324   1.00000   0.048  Uiso
1346  C      0.61027   0.00319   0.21889   1.00000   0.048  Uiso
1347  C      0.29906   0.28435   0.22922   1.00000   0.048  Uiso
1348  C      0.14635   0.46981   0.23835   1.00000   0.048  Uiso
1349  C      0.44071   0.66535   0.27229   1.00000   0.048  Uiso
1350  C      0.52735   0.94051   0.33007   1.00000   0.048  Uiso
1351  C      0.93169   0.24810   0.35512   1.00000   0.048  Uiso
1352  C      0.51555   0.09594   0.37544   1.00000   0.048  Uiso
1353  C      0.95065   0.30059   0.42437   1.00000   0.048  Uiso
1354  C      0.20877   0.00882   0.02535   1.00000   0.048  Uiso
1355  C      0.46887   0.15942   0.02601   1.00000   0.048  Uiso
1356  C      0.30603   0.99887   0.07286   1.00000   0.048  Uiso
1357  C      0.28013   0.50599   0.08885   1.00000   0.048  Uiso
1358  C      0.34683   0.88309   0.12093   1.00000   0.048  Uiso
1359  C      0.31985   0.27983   0.13193   1.00000   0.048  Uiso
1360  C      0.76509   0.95913   0.13003   1.00000   0.048  Uiso
1361  C      0.60756   0.80216   0.15338   1.00000   0.048  Uiso
1362  C      0.48645   0.21079   0.24804   1.00000   0.048  Uiso
1363  C      0.15160   0.30524   0.26211   1.00000   0.048  Uiso
1364  C      0.77810   0.36592   0.28924   1.00000   0.048  Uiso
1365  C      0.72583   0.05496   0.34273   1.00000   0.048  Uiso
1366  C      0.42223   0.72390   0.44470   1.00000   0.048  Uiso
1367  C      0.30955   0.49803   0.00559   1.00000   0.048  Uiso
1368  C      0.91773   0.00234   0.02073   1.00000   0.048  Uiso
1369  C      0.31070   0.30663   0.04286   1.00000   0.048  Uiso
1370  C      0.48685   0.06025   0.05920   1.00000   0.048  Uiso
1371  C      0.86865   0.91611   0.06274   1.00000   0.048  Uiso
1372  C      0.02759   0.91124   0.09330   1.00000   0.048  Uiso
1373  C      0.50063   0.31514   0.09104   1.00000   0.048  Uiso
1374  C      0.63904   0.36595   0.08912   1.00000   0.048  Uiso
1375  C      0.68851   0.44777   0.11846   1.00000   0.048  Uiso
1376  C      0.26101   0.26496   0.19355   1.00000   0.048  Uiso
1377  C      0.27734   0.83422   0.23993   1.00000   0.048  Uiso
1378  C      0.06811   0.67364   0.25540   1.00000   0.048  Uiso
1379  C      0.61559   0.17326   0.44260   1.00000   0.048  Uiso
1380  C      0.33630   0.65141   0.46124   1.00000   0.048  Uiso
1381  C      0.01711   0.38684   0.01382   1.00000   0.048  Uiso
1382  C      0.23669   0.04586   0.07700   1.00000   0.048  Uiso
1383  C      0.98922   0.13206   0.09080   1.00000   0.048  Uiso
1384  C      0.23155   0.42058   0.09764   1.00000   0.048  Uiso
1385  C      0.68772   0.99595   0.13545   1.00000   0.048  Uiso
1386  C      0.70788   0.32810   0.13862   1.00000   0.048  Uiso
1387  C      0.54763   0.85132   0.16970   1.00000   0.048  Uiso
1388  C      0.00868   0.13391   0.18177   1.00000   0.048  Uiso
1389  C      0.00823   0.42514   0.20445   1.00000   0.048  Uiso
1390  C      0.70470   0.16572   0.20259   1.00000   0.048  Uiso
1391  C      0.08337   0.17626   0.30284   1.00000   0.048  Uiso
1392  C      0.16684   0.87281   0.30842   1.00000   0.048  Uiso
1393  C      0.40469   0.70418   0.31763   1.00000   0.048  Uiso
1394  C      0.17301   0.37928   0.35410   1.00000   0.048  Uiso
1395  C      0.27767   0.59906   0.47177   1.00000   0.048  Uiso
1396  C      0.04765   0.13143   0.00898   1.00000   0.048  Uiso
1397  C      0.03403   0.82137   0.01893   1.00000   0.048  Uiso
1398  C      0.13613   0.42526   0.02324   1.00000   0.048  Uiso
1399  C      0.24951   0.92934   0.01837   1.00000   0.048  Uiso
1400  C      0.82596   0.01150   0.01946   1.00000   0.048  Uiso
1401  C      0.50897   0.77990   0.02697   1.00000   0.048  Uiso
1402  C      0.57157   0.33803   0.03035   1.00000   0.048  Uiso
1403  C      0.81047   0.78098   0.02527   1.00000   0.048  Uiso
1404  C      0.67034   0.77554   0.04854   1.00000   0.048  Uiso
1405  C      0.68194   0.38580   0.08373   1.00000   0.048  Uiso
1406  C      0.08362   0.92687   0.09874   1.00000   0.048  Uiso
1407  C      0.27797   0.22932   0.09613   1.00000   0.048  Uiso
1408  C      0.62038   0.12995   0.18772   1.00000   0.048  Uiso
1409  C      0.73208   0.25355   0.20052   1.00000   0.048  Uiso
1410  C      0.21746   0.68447   0.20815   1.00000   0.048  Uiso
1411  C      0.46291   0.94707   0.20799   1.00000   0.048  Uiso
1412  C      0.60366   0.63989   0.21672   1.00000   0.048  Uiso
1413  C      0.49836   0.71025   0.23729   1.00000   0.048  Uiso
1414  C      0.50616   0.94666   0.23811   1.00000   0.048  Uiso
1415  C      0.31705   0.95823   0.29445   1.00000   0.048  Uiso
1416  C      0.94827   0.06316   0.29737   1.00000   0.048  Uiso
1417  C      0.54604   0.07051   0.30737   1.00000   0.048  Uiso
1418  C      0.93284   0.15758   0.37606   1.00000   0.048  Uiso
1419  C      0.56258   0.19279   0.39401   1.00000   0.048  Uiso
1420  C      0.24445   0.41729   0.00595   1.00000   0.048  Uiso
1421  C      0.86313   0.81760   0.01180   1.00000   0.048  Uiso
1422  C      0.54452   0.60628   0.04523   1.00000   0.048  Uiso
1423  C      0.40333   0.19731   0.08759   1.00000   0.048  Uiso
1424  C      0.78490   0.94586   0.13575   1.00000   0.048  Uiso
1425  C      0.56890   0.92113   0.17365   1.00000   0.048  Uiso
1426  C      0.70827   0.41670   0.18036   1.00000   0.048  Uiso
1427  C      0.17397   0.69169   0.20423   1.00000   0.048  Uiso
1428  C      0.21607   0.54056   0.20162   1.00000   0.048  Uiso
1429  C      0.63458   0.34978   0.20260   1.00000   0.048  Uiso
1430  C      0.20513   0.56674   0.26616   1.00000   0.048  Uiso
1431  C      0.55641   0.96519   0.29757   1.00000   0.048  Uiso
1432  C      0.36684   0.92651   0.31818   1.00000   0.048  Uiso
1433  C      0.39411   0.79478   0.37419   1.00000   0.048  Uiso
1434  C      0.99404   0.09204   0.03982   1.00000   0.048  Uiso
1435  C      0.55826   0.62644   0.05300   1.00000   0.048  Uiso
1436  C      0.27276   0.47168   0.09867   1.00000   0.048  Uiso
1437  C      0.82450   0.92308   0.10389   1.00000   0.048  Uiso
1438  C      0.39916   0.83342   0.15961   1.00000   0.048  Uiso
1439  C      0.03460   0.35933   0.26984   1.00000   0.048  Uiso
1440  C      0.00876   0.36246   0.28621   1.00000   0.048  Uiso
1441  C      0.93104   0.03148   0.32041   1.00000   0.048  Uiso
1442  C      0.24450   0.91611   0.32512   1.00000   0.048  Uiso
1443  C      0.95603   0.17415   0.37273   1.00000   0.048  Uiso
1444  C      0.26005   0.54123   0.41328   1.00000   0.048  Uiso
1445  C      0.16311   0.89748   0.03723   1.00000   0.048  Uiso
1446  C      0.94304   0.83243   0.07438   1.00000   0.048  Uiso
1447  C      0.97191   0.87579   0.09130   1.00000   0.048  Uiso
1448  C      0.02222   0.95816   0.09886   1.00000   0.048  Uiso
1449  C      0.18753   0.98930   0.12245   1.00000   0.048  Uiso
1450  C      0.48124   0.11799   0.13562   1.00000   0.048  Uiso
1451  C      0.03704   0.68431   0.16537   1.00000   0.048  Uiso
1452  C      0.83079   0.80501   0.18152   1.00000   0.048  Uiso
1453  C      0.03676   0.84368   0.20027   1.00000   0.048  Uiso
1454  C      0.82615   0.97888   0.20020   1.00000   0.048  Uiso
1455  C      0.44151   0.85301   0.22202   1.00000   0.048  Uiso
1456  C      0.55817   0.65902   0.28193   1.00000   0.048  Uiso
1457  C      0.05462   0.69521   0.28855   1.00000   0.048  Uiso
1458  C      0.40709   0.49852   0.31554   1.00000   0.048  Uiso
1459  C      0.08854   0.56488   0.01329   1.00000   0.048  Uiso
1460  C      0.13502   0.86648   0.02161   1.00000   0.048  Uiso
1461  C      0.37119   0.90902   0.14413   1.00000   0.048  Uiso
1462  C      0.11160   0.86874   0.16692   1.00000   0.048  Uiso
1463  C      0.45574   0.92425   0.21442   1.00000   0.048  Uiso
1464  C      0.54381   0.81296   0.23823   1.00000   0.048  Uiso
1465  C      0.29985   0.82393   0.24862   1.00000   0.048  Uiso
1466  C      0.63984   0.20008   0.29157   1.00000   0.048  Uiso
1467  C      0.70067   0.25409   0.33521   1.00000   0.048  Uiso
1468  C      0.42684   0.58110   0.36197   1.00000   0.048  Uiso
1469  C      0.55243   0.21082   0.38760   1.00000   0.048  Uiso
1470  C      0.49487   0.08658   0.44464   1.00000   0.048  Uiso
1471  C      0.23708   0.34105   0.03405   1.00000   0.048  Uiso
1472  C      0.28178   0.50375   0.05647   1.00000   0.048  Uiso
1473  C      0.23088   0.33590   0.06161   1.00000   0.048  Uiso
1474  C      0.44601   0.23372   0.10193   1.00000   0.048  Uiso
1475  C      0.82419   0.82767   0.11386   1.00000   0.048  Uiso
1476  C      0.02911   0.19525   0.13449   1.00000   0.048  Uiso
1477  C      0.03409   0.78441   0.19003   1.00000   0.048  Uiso
1478  C      0.97969   0.42360   0.19097   1.00000   0.048  Uiso
1479  C      0.23986   0.48586   0.20825   1.00000   0.048  Uiso
1480  C      0.68274   0.07896   0.39541   1.00000   0.048  Uiso
1481  C      0.53838   0.08257   0.42975   1.00000   0.048  Uiso
1482  C      0.36330   0.27441   0.02312   1.00000   0.048  Uiso
1483  C      0.56358   0.45871   0.02395   1.00000   0.048  Uiso
1484  C      0.47800   0.16967   0.05107   1.00000   0.048  Uiso
1485  C      0.12916   0.68645   0.07694   1.00000   0.048  Uiso
1486  C      0.64521   0.85789   0.10167   1.00000   0.048  Uiso
1487  C      0.54514   0.74491   0.11527   1.00000   0.048  Uiso
1488  C      0.47332   0.13856   0.13993   1.00000   0.048  Uiso
1489  C      0.22115   0.28035   0.14412   1.00000   0.048  Uiso
1490  C      0.57769   0.67818   0.15716   1.00000   0.048  Uiso
1491  C      0.47505   0.25053   0.18482   1.00000   0.048  Uiso
1492  C      0.26472   0.42121   0.20753   1.00000   0.048  Uiso
1493  C      0.81620   0.26605   0.21761   1.00000   0.048  Uiso
1494  C      0.20818   0.35199   0.24004   1.00000   0.048  Uiso
1495  C      0.00645   0.11428   0.27650   1.00000   0.048  Uiso
1496  C      0.48677   0.55429   0.29131   1.00000   0.048  Uiso
1497  C      0.97196   0.13465   0.30241   1.00000   0.048  Uiso
1498  C      0.36549   0.94715   0.03371   1.00000   0.048  Uiso
1499  C      0.64730   0.82822   0.06651   1.00000   0.048  Uiso
1500  C      0.90980   0.56778   0.11785   1.00000   0.048  Uiso
1501  C      0.67875   0.07945   0.13471   1.00000   0.048  Uiso
1502  C      0.89671   0.03589   0.19293   1.00000   0.048  Uiso
1503  C      0.01545   0.80665   0.22139   1.00000   0.048  Uiso
1504  C      0.07420   0.27881   0.25929   1.00000   0.048  Uiso
1505  C      0.20239   0.56950   0.29442   1.00000   0.048  Uiso
1506  C      0.77633   0.01620   0.29452   1.00000   0.048  Uiso
1507  C      0.25572   0.35168   0.39891   1.00000   0.048  Uiso
1508  C      0.36898   0.58619   0.43769   1.00000   0.048  Uiso
1509  C      0.44557   0.93965   0.89751   1.00000   0.048  Uiso
1510  C      0.74893   0.40120   0.04810   1.00000   0.048  Uiso
1511  C      0.98782   0.58400   0.05643   1.00000   0.048  Uiso
1512  C      0.13945   0.64294   0.09732   1.00000   0.048  Uiso
1513  C      0.19364   0.56469   0.09863   1.00000   0.048  Uiso
1514  C      0.56438   0.11166   0.10024   1.00000   0.048  Uiso
1515  C      0.03114   0.46040   0.10933   1.00000   0.048  Uiso
1516  C      0.34350   0.54129   0.18943   1.00000   0.048  Uiso
1517  C      0.28161   0.54822   0.23545   1.00000   0.048  Uiso
1518  C      0.68749   0.00143   0.25853   1.00000   0.048  Uiso
1519  C      0.06705   0.25885   0.27435   1.00000   0.048  Uiso
1520  C      0.60975   0.20069   0.28372   1.00000   0.048  Uiso
1521  C      0.17799   0.27778   0.38089   1.00000   0.048  Uiso
1522  C      0.73887   0.15543   0.38291   1.00000   0.048  Uiso
1523  C      0.85316   0.14216   0.42884   1.00000   0.048  Uiso
1524  C      0.77997   0.85083   0.01461   1.00000   0.048  Uiso
1525  C      0.98045   0.56725   0.01254   1.00000   0.048  Uiso
1526  C      0.72259   0.73692   0.02584   1.00000   0.048  Uiso
1527  C      0.01440   0.06083   0.03930   1.00000   0.048  Uiso
1528  C      0.86009   0.79735   0.05310   1.00000   0.048  Uiso
1529  C      0.40141   0.28192   0.09152   1.00000   0.048  Uiso
1530  C      0.17536   0.19705   0.10292   1.00000   0.048  Uiso
1531  C      0.28645   0.57915   0.11511   1.00000   0.048  Uiso
1532  C      0.56376   0.41147   0.14462   1.00000   0.048  Uiso
1533  C      0.86129   0.82047   0.15741   1.00000   0.048  Uiso
1534  C      0.26701   0.48011   0.19799   1.00000   0.048  Uiso
1535  C      0.74414   0.96878   0.20130   1.00000   0.048  Uiso
1536  C      0.35421   0.94313   0.24375   1.00000   0.048  Uiso
1537  C      0.03406   0.10519   0.27767   1.00000   0.048  Uiso
1538  C      0.34132   0.91189   0.28404   1.00000   0.048  Uiso
1539  C      0.54360   0.27747   0.29792   1.00000   0.048  Uiso
1540  C      0.46329   0.78516   0.31467   1.00000   0.048  Uiso
1541  C      0.53619   0.97242   0.31609   1.00000   0.048  Uiso
1542  C      0.93797   0.14622   0.40219   1.00000   0.048  Uiso
1543  C      0.40278   0.62451   0.47018   1.00000   0.048  Uiso
1544  C      0.28361   0.56424   0.49226   1.00000   0.048  Uiso
1545  C      0.37941   0.94368   0.00967   1.00000   0.048  Uiso
1546  C      0.05159   0.29993   0.01549   1.00000   0.048  Uiso
1547  C      0.58474   0.72204   0.01997   1.00000   0.048  Uiso
1548  C      0.06130   0.52131   0.04995   1.00000   0.048  Uiso
1549  C      0.48062   0.10544   0.05113   1.00000   0.048  Uiso
1550  C      0.65585   0.83785   0.09476   1.00000   0.048  Uiso
1551  C      0.54326   0.83328   0.14980   1.00000   0.048  Uiso
1552  C      0.24588   0.89336   0.25513   1.00000   0.048  Uiso
1553  C      0.37286   0.69962   0.27455   1.00000   0.048  Uiso
1554  C      0.34336   0.72333   0.28666   1.00000   0.048  Uiso
1555  C      0.95237   0.22370   0.30244   1.00000   0.048  Uiso
1556  C      0.08867   0.66490   0.32512   1.00000   0.048  Uiso
1557  C      0.14173   0.77321   0.33067   1.00000   0.048  Uiso
1558  C      0.97177   0.32089   0.34929   1.00000   0.048  Uiso
1559  C      0.63503   0.06577   0.44311   1.00000   0.048  Uiso
1560  C      0.62572   0.44127   0.05394   1.00000   0.048  Uiso
1561  C      0.64766   0.42372   0.09193   1.00000   0.048  Uiso
1562  C      0.29245   0.23901   0.12008   1.00000   0.048  Uiso
1563  C      0.51134   0.08362   0.12813   1.00000   0.048  Uiso
1564  C      0.99333   0.67767   0.14453   1.00000   0.048  Uiso
1565  C      0.99933   0.61246   0.15792   1.00000   0.048  Uiso
1566  C      0.51132   0.71799   0.18771   1.00000   0.048  Uiso
1567  C      0.52396   0.95025   0.21348   1.00000   0.048  Uiso
1568  C      0.92999   0.34425   0.21584   1.00000   0.048  Uiso
1569  C      0.43965   0.84138   0.24602   1.00000   0.048  Uiso
1570  C      0.19036   0.58684   0.30417   1.00000   0.048  Uiso
1571  C      0.60550   0.26026   0.30233   1.00000   0.048  Uiso
1572  C      0.47450   0.83996   0.31223   1.00000   0.048  Uiso
1573  C      0.74128   0.19804   0.45160   1.00000   0.048  Uiso
1574  C      0.81505   0.04079   0.45457   1.00000   0.048  Uiso
1575  C      0.18479   0.57590   0.47120   1.00000   0.048  Uiso
1576  C      0.26999   0.99978   0.04165   1.00000   0.048  Uiso
1577  C      0.57304   0.88464   0.09330   1.00000   0.048  Uiso
1578  C      0.24864   0.35567   0.20918   1.00000   0.048  Uiso
1579  C      0.10334   0.07606   0.22247   1.00000   0.048  Uiso
1580  C      0.77167   0.97045   0.24868   1.00000   0.048  Uiso
1581  C      0.06890   0.23772   0.35148   1.00000   0.048  Uiso
1582  C      0.78051   0.30223   0.37409   1.00000   0.048  Uiso
1583  C      0.27937   0.53707   0.39030   1.00000   0.048  Uiso
1584  C      0.24946   0.52475   0.42658   1.00000   0.048  Uiso
1585  C      0.22679   0.93499   0.02097   1.00000   0.048  Uiso
1586  C      0.62911   0.43888   0.08190   1.00000   0.048  Uiso
1587  C      0.97352   0.42185   0.08893   1.00000   0.048  Uiso
1588  C      0.93220   0.43625   0.10962   1.00000   0.048  Uiso
1589  C      0.14217   0.82527   0.11730   1.00000   0.048  Uiso
1590  C      0.14026   0.56198   0.12192   1.00000   0.048  Uiso
1591  C      0.81142   0.33464   0.20155   1.00000   0.048  Uiso
1592  C      0.06102   0.14662   0.23245   1.00000   0.048  Uiso
1593  C      0.74558   0.39835   0.24053   1.00000   0.048  Uiso
1594  C      0.00714   0.04961   0.29242   1.00000   0.048  Uiso
1595  C      0.43102   0.76523   0.28973   1.00000   0.048  Uiso
1596  C      0.41119   0.81412   0.30539   1.00000   0.048  Uiso
1597  C      0.19325   0.36769   0.31840   1.00000   0.048  Uiso
1598  C      0.09766   0.41228   0.32543   1.00000   0.048  Uiso
1599  C      0.15934   0.75447   0.37410   1.00000   0.048  Uiso
1600  C      0.26814   0.69943   0.41262   1.00000   0.048  Uiso
1601  C      0.16608   0.27177   0.42515   1.00000   0.048  Uiso
1602  C      0.56897   0.14970   0.47100   1.00000   0.048  Uiso
1603  C      0.05878   0.57297   0.01511   1.00000   0.048  Uiso
1604  C      0.42023   0.18822   0.10445   1.00000   0.048  Uiso
1605  C      0.95192   0.52166   0.13021   1.00000   0.048  Uiso
1606  C      0.33387   0.53374   0.16577   1.00000   0.048  Uiso
1607  C      0.09199   0.78046   0.23089   1.00000   0.048  Uiso
1608  C      0.18024   0.60109   0.28568   1.00000   0.048  Uiso
1609  C      0.70801   0.23470   0.28826   1.00000   0.048  Uiso
1610  C      0.24481   0.64969   0.34209   1.00000   0.048  Uiso
1611  C      0.99404   0.19909   0.33700   1.00000   0.048  Uiso
1612  C      0.98796   0.09121   0.37392   1.00000   0.048  Uiso
1613  C      0.19898   0.56266   0.47497   1.00000   0.048  Uiso
1614  C      0.05576   0.27582   0.01616   1.00000   0.048  Uiso
1615  C      0.82701   0.76756   0.03579   1.00000   0.048  Uiso
1616  C      0.00604   0.04594   0.10799   1.00000   0.048  Uiso
1617  C      0.26818   0.39917   0.12095   1.00000   0.048  Uiso
1618  C      0.75886   0.40912   0.16723   1.00000   0.048  Uiso
1619  C      0.09287   0.12838   0.20765   1.00000   0.048  Uiso
1620  C      0.80309   0.94001   0.20995   1.00000   0.048  Uiso
1621  C      0.08598   0.13937   0.22960   1.00000   0.048  Uiso
1622  C      0.13528   0.37096   0.25718   1.00000   0.048  Uiso
1623  C      0.26763   0.71992   0.33760   1.00000   0.048  Uiso
1624  C      0.68551   0.23577   0.38132   1.00000   0.048  Uiso
1625  C      0.13667   0.69359   0.40516   1.00000   0.048  Uiso
1626  C      0.11079   0.40910   0.41222   1.00000   0.048  Uiso
1627  C      0.80381   0.00058   0.48733   1.00000   0.048  Uiso
1628  C      0.44254   0.16858   0.01555   1.00000   0.048  Uiso
1629  C      0.47945   0.92758   0.02536   1.00000   0.048  Uiso
1630  C      0.91600   0.87952   0.04326   1.00000   0.048  Uiso
1631  C      0.40297   0.54850   0.10761   1.00000   0.048  Uiso
1632  C      0.22619   0.18154   0.11754   1.00000   0.048  Uiso
1633  C      0.88758   0.43413   0.13069   1.00000   0.048  Uiso
1634  C      0.90914   0.75095   0.14583   1.00000   0.048  Uiso
1635  C      0.45281   0.77847   0.17550   1.00000   0.048  Uiso
1636  C      0.14185   0.49552   0.20401   1.00000   0.048  Uiso
1637  C      0.64842   0.36546   0.19842   1.00000   0.048  Uiso
1638  C      0.81092   0.37243   0.20660   1.00000   0.048  Uiso
1639  C      0.14863   0.89670   0.25356   1.00000   0.048  Uiso
1640  C      0.42985   0.69447   0.30194   1.00000   0.048  Uiso
1641  C      0.91873   0.23258   0.33501   1.00000   0.048  Uiso
1642  C      0.89337   0.31183   0.35599   1.00000   0.048  Uiso
1643  C      0.42532   0.55785   0.36721   1.00000   0.048  Uiso
1644  C      0.26527   0.71820   0.41527   1.00000   0.048  Uiso
1645  C      0.06061   0.17399   0.00805   1.00000   0.048  Uiso
1646  C      0.14959   0.40484   0.02326   1.00000   0.048  Uiso
1647  C      0.49085   0.12431   0.03855   1.00000   0.048  Uiso
1648  C      0.97061   0.07016   0.05490   1.00000   0.048  Uiso
1649  C      0.27260   0.26231   0.06865   1.00000   0.048  Uiso
1650  C      0.09602   0.52219   0.14269   1.00000   0.048  Uiso
1651  C      0.13651   0.90171   0.17839   1.00000   0.048  Uiso
1652  C      0.47403   0.10745   0.17865   1.00000   0.048  Uiso
1653  C      0.08321   0.84923   0.23309   1.00000   0.048  Uiso
1654  C      0.74088   0.02332   0.26018   1.00000   0.048  Uiso
1655  C      0.59971   0.18114   0.27634   1.00000   0.048  Uiso
1656  C      0.51293   0.27247   0.29300   1.00000   0.048  Uiso
1657  C      0.17630   0.91665   0.29763   1.00000   0.048  Uiso
1658  C      0.18279   0.36235   0.34216   1.00000   0.048  Uiso
1659  C      0.55071   0.10657   0.46991   1.00000   0.048  Uiso
1660  C      0.26067   0.35292   0.03056   1.00000   0.048  Uiso
1661  C      0.51376   0.57942   0.05750   1.00000   0.048  Uiso
1662  C      0.13137   0.00199   0.09039   1.00000   0.048  Uiso
1663  C      0.31190   0.31138   0.10959   1.00000   0.048  Uiso
1664  C      0.96629   0.80379   0.12288   1.00000   0.048  Uiso
1665  C      0.11756   0.23702   0.13633   1.00000   0.048  Uiso
1666  C      0.96119   0.55556   0.13707   1.00000   0.048  Uiso
1667  C      0.88017   0.77980   0.15541   1.00000   0.048  Uiso
1668  C      0.44073   0.01325   0.17685   1.00000   0.048  Uiso
1669  C      0.58384   0.73601   0.19436   1.00000   0.048  Uiso
1670  C      0.21457   0.29158   0.29169   1.00000   0.048  Uiso
1671  C      0.99135   0.38946   0.31281   1.00000   0.048  Uiso
1672  C      0.08724   0.78695   0.32215   1.00000   0.048  Uiso
1673  C      0.20602   0.79084   0.45150   1.00000   0.048  Uiso
1674  C      0.24134   0.51892   0.47757   1.00000   0.048  Uiso
1675  C      0.77394   0.39416   0.80478   1.00000   0.048  Uiso
1676  C      0.80558   0.74035   0.01378   1.00000   0.048  Uiso
1677  C      0.89693   0.86999   0.02719   1.00000   0.048  Uiso
1678  C      0.82698   0.74880   0.03212   1.00000   0.048  Uiso
1679  C      0.26552   0.90723   0.06898   1.00000   0.048  Uiso
1680  C      0.86609   0.86454   0.11245   1.00000   0.048  Uiso
1681  C      0.10648   0.09890   0.14636   1.00000   0.048  Uiso
1682  C      0.04123   0.21423   0.15174   1.00000   0.048  Uiso
1683  C      0.19664   0.42648   0.19514   1.00000   0.048  Uiso
1684  C      0.46365   0.53417   0.20248   1.00000   0.048  Uiso
1685  C      0.63832   0.38541   0.20351   1.00000   0.048  Uiso
1686  C      0.80979   0.99965   0.20330   1.00000   0.048  Uiso
1687  C      0.23068   0.29055   0.32056   1.00000   0.048  Uiso
1688  C      0.42451   0.52527   0.34351   1.00000   0.048  Uiso
1689  C      0.68035   0.23890   0.34817   1.00000   0.048  Uiso
1690  C      0.45714   0.58843   0.36157   1.00000   0.048  Uiso
1691  C      0.59441   0.19289   0.40351   1.00000   0.048  Uiso
1692  C      0.41437   0.68211   0.41839   1.00000   0.048  Uiso
1693  C      0.53604   0.63676   0.96817   1.00000   0.048  Uiso
1694  C      0.23314   0.49155   0.99772   1.00000   0.048  Uiso
1695  C      0.89804   0.62743   0.04110   1.00000   0.048  Uiso
1696  C      0.17848   0.22062   0.06441   1.00000   0.048  Uiso
1697  C      0.43104   0.05522   0.10450   1.00000   0.048  Uiso
1698  C      0.61494   0.90905   0.15558   1.00000   0.048  Uiso
1699  C      0.24614   0.28101   0.19247   1.00000   0.048  Uiso
1700  C      0.45041   0.58399   0.21840   1.00000   0.048  Uiso
1701  C      0.18343   0.41559   0.22167   1.00000   0.048  Uiso
1702  C      0.29814   0.92701   0.23867   1.00000   0.048  Uiso
1703  C      0.74256   0.38062   0.25714   1.00000   0.048  Uiso
1704  C      0.20929   0.27148   0.28032   1.00000   0.048  Uiso
1705  C      0.89527   0.22183   0.34703   1.00000   0.048  Uiso
1706  C      0.01191   0.27123   0.37702   1.00000   0.048  Uiso
1707  C      0.66563   0.14887   0.44261   1.00000   0.048  Uiso
1708  C      0.66301   0.76961   0.01759   1.00000   0.048  Uiso
1709  C      0.31994   0.22473   0.03435   1.00000   0.048  Uiso
1710  C      0.06734   0.13660   0.06036   1.00000   0.048  Uiso
1711  C      0.32708   0.26953   0.15022   1.00000   0.048  Uiso
1712  C      0.06668   0.08879   0.24619   1.00000   0.048  Uiso
1713  C      0.13572   0.85731   0.27883   1.00000   0.048  Uiso
1714  C      0.39275   0.67406   0.64070   1.00000   0.048  Uiso
1715  C      0.43575   0.22804   0.88372   1.00000   0.048  Uiso
1716  C      0.09728   0.50567   0.03430   1.00000   0.048  Uiso
1717  C      0.74057   0.76435   0.06344   1.00000   0.048  Uiso
1718  C      0.90060   0.37253   0.08010   1.00000   0.048  Uiso
1719  C      0.54645   0.88501   0.10161   1.00000   0.048  Uiso
1720  C      0.96356   0.70331   0.12845   1.00000   0.048  Uiso
1721  C      0.31846   0.43508   0.14178   1.00000   0.048  Uiso
1722  C      0.37424   0.92981   0.25663   1.00000   0.048  Uiso
1723  C      0.26143   0.93416   0.26297   1.00000   0.048  Uiso
1724  C      0.46393   0.78755   0.26291   1.00000   0.048  Uiso
1725  C      0.12143   0.43540   0.27581   1.00000   0.048  Uiso
1726  C      0.83089   0.05954   0.36740   1.00000   0.048  Uiso
1727  C      0.27256   0.30356   0.38649   1.00000   0.048  Uiso
1728  C      0.78495   0.99509   0.44397   1.00000   0.048  Uiso
1729  C      0.18583   0.58970   0.45083   1.00000   0.048  Uiso
1730  C      0.61545   0.15279   0.45523   1.00000   0.048  Uiso
1731  C      0.53965   0.40267   0.04776   1.00000   0.048  Uiso
1732  C      0.25891   0.24466   0.08083   1.00000   0.048  Uiso
1733  C      0.33885   0.23029   0.10302   1.00000   0.048  Uiso
1734  C      0.76508   0.96987   0.10231   1.00000   0.048  Uiso
1735  C      0.80092   0.94791   0.18611   1.00000   0.048  Uiso
1736  C      0.59916   0.11479   0.23085   1.00000   0.048  Uiso
1737  C      0.72516   0.01643   0.23141   1.00000   0.048  Uiso
1738  C      0.99833   0.27673   0.30455   1.00000   0.048  Uiso
1739  C      0.95090   0.29200   0.30237   1.00000   0.048  Uiso
1740  C      0.15395   0.22585   0.31345   1.00000   0.048  Uiso
1741  C      0.57252   0.05193   0.34164   1.00000   0.048  Uiso
1742  C      0.81407   0.19364   0.41363   1.00000   0.048  Uiso
1743  C      0.37734   0.68958   0.46208   1.00000   0.048  Uiso
1744  C      0.78913   0.77250   0.00726   1.00000   0.048  Uiso
1745  C      0.49174   0.31385   0.06119   1.00000   0.048  Uiso
1746  C      0.78220   0.89422   0.09615   1.00000   0.048  Uiso
1747  C      0.41078   0.17140   0.11985   1.00000   0.048  Uiso
1748  C      0.61864   0.78925   0.17658   1.00000   0.048  Uiso
1749  C      0.32413   0.96368   0.19508   1.00000   0.048  Uiso
1750  C      0.85321   0.98108   0.19416   1.00000   0.048  Uiso
1751  C      0.16581   0.23520   0.23564   1.00000   0.048  Uiso
1752  C      0.42831   0.75142   0.26330   1.00000   0.048  Uiso
1753  C      0.41549   0.95521   0.30863   1.00000   0.048  Uiso
1754  C      0.98016   0.29589   0.31101   1.00000   0.048  Uiso
1755  C      0.51853   0.01486   0.32290   1.00000   0.048  Uiso
1756  C      0.78344   0.21649   0.39538   1.00000   0.048  Uiso
1757  C      0.70611   0.03279   0.42318   1.00000   0.048  Uiso
1758  C      0.51230   0.98088   0.06807   1.00000   0.048  Uiso
1759  C      0.97871   0.56624   0.07353   1.00000   0.048  Uiso
1760  C      0.23581   0.01391   0.08274   1.00000   0.048  Uiso
1761  C      0.46545   0.56897   0.14789   1.00000   0.048  Uiso
1762  C      0.23531   0.36054   0.18278   1.00000   0.048  Uiso
1763  C      0.83791   0.28285   0.22223   1.00000   0.048  Uiso
1764  C      0.45517   0.60359   0.22825   1.00000   0.048  Uiso
1765  C      0.99372   0.10927   0.35334   1.00000   0.048  Uiso
1766  C      0.27143   0.93727   0.03824   1.00000   0.048  Uiso
1767  C      0.84531   0.62417   0.13072   1.00000   0.048  Uiso
1768  C      0.31325   0.30085   0.13742   1.00000   0.048  Uiso
1769  C      0.57361   0.65641   0.14604   1.00000   0.048  Uiso
1770  C      0.16880   0.63847   0.18204   1.00000   0.048  Uiso
1771  C      0.40557   0.59214   0.20551   1.00000   0.048  Uiso
1772  C      0.18227   0.92291   0.27277   1.00000   0.048  Uiso
1773  C      0.14620   0.78888   0.28744   1.00000   0.048  Uiso
1774  C      0.15525   0.51115   0.32713   1.00000   0.048  Uiso
1775  C      0.51873   0.12927   0.33037   1.00000   0.048  Uiso
1776  C      0.36661   0.74522   0.35324   1.00000   0.048  Uiso
1777  C      0.24063   0.82635   0.38948   1.00000   0.048  Uiso
1778  C      0.21468   0.30660   0.40189   1.00000   0.048  Uiso
1779  C      0.29334   0.66895   0.47361   1.00000   0.048  Uiso
1780  C      0.83297   0.21430   0.49478   1.00000   0.048  Uiso
1781  C      0.30323   0.96246   0.00228   1.00000   0.048  Uiso
1782  C      0.00526   0.41697   0.09107   1.00000   0.048  Uiso
1783  C      0.98079   0.91648   0.09602   1.00000   0.048  Uiso
1784  C      0.21831   0.28951   0.11306   1.00000   0.048  Uiso
1785  C      0.40942   0.96929   0.11958   1.00000   0.048  Uiso
1786  C      0.65409   0.42624   0.12242   1.00000   0.048  Uiso
1787  C      0.93948   0.69631   0.16609   1.00000   0.048  Uiso
1788  C      0.73749   0.41331   0.19366   1.00000   0.048  Uiso
1789  C      0.90387   0.05319   0.21282   1.00000   0.048  Uiso
1790  C      0.39643   0.48915   0.28996   1.00000   0.048  Uiso
1791  C      0.15128   0.75694   0.31078   1.00000   0.048  Uiso
1792  C      0.46471   0.71738   0.31650   1.00000   0.048  Uiso
1793  C      0.48793   0.79484   0.32006   1.00000   0.048  Uiso
1794  C      0.79257   0.36629   0.31690   1.00000   0.048  Uiso
1795  C      0.85411   0.23921   0.32690   1.00000   0.048  Uiso
1796  C      0.31186   0.32581   0.00552   1.00000   0.048  Uiso
1797  C      0.85570   0.97194   0.01873   1.00000   0.048  Uiso
1798  C      0.46294   0.07139   0.04760   1.00000   0.048  Uiso
1799  C      0.10862   0.83151   0.07854   1.00000   0.048  Uiso
1800  C      0.84668   0.86983   0.08876   1.00000   0.048  Uiso
1801  C      0.94458   0.79990   0.09938   1.00000   0.048  Uiso
1802  C      0.11763   0.89107   0.15765   1.00000   0.048  Uiso
1803  C      0.09137   0.88920   0.24387   1.00000   0.048  Uiso
1804  C      0.39309   0.98622   0.24870   1.00000   0.048  Uiso
1805  C      0.25177   0.33323   0.25362   1.00000   0.048  Uiso
1806  C      0.60053   0.64359   0.27602   1.00000   0.048  Uiso
1807  C      0.21391   0.55284   0.31604   1.00000   0.048  Uiso
1808  C      0.58718   0.27067   0.32291   1.00000   0.048  Uiso
1809  C      0.71350   0.30930   0.31776   1.00000   0.048  Uiso
1810  C      0.92543   0.06553   0.34233   1.00000   0.048  Uiso
1811  C      0.86168   0.24187   0.37520   1.00000   0.048  Uiso
1812  C      0.21571   0.74005   0.47274   1.00000   0.048  Uiso
1813  C      0.41751   0.72803   0.47048   1.00000   0.048  Uiso
1814  C      0.51735   0.68039   0.08501   1.00000   0.048  Uiso
1815  C      0.19348   0.95348   0.09752   1.00000   0.048  Uiso
1816  C      0.16881   0.96076   0.11358   1.00000   0.048  Uiso
1817  C      0.18047   0.18889   0.13064   1.00000   0.048  Uiso
1818  C      0.62415   0.68152   0.13412   1.00000   0.048  Uiso
1819  C      0.58047   0.13190   0.23586   1.00000   0.048  Uiso
1820  C      0.98762   0.05518   0.26682   1.00000   0.048  Uiso
1821  C      0.11484   0.67833   0.27677   1.00000   0.048  Uiso
1822  C      0.10918   0.80064   0.31681   1.00000   0.048  Uiso
1823  C      0.41187   0.51825   0.31676   1.00000   0.048  Uiso
1824  C      0.07431   0.39850   0.36517   1.00000   0.048  Uiso
1825  C      0.37668   0.66930   0.44771   1.00000   0.048  Uiso
1826  C      0.74159   0.41974   0.06525   1.00000   0.048  Uiso
1827  C      0.10632   0.95334   0.06949   1.00000   0.048  Uiso
1828  C      0.26773   0.92945   0.06782   1.00000   0.048  Uiso
1829  C      0.56682   0.91381   0.06756   1.00000   0.048  Uiso
1830  C      0.65964   0.96042   0.19346   1.00000   0.048  Uiso
1831  C      0.30116   0.38754   0.19822   1.00000   0.048  Uiso
1832  C      0.89246   0.78522   0.20192   1.00000   0.048  Uiso
1833  C      0.99987   0.65200   0.21267   1.00000   0.048  Uiso
1834  C      0.09253   0.76009   0.22280   1.00000   0.048  Uiso
1835  C      0.28903   0.48731   0.21948   1.00000   0.048  Uiso
1836  C      0.85485   0.28006   0.24800   1.00000   0.048  Uiso
1837  C      0.07674   0.78563   0.25437   1.00000   0.048  Uiso
1838  C      0.26027   0.88713   0.27651   1.00000   0.048  Uiso
1839  C      0.14040   0.66601   0.28437   1.00000   0.048  Uiso
1840  C      0.52133   0.68870   0.30030   1.00000   0.048  Uiso
1841  C      0.69729   0.25511   0.30384   1.00000   0.048  Uiso
1842  C      0.05987   0.24069   0.32039   1.00000   0.048  Uiso
1843  C      0.83222   0.25038   0.32712   1.00000   0.048  Uiso
1844  C      0.27810   0.31977   0.34542   1.00000   0.048  Uiso
1845  C      0.05377   0.38659   0.36876   1.00000   0.048  Uiso
1846  C      0.22737   0.61551   0.46467   1.00000   0.048  Uiso
1847  C      0.07241   0.92401   0.04862   1.00000   0.048  Uiso
1848  C      0.36186   0.19900   0.04771   1.00000   0.048  Uiso
1849  C      0.96595   0.87600   0.06263   1.00000   0.048  Uiso
1850  C      0.01529   0.40442   0.06724   1.00000   0.048  Uiso
1851  C      0.53921   0.91468   0.07439   1.00000   0.048  Uiso
1852  C      0.06384   0.00033   0.09048   1.00000   0.048  Uiso
1853  C      0.05624   0.92887   0.15308   1.00000   0.048  Uiso
1854  C      0.54602   0.77631   0.23050   1.00000   0.048  Uiso
1855  C      0.44091   0.64015   0.23549   1.00000   0.048  Uiso
1856  C      0.84157   0.35296   0.23873   1.00000   0.048  Uiso
1857  C      0.32112   0.50125   0.30132   1.00000   0.048  Uiso
1858  C      0.22359   0.76553   0.42660   1.00000   0.048  Uiso
1859  C      0.42373   0.74506   0.47950   1.00000   0.048  Uiso
1860  C      0.98453   0.91762   0.00738   1.00000   0.048  Uiso
1861  C      0.35024   0.98911   0.04325   1.00000   0.048  Uiso
1862  C      0.18369   0.01085   0.06135   1.00000   0.048  Uiso
1863  C      0.07602   0.07349   0.11741   1.00000   0.048  Uiso
1864  C      0.48045   0.10264   0.15417   1.00000   0.048  Uiso
1865  C      0.19342   0.28255   0.15932   1.00000   0.048  Uiso
1866  C      0.53717   0.03203   0.16783   1.00000   0.048  Uiso
1867  C      0.13773   0.51645   0.20140   1.00000   0.048  Uiso
1868  C      0.36456   0.25448   0.21538   1.00000   0.048  Uiso
1869  C      0.15248   0.86138   0.25327   1.00000   0.048  Uiso
1870  C      0.15178   0.85988   0.30604   1.00000   0.048  Uiso
1871  C      0.22229   0.90841   0.31939   1.00000   0.048  Uiso
1872  C      0.46631   0.82048   0.35016   1.00000   0.048  Uiso
1873  C      0.11135   0.72220   0.35510   1.00000   0.048  Uiso
1874  C      0.52809   0.21468   0.37335   1.00000   0.048  Uiso
1875  C      0.98627   0.27117   0.37480   1.00000   0.048  Uiso
1876  C      0.24381   0.72264   0.42076   1.00000   0.048  Uiso
1877  C      0.63491   0.13753   0.44314   1.00000   0.048  Uiso
1878  C      0.08795   0.07681   0.01148   1.00000   0.048  Uiso
1879  C      0.30253   0.31020   0.02222   1.00000   0.048  Uiso
1880  C      0.69672   0.91975   0.10204   1.00000   0.048  Uiso
1881  C      0.88649   0.97982   0.10229   1.00000   0.048  Uiso
1882  C      0.49817   0.15218   0.13092   1.00000   0.048  Uiso
1883  C      0.51983   0.70636   0.21380   1.00000   0.048  Uiso
1884  C      0.54327   0.64618   0.26365   1.00000   0.048  Uiso
1885  C      0.08188   0.32695   0.31231   1.00000   0.048  Uiso
1886  C      0.21324   0.81328   0.33823   1.00000   0.048  Uiso
1887  C      0.16577   0.25253   0.34639   1.00000   0.048  Uiso
1888  C      0.96947   0.25567   0.38891   1.00000   0.048  Uiso
1889  C      0.11773   0.22880   0.40820   1.00000   0.048  Uiso
1890  C      0.94214   0.86591   0.05370   1.00000   0.048  Uiso
1891  C      0.18682   0.21426   0.09215   1.00000   0.048  Uiso
1892  C      0.40236   0.94971   0.10721   1.00000   0.048  Uiso
1893  C      0.24155   0.29001   0.16225   1.00000   0.048  Uiso
1894  C      0.18136   0.34213   0.35632   1.00000   0.048  Uiso
1895  C      0.14648   0.77322   0.35872   1.00000   0.048  Uiso
1896  C      0.74122   0.00559   0.40421   1.00000   0.048  Uiso
1897  C      0.22417   0.03044   0.07705   1.00000   0.048  Uiso
1898  C      0.28418   0.93431   0.11943   1.00000   0.048  Uiso
1899  C      0.28956   0.30283   0.15548   1.00000   0.048  Uiso
1900  C      0.33618   0.47270   0.15801   1.00000   0.048  Uiso
1901  C      0.94978   0.73166   0.15720   1.00000   0.048  Uiso
1902  C      0.29152   0.31403   0.25936   1.00000   0.048  Uiso
1903  C      0.14194   0.76572   0.28275   1.00000   0.048  Uiso
1904  C      0.10131   0.34148   0.31984   1.00000   0.048  Uiso
1905  C      0.46670   0.92986   0.91626   1.00000   0.048  Uiso
1906  C      0.60887   0.45493   0.03937   1.00000   0.048  Uiso
1907  C      0.55188   0.38889   0.07230   1.00000   0.048  Uiso
1908  C      0.81337   0.84312   0.10105   1.00000   0.048  Uiso
1909  C      0.04118   0.47370   0.21162   1.00000   0.048  Uiso
1910  C      0.97319   0.20638   0.29227   1.00000   0.048  Uiso
1911  C      0.23685   0.85647   0.29599   1.00000   0.048  Uiso
1912  C      0.52226   0.95954   0.33168   1.00000   0.048  Uiso
1913  C      0.67190   0.01462   0.33324   1.00000   0.048  Uiso
1914  C      0.07136   0.41239   0.33994   1.00000   0.048  Uiso
1915  C      0.47631   0.95848   0.34914   1.00000   0.048  Uiso
1916  C      0.77504   0.22286   0.36373   1.00000   0.048  Uiso
1917  C      0.23395   0.60176   0.45386   1.00000   0.048  Uiso
1918  C      0.09965   0.92795   0.12360   1.00000   0.048  Uiso
1919  C      0.74740   0.02346   0.14213   1.00000   0.048  Uiso
1920  C      0.04702   0.48085   0.14499   1.00000   0.048  Uiso
1921  C      0.47681   0.63365   0.16422   1.00000   0.048  Uiso
1922  C      0.53310   0.60060   0.21759   1.00000   0.048  Uiso
1923  C      0.22319   0.84760   0.32172   1.00000   0.048  Uiso
1924  C      0.52906   0.21639   0.34079   1.00000   0.048  Uiso
1925  C      0.02673   0.16970   0.34566   1.00000   0.048  Uiso
1926  C      0.41238   0.83156   0.34489   1.00000   0.048  Uiso
1927  C      0.57959   0.06927   0.36135   1.00000   0.048  Uiso
1928  C      0.89674   0.33171   0.36150   1.00000   0.048  Uiso
1929  C      0.79494   0.04966   0.44888   1.00000   0.048  Uiso
1930  C      0.07136   0.90198   0.04563   1.00000   0.048  Uiso
1931  C      0.08141   0.51414   0.05466   1.00000   0.048  Uiso
1932  C      0.02299   0.56024   0.09569   1.00000   0.048  Uiso
1933  C      0.63895   0.91503   0.13739   1.00000   0.048  Uiso
1934  C      0.16521   0.88216   0.25200   1.00000   0.048  Uiso
1935  C      0.70660   0.35860   0.28331   1.00000   0.048  Uiso
1936  C      0.51876   0.11515   0.37953   1.00000   0.048  Uiso
1937  C      0.24820   0.68976   0.41627   1.00000   0.048  Uiso
1938  C      0.93116   0.96733   0.03917   1.00000   0.048  Uiso
1939  C      0.96162   0.68701   0.06898   1.00000   0.048  Uiso
1940  C      0.08501   0.89972   0.16017   1.00000   0.048  Uiso
1941  C      0.54462   0.83558   0.28379   1.00000   0.048  Uiso
1942  C      0.43453   0.60494   0.39687   1.00000   0.048  Uiso
1943  C      0.40365   0.75064   0.40867   1.00000   0.048  Uiso
1944  C      0.61910   0.05310   0.44873   1.00000   0.048  Uiso
1945  C      0.14818   0.55687   0.49578   1.00000   0.048  Uiso
1946  C      0.26262   0.71442   0.48995   1.00000   0.048  Uiso
1947  C      0.60459   0.70503   0.02838   1.00000   0.048  Uiso
1948  C      0.40920   0.31015   0.04887   1.00000   0.048  Uiso
1949  C      0.14987   0.22727   0.06310   1.00000   0.048  Uiso
1950  C      0.41114   0.34769   0.06661   1.00000   0.048  Uiso
1951  C      0.96758   0.59013   0.17216   1.00000   0.048  Uiso
1952  C      0.00047   0.77521   0.22365   1.00000   0.048  Uiso
1953  C      0.07901   0.74570   0.23795   1.00000   0.048  Uiso
1954  C      0.44924   0.50179   0.23691   1.00000   0.048  Uiso
1955  C      0.29316   0.44346   0.24948   1.00000   0.048  Uiso
1956  C      0.71311   0.37758   0.26433   1.00000   0.048  Uiso
1957  C      0.06310   0.77041   0.27010   1.00000   0.048  Uiso
1958  C      0.52683   0.62220   0.30196   1.00000   0.048  Uiso
1959  C      0.00291   0.18210   0.35895   1.00000   0.048  Uiso
1960  C      0.19445   0.32184   0.40003   1.00000   0.048  Uiso
1961  C      0.90392   0.23986   0.44384   1.00000   0.048  Uiso
1962  C      0.58954   0.05750   0.45096   1.00000   0.048  Uiso
1963  C      0.27687   0.64039   0.49609   1.00000   0.048  Uiso
1964  C      0.21154   0.25361   0.99687   1.00000   0.048  Uiso
1965  C      0.08418   0.11164   0.02892   1.00000   0.048  Uiso
1966  C      0.74811   0.96011   0.07800   1.00000   0.048  Uiso
1967  C      0.11681   0.98101   0.12326   1.00000   0.048  Uiso
1968  C      0.06300   0.68737   0.14741   1.00000   0.048  Uiso
1969  C      0.82688   0.35411   0.20880   1.00000   0.048  Uiso
1970  C      0.18375   0.22330   0.21545   1.00000   0.048  Uiso
1971  C      0.14754   0.18137   0.24480   1.00000   0.048  Uiso
1972  C      0.99417   0.44945   0.29262   1.00000   0.048  Uiso
1973  C      0.29718   0.92919   0.30985   1.00000   0.048  Uiso
1974  C      0.46935   0.91295   0.31334   1.00000   0.048  Uiso
1975  C      0.08001   0.15714   0.34043   1.00000   0.048  Uiso
1976  C      0.41743   0.97987   0.33997   1.00000   0.048  Uiso
1977  C      0.46049   0.36609   0.06774   1.00000   0.048  Uiso
1978  C      0.66655   0.75830   0.06952   1.00000   0.048  Uiso
1979  C      0.03346   0.84291   0.12817   1.00000   0.048  Uiso
1980  C      0.30036   0.97423   0.18583   1.00000   0.048  Uiso
1981  C      0.96351   0.19557   0.26852   1.00000   0.048  Uiso
1982  C      0.69767   0.02398   0.34050   1.00000   0.048  Uiso
1983  C      0.69872   0.22213   0.39325   1.00000   0.048  Uiso
1984  C      0.01467   0.40603   0.01541   1.00000   0.048  Uiso
1985  C      0.54250   0.42507   0.05540   1.00000   0.048  Uiso
1986  C      0.95230   0.70838   0.14851   1.00000   0.048  Uiso
1987  C      0.51423   0.57590   0.17615   1.00000   0.048  Uiso
1988  C      0.21141   0.22246   0.22934   1.00000   0.048  Uiso
1989  C      0.53114   0.83138   0.25485   1.00000   0.048  Uiso
1990  C      0.43768   0.86280   0.35779   1.00000   0.048  Uiso
1991  C      0.20223   0.76833   0.37969   1.00000   0.048  Uiso
1992  C      0.20903   0.59151   0.43467   1.00000   0.048  Uiso
1993  C      0.55269   0.08496   0.45809   1.00000   0.048  Uiso
1994  C      0.76857   0.94904   0.06147   1.00000   0.048  Uiso
1995  C      0.89338   0.62736   0.06930   1.00000   0.048  Uiso
1996  C      0.24847   0.34114   0.08332   1.00000   0.048  Uiso
1997  C      0.63819   0.40304   0.08617   1.00000   0.048  Uiso
1998  C      0.67697   0.97102   0.09195   1.00000   0.048  Uiso
1999  C      0.06411   0.04743   0.15938   1.00000   0.048  Uiso
2000  C      0.21707   0.18542   0.16070   1.00000   0.048  Uiso
2001  C      0.56947   0.39538   0.16256   1.00000   0.048  Uiso
2002  C      0.99365   0.59230   0.16783   1.00000   0.048  Uiso
2003  C      0.39441   0.50076   0.21640   1.00000   0.048  Uiso
2004  C      0.24367   0.87881   0.30167   1.00000   0.048  Uiso
2005  C      0.99803   0.12162   0.30594   1.00000   0.048  Uiso
2006  C      0.46870   0.18827   0.34772   1.00000   0.048  Uiso
2007  C      0.25453   0.34336   0.37643   1.00000   0.048  Uiso
2008  C      0.69985   0.22106   0.42212   1.00000   0.048  Uiso
2009  C      0.78696   0.00532   0.46960   1.00000   0.048  Uiso
2010  C      0.52032   0.14598   0.48551   1.00000   0.048  Uiso
2011  C      0.50764   0.88912   0.02295   1.00000   0.048  Uiso
2012  C      0.15476   0.26018   0.03913   1.00000   0.048  Uiso
2013  C      0.08352   0.96662   0.07977   1.00000   0.048  Uiso
2014  C      0.57086   0.62063   0.15476   1.00000   0.048  Uiso
2015  C      0.83417   0.81243   0.16029   1.00000   0.048  Uiso
2016  C      0.26918   0.25498   0.22009   1.00000   0.048  Uiso
2017  C      0.92232   0.34512   0.27660   1.00000   0.048  Uiso
2018  C      0.13445   0.28389   0.35284   1.00000   0.048  Uiso
2019  C      0.59517   0.26225   0.35384   1.00000   0.048  Uiso
2020  C      0.49986   0.08222   0.39661   1.00000   0.048  Uiso
2021  C      0.19951   0.70334   0.42594   1.00000   0.048  Uiso
2022  C      0.87603   0.46265   0.02045   1.00000   0.048  Uiso
2023  C      0.89849   0.39690   0.04125   1.00000   0.048  Uiso
2024  C      0.76373   0.65405   0.06614   1.00000   0.048  Uiso
2025  C      0.04689   0.47489   0.11680   1.00000   0.048  Uiso
2026  C      0.85587   0.69367   0.14466   1.00000   0.048  Uiso
2027  C      0.89716   0.57488   0.16045   1.00000   0.048  Uiso
2028  C      0.73510   0.46975   0.19570   1.00000   0.048  Uiso
2029  C      0.98241   0.18181   0.25047   1.00000   0.048  Uiso
2030  C      0.52718   0.06159   0.26003   1.00000   0.048  Uiso
2031  C      0.17602   0.39369   0.33641   1.00000   0.048  Uiso
2032  C      0.98484   0.30030   0.34375   1.00000   0.048  Uiso
2033  C      0.10428   0.29115   0.39501   1.00000   0.048  Uiso
2034  C      0.76209   0.26863   0.39800   1.00000   0.048  Uiso
2035  C      0.18071   0.27921   0.40948   1.00000   0.048  Uiso
2036  C      0.20378   0.51110   0.44001   1.00000   0.048  Uiso
2037  C      0.38566   0.55619   0.46719   1.00000   0.048  Uiso
2038  C      0.46541   0.25865   0.75296   1.00000   0.048  Uiso
2039  C      0.88105   0.71946   0.08510   1.00000   0.048  Uiso
2040  C      0.13215   0.17472   0.13782   1.00000   0.048  Uiso
2041  C      0.89792   0.85472   0.18101   1.00000   0.048  Uiso
2042  C      0.07017   0.65181   0.20206   1.00000   0.048  Uiso
2043  C      0.33425   0.31073   0.23096   1.00000   0.048  Uiso
2044  C      0.45803   0.77528   0.28931   1.00000   0.048  Uiso
2045  C      0.50015   0.61241   0.31357   1.00000   0.048  Uiso
2046  C      0.08875   0.71596   0.33938   1.00000   0.048  Uiso
2047  C      0.10923   0.82130   0.37584   1.00000   0.048  Uiso
2048  C      0.51188   0.96392   0.38324   1.00000   0.048  Uiso
2049  C      0.09602   0.67988   0.40884   1.00000   0.048  Uiso
2050  C      0.09328   0.72394   0.45163   1.00000   0.048  Uiso
2051  C      0.58267   0.08012   0.45521   1.00000   0.048  Uiso
2052  C      0.28656   0.96970   0.02191   1.00000   0.048  Uiso
2053  C      0.33278   0.31806   0.06376   1.00000   0.048  Uiso
2054  C      0.10410   0.53278   0.09156   1.00000   0.048  Uiso
2055  C      0.97565   0.62104   0.15566   1.00000   0.048  Uiso
2056  C      0.54921   0.43393   0.17617   1.00000   0.048  Uiso
2057  C      0.06224   0.07426   0.20660   1.00000   0.048  Uiso
2058  C      0.07576   0.07896   0.22436   1.00000   0.048  Uiso
2059  C      0.27100   0.40997   0.28475   1.00000   0.048  Uiso
2060  C      0.53163   0.14439   0.31031   1.00000   0.048  Uiso
2061  C      0.30743   0.49648   0.32776   1.00000   0.048  Uiso
2062  C      0.97455   0.37797   0.32689   1.00000   0.048  Uiso
2063  C      0.76817   0.00138   0.35565   1.00000   0.048  Uiso
2064  C      0.49850   0.16748   0.39522   1.00000   0.048  Uiso
2065  C      0.86237   0.30189   0.42359   1.00000   0.048  Uiso
2066  C      0.08024   0.93396   0.02016   1.00000   0.048  Uiso
2067  C      0.04792   0.89471   0.02832   1.00000   0.048  Uiso
2068  C      0.99884   0.66262   0.08453   1.00000   0.048  Uiso
2069  C      0.02067   0.86889   0.09117   1.00000   0.048  Uiso
2070  C      0.33694   0.31162   0.08897   1.00000   0.048  Uiso
2071  C      0.06236   0.48518   0.09727   1.00000   0.048  Uiso
2072  C      0.65345   0.68517   0.13731   1.00000   0.048  Uiso
2073  C      0.95337   0.57104   0.18149   1.00000   0.048  Uiso
2074  C      0.03928   0.09536   0.25012   1.00000   0.048  Uiso
2075  C      0.15949   0.91756   0.25069   1.00000   0.048  Uiso
2076  C      0.29855   0.94836   0.29327   1.00000   0.048  Uiso
2077  C      0.13658   0.79216   0.31714   1.00000   0.048  Uiso
2078  C      0.09906   0.35073   0.34475   1.00000   0.048  Uiso
2079  C      0.08115   0.34597   0.36505   1.00000   0.048  Uiso
2080  C      0.85981   0.01555   0.38256   1.00000   0.048  Uiso
2081  C      0.15067   0.73426   0.55167   1.00000   0.048  Uiso
2082  C      0.02145   0.45588   0.04499   1.00000   0.048  Uiso
2083  C      0.58621   0.62198   0.06678   1.00000   0.048  Uiso
2084  C      0.19827   0.28043   0.09444   1.00000   0.048  Uiso
2085  C      0.86148   0.87277   0.13456   1.00000   0.048  Uiso
2086  C      0.16563   0.17148   0.13659   1.00000   0.048  Uiso
2087  C      0.89662   0.62939   0.14285   1.00000   0.048  Uiso
2088  C      0.60876   0.68075   0.16003   1.00000   0.048  Uiso
2089  C      0.78631   0.93511   0.16141   1.00000   0.048  Uiso
2090  C      0.37037   0.97282   0.28318   1.00000   0.048  Uiso
2091  C      0.67982   0.35105   0.28308   1.00000   0.048  Uiso
2092  C      0.07319   0.25815   0.30594   1.00000   0.048  Uiso
2093  C      0.57757   0.69183   0.31503   1.00000   0.048  Uiso
2094  C      0.67349   0.99054   0.34087   1.00000   0.048  Uiso
2095  C      0.59678   0.03489   0.34404   1.00000   0.048  Uiso
2096  C      0.83862   0.25482   0.37574   1.00000   0.048  Uiso
2097  C      0.11760   0.61974   0.40383   1.00000   0.048  Uiso
2098  C      0.15236   0.38116   0.40872   1.00000   0.048  Uiso
2099  C      0.16399   0.70455   0.46084   1.00000   0.048  Uiso
2100  C      0.15017   0.96242   0.99863   1.00000   0.048  Uiso
2101  C      0.55033   0.18346   0.05541   1.00000   0.048  Uiso
2102  C      0.98449   0.93580   0.08885   1.00000   0.048  Uiso
2103  C      0.08512   0.92378   0.15143   1.00000   0.048  Uiso
2104  C      0.55387   0.42889   0.15158   1.00000   0.048  Uiso
2105  C      0.33758   0.97236   0.22065   1.00000   0.048  Uiso
2106  C      0.27567   0.92366   0.24492   1.00000   0.048  Uiso
2107  C      0.25064   0.46354   0.27807   1.00000   0.048  Uiso
2108  C      0.21207   0.82744   0.31656   1.00000   0.048  Uiso
2109  C      0.31895   0.92275   0.32712   1.00000   0.048  Uiso
2110  C      0.06409   0.72862   0.33830   1.00000   0.048  Uiso
2111  C      0.49930   0.06168   0.38652   1.00000   0.048  Uiso
2112  C      0.63958   0.11950   0.45736   1.00000   0.048  Uiso
2113  C      0.61904   0.46069   0.01018   1.00000   0.048  Uiso
2114  C      0.98786   0.53650   0.10190   1.00000   0.048  Uiso
2115  C      0.48852   0.08296   0.14381   1.00000   0.048  Uiso
2116  C      0.40772   0.19441   0.16732   1.00000   0.048  Uiso
2117  C      0.01705   0.78943   0.21130   1.00000   0.048  Uiso
2118  C      0.52273   0.89725   0.31192   1.00000   0.048  Uiso
2119  C      0.53020   0.16414   0.32014   1.00000   0.048  Uiso
2120  C      0.58710   0.24601   0.40630   1.00000   0.048  Uiso
2121  C      0.01366   0.13483   0.41800   1.00000   0.048  Uiso
2122  C      0.50932   0.08461   0.42422   1.00000   0.048  Uiso
2123  C      0.76561   0.02193   0.47325   1.00000   0.048  Uiso
2124  C      0.02068   0.52101   0.00787   1.00000   0.048  Uiso
2125  C      0.20857   0.19553   0.04057   1.00000   0.048  Uiso
2126  C      0.31069   0.41042   0.04185   1.00000   0.048  Uiso
2127  C      0.16759   0.53407   0.07109   1.00000   0.048  Uiso
2128  C      0.98385   0.68329   0.09118   1.00000   0.048  Uiso
2129  C      0.54694   0.44424   0.12873   1.00000   0.048  Uiso
2130  C      0.00457   0.94528   0.13629   1.00000   0.048  Uiso
2131  C      0.21093   0.18485   0.13938   1.00000   0.048  Uiso
2132  C      0.25596   0.92321   0.18498   1.00000   0.048  Uiso
2133  C      0.34134   0.41370   0.18606   1.00000   0.048  Uiso
2134  C      0.00007   0.75619   0.21481   1.00000   0.048  Uiso
2135  C      0.03056   0.69766   0.24251   1.00000   0.048  Uiso
2136  C      0.47742   0.89652   0.29440   1.00000   0.048  Uiso
2137  C      0.79530   0.38388   0.33095   1.00000   0.048  Uiso
2138  C      0.91686   0.04999   0.36338   1.00000   0.048  Uiso
2139  C      0.20271   0.60254   0.40628   1.00000   0.048  Uiso
2140  C      0.07381   0.09107   0.02119   1.00000   0.048  Uiso
2141  C      0.18618   0.98061   0.02616   1.00000   0.048  Uiso
2142  C      0.65722   0.97556   0.02857   1.00000   0.048  Uiso
2143  C      0.93912   0.62672   0.08279   1.00000   0.048  Uiso
2144  C      0.18560   0.03113   0.11796   1.00000   0.048  Uiso
2145  C      0.85820   0.74915   0.13413   1.00000   0.048  Uiso
2146  C      0.52299   0.14823   0.14720   1.00000   0.048  Uiso
2147  C      0.02637   0.62067   0.15135   1.00000   0.048  Uiso
2148  C      0.56266   0.37555   0.15059   1.00000   0.048  Uiso
2149  C      0.88579   0.79212   0.18052   1.00000   0.048  Uiso
2150  C      0.43638   0.94367   0.31977   1.00000   0.048  Uiso
2151  C      0.06265   0.74389   0.35537   1.00000   0.048  Uiso
2152  C      0.15347   0.26752   0.36851   1.00000   0.048  Uiso
2153  C      0.90748   0.09199   0.41193   1.00000   0.048  Uiso
2154  C      0.27084   0.79919   0.41690   1.00000   0.048  Uiso
2155  C      0.11062   0.69361   0.46383   1.00000   0.048  Uiso
2156  C      0.12604   0.15813   0.00502   1.00000   0.048  Uiso
2157  C      0.77804   0.68692   0.00896   1.00000   0.048  Uiso
2158  C      0.07869   0.50000   0.10406   1.00000   0.048  Uiso
2159  C      0.81265   0.81852   0.13702   1.00000   0.048  Uiso
2160  C      0.51328   0.36964   0.20848   1.00000   0.048  Uiso
2161  C      0.85981   0.36982   0.24534   1.00000   0.048  Uiso
2162  C      0.05107   0.68925   0.26355   1.00000   0.048  Uiso
2163  C      0.27280   0.30482   0.36092   1.00000   0.048  Uiso
2164  C      0.11147   0.73895   0.37355   1.00000   0.048  Uiso
2165  C      0.85113   0.16152   0.38519   1.00000   0.048  Uiso
2166  C      0.45015   0.72510   0.40197   1.00000   0.048  Uiso
2167  C      0.38907   0.67300   0.41646   1.00000   0.048  Uiso
2168  C      0.22894   0.52504   0.44729   1.00000   0.048  Uiso
2169  C      0.50854   0.03668   0.93676   1.00000   0.048  Uiso
2170  C      0.03351   0.06747   0.01766   1.00000   0.048  Uiso
2171  C      0.64306   0.99545   0.02968   1.00000   0.048  Uiso
2172  C      0.42240   0.09570   0.10312   1.00000   0.048  Uiso
2173  C      0.97236   0.68290   0.12142   1.00000   0.048  Uiso
2174  C      0.16930   0.97848   0.12446   1.00000   0.048  Uiso
2175  C      0.32059   0.16740   0.15207   1.00000   0.048  Uiso
2176  C      0.23901   0.91067   0.20945   1.00000   0.048  Uiso
2177  C      0.60198   0.68306   0.23083   1.00000   0.048  Uiso
2178  C      0.64000   0.39077   0.23418   1.00000   0.048  Uiso
2179  C      0.82880   0.31687   0.37780   1.00000   0.048  Uiso
2180  C      0.20367   0.34004   0.38042   1.00000   0.048  Uiso
2181  C      0.18111   0.59143   0.38917   1.00000   0.048  Uiso
2182  C      0.19503   0.51173   0.41059   1.00000   0.048  Uiso
2183  C      0.93642   0.52629   0.04805   1.00000   0.048  Uiso
2184  C      0.27621   0.35738   0.05387   1.00000   0.048  Uiso
2185  C      0.97986   0.60293   0.07154   1.00000   0.048  Uiso
2186  C      0.17970   0.52459   0.14340   1.00000   0.048  Uiso
2187  C      0.38610   0.89777   0.22172   1.00000   0.048  Uiso
2188  C      0.51836   0.14349   0.28091   1.00000   0.048  Uiso
2189  C      0.49223   0.80671   0.34672   1.00000   0.048  Uiso
2190  C      0.82400   0.25958   0.35283   1.00000   0.048  Uiso
2191  C      0.95988   0.02835   0.04890   1.00000   0.048  Uiso
2192  C      0.16451   0.13682   0.06643   1.00000   0.048  Uiso
2193  C      0.86614   0.62735   0.07568   1.00000   0.048  Uiso
2194  C      0.93649   0.86168   0.13781   1.00000   0.048  Uiso
2195  C      0.10950   0.55978   0.15648   1.00000   0.048  Uiso
2196  C      0.67454   0.43937   0.16555   1.00000   0.048  Uiso
2197  C      0.92377   0.02831   0.18009   1.00000   0.048  Uiso
2198  C      0.37904   0.46470   0.19899   1.00000   0.048  Uiso
2199  C      0.00008   0.69541   0.25510   1.00000   0.048  Uiso
2200  C      0.79438   0.99972   0.30386   1.00000   0.048  Uiso
2201  C      0.49935   0.79635   0.37292   1.00000   0.048  Uiso
2202  C      0.25170   0.77308   0.38685   1.00000   0.048  Uiso
2203  C      0.19424   0.73381   0.46047   1.00000   0.048  Uiso
2204  C      0.69518   0.93919   0.03354   1.00000   0.048  Uiso
2205  C      0.95979   0.94814   0.08409   1.00000   0.048  Uiso
2206  C      0.26308   0.00957   0.09398   1.00000   0.048  Uiso
2207  C      0.41712   0.04716   0.15960   1.00000   0.048  Uiso
2208  C      0.06380   0.75120   0.25948   1.00000   0.048  Uiso
2209  C      0.05120   0.64878   0.30042   1.00000   0.048  Uiso
2210  C      0.91097   0.03242   0.34440   1.00000   0.048  Uiso
2211  C      0.61216   0.19257   0.37906   1.00000   0.048  Uiso
2212  C      0.94534   0.34031   0.38049   1.00000   0.048  Uiso
2213  C      0.91590   0.33720   0.38932   1.00000   0.048  Uiso
2214  C      0.08121   0.35738   0.39454   1.00000   0.048  Uiso
2215  C      0.12488   0.68077   0.40102   1.00000   0.048  Uiso
2216  C      0.46799   0.71337   0.41142   1.00000   0.048  Uiso
2217  C      0.76732   0.03885   0.45132   1.00000   0.048  Uiso
2218  C      0.40059   0.11173   0.00852   1.00000   0.048  Uiso
2219  C      0.97800   0.95876   0.01167   1.00000   0.048  Uiso
2220  C      0.58204   0.44869   0.03467   1.00000   0.048  Uiso
2221  C      0.48079   0.55322   0.07668   1.00000   0.048  Uiso
2222  C      0.67354   0.43838   0.13190   1.00000   0.048  Uiso
2223  C      0.33396   0.24616   0.14894   1.00000   0.048  Uiso
2224  C      0.21400   0.96861   0.20077   1.00000   0.048  Uiso
2225  C      0.81986   0.95590   0.27192   1.00000   0.048  Uiso
2226  C      0.52040   0.63517   0.27795   1.00000   0.048  Uiso
2227  C      0.46193   0.83310   0.33299   1.00000   0.048  Uiso
2228  C      0.07103   0.62333   0.34361   1.00000   0.048  Uiso
2229  C      0.80456   0.01228   0.38077   1.00000   0.048  Uiso
2230  C      0.39397   0.57237   0.44756   1.00000   0.048  Uiso
2231  C      0.35828   0.35100   0.00945   1.00000   0.048  Uiso
2232  C      0.39434   0.13182   0.06295   1.00000   0.048  Uiso
2233  C      0.08130   0.12177   0.07727   1.00000   0.048  Uiso
2234  C      0.16131   0.65018   0.10630   1.00000   0.048  Uiso
2235  C      0.94300   0.55955   0.16080   1.00000   0.048  Uiso
2236  C      0.02180   0.89574   0.16537   1.00000   0.048  Uiso
2237  C      0.12689   0.18387   0.16581   1.00000   0.048  Uiso
2238  C      0.39061   0.00496   0.19569   1.00000   0.048  Uiso
2239  C      0.50171   0.88350   0.30725   1.00000   0.048  Uiso
2240  C      0.46419   0.95698   0.32444   1.00000   0.048  Uiso
2241  C      0.46169   0.24915   0.33298   1.00000   0.048  Uiso
2242  C      0.99103   0.03631   0.36203   1.00000   0.048  Uiso
2243  C      0.23288   0.70922   0.42128   1.00000   0.048  Uiso
2244  C      0.27235   0.66377   0.48995   1.00000   0.048  Uiso
2245  C      0.06530   0.49655   0.15264   1.00000   0.048  Uiso
2246  C      0.54108   0.14204   0.46247   1.00000   0.048  Uiso
2247  C      0.29756   0.45205   0.04748   1.00000   0.048  Uiso
2248  C      0.47163   0.42954   0.05148   1.00000   0.048  Uiso
2249  C      0.28711   0.35584   0.10329   1.00000   0.048  Uiso
2250  C      0.27343   0.19508   0.11265   1.00000   0.048  Uiso
2251  C      0.33898   0.02035   0.10867   1.00000   0.048  Uiso
2252  C      0.11194   0.63644   0.13655   1.00000   0.048  Uiso
2253  C      0.16646   0.65364   0.13907   1.00000   0.048  Uiso
2254  C      0.46460   0.52530   0.14183   1.00000   0.048  Uiso
2255  C      0.00382   0.00910   0.17533   1.00000   0.048  Uiso
2256  C      0.35999   0.87560   0.25476   1.00000   0.048  Uiso
2257  C      0.64076   0.31264   0.25643   1.00000   0.048  Uiso
2258  C      0.66206   0.36246   0.29671   1.00000   0.048  Uiso
2259  C      0.46487   0.02258   0.31485   1.00000   0.048  Uiso
2260  C      0.53404   0.71031   0.33270   1.00000   0.048  Uiso
2261  C      0.50176   0.96871   0.35255   1.00000   0.048  Uiso
2262  C      0.06236   0.33272   0.35829   1.00000   0.048  Uiso
2263  C      0.67548   0.01972   0.47287   1.00000   0.048  Uiso
2264  C      0.67155   0.87616   0.03589   1.00000   0.048  Uiso
2265  C      0.20996   0.15790   0.06116   1.00000   0.048  Uiso
2266  C      0.48273   0.30259   0.11361   1.00000   0.048  Uiso
2267  C      0.25592   0.17748   0.11987   1.00000   0.048  Uiso
2268  C      0.92991   0.65537   0.17113   1.00000   0.048  Uiso
2269  C      0.40275   0.28479   0.19635   1.00000   0.048  Uiso
2270  C      0.56542   0.37034   0.22873   1.00000   0.048  Uiso
2271  C      0.37714   0.97494   0.25566   1.00000   0.048  Uiso
2272  C      0.50149   0.05449   0.27227   1.00000   0.048  Uiso
2273  C      0.01511   0.79244   0.33342   1.00000   0.048  Uiso
2274  C      0.41528   0.78568   0.36016   1.00000   0.048  Uiso
2275  C      0.86076   0.01716   0.48580   1.00000   0.048  Uiso
2276  C      0.53911   0.97945   0.01991   1.00000   0.048  Uiso
2277  C      0.86666   0.69444   0.11997   1.00000   0.048  Uiso
2278  C      0.36559   0.24476   0.13126   1.00000   0.048  Uiso
2279  C      0.49295   0.04534   0.15136   1.00000   0.048  Uiso
2280  C      0.28235   0.27138   0.23999   1.00000   0.048  Uiso
2281  C      0.47265   0.51215   0.28605   1.00000   0.048  Uiso
2282  C      0.99119   0.40902   0.32046   1.00000   0.048  Uiso
2283  C      0.46724   0.68555   0.33058   1.00000   0.048  Uiso
2284  C      0.28230   0.35522   0.33871   1.00000   0.048  Uiso
2285  C      0.11241   0.64566   0.37601   1.00000   0.048  Uiso
2286  C      0.08367   0.69559   0.41836   1.00000   0.048  Uiso
2287  C      0.49544   0.45397   0.01181   1.00000   0.048  Uiso
2288  C      0.70243   0.70427   0.05507   1.00000   0.048  Uiso
2289  C      0.28535   0.00122   0.06775   1.00000   0.048  Uiso
2290  C      0.11950   0.49936   0.07379   1.00000   0.048  Uiso
2291  C      0.00204   0.90360   0.09726   1.00000   0.048  Uiso
2292  C      0.89012   0.25919   0.22863   1.00000   0.048  Uiso
2293  C      0.36157   0.96093   0.23408   1.00000   0.048  Uiso
2294  C      0.52099   0.56594   0.25124   1.00000   0.048  Uiso
2295  C      0.12166   0.15280   0.27420   1.00000   0.048  Uiso
2296  C      0.04587   0.77607   0.29493   1.00000   0.048  Uiso
2297  C      0.54685   0.60697   0.29741   1.00000   0.048  Uiso
2298  C      0.06073   0.32327   0.33196   1.00000   0.048  Uiso
2299  C      0.22773   0.60369   0.38993   1.00000   0.048  Uiso
2300  C      0.91994   0.20016   0.42370   1.00000   0.048  Uiso
2301  C      0.85871   0.08377   0.44298   1.00000   0.048  Uiso
2302  C      0.38959   0.17497   0.13871   1.00000   0.048  Uiso
2303  C      0.85464   0.92036   0.14749   1.00000   0.048  Uiso
2304  C      0.14143   0.97518   0.16762   1.00000   0.048  Uiso
2305  C      0.97729   0.75473   0.18954   1.00000   0.048  Uiso
2306  C      0.28700   0.23759   0.21602   1.00000   0.048  Uiso
2307  C      0.19587   0.91991   0.32239   1.00000   0.048  Uiso
2308  C      0.40885   0.97190   0.32066   1.00000   0.048  Uiso
2309  C      0.10483   0.62642   0.38214   1.00000   0.048  Uiso
2310  C      0.52008   0.82559   0.39150   1.00000   0.048  Uiso
2311  C      0.03395   0.36471   0.40613   1.00000   0.048  Uiso
2312  C      0.22541   0.77505   0.40041   1.00000   0.048  Uiso
2313  C      0.19198   0.71021   0.45669   1.00000   0.048  Uiso
2314  C      0.09070   0.93042   0.07298   1.00000   0.048  Uiso
2315  C      0.34598   0.96328   0.16761   1.00000   0.048  Uiso
2316  C      0.39730   0.46569   0.29233   1.00000   0.048  Uiso
2317  C      0.07159   0.16932   0.32301   1.00000   0.048  Uiso
2318  C      0.40427   0.81857   0.32586   1.00000   0.048  Uiso
2319  C      0.43553   0.84500   0.33696   1.00000   0.048  Uiso
2320  C      0.05061   0.80157   0.36160   1.00000   0.048  Uiso
2321  C      0.12271   0.29894   0.37371   1.00000   0.048  Uiso
2322  C      0.96643   0.34853   0.40927   1.00000   0.048  Uiso
2323  C      0.83962   0.00255   0.43546   1.00000   0.048  Uiso
2324  C      0.44663   0.98069   0.02644   1.00000   0.048  Uiso
2325  C      0.77672   0.68344   0.08673   1.00000   0.048  Uiso
2326  C      0.13598   0.20629   0.31064   1.00000   0.048  Uiso
2327  C      0.79166   0.00585   0.35925   1.00000   0.048  Uiso
2328  C      0.38425   0.94126   0.37344   1.00000   0.048  Uiso
2329  C      0.29757   0.77333   0.40934   1.00000   0.048  Uiso
2330  C      0.98821   0.34352   0.41381   1.00000   0.048  Uiso
2331  C      0.72438   0.19490   0.44642   1.00000   0.048  Uiso
2332  C      0.88062   0.09880   0.47441   1.00000   0.048  Uiso
2333  C      0.67301   0.19909   0.47725   1.00000   0.048  Uiso
2334  C      0.07733   0.02504   0.04259   1.00000   0.048  Uiso
2335  C      0.39657   0.98646   0.10167   1.00000   0.048  Uiso
2336  C      0.97602   0.48467   0.11967   1.00000   0.048  Uiso
2337  C      0.11398   0.53093   0.12389   1.00000   0.048  Uiso
2338  C      0.92872   0.90397   0.12318   1.00000   0.048  Uiso
2339  C      0.95233   0.80639   0.15103   1.00000   0.048  Uiso
2340  C      0.41593   0.19404   0.21019   1.00000   0.048  Uiso
2341  C      0.08698   0.66501   0.27357   1.00000   0.048  Uiso
2342  C      0.45619   0.69910   0.31797   1.00000   0.048  Uiso
2343  C      0.30820   0.47422   0.33562   1.00000   0.048  Uiso
2344  C      0.86615   0.40702   0.35481   1.00000   0.048  Uiso
2345  C      0.85009   0.96859   0.44080   1.00000   0.048  Uiso
2346  C      0.63875   0.00271   0.01955   1.00000   0.048  Uiso
2347  C      0.99210   0.07754   0.04423   1.00000   0.048  Uiso
2348  C      0.64048   0.74163   0.11881   1.00000   0.048  Uiso
2349  C      0.86188   0.54616   0.12043   1.00000   0.048  Uiso
2350  C      0.79276   0.80348   0.13218   1.00000   0.048  Uiso
2351  C      0.04826   0.61001   0.15551   1.00000   0.048  Uiso
2352  C      0.12611   0.63737   0.15852   1.00000   0.048  Uiso
2353  C      0.18304   0.58536   0.15929   1.00000   0.048  Uiso
2354  C      0.87892   0.30485   0.33408   1.00000   0.048  Uiso
2355  C      0.92767   0.24445   0.49416   1.00000   0.048  Uiso
2356  C      0.66700   0.68943   0.10925   1.00000   0.048  Uiso
2357  C      0.26592   0.99672   0.11932   1.00000   0.048  Uiso
2358  C      0.12307   0.55179   0.13490   1.00000   0.048  Uiso
2359  C      0.11735   0.63808   0.18338   1.00000   0.048  Uiso
2360  C      0.88995   0.60132   0.20646   1.00000   0.048  Uiso
2361  C      0.65765   0.30013   0.30831   1.00000   0.048  Uiso
2362  C      0.04150   0.79622   0.34047   1.00000   0.048  Uiso
2363  C      0.04439   0.63779   0.37365   1.00000   0.048  Uiso
2364  C      0.44918   0.65892   0.39221   1.00000   0.048  Uiso
2365  C      0.15510   0.98340   0.01297   1.00000   0.048  Uiso
2366  C      0.12191   0.49761   0.04661   1.00000   0.048  Uiso
2367  C      0.75314   0.39313   0.15187   1.00000   0.048  Uiso
2368  C      0.88272   0.75818   0.15511   1.00000   0.048  Uiso
2369  C      0.49147   0.06709   0.16465   1.00000   0.048  Uiso
2370  C      0.86976   0.96357   0.19548   1.00000   0.048  Uiso
2371  C      0.27521   0.21913   0.20082   1.00000   0.048  Uiso
2372  C      0.25984   0.90499   0.23129   1.00000   0.048  Uiso
2373  C      0.06417   0.84072   0.28235   1.00000   0.048  Uiso
2374  C      0.28438   0.37670   0.34889   1.00000   0.048  Uiso
2375  C      0.04586   0.03448   0.35376   1.00000   0.048  Uiso
2376  C      0.14712   0.44918   0.35355   1.00000   0.048  Uiso
2377  C      0.98569   0.24131   0.40867   1.00000   0.048  Uiso
2378  C      0.20991   0.28908   0.41888   1.00000   0.048  Uiso
2379  C      0.38013   0.95857   0.82570   1.00000   0.048  Uiso
2380  C      0.94844   0.60552   0.07758   1.00000   0.048  Uiso
2381  C      0.08135   0.50686   0.13300   1.00000   0.048  Uiso
2382  C      0.18605   0.23235   0.18879   1.00000   0.048  Uiso
2383  C      0.47391   0.14907   0.22165   1.00000   0.048  Uiso
2384  C      0.63669   0.89838   0.23458   1.00000   0.048  Uiso
2385  C      0.16113   0.68084   0.29297   1.00000   0.048  Uiso
2386  C      0.49461   0.28557   0.30813   1.00000   0.048  Uiso
2387  C      0.56428   0.87072   0.33927   1.00000   0.048  Uiso
2388  C      0.48552   0.96337   0.39749   1.00000   0.048  Uiso
2389  C      0.31361   0.51915   0.46993   1.00000   0.048  Uiso
2390  C      0.18802   0.93122   0.08999   1.00000   0.048  Uiso
2391  C      0.57694   0.57596   0.10992   1.00000   0.048  Uiso
2392  C      0.86933   0.71485   0.11060   1.00000   0.048  Uiso
2393  C      0.01997   0.95440   0.15780   1.00000   0.048  Uiso
2394  C      0.34732   0.44163   0.23386   1.00000   0.048  Uiso
2395  C      0.30030   0.38103   0.25348   1.00000   0.048  Uiso
2396  C      0.34479   0.92145   0.30826   1.00000   0.048  Uiso
2397  C      0.73620   0.40615   0.32596   1.00000   0.048  Uiso
2398  C      0.54142   0.20001   0.45777   1.00000   0.048  Uiso
2399  C      0.57758   0.21083   0.48195   1.00000   0.048  Uiso
2400  C      0.45769   0.39569   0.01994   1.00000   0.048  Uiso
2401  C      0.71627   0.85349   0.04607   1.00000   0.048  Uiso
2402  C      0.76392   0.42835   0.15067   1.00000   0.048  Uiso
2403  C      0.88111   0.81257   0.17634   1.00000   0.048  Uiso
2404  C      0.62657   0.97562   0.31813   1.00000   0.048  Uiso
2405  C      0.04944   0.18193   0.33608   1.00000   0.048  Uiso
2406  C      0.58260   0.67864   0.37340   1.00000   0.048  Uiso
2407  C      0.51264   0.23433   0.38504   1.00000   0.048  Uiso
2408  C      0.31970   0.74115   0.38873   1.00000   0.048  Uiso
2409  C      0.52846   0.72233   0.38965   1.00000   0.048  Uiso
2410  C      0.44668   0.64131   0.44737   1.00000   0.048  Uiso
2411  C      0.13067   0.55104   0.45351   1.00000   0.048  Uiso
2412  C      0.62544   0.03734   0.45812   1.00000   0.048  Uiso
2413  C      0.65687   0.22266   0.46359   1.00000   0.048  Uiso
2414  C      0.40742   0.71182   0.49224   1.00000   0.048  Uiso
2415  C      0.44704   0.06033   0.02149   1.00000   0.048  Uiso
2416  C      0.62016   0.63834   0.02244   1.00000   0.048  Uiso
2417  C      0.09949   0.05012   0.07536   1.00000   0.048  Uiso
2418  C      0.02010   0.84845   0.09961   1.00000   0.048  Uiso
2419  C      0.45902   0.30791   0.11685   1.00000   0.048  Uiso
2420  C      0.36870   0.49662   0.12546   1.00000   0.048  Uiso
2421  C      0.86011   0.72628   0.13280   1.00000   0.048  Uiso
2422  C      0.44464   0.29750   0.14213   1.00000   0.048  Uiso
2423  C      0.70028   0.93318   0.17183   1.00000   0.048  Uiso
2424  C      0.01529   0.95342   0.18398   1.00000   0.048  Uiso
2425  C      0.65013   0.93874   0.23775   1.00000   0.048  Uiso
2426  C      0.35678   0.89273   0.23982   1.00000   0.048  Uiso
2427  C      0.44487   0.92660   0.30305   1.00000   0.048  Uiso
2428  C      0.31410   0.90575   0.34041   1.00000   0.048  Uiso
2429  C      0.54352   0.01160   0.36497   1.00000   0.048  Uiso
2430  C      0.65381   0.03034   0.39721   1.00000   0.048  Uiso
2431  C      0.43701   0.73582   0.42629   1.00000   0.048  Uiso
2432  C      0.83629   0.08940   0.48513   1.00000   0.048  Uiso
2433  C      0.14441   0.19484   0.99710   1.00000   0.048  Uiso
2434  C      0.27665   0.46395   0.99829   1.00000   0.048  Uiso
2435  C      0.22045   0.16225   0.02891   1.00000   0.048  Uiso
2436  C      0.27505   0.19897   0.02681   1.00000   0.048  Uiso
2437  C      0.81191   0.68075   0.04170   1.00000   0.048  Uiso
2438  C      0.93627   0.93823   0.06644   1.00000   0.048  Uiso
2439  C      0.87555   0.67839   0.10366   1.00000   0.048  Uiso
2440  C      0.01243   0.52687   0.11260   1.00000   0.048  Uiso
2441  C      0.54673   0.15962   0.14154   1.00000   0.048  Uiso
2442  C      0.91496   0.56803   0.14492   1.00000   0.048  Uiso
2443  C      0.37710   0.14236   0.15360   1.00000   0.048  Uiso
2444  C      0.63382   0.73037   0.17157   1.00000   0.048  Uiso
2445  C      0.50429   0.33298   0.17821   1.00000   0.048  Uiso
2446  C      0.25191   0.96330   0.29113   1.00000   0.048  Uiso
2447  C      0.34388   0.32352   0.31315   1.00000   0.048  Uiso
2448  C      0.01689   0.08105   0.38039   1.00000   0.048  Uiso
2449  C      0.09464   0.70530   0.44674   1.00000   0.048  Uiso
2450  C      0.79235   0.45454   0.03673   1.00000   0.048  Uiso
2451  C      0.09967   0.11171   0.05747   1.00000   0.048  Uiso
2452  C      0.33180   0.38412   0.08311   1.00000   0.048  Uiso
2453  C      0.95557   0.60810   0.16575   1.00000   0.048  Uiso
2454  C      0.42801   0.45811   0.29087   1.00000   0.048  Uiso
2455  C      0.04825   0.35730   0.45282   1.00000   0.048  Uiso
2456  C      0.49164   0.13987   0.47423   1.00000   0.048  Uiso
2457  C      0.47772   0.01602   0.01466   1.00000   0.048  Uiso
2458  C      0.14441   0.98550   0.14018   1.00000   0.048  Uiso
2459  C      0.34656   0.01825   0.16732   1.00000   0.048  Uiso
2460  C      0.50582   0.03078   0.17080   1.00000   0.048  Uiso
2461  C      0.51980   0.14974   0.18106   1.00000   0.048  Uiso
2462  C      0.27892   0.33943   0.35990   1.00000   0.048  Uiso
2463  C      0.08637   0.74872   0.37207   1.00000   0.048  Uiso
2464  C      0.18637   0.53250   0.40694   1.00000   0.048  Uiso
2465  C      0.47815   0.67854   0.45798   1.00000   0.048  Uiso
2466  C      0.89971   0.02524   0.46448   1.00000   0.048  Uiso
2467  C      0.21853   0.75986   0.47799   1.00000   0.048  Uiso
2468  C      0.01760   0.97531   0.04785   1.00000   0.048  Uiso
2469  C      0.70916   0.90542   0.05026   1.00000   0.048  Uiso
2470  C      0.27167   0.35314   0.07963   1.00000   0.048  Uiso
2471  C      0.08848   0.98726   0.08022   1.00000   0.048  Uiso
2472  C      0.09658   0.51216   0.08253   1.00000   0.048  Uiso
2473  C      0.96387   0.53718   0.12548   1.00000   0.048  Uiso
2474  C      0.14261   0.59718   0.17546   1.00000   0.048  Uiso
2475  C      0.58601   0.59858   0.22777   1.00000   0.048  Uiso
2476  C      0.23313   0.44373   0.29800   1.00000   0.048  Uiso
2477  C      0.49749   0.68842   0.33959   1.00000   0.048  Uiso
2478  C      0.06767   0.43453   0.35262   1.00000   0.048  Uiso
2479  C      0.13248   0.65965   0.38756   1.00000   0.048  Uiso
2480  C      0.50732   0.80767   0.39625   1.00000   0.048  Uiso
2481  C      0.42855   0.77105   0.42393   1.00000   0.048  Uiso
2482  C      0.15694   0.57702   0.48789   1.00000   0.048  Uiso
2483  C      0.87467   0.26499   0.25182   1.00000   0.048  Uiso
2484  C      0.38118   0.98390   0.30741   1.00000   0.048  Uiso
2485  C      0.46524   0.95194   0.37523   1.00000   0.048  Uiso
2486  C      0.13529   0.74408   0.39022   1.00000   0.048  Uiso
2487  C      0.26524   0.48390   0.40964   1.00000   0.048  Uiso
2488  C      0.86811   0.02464   0.40992   1.00000   0.048  Uiso
2489  C      0.12101   0.69940   0.48886   1.00000   0.048  Uiso
2490  C      0.15519   0.70839   0.48543   1.00000   0.048  Uiso
2491  C      0.41400   0.29915   0.13954   1.00000   0.048  Uiso
2492  C      0.83464   0.42533   0.20206   1.00000   0.048  Uiso
2493  C      0.85140   0.62985   0.20128   1.00000   0.048  Uiso
2494  C      0.26843   0.23445   0.29605   1.00000   0.048  Uiso
2495  C      0.26335   0.39566   0.30712   1.00000   0.048  Uiso
2496  C      0.34122   0.01057   0.30460   1.00000   0.048  Uiso
2497  C      0.84752   0.42667   0.32636   1.00000   0.048  Uiso
2498  C      0.13446   0.19641   0.34042   1.00000   0.048  Uiso
2499  C      0.50759   0.66602   0.34781   1.00000   0.048  Uiso
2500  C      0.86708   0.01044   0.43533   1.00000   0.048  Uiso
2501  C      0.84719   0.16502   0.63387   1.00000   0.048  Uiso
2502  C      0.59692   0.69269   0.05260   1.00000   0.048  Uiso
2503  C      0.26372   0.15874   0.10177   1.00000   0.048  Uiso
2504  C      0.01724   0.58086   0.17085   1.00000   0.048  Uiso
2505  C      0.36969   0.21447   0.18789   1.00000   0.048  Uiso
2506  C      0.21734   0.98496   0.21363   1.00000   0.048  Uiso
2507  C      0.24932   0.02005   0.26052   1.00000   0.048  Uiso
2508  C      0.27237   0.95319   0.27400   1.00000   0.048  Uiso
2509  C      0.86242   0.32739   0.31576   1.00000   0.048  Uiso
2510  C      0.27200   0.28292   0.34389   1.00000   0.048  Uiso
2511  C      0.05623   0.69359   0.42049   1.00000   0.048  Uiso
2512  C      0.04801   0.68368   0.44204   1.00000   0.048  Uiso
2513  C      0.08286   0.76639   0.44102   1.00000   0.048  Uiso
2514  C      0.19742   0.65141   0.44913   1.00000   0.048  Uiso
2515  C      0.12903   0.75490   0.47742   1.00000   0.048  Uiso
2516  C      0.06148   0.98888   0.01695   1.00000   0.048  Uiso
2517  C      0.88789   0.68426   0.07765   1.00000   0.048  Uiso
2518  C      0.63356   0.62645   0.11745   1.00000   0.048  Uiso
2519  C      0.30342   0.35564   0.15850   1.00000   0.048  Uiso
2520  C      0.63881   0.46845   0.16427   1.00000   0.048  Uiso
2521  C      0.81259   0.76506   0.18688   1.00000   0.048  Uiso
2522  C      0.92844   0.60925   0.24287   1.00000   0.048  Uiso
2523  C      0.58384   0.26371   0.40422   1.00000   0.048  Uiso
2524  C      0.39559   0.02069   0.08590   1.00000   0.048  Uiso
2525  C      0.99639   0.88139   0.10326   1.00000   0.048  Uiso
2526  C      0.14968   0.65478   0.26145   1.00000   0.048  Uiso
2527  C      0.20770   0.29482   0.45090   1.00000   0.048  Uiso
2528  C      0.31814   0.72355   0.48129   1.00000   0.048  Uiso
2529  C      0.42110   0.06909   0.01443   1.00000   0.048  Uiso
2530  C      0.28358   0.99168   0.02068   1.00000   0.048  Uiso
2531  C      0.60970   0.62237   0.02140   1.00000   0.048  Uiso
2532  C      0.47457   0.50293   0.04165   1.00000   0.048  Uiso
2533  C      0.97083   0.73288   0.18279   1.00000   0.048  Uiso
2534  C      0.63325   0.41396   0.24082   1.00000   0.048  Uiso
2535  C      0.47708   0.08471   0.26613   1.00000   0.048  Uiso
2536  C      0.08262   0.47940   0.29762   1.00000   0.048  Uiso
2537  C      0.46149   0.74072   0.38086   1.00000   0.048  Uiso
2538  C      0.05560   0.37539   0.39527   1.00000   0.048  Uiso
2539  C      0.04305   0.77490   0.42311   1.00000   0.048  Uiso
2540  C      0.88937   0.70355   0.06764   1.00000   0.048  Uiso
2541  C      0.88844   0.57632   0.10860   1.00000   0.048  Uiso
2542  C      0.09760   0.03024   0.11459   1.00000   0.048  Uiso
2543  C      0.36745   0.18558   0.18102   1.00000   0.048  Uiso
2544  C      0.05812   0.79148   0.31297   1.00000   0.048  Uiso
2545  C      0.86876   0.34297   0.32734   1.00000   0.048  Uiso
2546  C      0.40287   0.88364   0.33323   1.00000   0.048  Uiso
2547  C      0.24122   0.23619   0.33802   1.00000   0.048  Uiso
2548  C      0.31047   0.92287   0.39567   1.00000   0.048  Uiso
2549  C      0.43667   0.81680   0.40275   1.00000   0.048  Uiso
2550  C      0.32432   0.49203   0.40982   1.00000   0.048  Uiso
2551  C      0.50166   0.87314   0.00534   1.00000   0.048  Uiso
2552  C      0.20793   0.17829   0.01893   1.00000   0.048  Uiso
2553  C      0.92903   0.92296   0.08253   1.00000   0.048  Uiso
2554  C      0.83874   0.57999   0.12441   1.00000   0.048  Uiso
2555  C      0.74025   0.90574   0.13391   1.00000   0.048  Uiso
2556  C      0.24160   0.98666   0.22928   1.00000   0.048  Uiso
2557  C      0.59806   0.73963   0.24983   1.00000   0.048  Uiso
2558  C      0.47765   0.04931   0.40115   1.00000   0.048  Uiso
2559  C      0.33797   0.72098   0.40750   1.00000   0.048  Uiso
2560  C      0.25115   0.00519   0.14432   1.00000   0.048  Uiso
2561  C      0.18775   0.96440   0.18695   1.00000   0.048  Uiso
2562  C      0.07341   0.54606   0.20268   1.00000   0.048  Uiso
2563  C      0.62583   0.79713   0.20102   1.00000   0.048  Uiso
2564  C      0.31281   0.29973   0.24551   1.00000   0.048  Uiso
2565  C      0.08579   0.16389   0.39583   1.00000   0.048  Uiso
2566  C      0.21524   0.77184   0.45085   1.00000   0.048  Uiso
2567  C      0.95738   0.18468   0.46171   1.00000   0.048  Uiso
2568  C      0.19319   0.64966   0.48936   1.00000   0.048  Uiso
2569  C      0.15506   0.03676   0.00190   1.00000   0.048  Uiso
2570  C      0.10561   0.51745   0.21486   1.00000   0.048  Uiso
2571  C      0.19744   0.19194   0.28632   1.00000   0.048  Uiso
2572  C      0.81414   0.39797   0.31866   1.00000   0.048  Uiso
2573  C      0.22893   0.98392   0.33873   1.00000   0.048  Uiso
2574  C      0.88572   0.34806   0.34888   1.00000   0.048  Uiso
2575  C      0.78715   0.68457   0.03380   1.00000   0.048  Uiso
2576  C      0.19792   0.03133   0.06326   1.00000   0.048  Uiso
2577  C      0.08054   0.03077   0.06912   1.00000   0.048  Uiso
2578  C      0.06938   0.02101   0.09226   1.00000   0.048  Uiso
2579  C      0.11689   0.15525   0.13329   1.00000   0.048  Uiso
2580  C      0.88845   0.46873   0.16436   1.00000   0.048  Uiso
2581  C      0.58871   0.70017   0.27796   1.00000   0.048  Uiso
2582  C      0.33565   0.81052   0.40590   1.00000   0.048  Uiso
2583  C      0.02930   0.31318   0.42052   1.00000   0.048  Uiso
2584  C      0.50848   0.79827   0.42027   1.00000   0.048  Uiso
2585  C      0.83080   0.64467   0.02989   1.00000   0.048  Uiso
2586  C      0.66691   0.74562   0.11991   1.00000   0.048  Uiso
2587  C      0.85123   0.71397   0.15259   1.00000   0.048  Uiso
2588  C      0.94954   0.85769   0.19278   1.00000   0.048  Uiso
2589  C      0.50606   0.31077   0.22999   1.00000   0.048  Uiso
2590  C      0.27790   0.46757   0.29876   1.00000   0.048  Uiso
2591  C      0.28901   0.39207   0.32706   1.00000   0.048  Uiso
2592  C      0.30271   0.27673   0.33419   1.00000   0.048  Uiso
2593  C      0.12438   0.60292   0.33689   1.00000   0.048  Uiso
2594  C      0.41565   0.87306   0.36306   1.00000   0.048  Uiso
2595  C      0.45629   0.60719   0.37401   1.00000   0.048  Uiso
2596  C      0.13649   0.54593   0.47770   1.00000   0.048  Uiso
2597  C      0.63619   0.00076   0.63042   1.00000   0.048  Uiso
2598  C      0.63074   0.71354   0.03121   1.00000   0.048  Uiso
2599  C      0.60419   0.61103   0.04842   1.00000   0.048  Uiso
2600  C      0.36382   0.22951   0.11611   1.00000   0.048  Uiso
2601  C      0.90300   0.69400   0.21083   1.00000   0.048  Uiso
2602  C      0.04136   0.62585   0.24312   1.00000   0.048  Uiso
2603  C      0.29670   0.44267   0.31996   1.00000   0.048  Uiso
2604  C      0.81094   0.00479   0.33148   1.00000   0.048  Uiso
2605  C      0.43458   0.78762   0.36996   1.00000   0.048  Uiso
2606  C      0.57935   0.27297   0.37397   1.00000   0.048  Uiso
2607  C      0.48677   0.01160   0.03183   1.00000   0.048  Uiso
2608  C      0.36659   0.50410   0.04302   1.00000   0.048  Uiso
2609  C      0.67671   0.76135   0.09638   1.00000   0.048  Uiso
2610  C      0.03200   0.54598   0.12036   1.00000   0.048  Uiso
2611  C      0.38802   0.18475   0.15936   1.00000   0.048  Uiso
2612  C      0.38579   0.16209   0.19211   1.00000   0.048  Uiso
2613  C      0.93707   0.41274   0.26512   1.00000   0.048  Uiso
2614  C      0.03749   0.69195   0.39383   1.00000   0.048  Uiso
2615  C      0.27754   0.78350   0.40569   1.00000   0.048  Uiso
2616  C      0.95007   0.36115   0.42406   1.00000   0.048  Uiso
2617  C      0.00395   0.34532   0.43902   1.00000   0.048  Uiso
2618  C      0.12863   0.52392   0.48643   1.00000   0.048  Uiso
2619  C      0.42704   0.44432   0.06966   1.00000   0.048  Uiso
2620  C      0.02732   0.04297   0.11552   1.00000   0.048  Uiso
2621  C      0.39890   0.33791   0.13089   1.00000   0.048  Uiso
2622  C      0.78876   0.42698   0.13049   1.00000   0.048  Uiso
2623  C      0.97204   0.99629   0.13153   1.00000   0.048  Uiso
2624  C      0.68140   0.65756   0.20739   1.00000   0.048  Uiso
2625  C      0.43079   0.47524   0.36261   1.00000   0.048  Uiso
2626  C      0.48951   0.67504   0.40025   1.00000   0.048  Uiso
2627  C      0.02386   0.51046   0.85434   1.00000   0.048  Uiso
2628  C      0.34605   0.46850   0.06075   1.00000   0.048  Uiso
2629  C      0.43779   0.47456   0.06431   1.00000   0.048  Uiso
2630  C      0.99901   0.00929   0.08221   1.00000   0.048  Uiso
2631  C      0.79066   0.69671   0.10483   1.00000   0.048  Uiso
2632  C      0.74013   0.74944   0.11797   1.00000   0.048  Uiso
2633  C      0.82157   0.62964   0.13007   1.00000   0.048  Uiso
2634  C      0.04540   0.59109   0.16837   1.00000   0.048  Uiso
2635  C      0.05756   0.99993   0.16916   1.00000   0.048  Uiso
2636  C      0.49424   0.05071   0.17918   1.00000   0.048  Uiso
2637  C      0.59379   0.87549   0.23619   1.00000   0.048  Uiso
2638  C      0.36529   0.91282   0.26669   1.00000   0.048  Uiso
2639  C      0.55335   0.20544   0.48131   1.00000   0.048  Uiso
2640  C      0.46143   0.70611   0.49656   1.00000   0.048  Uiso
2641  C      0.56755   0.19026   0.05549   1.00000   0.048  Uiso
2642  C      0.59619   0.48893   0.10817   1.00000   0.048  Uiso
2643  C      0.80478   0.79157   0.12063   1.00000   0.048  Uiso
2644  C      0.87643   0.45416   0.12449   1.00000   0.048  Uiso
2645  C      0.26418   0.02494   0.15212   1.00000   0.048  Uiso
2646  C      0.75773   0.73901   0.16280   1.00000   0.048  Uiso
2647  C      0.32292   0.34687   0.18008   1.00000   0.048  Uiso
2648  C      0.17094   0.55430   0.18647   1.00000   0.048  Uiso
2649  C      0.59335   0.70422   0.22378   1.00000   0.048  Uiso
2650  C      0.60905   0.84027   0.22108   1.00000   0.048  Uiso
2651  C      0.13156   0.93053   0.25700   1.00000   0.048  Uiso
2652  C      0.88973   0.26415   0.27843   1.00000   0.048  Uiso
2653  C      0.35166   0.77547   0.29773   1.00000   0.048  Uiso
2654  C      0.82987   0.39357   0.29943   1.00000   0.048  Uiso
2655  C      0.26080   0.98282   0.30541   1.00000   0.048  Uiso
2656  C      0.79116   0.96527   0.41345   1.00000   0.048  Uiso
2657  C      0.40428   0.46881   0.00624   1.00000   0.048  Uiso
2658  C      0.90566   0.49674   0.06493   1.00000   0.048  Uiso
2659  C      0.47364   0.01010   0.08757   1.00000   0.048  Uiso
2660  C      0.69694   0.69500   0.11492   1.00000   0.048  Uiso
2661  C      0.16707   0.97761   0.18486   1.00000   0.048  Uiso
2662  C      0.96103   0.77125   0.26240   1.00000   0.048  Uiso
2663  C      0.34730   0.97054   0.39230   1.00000   0.048  Uiso
2664  C      0.50521   0.23062   0.41600   1.00000   0.048  Uiso
2665  C      0.42860   0.81471   0.42388   1.00000   0.048  Uiso
2666  C      0.80216   0.97852   0.43953   1.00000   0.048  Uiso
2667  C      0.15472   0.62635   0.44830   1.00000   0.048  Uiso
2668  C      0.78601   0.21919   0.46399   1.00000   0.048  Uiso
2669  C      0.68963   0.46042   0.06264   1.00000   0.048  Uiso
2670  C      0.88429   0.57413   0.07608   1.00000   0.048  Uiso
2671  C      0.73536   0.58339   0.17338   1.00000   0.048  Uiso
2672  C      0.89536   0.73331   0.22114   1.00000   0.048  Uiso
2673  C      0.36787   0.50912   0.39220   1.00000   0.048  Uiso
2674  C      0.47143   0.66260   0.38561   1.00000   0.048  Uiso
2675  C      0.24510   0.76621   0.49470   1.00000   0.048  Uiso
2676  C      0.47146   0.14416   0.49428   1.00000   0.048  Uiso
2677  C      0.59822   0.87029   0.21719   1.00000   0.048  Uiso
2678  C      0.61411   0.94583   0.27872   1.00000   0.048  Uiso
2679  C      0.03062   0.47523   0.31707   1.00000   0.048  Uiso
2680  C      0.38800   0.79766   0.34456   1.00000   0.048  Uiso
2681  C      0.45048   0.69782   0.35338   1.00000   0.048  Uiso
2682  C      0.25218   0.94881   0.36599   1.00000   0.048  Uiso
2683  C      0.07806   0.28364   0.38454   1.00000   0.048  Uiso
2684  C      0.05319   0.19933   0.41674   1.00000   0.048  Uiso
2685  C      0.80418   0.25778   0.44469   1.00000   0.048  Uiso
2686  C      0.98540   0.28537   0.45201   1.00000   0.048  Uiso
2687  C      0.86053   0.09158   0.46623   1.00000   0.048  Uiso
2688  C      0.19281   0.67185   0.49886   1.00000   0.048  Uiso
2689  C      0.41774   0.50450   0.01276   1.00000   0.048  Uiso
2690  C      0.46679   0.51859   0.06277   1.00000   0.048  Uiso
2691  C      0.33276   0.37223   0.10097   1.00000   0.048  Uiso
2692  C      0.78517   0.77508   0.11119   1.00000   0.048  Uiso
2693  C      0.76361   0.63384   0.11600   1.00000   0.048  Uiso
2694  C      0.16839   0.61624   0.14202   1.00000   0.048  Uiso
2695  C      0.35398   0.89243   0.14921   1.00000   0.048  Uiso
2696  C      0.60335   0.66585   0.30464   1.00000   0.048  Uiso
2697  C      0.08800   0.61429   0.36764   1.00000   0.048  Uiso
2698  C      0.29914   0.97278   0.37382   1.00000   0.048  Uiso
2699  C      0.65115   0.64321   0.07517   1.00000   0.048  Uiso
2700  C      0.81143   0.63383   0.15633   1.00000   0.048  Uiso
2701  C      0.86319   0.66953   0.19607   1.00000   0.048  Uiso
2702  C      0.81838   0.62732   0.24900   1.00000   0.048  Uiso
2703  C      0.18499   0.91766   0.34959   1.00000   0.048  Uiso
2704  C      0.17115   0.49799   0.40560   1.00000   0.048  Uiso
2705  C      0.41716   0.78724   0.41826   1.00000   0.048  Uiso
2706  C      0.41755   0.93473   0.41796   1.00000   0.048  Uiso
2707  C      0.97219   0.23074   0.42616   1.00000   0.048  Uiso
2708  C      0.86200   0.16828   0.49522   1.00000   0.048  Uiso
2709  C      0.38373   0.05704   0.04840   1.00000   0.048  Uiso
2710  C      0.80661   0.57839   0.15987   1.00000   0.048  Uiso
2711  C      0.19953   0.00387   0.20501   1.00000   0.048  Uiso
2712  C      0.35277   0.85939   0.23568   1.00000   0.048  Uiso
2713  C      0.06198   0.18978   0.30545   1.00000   0.048  Uiso
2714  C      0.47770   0.08659   0.31944   1.00000   0.048  Uiso
2715  C      0.36033   0.98832   0.32799   1.00000   0.048  Uiso
2716  C      0.15996   0.80451   0.42292   1.00000   0.048  Uiso
2717  C      0.83413   0.98464   0.43734   1.00000   0.048  Uiso
2718  C      0.01963   0.95818   0.02803   1.00000   0.048  Uiso
2719  C      0.29239   0.46086   0.31731   1.00000   0.048  Uiso
2720  C      0.90801   0.44017   0.35216   1.00000   0.048  Uiso
2721  C      0.05538   0.78850   0.42386   1.00000   0.048  Uiso
2722  C      0.40457   0.00965   0.03258   1.00000   0.048  Uiso
2723  C      0.52048   0.48038   0.05494   1.00000   0.048  Uiso
2724  C      0.14137   0.08028   0.11300   1.00000   0.048  Uiso
2725  C      0.62672   0.58810   0.11786   1.00000   0.048  Uiso
2726  C      0.97123   0.90948   0.16458   1.00000   0.048  Uiso
2727  C      0.65523   0.64249   0.20275   1.00000   0.048  Uiso
2728  C      0.84285   0.74552   0.22536   1.00000   0.048  Uiso
2729  C      0.41568   0.20762   0.26742   1.00000   0.048  Uiso
2730  C      0.03320   0.89282   0.28565   1.00000   0.048  Uiso
2731  C      0.34967   0.82534   0.33802   1.00000   0.048  Uiso
2732  C      0.87755   0.98355   0.35579   1.00000   0.048  Uiso
2733  C      0.05988   0.27733   0.40845   1.00000   0.048  Uiso
2734  C      0.13351   0.44793   0.40941   1.00000   0.048  Uiso
2735  C      0.53992   0.75915   0.41525   1.00000   0.048  Uiso
2736  C      0.37691   0.37192   0.05484   1.00000   0.048  Uiso
2737  C      0.73900   0.84620   0.09643   1.00000   0.048  Uiso
2738  C      0.73638   0.57808   0.10187   1.00000   0.048  Uiso
2739  C      0.47962   0.36810   0.13357   1.00000   0.048  Uiso
2740  C      0.77975   0.76281   0.13456   1.00000   0.048  Uiso
2741  C      0.85348   0.90351   0.20048   1.00000   0.048  Uiso
2742  C      0.09047   0.90177   0.28487   1.00000   0.048  Uiso
2743  C      0.03923   0.64716   0.32803   1.00000   0.048  Uiso
2744  C      0.12041   0.90255   0.32465   1.00000   0.048  Uiso
2745  C      0.31571   0.00899   0.33100   1.00000   0.048  Uiso
2746  C      0.07018   0.12788   0.42100   1.00000   0.048  Uiso
2747  C      0.77001   0.69189   0.05786   1.00000   0.048  Uiso
2748  C      0.63798   0.84734   0.17517   1.00000   0.048  Uiso
2749  C      0.67249   0.88348   0.19387   1.00000   0.048  Uiso
2750  C      0.65159   0.70334   0.21719   1.00000   0.048  Uiso
2751  C      0.46586   0.46499   0.22139   1.00000   0.048  Uiso
2752  C      0.13237   0.55906   0.27017   1.00000   0.048  Uiso
2753  C      0.73913   0.95362   0.28759   1.00000   0.048  Uiso
2754  C      0.17366   0.15290   0.29785   1.00000   0.048  Uiso
2755  C      0.31964   0.22352   0.30022   1.00000   0.048  Uiso
2756  C      0.28961   0.26830   0.41777   1.00000   0.048  Uiso
2757  C      0.32384   0.76446   0.46513   1.00000   0.048  Uiso
2758  C      0.95487   0.28495   0.48792   1.00000   0.048  Uiso
2759  C      0.36836   0.16423   0.06087   1.00000   0.048  Uiso
2760  C      0.77882   0.64901   0.10961   1.00000   0.048  Uiso
2761  C      0.88518   0.47050   0.13988   1.00000   0.048  Uiso
2762  C      0.50511   0.07294   0.18083   1.00000   0.048  Uiso
2763  C      0.07030   0.93656   0.22810   1.00000   0.048  Uiso
2764  C      0.07657   0.65967   0.30183   1.00000   0.048  Uiso
2765  C      0.22511   0.00931   0.30509   1.00000   0.048  Uiso
2766  C      0.17173   0.85339   0.38231   1.00000   0.048  Uiso
2767  C      0.69905   0.97999   0.39660   1.00000   0.048  Uiso
2768  C      0.87943   0.18523   0.48720   1.00000   0.048  Uiso
2769  C      0.67364   0.46291   0.16937   1.00000   0.048  Uiso
2770  C      0.03631   0.02139   0.19569   1.00000   0.048  Uiso
2771  C      0.19287   0.16608   0.21026   1.00000   0.048  Uiso
2772  C      0.09673   0.09728   0.29238   1.00000   0.048  Uiso
2773  C      0.63377   0.36148   0.29698   1.00000   0.048  Uiso
2774  C      0.01183   0.63537   0.31818   1.00000   0.048  Uiso
2775  C      0.79887   0.43551   0.31741   1.00000   0.048  Uiso
2776  C      0.20004   0.45901   0.34983   1.00000   0.048  Uiso
2777  C      0.46423   0.59312   0.38719   1.00000   0.048  Uiso
2778  C      0.00836   0.17596   0.43254   1.00000   0.048  Uiso
2779  C      0.98654   0.11160   0.45412   1.00000   0.048  Uiso
2780  C      0.42769   0.50240   0.11160   1.00000   0.048  Uiso
2781  C      0.18077   0.64356   0.15915   1.00000   0.048  Uiso
2782  C      0.88472   0.52484   0.16585   1.00000   0.048  Uiso
2783  C      0.98630   0.48114   0.20594   1.00000   0.048  Uiso
2784  C      0.08952   0.61101   0.28661   1.00000   0.048  Uiso
2785  C      0.06932   0.11347   0.33449   1.00000   0.048  Uiso
2786  C      0.71199   0.33726   0.36171   1.00000   0.048  Uiso
2787  C      0.46433   0.55887   0.43162   1.00000   0.048  Uiso
2788  C      0.40537   0.40004   0.00121   1.00000   0.048  Uiso
2789  C      0.62021   0.93557   0.00717   1.00000   0.048  Uiso
2790  C      0.90122   0.54204   0.00831   1.00000   0.048  Uiso
2791  C      0.00963   0.51275   0.02670   1.00000   0.048  Uiso
2792  C      0.40095   0.50110   0.03177   1.00000   0.048  Uiso
2793  C      0.97103   0.47476   0.06493   1.00000   0.048  Uiso
2794  C      0.33811   0.41333   0.09565   1.00000   0.048  Uiso
2795  C      0.24796   0.14010   0.11708   1.00000   0.048  Uiso
2796  C      0.15821   0.63458   0.15520   1.00000   0.048  Uiso
2797  C      0.64578   0.63198   0.18279   1.00000   0.048  Uiso
2798  C      0.44973   0.26437   0.25588   1.00000   0.048  Uiso
2799  C      0.53017   0.01300   0.28339   1.00000   0.048  Uiso
2800  C      0.34855   0.42836   0.32729   1.00000   0.048  Uiso
2801  C      0.93957   0.45654   0.32348   1.00000   0.048  Uiso
2802  C      0.72738   0.94457   0.38265   1.00000   0.048  Uiso
2803  C      0.51453   0.01732   0.40822   1.00000   0.048  Uiso
2804  C      0.00965   0.32731   0.45805   1.00000   0.048  Uiso
2805  C      0.66247   0.91529   0.00779   1.00000   0.048  Uiso
2806  C      0.39315   0.50978   0.04390   1.00000   0.048  Uiso
2807  C      0.68162   0.73604   0.12579   1.00000   0.048  Uiso
2808  C      0.38575   0.15680   0.16744   1.00000   0.048  Uiso
2809  C      0.29321   0.20665   0.18650   1.00000   0.048  Uiso
2810  C      0.49755   0.40869   0.19858   1.00000   0.048  Uiso
2811  C      0.51410   0.53880   0.20595   1.00000   0.048  Uiso
2812  C      0.77022   0.90376   0.22454   1.00000   0.048  Uiso
2813  C      0.39169   0.04033   0.23631   1.00000   0.048  Uiso
2814  C      0.04100   0.90686   0.24015   1.00000   0.048  Uiso
2815  C      0.39379   0.05636   0.96951   1.00000   0.048  Uiso
2816  C      0.77263   0.71219   0.06533   1.00000   0.048  Uiso
2817  C      0.22256   0.08480   0.06862   1.00000   0.048  Uiso
2818  C      0.39127   0.41318   0.06871   1.00000   0.048  Uiso
2819  C      0.43750   0.75086   0.13302   1.00000   0.048  Uiso
2820  C      0.07643   0.00590   0.16184   1.00000   0.048  Uiso
2821  C      0.25359   0.03140   0.18216   1.00000   0.048  Uiso
2822  C      0.31738   0.04110   0.20739   1.00000   0.048  Uiso
2823  C      0.94864   0.64761   0.22453   1.00000   0.048  Uiso
2824  C      0.56568   0.42900   0.23164   1.00000   0.048  Uiso
2825  C      0.05184   0.02614   0.24719   1.00000   0.048  Uiso
2826  C      0.24936   0.20058   0.26673   1.00000   0.048  Uiso
2827  C      0.60649   0.58183   0.27861   1.00000   0.048  Uiso
2828  C      0.35063   0.79571   0.30350   1.00000   0.048  Uiso
2829  C      0.67950   0.39314   0.33451   1.00000   0.048  Uiso
2830  C      0.78045   0.35286   0.33840   1.00000   0.048  Uiso
2831  C      0.95568   0.39131   0.38438   1.00000   0.048  Uiso
2832  C      0.63571   0.19439   0.38849   1.00000   0.048  Uiso
2833  C      0.74994   0.33578   0.39658   1.00000   0.048  Uiso
2834  C      0.37717   0.75135   0.42399   1.00000   0.048  Uiso
2835  C      0.03149   0.35638   0.43245   1.00000   0.048  Uiso
2836  C      0.02935   0.70414   0.49209   1.00000   0.048  Uiso
2837  C      0.97489   0.97992   0.01431   1.00000   0.048  Uiso
2838  C      0.73565   0.85219   0.07508   1.00000   0.048  Uiso
2839  C      0.16348   0.59757   0.16210   1.00000   0.048  Uiso
2840  C      0.44191   0.05322   0.23239   1.00000   0.048  Uiso
2841  C      0.05837   0.96510   0.25797   1.00000   0.048  Uiso
2842  C      0.13608   0.94341   0.27041   1.00000   0.048  Uiso
2843  C      0.10176   0.94413   0.31879   1.00000   0.048  Uiso
2844  C      0.51793   0.69636   0.31689   1.00000   0.048  Uiso
2845  C      0.98556   0.66989   0.31840   1.00000   0.048  Uiso
2846  C      0.60234   0.02620   0.36606   1.00000   0.048  Uiso
2847  C      0.57234   0.27415   0.42469   1.00000   0.048  Uiso
2848  C      0.45631   0.49991   0.49364   1.00000   0.048  Uiso
2849  C      0.33283   0.43718   0.01575   1.00000   0.048  Uiso
2850  C      0.86124   0.56726   0.11738   1.00000   0.048  Uiso
2851  C      0.90920   0.48809   0.11466   1.00000   0.048  Uiso
2852  C      0.31869   0.05674   0.12265   1.00000   0.048  Uiso
2853  C      0.71739   0.70982   0.16428   1.00000   0.048  Uiso
2854  C      0.13547   0.52295   0.17500   1.00000   0.048  Uiso
2855  C      0.17599   0.20804   0.20864   1.00000   0.048  Uiso
2856  C      0.53400   0.09507   0.21011   1.00000   0.048  Uiso
2857  C      0.84805   0.92388   0.25149   1.00000   0.048  Uiso
2858  C      0.43128   0.43746   0.29686   1.00000   0.048  Uiso
2859  C      0.57669   0.32726   0.33823   1.00000   0.048  Uiso
2860  C      0.53585   0.57916   0.37539   1.00000   0.048  Uiso
2861  C      0.02087   0.36707   0.42527   1.00000   0.048  Uiso
2862  C      0.38720   0.43515   0.01409   1.00000   0.048  Uiso
2863  C      0.85461   0.24975   0.06417   1.00000   0.048  Uiso
2864  C      0.72200   0.77155   0.15849   1.00000   0.048  Uiso
2865  C      0.10168   0.02210   0.17438   1.00000   0.048  Uiso
2866  C      0.82414   0.45958   0.17245   1.00000   0.048  Uiso
2867  C      0.12477   0.57028   0.21695   1.00000   0.048  Uiso
2868  C      0.35243   0.36795   0.26441   1.00000   0.048  Uiso
2869  C      0.47975   0.48845   0.33516   1.00000   0.048  Uiso
2870  C      0.11995   0.48620   0.34222   1.00000   0.048  Uiso
2871  C      0.52143   0.63221   0.38866   1.00000   0.048  Uiso
2872  C      0.71178   0.29052   0.39496   1.00000   0.048  Uiso
2873  C      0.21290   0.61632   0.40426   1.00000   0.048  Uiso
2874  C      0.14498   0.34846   0.43886   1.00000   0.048  Uiso
2875  C      0.83209   0.27701   0.45641   1.00000   0.048  Uiso
2876  C      0.93229   0.11499   0.46358   1.00000   0.048  Uiso
2877  C      0.44255   0.51550   0.48003   1.00000   0.048  Uiso
2878  C      0.90154   0.18586   0.47716   1.00000   0.048  Uiso
2879  C      0.12422   0.64066   0.11591   1.00000   0.048  Uiso
2880  C      0.35363   0.40963   0.11863   1.00000   0.048  Uiso
2881  C      0.36872   0.06724   0.16075   1.00000   0.048  Uiso
2882  C      0.96502   0.93488   0.15764   1.00000   0.048  Uiso
2883  C      0.63924   0.49095   0.16937   1.00000   0.048  Uiso
2884  C      0.36080   0.41541   0.27596   1.00000   0.048  Uiso
2885  C      0.11899   0.93950   0.28420   1.00000   0.048  Uiso
2886  C      0.42276   0.24621   0.28624   1.00000   0.048  Uiso
2887  C      0.61870   0.34714   0.28182   1.00000   0.048  Uiso
2888  C      0.58684   0.01577   0.33934   1.00000   0.048  Uiso
2889  C      0.51326   0.90101   0.36948   1.00000   0.048  Uiso
2890  C      0.22949   0.88266   0.38061   1.00000   0.048  Uiso
2891  C      0.57919   0.99760   0.38443   1.00000   0.048  Uiso
2892  C      0.83039   0.36067   0.38863   1.00000   0.048  Uiso
2893  C      0.94950   0.41722   0.43156   1.00000   0.048  Uiso
2894  C      0.35597   0.73939   0.43613   1.00000   0.048  Uiso
2895  C      0.35798   0.47831   0.01914   1.00000   0.048  Uiso
2896  C      0.92547   0.54225   0.02912   1.00000   0.048  Uiso
2897  C      0.64654   0.64836   0.04895   1.00000   0.048  Uiso
2898  C      0.16675   0.09103   0.06754   1.00000   0.048  Uiso
2899  C      0.32876   0.17225   0.07459   1.00000   0.048  Uiso
2900  C      0.60934   0.52701   0.11985   1.00000   0.048  Uiso
2901  C      0.19979   0.54555   0.18004   1.00000   0.048  Uiso
2902  C      0.87816   0.82262   0.20588   1.00000   0.048  Uiso
2903  C      0.81984   0.84148   0.24320   1.00000   0.048  Uiso
2904  C      0.59625   0.77601   0.27762   1.00000   0.048  Uiso
2905  C      0.98743   0.64804   0.30042   1.00000   0.048  Uiso
2906  C      0.61811   0.37385   0.31684   1.00000   0.048  Uiso
2907  C      0.20514   0.44249   0.34988   1.00000   0.048  Uiso
2908  C      0.86077   0.99990   0.34732   1.00000   0.048  Uiso
2909  C      0.19235   0.83541   0.41856   1.00000   0.048  Uiso
2910  C      0.99430   0.82793   0.45856   1.00000   0.048  Uiso
2911  C      0.95518   0.38814   0.03705   1.00000   0.048  Uiso
2912  C      0.57916   0.55729   0.04743   1.00000   0.048  Uiso
2913  C      0.60452   0.64211   0.06571   1.00000   0.048  Uiso
2914  C      0.17814   0.03896   0.08686   1.00000   0.048  Uiso
2915  C      0.65357   0.14073   0.08922   1.00000   0.048  Uiso
2916  C      0.35413   0.13760   0.09749   1.00000   0.048  Uiso
2917  C      0.14584   0.57648   0.13104   1.00000   0.048  Uiso
2918  C      0.49015   0.40912   0.14007   1.00000   0.048  Uiso
2919  C      0.17895   0.15580   0.21931   1.00000   0.048  Uiso
2920  C      0.44337   0.14372   0.26494   1.00000   0.048  Uiso
2921  C      0.56392   0.74006   0.32857   1.00000   0.048  Uiso
2922  C      0.14435   0.55999   0.33246   1.00000   0.048  Uiso
2923  C      0.91192   0.72390   0.36780   1.00000   0.048  Uiso
2924  C      0.65734   0.27789   0.39043   1.00000   0.048  Uiso
2925  C      0.60614   0.39388   0.39557   1.00000   0.048  Uiso
2926  C      0.99896   0.72960   0.43059   1.00000   0.048  Uiso
2927  C      0.47015   0.58907   0.46594   1.00000   0.048  Uiso
2928  C      0.12290   0.63132   0.49364   1.00000   0.048  Uiso
2929  C      0.73524   0.54006   0.00890   1.00000   0.048  Uiso
2930  C      0.44274   0.03997   0.02720   1.00000   0.048  Uiso
2931  C      0.70096   0.22290   0.06841   1.00000   0.048  Uiso
2932  C      0.19143   0.89857   0.11324   1.00000   0.048  Uiso
2933  C      0.60359   0.53644   0.17363   1.00000   0.048  Uiso
2934  C      0.33423   0.18463   0.20369   1.00000   0.048  Uiso
2935  C      0.08788   0.61687   0.23339   1.00000   0.048  Uiso
2936  C      0.72137   0.22808   0.27114   1.00000   0.048  Uiso
2937  C      0.86663   0.98117   0.29608   1.00000   0.048  Uiso
2938  C      0.58414   0.72785   0.34302   1.00000   0.048  Uiso
2939  C      0.08617   0.87584   0.35308   1.00000   0.048  Uiso
2940  C      0.48530   0.65698   0.35593   1.00000   0.048  Uiso
2941  C      0.23834   0.42239   0.39513   1.00000   0.048  Uiso
2942  C      0.99368   0.64570   0.39608   1.00000   0.048  Uiso
2943  C      0.05371   0.81132   0.41623   1.00000   0.048  Uiso
2944  C      0.49466   0.62394   0.43814   1.00000   0.048  Uiso
2945  C      0.65300   0.30951   0.01954   1.00000   0.048  Uiso
2946  C      0.97266   0.50150   0.02345   1.00000   0.048  Uiso
2947  C      0.66544   0.47958   0.09075   1.00000   0.048  Uiso
2948  C      0.38354   0.35255   0.11279   1.00000   0.048  Uiso
2949  C      0.16013   0.11545   0.12403   1.00000   0.048  Uiso
2950  C      0.78649   0.16439   0.20061   1.00000   0.048  Uiso
2951  C      0.37658   0.29106   0.29622   1.00000   0.048  Uiso
2952  C      0.73477   0.97807   0.33358   1.00000   0.048  Uiso
2953  C      0.90868   0.39337   0.40822   1.00000   0.048  Uiso
2954  C      0.72424   0.30656   0.44505   1.00000   0.048  Uiso
2955  C      0.88030   0.33789   0.45443   1.00000   0.048  Uiso
2956  C      0.36480   0.16198   0.02249   1.00000   0.048  Uiso
2957  C      0.14432   0.63336   0.11528   1.00000   0.048  Uiso
2958  C      0.72687   0.78484   0.16617   1.00000   0.048  Uiso
2959  C      0.58872   0.51622   0.21679   1.00000   0.048  Uiso
2960  C      0.17455   0.04888   0.23667   1.00000   0.048  Uiso
2961  C      0.26775   0.66790   0.23899   1.00000   0.048  Uiso
2962  C      0.73514   0.84137   0.23704   1.00000   0.048  Uiso
2963  C      0.07516   0.49494   0.24953   1.00000   0.048  Uiso
2964  C      0.51551   0.55343   0.33906   1.00000   0.048  Uiso
2965  C      0.60866   0.60685   0.33879   1.00000   0.048  Uiso
2966  C      0.56899   0.00678   0.36327   1.00000   0.048  Uiso
2967  C      0.56840   0.83057   0.35778   1.00000   0.048  Uiso
2968  C      0.05670   0.84662   0.37117   1.00000   0.048  Uiso
2969  C      0.63456   0.99506   0.38682   1.00000   0.048  Uiso
2970  C      0.11649   0.84201   0.42713   1.00000   0.048  Uiso
2971  C      0.53279   0.01284   0.43704   1.00000   0.048  Uiso
2972  C      0.52638   0.64429   0.48076   1.00000   0.048  Uiso
2973  C      0.34075   0.03613   0.03362   1.00000   0.048  Uiso
2974  C      0.74763   0.47787   0.05911   1.00000   0.048  Uiso
2975  C      0.50262   0.85700   0.17267   1.00000   0.048  Uiso
2976  C      0.32487   0.15886   0.23707   1.00000   0.048  Uiso
2977  C      0.65371   0.64779   0.28300   1.00000   0.048  Uiso
2978  C      0.90487   0.39758   0.29881   1.00000   0.048  Uiso
2979  C      0.98696   0.72449   0.33371   1.00000   0.048  Uiso
2980  C      0.63047   0.32029   0.34755   1.00000   0.048  Uiso
2981  C      0.16197   0.93287   0.35476   1.00000   0.048  Uiso
2982  C      0.49529   0.51508   0.37362   1.00000   0.048  Uiso
2983  C      0.03449   0.29570   0.46131   1.00000   0.048  Uiso
2984  C      0.87751   0.01804   0.46416   1.00000   0.048  Uiso
2985  C      0.77275   0.20281   0.47916   1.00000   0.048  Uiso
2986  C      0.94205   0.15114   0.49113   1.00000   0.048  Uiso
2987  C      0.47899   0.73803   0.00960   1.00000   0.048  Uiso
2988  C      0.60605   0.51568   0.01943   1.00000   0.048  Uiso
2989  C      0.30050   0.13321   0.06992   1.00000   0.048  Uiso
2990  C      0.77174   0.47896   0.06636   1.00000   0.048  Uiso
2991  C      0.83395   0.21550   0.09876   1.00000   0.048  Uiso
2992  C      0.10114   0.48799   0.10771   1.00000   0.048  Uiso
2993  C      0.40416   0.00686   0.11319   1.00000   0.048  Uiso
2994  C      0.91684   0.37101   0.17846   1.00000   0.048  Uiso
2995  C      0.98408   0.74227   0.18947   1.00000   0.048  Uiso
2996  C      0.25145   0.08188   0.21479   1.00000   0.048  Uiso
2997  C      0.03307   0.01687   0.25041   1.00000   0.048  Uiso
2998  C      0.59915   0.87668   0.29565   1.00000   0.048  Uiso
2999  C      0.07752   0.53748   0.32433   1.00000   0.048  Uiso
3000  C      0.02064   0.83542   0.36566   1.00000   0.048  Uiso
3001  C      0.62207   0.21248   0.36608   1.00000   0.048  Uiso
3002  C      0.65742   0.35010   0.37421   1.00000   0.048  Uiso
3003  C      0.78029   0.36723   0.41071   1.00000   0.048  Uiso
3004  C      0.74810   0.72213   0.42852   1.00000   0.048  Uiso
3005  C      0.99039   0.24918   0.43448   1.00000   0.048  Uiso
3006  C      0.47189   0.77991   0.45564   1.00000   0.048  Uiso
3007  C      0.00048   0.93593   0.46435   1.00000   0.048  Uiso
3008  C      0.22866   0.13216   0.90674   1.00000   0.048  Uiso
3009  C      0.04801   0.83560   0.01271   1.00000   0.048  Uiso
3010  C      0.49781   0.45791   0.05333   1.00000   0.048  Uiso
3011  C      0.33979   0.05539   0.06598   1.00000   0.048  Uiso
3012  C      0.82049   0.56720   0.17412   1.00000   0.048  Uiso
3013  C      0.01437   0.53064   0.19161   1.00000   0.048  Uiso
3014  C      0.77736   0.65768   0.19385   1.00000   0.048  Uiso
3015  C      0.17239   0.99549   0.19892   1.00000   0.048  Uiso
3016  C      0.07804   0.50065   0.22406   1.00000   0.048  Uiso
3017  C      0.94705   0.98434   0.22215   1.00000   0.048  Uiso
3018  C      0.69508   0.94142   0.26674   1.00000   0.048  Uiso
3019  C      0.91059   0.47008   0.27055   1.00000   0.048  Uiso
3020  C      0.55742   0.78203   0.31915   1.00000   0.048  Uiso
3021  C      0.75811   0.35494   0.34273   1.00000   0.048  Uiso
3022  C      0.79785   0.35149   0.36086   1.00000   0.048  Uiso
3023  C      0.46011   0.01960   0.40279   1.00000   0.048  Uiso
3024  C      0.44845   0.10629   0.44313   1.00000   0.048  Uiso
3025  C      0.28455   0.82693   0.45542   1.00000   0.048  Uiso
3026  C      0.59596   0.37687   0.46592   1.00000   0.048  Uiso
3027  C      0.17540   0.47055   0.48056   1.00000   0.048  Uiso
3028  C      0.31346   0.77069   0.48585   1.00000   0.048  Uiso
3029  C      0.38886   0.47938   0.02692   1.00000   0.048  Uiso
3030  C      0.73133   0.59546   0.06504   1.00000   0.048  Uiso
3031  C      0.50508   0.49386   0.13409   1.00000   0.048  Uiso
3032  C      0.89251   0.93441   0.13995   1.00000   0.048  Uiso
3033  C      0.93099   0.97609   0.15781   1.00000   0.048  Uiso
3034  C      0.77472   0.62978   0.22987   1.00000   0.048  Uiso
3035  C      0.45994   0.31703   0.23567   1.00000   0.048  Uiso
3036  C      0.61886   0.84715   0.26108   1.00000   0.048  Uiso
3037  C      0.34535   0.81726   0.31869   1.00000   0.048  Uiso
3038  C      0.00842   0.88820   0.32515   1.00000   0.048  Uiso
3039  C      0.23019   0.15719   0.35528   1.00000   0.048  Uiso
3040  C      0.36173   0.38731   0.35911   1.00000   0.048  Uiso
3041  C      0.44173   0.00614   0.37038   1.00000   0.048  Uiso
3042  C      0.45832   0.65676   0.36701   1.00000   0.048  Uiso
3043  C      0.64045   0.69383   0.37426   1.00000   0.048  Uiso
3044  C      0.03991   0.81047   0.38755   1.00000   0.048  Uiso
3045  C      0.50803   0.54933   0.40707   1.00000   0.048  Uiso
3046  C      0.16223   0.98290   0.43029   1.00000   0.048  Uiso
3047  C      0.86722   0.78585   0.43828   1.00000   0.048  Uiso
3048  C      0.98596   0.21882   0.44695   1.00000   0.048  Uiso
3049  C      0.37362   0.54007   0.45238   1.00000   0.048  Uiso
3050  C      0.28329   0.40325   0.45658   1.00000   0.048  Uiso
3051  C      0.45057   0.98943   0.48383   1.00000   0.048  Uiso
3052  C      0.72469   0.65657   0.12094   1.00000   0.048  Uiso
3053  C      0.90338   0.97017   0.18155   1.00000   0.048  Uiso
3054  C      0.37395   0.35224   0.18981   1.00000   0.048  Uiso
3055  C      0.64849   0.76626   0.21399   1.00000   0.048  Uiso
3056  C      0.96633   0.57769   0.25244   1.00000   0.048  Uiso
3057  C      0.65955   0.57482   0.29293   1.00000   0.048  Uiso
3058  C      0.70652   0.43989   0.31541   1.00000   0.048  Uiso
3059  C      0.61287   0.72967   0.32489   1.00000   0.048  Uiso
3060  C      0.81875   0.42365   0.32822   1.00000   0.048  Uiso
3061  C      0.78943   0.86827   0.33820   1.00000   0.048  Uiso
3062  C      0.10372   0.59602   0.35072   1.00000   0.048  Uiso
3063  C      0.67357   0.48952   0.36178   1.00000   0.048  Uiso
3064  C      0.03993   0.43437   0.36767   1.00000   0.048  Uiso
3065  C      0.54475   0.32194   0.37498   1.00000   0.048  Uiso
3066  C      0.76060   0.39753   0.37570   1.00000   0.048  Uiso
3067  C      0.96532   0.43508   0.38833   1.00000   0.048  Uiso
3068  C      0.08317   0.64835   0.45011   1.00000   0.048  Uiso
3069  C      0.12932   0.24540   0.45309   1.00000   0.048  Uiso
3070  C      0.20196   0.41187   0.45054   1.00000   0.048  Uiso
3071  C      0.48725   0.19082   0.46586   1.00000   0.048  Uiso
3072  C      0.44929   0.13794   0.48542   1.00000   0.048  Uiso
3073  C      0.61884   0.57376   0.01728   1.00000   0.048  Uiso
3074  C      0.21502   0.31199   0.04442   1.00000   0.048  Uiso
3075  C      0.09649   0.03548   0.09316   1.00000   0.048  Uiso
3076  C      0.25808   0.12281   0.09066   1.00000   0.048  Uiso
3077  C      0.45796   0.37790   0.11731   1.00000   0.048  Uiso
3078  C      0.79922   0.50991   0.13830   1.00000   0.048  Uiso
3079  C      0.03503   0.84302   0.17479   1.00000   0.048  Uiso
3080  C      0.65247   0.68973   0.22816   1.00000   0.048  Uiso
3081  C      0.61312   0.49285   0.25033   1.00000   0.048  Uiso
3082  C      0.67329   0.48848   0.24822   1.00000   0.048  Uiso
3083  C      0.93050   0.54056   0.24907   1.00000   0.048  Uiso
3084  C      0.44603   0.39194   0.25605   1.00000   0.048  Uiso
3085  C      0.81213   0.41905   0.25537   1.00000   0.048  Uiso
3086  C      0.03519   0.93922   0.26214   1.00000   0.048  Uiso
3087  C      0.65247   0.95368   0.28607   1.00000   0.048  Uiso
3088  C      0.43555   0.16810   0.30642   1.00000   0.048  Uiso
3089  C      0.54951   0.72024   0.31233   1.00000   0.048  Uiso
3090  C      0.49626   0.28695   0.33356   1.00000   0.048  Uiso
3091  C      0.41834   0.03977   0.34106   1.00000   0.048  Uiso
3092  C      0.45823   0.28453   0.35888   1.00000   0.048  Uiso
3093  C      0.66548   0.26569   0.41838   1.00000   0.048  Uiso
3094  C      0.46980   0.18284   0.43615   1.00000   0.048  Uiso
3095  C      0.87464   0.03095   0.43834   1.00000   0.048  Uiso
3096  C      0.59834   0.85786   0.44482   1.00000   0.048  Uiso
3097  C      0.00611   0.22965   0.45503   1.00000   0.048  Uiso
3098  C      0.20884   0.41827   0.47268   1.00000   0.048  Uiso
3099  C      0.70955   0.62937   0.49045   1.00000   0.048  Uiso
3100  C      0.70875   0.87097   0.12725   1.00000   0.048  Uiso
3101  C      0.17135   0.05547   0.15287   1.00000   0.048  Uiso
3102  C      0.98190   0.97350   0.24971   1.00000   0.048  Uiso
3103  C      0.52633   0.49591   0.25687   1.00000   0.048  Uiso
3104  C      0.16593   0.00257   0.30443   1.00000   0.048  Uiso
3105  C      0.32525   0.80162   0.31884   1.00000   0.048  Uiso
3106  C      0.42909   0.31008   0.33441   1.00000   0.048  Uiso
3107  C      0.45036   0.12555   0.34240   1.00000   0.048  Uiso
3108  C      0.45165   0.44248   0.35753   1.00000   0.048  Uiso
3109  C      0.99306   0.88691   0.35159   1.00000   0.048  Uiso
3110  C      0.21766   0.19482   0.36764   1.00000   0.048  Uiso
3111  C      0.85937   0.94966   0.37469   1.00000   0.048  Uiso
3112  C      0.28548   0.90411   0.39835   1.00000   0.048  Uiso
3113  C      0.23295   0.94652   0.41617   1.00000   0.048  Uiso
3114  C      0.45977   0.91743   0.43533   1.00000   0.048  Uiso
3115  C      0.36664   0.87549   0.45703   1.00000   0.048  Uiso
3116  C      0.41241   0.58205   0.46318   1.00000   0.048  Uiso
3117  C      0.84637   0.55856   0.46687   1.00000   0.048  Uiso
3118  C      0.38261   0.93003   0.47414   1.00000   0.048  Uiso
3119  C      0.53208   0.70981   0.48695   1.00000   0.048  Uiso
3120  C      0.24683   0.89789   0.49390   1.00000   0.048  Uiso
3121  C      0.60790   0.99318   0.49481   1.00000   0.048  Uiso
3122  C      0.78420   0.67627   0.78439   1.00000   0.048  Uiso
3123  C      0.28316   0.86069   0.08211   1.00000   0.048  Uiso
3124  C      0.45097   0.02033   0.09607   1.00000   0.048  Uiso
3125  C      0.16305   0.91781   0.11245   1.00000   0.048  Uiso
3126  C      0.77660   0.88307   0.17245   1.00000   0.048  Uiso
3127  C      0.26575   0.05267   0.18995   1.00000   0.048  Uiso
3128  C      0.69742   0.63829   0.23694   1.00000   0.048  Uiso
3129  C      0.16883   0.03114   0.24564   1.00000   0.048  Uiso
3130  C      0.34062   0.45240   0.25808   1.00000   0.048  Uiso
3131  C      0.92238   0.47180   0.25692   1.00000   0.048  Uiso
3132  C      0.65085   0.72424   0.26903   1.00000   0.048  Uiso
3133  C      0.45583   0.41894   0.28324   1.00000   0.048  Uiso
3134  C      0.66413   0.69855   0.28511   1.00000   0.048  Uiso
3135  C      0.77140   0.47331   0.28686   1.00000   0.048  Uiso
3136  C      0.94476   0.71016   0.29669   1.00000   0.048  Uiso
3137  C      0.56997   0.63773   0.37002   1.00000   0.048  Uiso
3138  C      0.97097   0.53038   0.37674   1.00000   0.048  Uiso
3139  C      0.82000   0.74034   0.38059   1.00000   0.048  Uiso
3140  C      0.01615   0.84283   0.38669   1.00000   0.048  Uiso
3141  C      0.08337   0.09749   0.38732   1.00000   0.048  Uiso
3142  C      0.09221   0.49202   0.39527   1.00000   0.048  Uiso
3143  C      0.32634   0.40292   0.40559   1.00000   0.048  Uiso
3144  C      0.33088   0.04808   0.39993   1.00000   0.048  Uiso
3145  C      0.00750   0.90391   0.41219   1.00000   0.048  Uiso
3146  C      0.92959   0.84715   0.41009   1.00000   0.048  Uiso
3147  C      0.21598   0.63782   0.41706   1.00000   0.048  Uiso
3148  C      0.09831   0.58639   0.43608   1.00000   0.048  Uiso
3149  C      0.08538   0.25091   0.44690   1.00000   0.048  Uiso
3150  C      0.45224   0.90880   0.44628   1.00000   0.048  Uiso
3151  C      0.14509   0.65519   0.45569   1.00000   0.048  Uiso
3152  C      0.85270   0.87449   0.46008   1.00000   0.048  Uiso
3153  C      0.69112   0.31157   0.46566   1.00000   0.048  Uiso
3154  C      0.54928   0.26162   0.46893   1.00000   0.048  Uiso
3155  C      0.12977   0.30074   0.48278   1.00000   0.048  Uiso
3156  C      0.14034   0.61664   0.49952   1.00000   0.048  Uiso
3157  C      0.35590   0.79039   0.50109   1.00000   0.048  Uiso
3158  C      0.56896   0.06804   0.03498   1.00000   0.048  Uiso
3159  C      0.83957   0.24450   0.05172   1.00000   0.048  Uiso
3160  C      0.34443   0.06544   0.05335   1.00000   0.048  Uiso
3161  C      0.47854   0.80665   0.05881   1.00000   0.048  Uiso
3162  C      0.42150   0.46366   0.06398   1.00000   0.048  Uiso
3163  C      0.47133   0.84472   0.07232   1.00000   0.048  Uiso
3164  C      0.49923   0.01405   0.10442   1.00000   0.048  Uiso
3165  C      0.82067   0.74531   0.10242   1.00000   0.048  Uiso
3166  C      0.81251   0.64316   0.10801   1.00000   0.048  Uiso
3167  C      0.43824   0.39057   0.12984   1.00000   0.048  Uiso
3168  C      0.27661   0.14768   0.18093   1.00000   0.048  Uiso
3169  C      0.27289   0.85072   0.24317   1.00000   0.048  Uiso
3170  C      0.89026   0.29218   0.25193   1.00000   0.048  Uiso
3171  C      0.90388   0.66443   0.25777   1.00000   0.048  Uiso
3172  C      0.30526   0.17659   0.26512   1.00000   0.048  Uiso
3173  C      0.69629   0.56377   0.26961   1.00000   0.048  Uiso
3174  C      0.52834   0.49313   0.27679   1.00000   0.048  Uiso
3175  C      0.31320   0.85005   0.31977   1.00000   0.048  Uiso
3176  C      0.92568   0.60677   0.33978   1.00000   0.048  Uiso
3177  C      0.57743   0.84846   0.34904   1.00000   0.048  Uiso
3178  C      0.65105   0.69226   0.35640   1.00000   0.048  Uiso
3179  C      0.97335   0.43458   0.36433   1.00000   0.048  Uiso
3180  C      0.37830   0.84598   0.39760   1.00000   0.048  Uiso
3181  C      0.74897   0.94920   0.39712   1.00000   0.048  Uiso
3182  C      0.93210   0.46678   0.44733   1.00000   0.048  Uiso
3183  C      0.71027   0.44402   0.45351   1.00000   0.048  Uiso
3184  C      0.99307   0.46596   0.47923   1.00000   0.048  Uiso
3185  C      0.39905   0.52306   0.48660   1.00000   0.048  Uiso
3186  C      0.39412   0.77529   0.49901   1.00000   0.048  Uiso
3187  C      0.86160   0.59824   0.01512   1.00000   0.048  Uiso
3188  C      0.11209   0.86277   0.02637   1.00000   0.048  Uiso
3189  C      0.25271   0.72179   0.02708   1.00000   0.048  Uiso
3190  C      0.58369   0.17053   0.03286   1.00000   0.048  Uiso
3191  C      0.14004   0.38700   0.05055   1.00000   0.048  Uiso
3192  C      0.39072   0.46865   0.05536   1.00000   0.048  Uiso
3193  C      0.08413   0.25517   0.06928   1.00000   0.048  Uiso
3194  C      0.00741   0.24336   0.08881   1.00000   0.048  Uiso
3195  C      0.71552   0.63304   0.09106   1.00000   0.048  Uiso
3196  C      0.41005   0.39287   0.12203   1.00000   0.048  Uiso
3197  C      0.67298   0.11107   0.13178   1.00000   0.048  Uiso
3198  C      0.89651   0.90370   0.15135   1.00000   0.048  Uiso
3199  C      0.12052   0.46361   0.15834   1.00000   0.048  Uiso
3200  C      0.36574   0.35271   0.15733   1.00000   0.048  Uiso
3201  C      0.72329   0.62073   0.17494   1.00000   0.048  Uiso
3202  C      0.61774   0.94138   0.23318   1.00000   0.048  Uiso
3203  C      0.01634   0.58634   0.25242   1.00000   0.048  Uiso
3204  C      0.30486   0.02961   0.26203   1.00000   0.048  Uiso
3205  C      0.89545   0.62342   0.28518   1.00000   0.048  Uiso
3206  C      0.61220   0.51574   0.29995   1.00000   0.048  Uiso
3207  C      0.57877   0.25664   0.30439   1.00000   0.048  Uiso
3208  C      0.66932   0.67338   0.32617   1.00000   0.048  Uiso
3209  C      0.98832   0.90376   0.32501   1.00000   0.048  Uiso
3210  C      0.32492   0.80657   0.33858   1.00000   0.048  Uiso
3211  C      0.75770   0.48700   0.34744   1.00000   0.048  Uiso
3212  C      0.03544   0.58701   0.35656   1.00000   0.048  Uiso
3213  C      0.23737   0.65139   0.38009   1.00000   0.048  Uiso
3214  C      0.73586   0.44649   0.39460   1.00000   0.048  Uiso
3215  C      0.67310   0.79237   0.40042   1.00000   0.048  Uiso
3216  C      0.93451   0.74439   0.40054   1.00000   0.048  Uiso
3217  C      0.66789   0.43938   0.42666   1.00000   0.048  Uiso
3218  C      0.58916   0.75597   0.42772   1.00000   0.048  Uiso
3219  C      0.21689   0.24886   0.44665   1.00000   0.048  Uiso
3220  C      0.09709   0.74496   0.45254   1.00000   0.048  Uiso
3221  C      0.70097   0.59622   0.44821   1.00000   0.048  Uiso
3222  C      0.82348   0.56715   0.45195   1.00000   0.048  Uiso
3223  C      0.81253   0.89752   0.45694   1.00000   0.048  Uiso
3224  C      0.72369   0.24416   0.01367   1.00000   0.048  Uiso
3225  C      0.87421   0.87696   0.02784   1.00000   0.048  Uiso
3226  C      0.73827   0.50358   0.09172   1.00000   0.048  Uiso
3227  C      0.25255   0.61182   0.09870   1.00000   0.048  Uiso
3228  C      0.77919   0.30879   0.11262   1.00000   0.048  Uiso
3229  C      0.20885   0.09862   0.12574   1.00000   0.048  Uiso
3230  C      0.08466   0.51722   0.16487   1.00000   0.048  Uiso
3231  C      0.38397   0.39606   0.16581   1.00000   0.048  Uiso
3232  C      0.73724   0.89496   0.18523   1.00000   0.048  Uiso
3233  C      0.98644   0.83582   0.18518   1.00000   0.048  Uiso
3234  C      0.79223   0.47442   0.20933   1.00000   0.048  Uiso
3235  C      0.48238   0.11730   0.23000   1.00000   0.048  Uiso
3236  C      0.97888   0.00558   0.23027   1.00000   0.048  Uiso
3237  C      0.22771   0.05074   0.24155   1.00000   0.048  Uiso
3238  C      0.63373   0.80391   0.25320   1.00000   0.048  Uiso
3239  C      0.80810   0.46935   0.24684   1.00000   0.048  Uiso
3240  C      0.14715   0.08610   0.25620   1.00000   0.048  Uiso
3241  C      0.15289   0.98407   0.25464   1.00000   0.048  Uiso
3242  C      0.90302   0.98005   0.27874   1.00000   0.048  Uiso
3243  C      0.97932   0.69674   0.32077   1.00000   0.048  Uiso
3244  C      0.36343   0.23577   0.35572   1.00000   0.048  Uiso
3245  C      0.19228   0.00537   0.37150   1.00000   0.048  Uiso
3246  C      0.68811   0.92727   0.36714   1.00000   0.048  Uiso
3247  C      0.31238   0.14960   0.37788   1.00000   0.048  Uiso
3248  C      0.39441   0.45494   0.37473   1.00000   0.048  Uiso
3249  C      0.53307   0.62063   0.37691   1.00000   0.048  Uiso
3250  C      0.37175   0.25598   0.37949   1.00000   0.048  Uiso
3251  C      0.96783   0.67752   0.40239   1.00000   0.048  Uiso
3252  C      0.54451   0.68968   0.40858   1.00000   0.048  Uiso
3253  C      0.36375   0.99867   0.41409   1.00000   0.048  Uiso
3254  C      0.51218   0.86219   0.41387   1.00000   0.048  Uiso
3255  C      0.60799   0.64092   0.43575   1.00000   0.048  Uiso
3256  C      0.44603   0.08328   0.44798   1.00000   0.048  Uiso
3257  C      0.49500   0.61266   0.45288   1.00000   0.048  Uiso
3258  C      0.38189   0.26647   0.45818   1.00000   0.048  Uiso
3259  C      0.54110   0.69423   0.46473   1.00000   0.048  Uiso
3260  C      0.10514   0.63755   0.47859   1.00000   0.048  Uiso
3261  C      0.59998   0.97578   0.49464   1.00000   0.048  Uiso
3262  C      0.95144   0.40279   0.03471   1.00000   0.048  Uiso
3263  C      0.69422   0.48647   0.04034   1.00000   0.048  Uiso
3264  C      0.17918   0.60175   0.12292   1.00000   0.048  Uiso
3265  C      0.21061   0.05908   0.15557   1.00000   0.048  Uiso
3266  C      0.30505   0.19830   0.20884   1.00000   0.048  Uiso
3267  C      0.65763   0.28932   0.20761   1.00000   0.048  Uiso
3268  C      0.91632   0.97815   0.20992   1.00000   0.048  Uiso
3269  C      0.50624   0.45937   0.23860   1.00000   0.048  Uiso
3270  C      0.95296   0.96437   0.23287   1.00000   0.048  Uiso
3271  C      0.64476   0.79670   0.24835   1.00000   0.048  Uiso
3272  C      0.22016   0.15090   0.25590   1.00000   0.048  Uiso
3273  C      0.57036   0.55434   0.28527   1.00000   0.048  Uiso
3274  C      0.96365   0.63732   0.29767   1.00000   0.048  Uiso
3275  C      0.77049   0.57185   0.30809   1.00000   0.048  Uiso
3276  C      0.47846   0.07169   0.31604   1.00000   0.048  Uiso
3277  C      0.59665   0.43437   0.32364   1.00000   0.048  Uiso
3278  C      0.63230   0.79817   0.34852   1.00000   0.048  Uiso
3279  C      0.23412   0.19616   0.36750   1.00000   0.048  Uiso
3280  C      0.32142   0.87876   0.38171   1.00000   0.048  Uiso
3281  C      0.32422   0.84972   0.41124   1.00000   0.048  Uiso
3282  C      0.98406   0.81220   0.43634   1.00000   0.048  Uiso
3283  C      0.51239   0.61351   0.44574   1.00000   0.048  Uiso
3284  C      0.93863   0.77687   0.45186   1.00000   0.048  Uiso
3285  C      0.66421   0.88384   0.45873   1.00000   0.048  Uiso
3286  C      0.15186   0.86021   0.46482   1.00000   0.048  Uiso
3287  C      0.98123   0.01531   0.47282   1.00000   0.048  Uiso
3288  C      0.16657   0.34589   0.48837   1.00000   0.048  Uiso
3289  C      0.07120   0.81633   0.48958   1.00000   0.048  Uiso
3290  C      0.48785   0.43059   0.49233   1.00000   0.048  Uiso
3291  C      0.24400   0.04253   0.99840   1.00000   0.048  Uiso
3292  C      0.69307   0.61662   0.01322   1.00000   0.048  Uiso
3293  C      0.63584   0.57770   0.01789   1.00000   0.048  Uiso
3294  C      0.78983   0.61839   0.01867   1.00000   0.048  Uiso
3295  C      0.10266   0.54248   0.03780   1.00000   0.048  Uiso
3296  C      0.69161   0.24802   0.05791   1.00000   0.048  Uiso
3297  C      0.65514   0.54518   0.13374   1.00000   0.048  Uiso
3298  C      0.14652   0.04024   0.17334   1.00000   0.048  Uiso
3299  C      0.68074   0.81839   0.17064   1.00000   0.048  Uiso
3300  C      0.55550   0.73525   0.23500   1.00000   0.048  Uiso
3301  C      0.85556   0.94954   0.23522   1.00000   0.048  Uiso
3302  C      0.98182   0.68303   0.27073   1.00000   0.048  Uiso
3303  C      0.64595   0.78678   0.30119   1.00000   0.048  Uiso
3304  C      0.85736   0.61842   0.31872   1.00000   0.048  Uiso
3305  C      0.52734   0.42335   0.32744   1.00000   0.048  Uiso
3306  C      0.47888   0.75015   0.33774   1.00000   0.048  Uiso
3307  C      0.23634   0.46993   0.35899   1.00000   0.048  Uiso
3308  C      0.85807   0.67040   0.36823   1.00000   0.048  Uiso
3309  C      0.26394   0.24226   0.39613   1.00000   0.048  Uiso
3310  C      0.94951   0.45021   0.39531   1.00000   0.048  Uiso
3311  C      0.57241   0.81821   0.41829   1.00000   0.048  Uiso
3312  C      0.58859   0.93406   0.41913   1.00000   0.048  Uiso
3313  C      0.94867   0.02435   0.43113   1.00000   0.048  Uiso
3314  C      0.43507   0.28423   0.43763   1.00000   0.048  Uiso
3315  C      0.92193   0.90925   0.44562   1.00000   0.048  Uiso
3316  C      0.81993   0.63744   0.45828   1.00000   0.048  Uiso
3317  C      0.75770   0.87172   0.46213   1.00000   0.048  Uiso
3318  C      0.90263   0.25374   0.46197   1.00000   0.048  Uiso
3319  C      0.15246   0.77398   0.48408   1.00000   0.048  Uiso
3320  C      0.74902   0.63711   0.49240   1.00000   0.048  Uiso
3321  C      0.09730   0.09689   0.49958   1.00000   0.048  Uiso
3322  C      0.13791   0.44487   0.50222   1.00000   0.048  Uiso
3323  C      0.23812   0.39917   0.71757   1.00000   0.048  Uiso
3324  C      0.14743   0.11884   0.00369   1.00000   0.048  Uiso
3325  C      0.03635   0.52248   0.02900   1.00000   0.048  Uiso
3326  C      0.82075   0.58259   0.04010   1.00000   0.048  Uiso
3327  C      0.18479   0.85830   0.05723   1.00000   0.048  Uiso
3328  C      0.81259   0.46407   0.05810   1.00000   0.048  Uiso
3329  C      0.66610   0.54347   0.07029   1.00000   0.048  Uiso
3330  C      0.72788   0.47540   0.12752   1.00000   0.048  Uiso
3331  C      0.81224   0.56455   0.13349   1.00000   0.048  Uiso
3332  C      0.48729   0.30457   0.14097   1.00000   0.048  Uiso
3333  C      0.91940   0.24263   0.16025   1.00000   0.048  Uiso
3334  C      0.67914   0.74870   0.18219   1.00000   0.048  Uiso
3335  C      0.53256   0.49859   0.19425   1.00000   0.048  Uiso
3336  C      0.93440   0.52448   0.21655   1.00000   0.048  Uiso
3337  C      0.99094   0.56448   0.24269   1.00000   0.048  Uiso
3338  C      0.72047   0.70833   0.28148   1.00000   0.048  Uiso
3339  C      0.08997   0.04950   0.29351   1.00000   0.048  Uiso
3340  C      0.44988   0.14990   0.29403   1.00000   0.048  Uiso
3341  C      0.64468   0.76409   0.29722   1.00000   0.048  Uiso
3342  C      0.86415   0.50935   0.31932   1.00000   0.048  Uiso
3343  C      0.98017   0.86624   0.32124   1.00000   0.048  Uiso
3344  C      0.03025   0.98955   0.32315   1.00000   0.048  Uiso
3345  C      0.13195   0.51135   0.36741   1.00000   0.048  Uiso
3346  C      0.25678   0.11665   0.38205   1.00000   0.048  Uiso
3347  C      0.10950   0.53090   0.41021   1.00000   0.048  Uiso
3348  C      0.18189   0.60542   0.44425   1.00000   0.048  Uiso
3349  C      0.07507   0.60001   0.47652   1.00000   0.048  Uiso
3350  C      0.07164   0.18925   0.49182   1.00000   0.048  Uiso
3351  C      0.82895   0.45102   0.63624   1.00000   0.048  Uiso
3352  C      0.14486   0.07560   0.01398   1.00000   0.048  Uiso
3353  C      0.18105   0.74789   0.02749   1.00000   0.048  Uiso
3354  C      0.91747   0.15871   0.02794   1.00000   0.048  Uiso
3355  C      0.48613   0.25959   0.04055   1.00000   0.048  Uiso
3356  C      0.56586   0.13811   0.06265   1.00000   0.048  Uiso
3357  C      0.50008   0.15827   0.06824   1.00000   0.048  Uiso
3358  C      0.70133   0.30695   0.07528   1.00000   0.048  Uiso
3359  C      0.22681   0.48879   0.08419   1.00000   0.048  Uiso
3360  C      0.59625   0.75860   0.09143   1.00000   0.048  Uiso
3361  C      0.10531   0.26188   0.09790   1.00000   0.048  Uiso
3362  C      0.38141   0.11343   0.09990   1.00000   0.048  Uiso
3363  C      0.30701   0.69930   0.10255   1.00000   0.048  Uiso
3364  C      0.40223   0.42728   0.11035   1.00000   0.048  Uiso
3365  C      0.39553   0.48341   0.13119   1.00000   0.048  Uiso
3366  C      0.11966   0.60009   0.14912   1.00000   0.048  Uiso
3367  C      0.76309   0.11752   0.14510   1.00000   0.048  Uiso
3368  C      0.22912   0.30510   0.16750   1.00000   0.048  Uiso
3369  C      0.77896   0.70360   0.18159   1.00000   0.048  Uiso
3370  C      0.78369   0.80540   0.20745   1.00000   0.048  Uiso
3371  C      0.34944   0.06586   0.21999   1.00000   0.048  Uiso
3372  C      0.95756   0.83027   0.22853   1.00000   0.048  Uiso
3373  C      0.25554   0.39175   0.28718   1.00000   0.048  Uiso
3374  C      0.63063   0.73080   0.29045   1.00000   0.048  Uiso
3375  C      0.34740   0.83215   0.30830   1.00000   0.048  Uiso
3376  C      0.37894   0.44383   0.36550   1.00000   0.048  Uiso
3377  C      0.03723   0.46723   0.37196   1.00000   0.048  Uiso
3378  C      0.97922   0.71592   0.39207   1.00000   0.048  Uiso
3379  C      0.29011   0.83611   0.39355   1.00000   0.048  Uiso
3380  C      0.87161   0.66401   0.41609   1.00000   0.048  Uiso
3381  C      0.50486   0.73005   0.45302   1.00000   0.048  Uiso
3382  C      0.62547   0.25142   0.45829   1.00000   0.048  Uiso
3383  C      0.45763   0.47371   0.47159   1.00000   0.048  Uiso
3384  C      0.53532   0.13291   0.95963   1.00000   0.048  Uiso
3385  C      0.58430   0.36086   0.03201   1.00000   0.048  Uiso
3386  C      0.88187   0.51834   0.07659   1.00000   0.048  Uiso
3387  C      0.14183   0.90446   0.09086   1.00000   0.048  Uiso
3388  C      0.79591   0.71267   0.08983   1.00000   0.048  Uiso
3389  C      0.83634   0.46800   0.11762   1.00000   0.048  Uiso
3390  C      0.60390   0.89392   0.14595   1.00000   0.048  Uiso
3391  C      0.77725   0.10728   0.14494   1.00000   0.048  Uiso
3392  C      0.43370   0.36177   0.15908   1.00000   0.048  Uiso
3393  C      0.77105   0.16666   0.18069   1.00000   0.048  Uiso
3394  C      0.47966   0.31604   0.19124   1.00000   0.048  Uiso
3395  C      0.31317   0.13926   0.23958   1.00000   0.048  Uiso
3396  C      0.96529   0.45960   0.24813   1.00000   0.048  Uiso
3397  C      0.88337   0.35015   0.25816   1.00000   0.048  Uiso
3398  C      0.98384   0.58967   0.25746   1.00000   0.048  Uiso
3399  C      0.98405   0.99678   0.28458   1.00000   0.048  Uiso
3400  C      0.91161   0.28096   0.31803   1.00000   0.048  Uiso
3401  C      0.14486   0.49991   0.35813   1.00000   0.048  Uiso
3402  C      0.34721   0.32145   0.35872   1.00000   0.048  Uiso
3403  C      0.43792   0.21543   0.36768   1.00000   0.048  Uiso
3404  C      0.39140   0.33514   0.38268   1.00000   0.048  Uiso
3405  C      0.94547   0.60226   0.38109   1.00000   0.048  Uiso
3406  C      0.15523   0.15717   0.39600   1.00000   0.048  Uiso
3407  C      0.47876   0.02920   0.39497   1.00000   0.048  Uiso
3408  C      0.62538   0.65920   0.41957   1.00000   0.048  Uiso
3409  C      0.74966   0.43872   0.41707   1.00000   0.048  Uiso
3410  C      0.98130   0.03511   0.41903   1.00000   0.048  Uiso
3411  C      0.39857   0.80297   0.42549   1.00000   0.048  Uiso
3412  C      0.95139   0.03309   0.44444   1.00000   0.048  Uiso
3413  C      0.16806   0.44818   0.45187   1.00000   0.048  Uiso
3414  C      0.61142   0.95238   0.45228   1.00000   0.048  Uiso
3415  C      0.66233   0.75565   0.46480   1.00000   0.048  Uiso
3416  C      0.90781   0.45551   0.46817   1.00000   0.048  Uiso
3417  C      0.36248   0.93696   0.49056   1.00000   0.048  Uiso
3418  C      0.10378   0.01788   0.99523   1.00000   0.048  Uiso
3419  C      0.40684   0.66705   0.00796   1.00000   0.048  Uiso
3420  C      0.62242   0.32419   0.01440   1.00000   0.048  Uiso
3421  C      0.22980   0.51779   0.02738   1.00000   0.048  Uiso
3422  C      0.41060   0.67518   0.05905   1.00000   0.048  Uiso
3423  C      0.25149   0.08825   0.07776   1.00000   0.048  Uiso
3424  C      0.56230   0.19464   0.07634   1.00000   0.048  Uiso
3425  C      0.07000   0.55163   0.09620   1.00000   0.048  Uiso
3426  C      0.48583   0.46995   0.09469   1.00000   0.048  Uiso
3427  C      0.78922   0.51205   0.09503   1.00000   0.048  Uiso
3428  C      0.71299   0.03373   0.14504   1.00000   0.048  Uiso
3429  C      0.70189   0.62014   0.15224   1.00000   0.048  Uiso
3430  C      0.28632   0.76845   0.17146   1.00000   0.048  Uiso
3431  C      0.38262   0.78396   0.17269   1.00000   0.048  Uiso
3432  C      0.62258   0.53932   0.19373   1.00000   0.048  Uiso
3433  C      0.64817   0.28080   0.21519   1.00000   0.048  Uiso
3434  C      0.64171   0.78349   0.22344   1.00000   0.048  Uiso
3435  C      0.84695   0.56515   0.22024   1.00000   0.048  Uiso
3436  C      0.78356   0.53146   0.24672   1.00000   0.048  Uiso
3437  C      0.49468   0.61329   0.26844   1.00000   0.048  Uiso
3438  C      0.73381   0.45505   0.27131   1.00000   0.048  Uiso
3439  C      0.44195   0.11281   0.29039   1.00000   0.048  Uiso
3440  C      0.45648   0.12702   0.31474   1.00000   0.048  Uiso
3441  C      0.61759   0.11340   0.33577   1.00000   0.048  Uiso
3442  C      0.30124   0.79061   0.36264   1.00000   0.048  Uiso
3443  C      0.20049   0.20153   0.39520   1.00000   0.048  Uiso
3444  C      0.82944   0.39846   0.39688   1.00000   0.048  Uiso
3445  C      0.06898   0.57259   0.42341   1.00000   0.048  Uiso
3446  C      0.95736   0.06171   0.43187   1.00000   0.048  Uiso
3447  C      0.24365   0.99537   0.45446   1.00000   0.048  Uiso
3448  C      0.53508   0.80397   0.46729   1.00000   0.048  Uiso
3449  C      0.37359   0.27644   0.48187   1.00000   0.048  Uiso
3450  C      0.86623   0.38958   0.48176   1.00000   0.048  Uiso
3451  C      0.33219   0.59793   0.04169   1.00000   0.048  Uiso
3452  C      0.44163   0.32818   0.04072   1.00000   0.048  Uiso
3453  C      0.94941   0.46001   0.04136   1.00000   0.048  Uiso
3454  C      0.40362   0.69772   0.06814   1.00000   0.048  Uiso
3455  C      0.64811   0.51412   0.09737   1.00000   0.048  Uiso
3456  C      0.21007   0.60875   0.11306   1.00000   0.048  Uiso
3457  C      0.24226   0.10420   0.11391   1.00000   0.048  Uiso
3458  C      0.52426   0.52024   0.12979   1.00000   0.048  Uiso
3459  C      0.00757   0.74367   0.13583   1.00000   0.048  Uiso
3460  C      0.75195   0.05801   0.15150   1.00000   0.048  Uiso
3461  C      0.81477   0.88757   0.15746   1.00000   0.048  Uiso
3462  C      0.13272   0.07276   0.17516   1.00000   0.048  Uiso
3463  C      0.32752   0.77336   0.18597   1.00000   0.048  Uiso
3464  C      0.17980   0.05402   0.21654   1.00000   0.048  Uiso
3465  C      0.64699   0.60565   0.23040   1.00000   0.048  Uiso
3466  C      0.04959   0.89359   0.25973   1.00000   0.048  Uiso
3467  C      0.47993   0.06866   0.26365   1.00000   0.048  Uiso
3468  C      0.80984   0.88167   0.27385   1.00000   0.048  Uiso
3469  C      0.08307   0.02231   0.27740   1.00000   0.048  Uiso
3470  C      0.64785   0.55565   0.30457   1.00000   0.048  Uiso
3471  C      0.02739   0.76382   0.32897   1.00000   0.048  Uiso
3472  C      0.19875   0.13719   0.34133   1.00000   0.048  Uiso
3473  C      0.89635   0.23827   0.34011   1.00000   0.048  Uiso
3474  C      0.92881   0.45318   0.34639   1.00000   0.048  Uiso
3475  C      0.26540   0.17289   0.36355   1.00000   0.048  Uiso
3476  C      0.59359   0.80760   0.37317   1.00000   0.048  Uiso
3477  C      0.94222   0.46044   0.37220   1.00000   0.048  Uiso
3478  C      0.76491   0.03184   0.40118   1.00000   0.048  Uiso
3479  C      0.50244   0.88882   0.41472   1.00000   0.048  Uiso
3480  C      0.06591   0.73907   0.42582   1.00000   0.048  Uiso
3481  C      0.89794   0.91074   0.44378   1.00000   0.048  Uiso
3482  C      0.91188   0.54318   0.44502   1.00000   0.048  Uiso
3483  C      0.91554   0.56217   0.45000   1.00000   0.048  Uiso
3484  C      0.21322   0.26613   0.46433   1.00000   0.048  Uiso
3485  C      0.67515   0.86738   0.47161   1.00000   0.048  Uiso
3486  C      0.92879   0.06109   0.48701   1.00000   0.048  Uiso
3487  C      0.20900   0.39225   0.99789   1.00000   0.048  Uiso
3488  C      0.46881   0.64810   0.05059   1.00000   0.048  Uiso
3489  C      0.15261   0.64865   0.06153   1.00000   0.048  Uiso
3490  C      0.55059   0.74996   0.06886   1.00000   0.048  Uiso
3491  C      0.55418   0.50409   0.08329   1.00000   0.048  Uiso
3492  C      0.73587   0.59595   0.09067   1.00000   0.048  Uiso
3493  C      0.51546   0.27012   0.09528   1.00000   0.048  Uiso
3494  C      0.99234   0.23639   0.09661   1.00000   0.048  Uiso
3495  C      0.74899   0.36120   0.11926   1.00000   0.048  Uiso
3496  C      0.81356   0.40815   0.12532   1.00000   0.048  Uiso
3497  C      0.80019   0.49667   0.13726   1.00000   0.048  Uiso
3498  C      0.28018   0.92819   0.18827   1.00000   0.048  Uiso
3499  C      0.42663   0.08284   0.20079   1.00000   0.048  Uiso
3500  C      0.99037   0.86412   0.22318   1.00000   0.048  Uiso
3501  C      0.75752   0.20223   0.22659   1.00000   0.048  Uiso
3502  C      0.80482   0.48218   0.22970   1.00000   0.048  Uiso
3503  C      0.45276   0.12594   0.23554   1.00000   0.048  Uiso
3504  C      0.06978   0.84195   0.25605   1.00000   0.048  Uiso
3505  C      0.42321   0.30413   0.27177   1.00000   0.048  Uiso
3506  C      0.05467   0.36594   0.27778   1.00000   0.048  Uiso
3507  C      0.47337   0.13224   0.32854   1.00000   0.048  Uiso
3508  C      0.18384   0.19489   0.33913   1.00000   0.048  Uiso
3509  C      0.97748   0.60575   0.34316   1.00000   0.048  Uiso
3510  C      0.64632   0.39682   0.35289   1.00000   0.048  Uiso
3511  C      0.85656   0.73942   0.38451   1.00000   0.048  Uiso
3512  C      0.39520   0.71489   0.38702   1.00000   0.048  Uiso
3513  C      0.01709   0.06624   0.40180   1.00000   0.048  Uiso
3514  C      0.30588   0.36348   0.42652   1.00000   0.048  Uiso
3515  C      0.47293   0.01944   0.43230   1.00000   0.048  Uiso
3516  C      0.30010   0.35557   0.43665   1.00000   0.048  Uiso
3517  C      0.89838   0.39053   0.43938   1.00000   0.048  Uiso
3518  C      0.25095   0.29846   0.45748   1.00000   0.048  Uiso
3519  C      0.76285   0.85800   0.45910   1.00000   0.048  Uiso
3520  C      0.92219   0.33155   0.45660   1.00000   0.048  Uiso
3521  C      0.56278   0.22293   0.47062   1.00000   0.048  Uiso
3522  C      0.41026   0.32638   0.47976   1.00000   0.048  Uiso
3523  C      0.05503   0.87716   0.60596   1.00000   0.048  Uiso
3524  C      0.27609   0.05613   0.89450   1.00000   0.048  Uiso
3525  C      0.37575   0.19944   0.00431   1.00000   0.048  Uiso
3526  C      0.76298   0.24833   0.04203   1.00000   0.048  Uiso
3527  C      0.23128   0.90870   0.11165   1.00000   0.048  Uiso
3528  C      0.19237   0.11753   0.14178   1.00000   0.048  Uiso
3529  C      0.23148   0.41387   0.14291   1.00000   0.048  Uiso
3530  C      0.79515   0.05969   0.15482   1.00000   0.048  Uiso
3531  C      0.14626   0.79925   0.18891   1.00000   0.048  Uiso
3532  C      0.01488   0.56319   0.22928   1.00000   0.048  Uiso
3533  C      0.85046   0.08601   0.23667   1.00000   0.048  Uiso
3534  C      0.93005   0.67883   0.25718   1.00000   0.048  Uiso
3535  C      0.51194   0.34106   0.26438   1.00000   0.048  Uiso
3536  C      0.06782   0.84585   0.33114   1.00000   0.048  Uiso
3537  C      0.60527   0.32218   0.33962   1.00000   0.048  Uiso
3538  C      0.91845   0.49681   0.43159   1.00000   0.048  Uiso
3539  C      0.85963   0.33754   0.43969   1.00000   0.048  Uiso
3540  C      0.58736   0.70870   0.44744   1.00000   0.048  Uiso
3541  C      0.13376   0.12521   0.47359   1.00000   0.048  Uiso
3542  C      0.88954   0.17012   0.49571   1.00000   0.048  Uiso
3543  C      0.95455   0.13446   0.49100   1.00000   0.048  Uiso
