# Supplementary material for: A new density-modification procedure extending the application of the recent |ρ|-based phasing algorithm to larger crystal structures
Source: Acta Crystallogr A Found Adv. 2021 Jun 21;77(Pt 4):339–47. doi: 10.1107/S2053273321004915 (PMC8248888; doi:10.1107/S2053273321004915)
Supplement: Supplementary file 1 [file a-77-00339-sup1.zip › Suppl_material/B1_medium/sol_aldose_reductase_S_085.LPT]

 ============================================================
   STRUCTURE SOLUTION BY PATTERSON-FUNCTION DIRECT METHODS: 
   The Sm-FFT algorithm based on abs(ro): 25 Set 2020
   Copyright Prof. Jordi Rius
   Institut de Ciencia de Materials de Barcelona (CSIC)
   Reference: Rius J. Acta Cryst (2020) A76 489-493 
   Date is 18- 1-2021   at  9: 2:19
 ============================================================

     CRYSTAL DATA:
     =============
     Aldose Reductase (S) 0.85A P21 Z=2  Sol.n.13                                    

     A=  49.200      B=  66.642     C=  47.280
     ALPHA=   90.00  BETA=   91.67  GAMMA=   90.00

     VOLUME (A3)=     154955.17

     (SINT/L)2=  0.000103*H2 + 0.000056*K2 + 0.000112*L2 +
                 0.000000*HK + 0.000006*HL + 0.000000*KL

     BRAVAIS LATTICE IS  P  CENTRED AT:

       1)  0.000000       0.000000       0.000000

      SYMMETRY OPERATIONS: 

      R11  R12  R13     R21  R22  R23     R31  R32  R33    T1     T2     T3

  1)    1    0    0       0    1    0       0    0    1    0.00   0.00   0.00
  2)   -1    0    0       0    1    0       0    0   -1    0.00   0.50   0.00

     STRUCTURE TREATED AS NON-CENTROSYMMETRIC

     TYPE OF RADIATION IS X-RAYS

          UNIT CELL CONTENTS
      SYMBOL  ATOMIC_NUMBER    NUMBER IN CELL    TYPE    SCAT_POWER
        S          16                9            1          16.00
        P          15                6            2          15.00
        O           8             1374            3           8.00
        C           6             5934            4           6.00
     STARTING PHASES FROM MODULUS FUNCTION
--------------------------------------------------------------

     FORBIDDEN REFLECTIONS IN DATA FILE *.HKL:
     =========================================
    H    K    L    X        DXO        <XO>        NEQ

--------------------------------------------------------------

      DATA REDUCTION:
     ==============

     INPUT DATA ARE F**2
     % COMPLETENESS (>DSFOU):    97.752

     UNIQUE REFL. WITH AVERAGED INPUT DATA
     Rint(I) in (%):   0.00000  Nref:         0
     Rint(F) in (%):   0.00000

     ds_interval        Rsig(I)   Rsig(F)      Nref
  
     DSMIN (ANGS.):            0.7795

     DSFOU (ANGS.):            0.8500
     N.U.REF (MEAS,TOT)=       260430      266770
     N.REF in XLHEM.HKL=       516533
     N.REF in XLUNMEAS.HKL=       11879
     HMAX=   57  KMAX=   78  LMAX=   55
  

--------------------------------------------------------------

     SCALING OF MEASURED INTENSITIES:
     ================================


      SCALE FACTOR:        0.3649  F(EXP)/SK = F(ABS)
      B OVERALL   :        4.8162
      R(Wilson)   :       11.7227
      DSFOU       :        0.8500
      FACDF       :        2.0000  Observed if I > FACDF * sig(I)

      SHELL  DMEAN  DINF  SFC2/SFO2  Nref  f.unobs
        1     1.83  1.45   0.94015  105201  0.0024
        2     1.27  1.15   1.19420  104566  0.0041
        3     1.07  1.01   0.86434  103602  0.0108
        4     0.96  0.92   1.01677  102391  0.0294
        5     0.88  0.85   1.01349  100773  0.0575

 -------------------------------------------------------------

     DATA NORMALIZING:
     ================

     NUMBER OF INPUT REFLEXIONS =            516533
     F(ABS)  =  F(EXP) /          0.3649

     MAXIMUM         H         K         L
     INDICES        57        78        55

                   CENT    ACENT     HK0     0KL     H0L    REST
     </E2-1/>      0.968   0.736   0.715   0.892   0.733   0.719

      E2MEAN      :    0.934850

     <E**2> ACCORDING TO PARITY GROUPS ( D-SPACING > 0.850
        ALL     GGG     GGU     GUG     GUU     UGG     UGU     UUG     UUU
E^2   1.000   0.992   0.995   0.998   1.013   0.996   1.010   0.994   1.000
N    516533   64568   64568   64575   64616   64502   64506   64622   64576

--------------------------------------------------------------

     PHASE REFINEMENT DETAILS:
     ======================== 
    TOTAL N. OF E-VALUES =    516533
    D-SPACING CUT-OFF =    0.85
    <E>, <E2> =    0.8827  1.0000

    N. SETS AND CYCLES =        1    200
    ELIM FOR K REFLECTIONS =    0.00
    N.REFLECTIONS > EKLIM =    516533
    ELIM FOR H REFLECTIONS =    1.00
    N.REFLECTIONS > EHLIM =    185924
    N. ATOMS IN UNIT_CELL (NCELL)  =  7323
    PIXELS(0); P_ATOMS(1); OMIT(2) =     1
    FRAC. RANDOMLY DELETED ATOMS = 0.000

    GRID SPACING IN ANGS. =    0.33
    N.GRID POINTS (XYZ) =    144   196   144
    ESD FACTOR FOR MASK DEFINITION =    2.65
    ESD FACT FOR PEAK ACCEPTANCE (ATOMS=1,2) =  3.80
    ESD FACTOR IN SEARCH (DIF.FOURIER) =  1.30

---------------------------------------------------------------

  SUMMARY OF SOLUTIONS:
   SET   CC      SEED    NCYC NITER  RVAL(ini,end) PKS(ini,end)  RO/SIG
     1 0.8182  0.5000000   51    3      26.3  17.2  5213  3543   55.63
 TOTAL NUMBER OF CYCLES IS           51

--------------------------------------------------------------

    PEAK SEARCH:
    ===========

     SOLUTION N.      1  R =   17.178141  ITERATIONS=       3

     NUMBER OF E AND CUT-OFF VALUE  157022      0.70
     GRID: NX= 144 NY= 196 NZ= 144 SIZE(ANGS)=  0.33
     ATOMS IN UNIT CELL: (SOUGHT)   7323; (FOUND)   7102
     ATOMS IN ASYMMETRIC UNIT=   3543
     RO IN WFOURIER: MAX., SIGMA, MEAN:  0.33325E+07  0.83286E+05  0.49609E+00
     MIN. INTERPEAK DISTANCE (A):   0.70
      PEAK_NR HEIGHT    X/A      Y/B      Z/C     MULT
            1   1000   0.6803   0.1426   0.0928   1.0000
            2    888   0.9808   0.1683   0.0707   1.0000
            3    888   0.0786   0.4185   0.1738   1.0000
            4    868   0.4464   0.7551   0.1549   1.0000
            5    809   0.9394   0.1562   0.0265   1.0000
            6    786   0.2718   0.6664   0.2613   1.0000
            7    722   0.7101   0.3307   0.1000   1.0000
            8    709   0.5152   0.6941   0.0519   1.0000
            9    695   0.9927   0.0667   0.1720   1.0000
           10    596   0.0148   0.8451   0.0072   1.0000
           11    552   0.1878   0.9141   0.1202   1.0000
           12    547   0.9406   0.3311   0.2484   1.0000
           13    444   0.3970   0.7762   0.0683   1.0000
           14    435   0.8114   0.0821   0.0555   1.0000
           15    426   0.6679   0.1882   0.0538   1.0000
           16    419   0.0680   0.6711   0.1197   1.0000
           17    419   0.7637   0.1160   0.0712   1.0000
           18    419   0.2294   0.7707   0.1820   1.0000
           19    413   0.8684   0.1431   0.0497   1.0000
           20    411   0.7794   0.1899   0.0287   1.0000
           21    408   0.1812   0.7852   0.0966   1.0000
           22    403   0.6110   0.2438   0.0216   1.0000
           23    398   0.3538   0.7294   0.1176   1.0000
           24    396   0.6663   0.2348   0.1713   1.0000
           25    394   0.8839   0.2036   0.1041   1.0000
           26    392   0.1942   0.7307   0.0230   1.0000
           27    392   0.2763   0.5767   0.2859   1.0000
           28    391   0.2933   0.6652   0.0008   1.0000
           29    391   0.3058   0.5966   0.0323   1.0000
           30    389   0.2964   0.7547   0.1607   1.0000
           31    386   0.8396   0.1290   0.1310   1.0000
           32    384   0.3560   0.8008   0.1226   1.0000
           33    382   0.0479   0.7501   0.0042   1.0000
           34    382   0.8707   0.1939   0.0262   1.0000
           35    383   0.7158   0.1003   0.0429   1.0000
           36    382   0.3244   0.5617   0.0820   1.0000
           37    381   0.8465   0.2191   0.1827   1.0000
           38    379   0.2654   0.8057   0.1016   1.0000
           39    377   0.9005   0.2711   0.0549   1.0000
           40    377   0.7925   0.1721   0.1435   1.0000
           41    376   0.2375   0.7254   0.1673   1.0000
           42    376   0.3679   0.7502   0.0684   1.0000
           43    374   0.3680   0.6545   0.0168   1.0000
           44    373   0.0143   0.3838   0.1469   1.0000
           45    372   0.8235   0.1673   0.0422   1.0000
           46    371   0.2923   0.8464   0.0747   1.0000
           47    369   0.6877   0.0370   0.0822   1.0000
           48    369   0.3948   0.8470   0.0586   1.0000
           49    368   0.7001   0.1973   0.1229   1.0000
           50    368   0.3875   0.5977   0.0127   1.0000
           51    367   0.7857   0.3150   0.0459   1.0000
           52    367   0.1446   0.4279   0.0967   1.0000
           53    368   0.1730   0.6440   0.3535   1.0000
           54    366   0.2505   0.5554   0.1034   1.0000
           55    367   0.2147   0.8317   0.1331   1.0000
           56    366   0.5978   0.0360   0.2697   1.0000
           57    364   0.8819   0.0904   0.0363   1.0000
           58    363   0.3696   0.6892   0.1229   1.0000
           59    362   0.0341   0.2921   0.1459   1.0000
           60    361   0.7569   0.1557   0.0777   1.0000
           61    362   0.4428   0.6724   0.1104   1.0000
           62    362   0.8622   0.2690   0.1574   1.0000
           63    360   0.9992   0.1837   0.0618   1.0000
           64    359   0.7523   0.2155   0.0345   1.0000
           65    359   0.3546   0.7157   0.0318   1.0000
           66    358   0.3599   0.6603   0.0987   1.0000
           67    358   0.1388   0.7469   0.1590   1.0000
           68    357   0.3136   0.6357   0.1187   1.0000
           69    357   0.3691   0.6568   0.2311   1.0000
           70    356   0.0559   0.2909   0.2566   1.0000
           71    355   0.9611   0.1732   0.0901   1.0000
           72    355   0.3459   0.6846   0.1783   1.0000
           73    354   0.6394   0.1206   0.0071   1.0000
           74    354   0.0460   0.2913   0.0901   1.0000
           75    353   0.1965   0.8415   0.0501   1.0000
           76    352   0.5550   0.2799   0.1677   1.0000
           77    352   0.9812   0.3163   0.1934   1.0000
           78    353   0.2914   0.7348   0.2522   1.0000
           79    352   0.8928   0.1786   0.1652   1.0000
           80    350   0.5695   0.2490   0.1624   1.0000
           81    349   0.9526   0.1315   0.1518   1.0000
           82    349   0.0071   0.3662   0.2075   1.0000
           83    350   0.3151   0.6952   0.2230   1.0000
           84    348   0.4421   0.8008   0.0079   1.0000
           85    348   0.5185   0.2598   0.0740   1.0000
           86    348   0.5784   0.0615   0.2127   1.0000
           87    346   0.7542   0.2100   0.2062   1.0000
           88    345   0.4096   0.6419   0.0899   1.0000
           89    345   0.4237   0.6127   0.3039   1.0000
           90    344   0.0473   0.2495   0.0829   1.0000
           91    343   0.4983   0.2036   0.1162   1.0000
           92    344   0.9594   0.0964   0.2284   1.0000
           93    342   0.7489   0.2831   0.0279   1.0000
           94    342   0.8349   0.3630   0.0465   1.0000
           95    343   0.6079   0.2293   0.0973   1.0000
           96    342   0.7650   0.3114   0.1885   1.0000
           97    342   0.6455   0.0734   0.1956   1.0000
           98    341   0.3700   0.5905   0.2645   1.0000
           99    341   0.6205   0.0546   0.0964   1.0000
          100    341   0.7154   0.2047   0.1796   1.0000
          101    340   0.2239   0.7495   0.9995   1.0000
          102    340   0.6661   0.0456   0.0416   1.0000
          103    339   0.0414   0.6925   0.0294   1.0000
          104    338   0.8701   0.3216   0.0897   1.0000
          105    336   0.1036   0.7240   0.1301   1.0000
          106    336   0.3113   0.8937   0.0011   1.0000
          107    336   0.6456   0.0101   0.1170   1.0000
          108    335   0.4573   0.2281   0.0295   1.0000
          109    334   0.4800   0.6238   0.0965   1.0000
          110    333   0.5705   0.2993   0.0732   1.0000
          111    333   0.9235   0.8214   0.0136   1.0000
          112    333   0.7594   0.0458   0.2133   1.0000
          113    332   0.2404   0.5318   0.0268   1.0000
          114    331   0.4229   0.6190   0.0442   1.0000
          115    331   0.3128   0.7654   0.0489   1.0000
          116    332   0.2686   0.6635   0.1244   1.0000
          117    330   0.7440   0.1876   0.1169   1.0000
          118    327   0.9241   0.1394   0.0379   1.0000
          119    327   0.2619   0.4336   0.1334   1.0000
          120    327   0.0810   0.3157   0.1993   1.0000
          121    326   0.0994   0.7907   0.0439   1.0000
          122    326   0.1996   0.4392   0.0569   1.0000
          123    327   0.3490   0.7590   0.1399   1.0000
          124    325   0.1455   0.8090   0.0080   1.0000
          125    324   0.1710   0.7004   0.1168   1.0000
          126    323   0.8773   0.3103   0.0341   1.0000
          127    323   0.5353   0.9478   0.1262   1.0000
          128    322   0.2019   0.6563   0.0384   1.0000
          129    322   0.4996   0.2198   0.0745   1.0000
          130    322   0.2146   0.6670   0.6477   1.0000
          131    321   0.2450   0.6852   0.0210   1.0000
          132    321   0.3976   0.6272   0.1450   1.0000
          133    321   0.2342   0.6996   0.3134   1.0000
          134    322   0.2913   0.6940   0.3135   1.0000
          135    319   0.1433   0.6880   0.0213   1.0000
          136    318   0.3979   0.5615   0.0339   1.0000
          137    318   0.3614   0.6536   0.1738   1.0000
          138    319   0.3743   0.5803   0.3744   1.0000
          139    318   0.5427   0.4076   0.8545   1.0000
          140    318   0.5549   0.2506   0.0988   1.0000
          141    317   0.5609   0.9443   0.2563   1.0000
          142    317   0.6663   0.0268   0.1840   1.0000
          143    316   0.0751   0.6771   0.9684   1.0000
          144    315   0.2973   0.6320   0.0027   1.0000
          145    315   0.6410   0.2027   0.0209   1.0000
          146    315   0.9675   0.1577   0.0420   1.0000
          147    316   0.9513   0.0814   0.2979   1.0000
          148    315   0.3174   0.8166   0.1125   1.0000
          149    315   0.1264   0.2501   0.2113   1.0000
          150    313   0.8336   0.8993   0.0217   1.0000
          151    312   0.6276   0.0776   0.2994   1.0000
          152    311   0.9953   0.2905   0.0162   1.0000
          153    312   0.8796   0.2548   0.1185   1.0000
          154    311   0.5267   0.7983   0.1248   1.0000
          155    310   0.5086   0.6428   0.0384   1.0000
          156    311   0.8183   0.1317   0.0887   1.0000
          157    310   0.7278   0.2043   0.3222   1.0000
          158    310   0.7782   0.0813   0.3477   1.0000
          159    308   0.5825   0.7808   0.1186   1.0000
          160    309   0.9653   0.0709   0.1605   1.0000
          161    308   0.0014   0.3524   0.1358   1.0000
          162    307   0.8080   0.1998   0.1879   1.0000
          163    308   0.9730   0.1526   0.2991   1.0000
          164    307   0.7295   0.3558   0.2002   1.0000
          165    306   0.3138   0.6757   0.3951   1.0000
          166    305   0.5024   0.3462   0.0437   1.0000
          167    306   0.8143   0.0197   0.0775   1.0000
          168    305   0.8068   0.9890   0.1269   1.0000
          169    305   0.8861   0.0932   0.2035   1.0000
          170    305   0.8500   0.0719   0.1155   1.0000
          171    303   0.0224   0.0833   0.0980   1.0000
          172    302   0.8882   0.0269   0.0560   1.0000
          173    302   0.7181   0.1076   0.4375   1.0000
          174    301   0.7520   0.2524   0.0648   1.0000
          175    301   0.8054   0.1244   0.3770   1.0000
          176    300   0.7323   0.0596   0.0398   1.0000
          177    300   0.9030   0.2667   0.0067   1.0000
          178    300   0.2829   0.5395   0.0436   1.0000
          179    300   0.7453   0.2548   0.1243   1.0000
          180    299   0.9171   0.1691   0.3214   1.0000
          181    299   0.2816   0.6667   0.9445   1.0000
          182    298   0.0887   0.1890   0.0684   1.0000
          183    299   0.6247   0.7896   0.1098   1.0000
          184    299   0.2202   0.4525   0.1589   1.0000
          185    299   0.8399   0.0928   0.1630   1.0000
          186    299   0.5757   0.1070   0.2962   1.0000
          187    297   0.2645   0.5744   0.0678   1.0000
          188    298   0.9996   0.1511   0.0826   1.0000
          189    298   0.8659   0.3058   0.1308   1.0000
          190    297   0.6061   0.0185   0.1383   1.0000
          191    298   0.0498   0.4385   0.2445   1.0000
          192    297   0.3613   0.6731   0.1678   1.0000
          193    297   0.2560   0.7544   0.2636   1.0000
          194    295   0.8497   0.8308   0.0201   1.0000
          195    295   0.2249   0.3933   0.0643   1.0000
          196    296   0.5882   0.2697   0.0610   1.0000
          197    295   0.3141   0.8687   0.0330   1.0000
          198    295   0.5814   0.8298   0.1204   1.0000
          199    294   0.5236   0.6749   0.1604   1.0000
          200    294   0.3041   0.6138   0.4368   1.0000
          201    293   0.5367   0.1042   0.0345   1.0000
          202    294   0.9447   0.3848   0.1312   1.0000
          203    294   0.0929   0.7702   0.1460   1.0000
          204    294   0.5223   0.9838   0.1528   1.0000
          205    294   0.5875   0.2573   0.2284   1.0000
          206    294   0.3557   0.6275   0.2824   1.0000
          207    294   0.7400   0.1105   0.3009   1.0000
          208    293   0.9405   0.2200   0.0128   1.0000
          209    292   0.1602   0.6945   0.0412   1.0000
          210    292   0.1969   0.8107   0.2012   1.0000
          211    291   0.4510   0.8770   0.1887   1.0000
          212    291   0.0545   0.6554   0.0030   1.0000
          213    290   0.2501   0.8563   0.0604   1.0000
          214    290   0.3813   0.8175   0.0775   1.0000
          215    290   0.9154   0.1687   0.2232   1.0000
          216    291   0.1991   0.4593   0.2589   1.0000
          217    291   0.7715   0.0769   0.2563   1.0000
          218    290   0.5354   0.2395   0.2663   1.0000
          219    289   0.5414   0.8772   0.2163   1.0000
          220    289   0.7379   0.0767   0.3032   1.0000
          221    289   0.7920   0.0480   0.3116   1.0000
          222    289   0.7459   0.0991   0.3687   1.0000
          223    289   0.0115   0.2275   0.0196   1.0000
          224    288   0.1708   0.3685   0.0401   1.0000
          225    288   0.1324   0.5862   0.0708   1.0000
          226    289   0.3070   0.5898   0.0998   1.0000
          227    288   0.1814   0.4104   0.1528   1.0000
          228    289   0.5118   0.8957   0.1934   1.0000
          229    288   0.2356   0.5298   0.3584   1.0000
          230    287   0.3952   0.2501   0.0060   1.0000
          231    288   0.2865   0.6214   0.2021   1.0000
          232    288   0.8046   0.0919   0.2829   1.0000
          233    287   0.0054   0.3151   0.0639   1.0000
          234    286   0.3961   0.5626   0.0905   1.0000
          235    286   0.3268   0.6490   0.2398   1.0000
          236    287   0.3629   0.5402   0.3547   1.0000
          237    287   0.7486   0.0831   0.4372   1.0000
          238    286   0.6160   0.8200   0.0202   1.0000
          239    286   0.5644   0.3366   0.1054   1.0000
          240    286   0.0283   0.1268   0.1222   1.0000
          241    286   0.9721   0.4026   0.1884   1.0000
          242    285   0.3282   0.5368   0.3087   1.0000
          243    286   0.7492   0.1384   0.3959   1.0000
          244    284   0.0401   0.8045   0.0777   1.0000
          245    284   0.0464   0.2856   0.1667   1.0000
          246    285   0.1398   0.2515   0.2804   1.0000
          247    283   0.8192   0.2453   0.1101   1.0000
          248    283   0.8749   0.2702   0.1342   1.0000
          249    284   0.8383   0.1707   0.1379   1.0000
          250    284   0.3753   0.6296   0.3723   1.0000
          251    283   0.8208   0.2895   0.7694   1.0000
          252    283   0.4070   0.7645   0.0129   1.0000
          253    282   0.2357   0.6854   0.1326   1.0000
          254    283   0.5238   0.0059   0.2287   1.0000
          255    282   0.0068   0.1842   0.2581   1.0000
          256    282   0.6437   0.1546   0.6909   1.0000
          257    282   0.3248   0.5801   0.0848   1.0000
          258    281   0.0341   0.2807   0.1901   1.0000
          259    281   0.3544   0.6129   0.4073   1.0000
          260    281   0.4908   0.7034   0.7977   1.0000
          261    280   0.2843   0.7614   0.0404   1.0000
          262    279   0.5709   0.8014   0.0680   1.0000
          263    280   0.5336   0.2462   0.0835   1.0000
          264    279   0.7559   0.2712   0.1629   1.0000
          265    280   0.6953   0.4025   0.1739   1.0000
          266    280   0.6946   0.9949   0.2088   1.0000
          267    279   0.7655   0.2388   0.3593   1.0000
          268    278   0.3541   0.6880   0.0001   1.0000
          269    278   0.0841   0.7789   0.0849   1.0000
          270    279   0.5307   0.9680   0.2065   1.0000
          271    279   0.5615   0.8159   0.2215   1.0000
          272    277   0.4498   0.2589   0.0123   1.0000
          273    278   0.8580   0.0660   0.0135   1.0000
          274    278   0.4859   0.0515   0.0816   1.0000
          275    278   0.0053   0.3310   0.1323   1.0000
          276    277   0.4942   0.8257   0.2125   1.0000
          277    278   0.5767   0.1224   0.3983   1.0000
          278    276   0.7073   0.1488   0.0117   1.0000
          279    276   0.2144   0.7517   0.1088   1.0000
          280    277   0.5397   0.6062   0.1248   1.0000
          281    275   0.7095   0.1478   0.0424   1.0000
          282    276   0.9630   0.8280   0.0628   1.0000
          283    276   0.5824   0.8109   0.1590   1.0000
          284    275   0.4371   0.5721   0.2912   1.0000
          285    275   0.9584   0.9117   0.7289   1.0000
          286    274   0.2102   0.6374   0.0348   1.0000
          287    275   0.3504   0.6848   0.0501   1.0000
          288    274   0.6544   0.2027   0.0463   1.0000
          289    274   0.4335   0.7246   0.0629   1.0000
          290    275   0.3465   0.5919   0.0711   1.0000
          291    274   0.3492   0.9128   0.0707   1.0000
          292    275   0.6732   0.9862   0.0774   1.0000
          293    274   0.5514   0.7707   0.1816   1.0000
          294    275   0.0372   0.3457   0.1882   1.0000
          295    274   0.1717   0.8483   0.2018   1.0000
          296    273   0.8492   0.2348   0.0704   1.0000
          297    273   0.5567   0.9943   0.0989   1.0000
          298    274   0.8735   0.3674   0.1439   1.0000
          299    273   0.1456   0.4565   0.2217   1.0000
          300    272   0.5542   0.0500   0.1033   1.0000
          301    272   0.4450   0.1963   0.1100   1.0000
          302    272   0.0487   0.7477   0.1617   1.0000
          303    273   0.1931   0.7815   0.1586   1.0000
          304    272   0.2603   0.5472   0.3004   1.0000
          305    272   0.2349   0.8792   0.0076   1.0000
          306    271   0.6862   0.0360   0.0564   1.0000
          307    271   0.0287   0.2186   0.0808   1.0000
          308    272   0.9372   0.0982   0.3600   1.0000
          309    271   0.8311   0.1102   0.0401   1.0000
          310    270   0.7325   0.0373   0.2724   1.0000
          311    269   0.6324   0.1029   0.0046   1.0000
          312    269   0.6536   0.2205   0.0633   1.0000
          313    270   0.3202   0.7561   0.0774   1.0000
          314    269   0.3420   0.8125   0.1101   1.0000
          315    269   0.6534   0.2948   0.1170   1.0000
          316    269   0.9196   0.1642   0.1324   1.0000
          317    269   0.3479   0.6514   0.2231   1.0000
          318    268   0.9502   0.6220   0.0134   1.0000
          319    269   0.3533   0.6981   0.0288   1.0000
          320    269   0.4785   0.6011   0.0372   1.0000
          321    269   0.4163   0.9056   0.0854   1.0000
          322    269   0.6755   0.9545   0.0839   1.0000
          323    268   0.5689   0.6533   0.1199   1.0000
          324    268   0.0160   0.7297   0.1218   1.0000
          325    269   0.2663   0.7208   0.2038   1.0000
          326    268   0.3518   0.7150   0.9073   1.0000
          327    268   0.1388   0.6063   0.0339   1.0000
          328    268   0.7354   0.0254   0.0539   1.0000
          329    268   0.1728   0.7045   0.0907   1.0000
          330    268   0.8208   0.2540   0.1954   1.0000
          331    267   0.2822   0.4939   0.2424   1.0000
          332    267   0.7718   0.2610   0.2829   1.0000
          333    267   0.7458   0.0459   0.0500   1.0000
          334    266   0.3481   0.6410   0.4786   1.0000
          335    265   0.5924   0.7760   0.0452   1.0000
          336    266   0.1502   0.7995   0.0678   1.0000
          337    266   0.2251   0.6723   0.1157   1.0000
          338    266   0.2197   0.7767   0.1609   1.0000
          339    265   0.6241   0.0621   0.1566   1.0000
          340    265   0.8953   0.1868   0.2752   1.0000
          341    264   0.4232   0.6893   0.0697   1.0000
          342    265   0.2033   0.5161   0.2479   1.0000
          343    264   0.2582   0.4038   0.0231   1.0000
          344    263   0.6191   0.0148   0.1166   1.0000
          345    264   0.2925   0.6003   0.2387   1.0000
          346    264   0.4582   0.6750   0.2605   1.0000
          347    263   0.4563   0.2984   0.0193   1.0000
          348    262   0.8778   0.1793   0.0468   1.0000
          349    263   0.5625   0.2713   0.1037   1.0000
          350    262   0.9096   0.2294   0.1669   1.0000
          351    263   0.9525   0.2390   0.2890   1.0000
          352    262   0.6743   0.7546   0.0075   1.0000
          353    262   0.9364   0.2391   0.0058   1.0000
          354    262   0.4886   0.5725   0.0128   1.0000
          355    261   0.1094   0.7347   0.0435   1.0000
          356    262   0.5742   0.2810   0.0774   1.0000
          357    261   0.7795   0.1072   0.0918   1.0000
          358    261   0.0144   0.0807   0.1538   1.0000
          359    261   0.9439   0.2047   0.1681   1.0000
          360    262   0.6465   0.0664   0.1711   1.0000
          361    261   0.4051   0.7501   0.0349   1.0000
          362    260   0.7923   0.8276   0.0506   1.0000
          363    261   0.9081   0.8875   0.0709   1.0000
          364    260   0.8833   0.8507   0.1098   1.0000
          365    260   0.5480   0.0211   0.1439   1.0000
          366    261   0.1198   0.2197   0.2293   1.0000
          367    261   0.3176   0.6014   0.2271   1.0000
          368    260   0.4750   0.7823   0.2426   1.0000
          369    261   0.4261   0.5507   0.3896   1.0000
          370    260   0.3754   0.6698   0.9992   1.0000
          371    260   0.3058   0.6323   0.0331   1.0000
          372    259   0.6831   0.2498   0.0827   1.0000
          373    260   0.3524   0.7481   0.1172   1.0000
          374    259   0.7153   0.3251   0.2131   1.0000
          375    259   0.7972   0.1576   0.4173   1.0000
          376    259   0.2442   0.6582   0.1113   1.0000
          377    259   0.8844   0.2905   0.1244   1.0000
          378    259   0.7351   0.2308   0.2947   1.0000
          379    258   0.3170   0.6115   0.0410   1.0000
          380    257   0.7696   0.1992   0.0764   1.0000
          381    257   0.9156   0.1208   0.1743   1.0000
          382    258   0.6005   0.0356   0.1952   1.0000
          383    258   0.2299   0.3315   0.2979   1.0000
          384    256   0.6329   0.3113   0.0048   1.0000
          385    257   0.3374   0.6111   0.0602   1.0000
          386    257   0.8473   0.3558   0.1083   1.0000
          387    257   0.5220   0.6262   0.1552   1.0000
          388    257   0.5550   0.3207   0.1603   1.0000
          389    256   0.7088   0.1677   0.1724   1.0000
          390    257   0.8454   0.3152   0.1840   1.0000
          391    257   0.8009   0.3119   0.2789   1.0000
          392    257   0.2644   0.7340   0.3139   1.0000
          393    256   0.5305   0.0751   0.3255   1.0000
          394    256   0.7365   0.1710   0.3974   1.0000
          395    255   0.0270   0.2385   0.0772   1.0000
          396    256   0.4503   0.7232   0.0882   1.0000
          397    255   0.6665   0.0265   0.1583   1.0000
          398    255   0.9704   0.8048   0.0056   1.0000
          399    255   0.6017   0.2600   0.0141   1.0000
          400    255   0.2108   0.7815   0.0421   1.0000
          401    255   0.3893   0.7603   0.0588   1.0000
          402    254   0.1908   0.7178   0.0818   1.0000
          403    255   0.7431   0.1893   0.0862   1.0000
          404    255   0.2751   0.8011   0.1251   1.0000
          405    255   0.1782   0.7310   0.1612   1.0000
          406    254   0.3135   0.7416   0.1641   1.0000
          407    255   0.0060   0.2847   0.1946   1.0000
          408    254   0.8389   0.0202   0.0899   1.0000
          409    253   0.2583   0.5815   0.1591   1.0000
          410    253   0.6337   0.0436   0.2433   1.0000
          411    253   0.5050   0.1219   0.0127   1.0000
          412    252   0.9367   0.0986   0.0228   1.0000
          413    252   0.7595   0.8865   0.0395   1.0000
          414    253   0.1952   0.3949   0.0980   1.0000
          415    252   0.4394   0.6883   0.0946   1.0000
          416    252   0.4521   0.7056   0.1033   1.0000
          417    253   0.9167   0.7554   0.1229   1.0000
          418    252   0.4090   0.6376   0.2749   1.0000
          419    253   0.4249   0.6741   0.2928   1.0000
          420    251   0.9044   0.8097   0.0694   1.0000
          421    252   0.3601   0.6789   0.1017   1.0000
          422    251   0.2089   0.8487   0.1270   1.0000
          423    252   0.5273   0.6433   0.2148   1.0000
          424    252   0.3816   0.7083   0.2988   1.0000
          425    250   0.7715   0.0491   0.0591   1.0000
          426    250   0.4415   0.1363   0.1040   1.0000
          427    250   0.3330   0.6555   0.3630   1.0000
          428    250   0.1726   0.7292   0.9501   1.0000
          429    250   0.9917   0.1336   0.9817   1.0000
          430    250   0.2083   0.6225   0.0549   1.0000
          431    249   0.2155   0.8132   0.0674   1.0000
          432    250   0.6301   0.0465   0.0754   1.0000
          433    250   0.1052   0.7285   0.1019   1.0000
          434    250   0.8671   0.2347   0.1221   1.0000
          435    249   0.7220   0.1905   0.1322   1.0000
          436    250   0.9103   0.1797   0.1465   1.0000
          437    249   0.0912   0.3002   0.2080   1.0000
          438    249   0.5443   0.2257   0.2080   1.0000
          439    249   0.7949   0.2655   0.2298   1.0000
          440    249   0.5711   0.1627   0.4880   1.0000
          441    249   0.8213   0.3396   0.0139   1.0000
          442    249   0.1112   0.6798   0.0559   1.0000
          443    248   0.5423   0.0961   0.1539   1.0000
          444    249   0.9277   0.4099   0.1887   1.0000
          445    249   0.5837   0.3335   0.2085   1.0000
          446    249   0.5670   0.0827   0.2648   1.0000
          447    247   0.6276   0.2852   0.0427   1.0000
          448    248   0.6470   0.0576   0.0554   1.0000
          449    248   0.5768   0.9847   0.0909   1.0000
          450    248   0.8301   0.1387   0.1115   1.0000
          451    248   0.3956   0.5518   0.1323   1.0000
          452    248   0.8207   0.2179   0.1869   1.0000
          453    248   0.7287   0.0912   0.2373   1.0000
          454    248   0.6229   0.0855   0.2536   1.0000
          455    248   0.7784   0.3517   0.2739   1.0000
          456    246   0.2634   0.8300   0.0070   1.0000
          457    246   0.7068   0.0275   0.0114   1.0000
          458    246   0.4427   0.2396   0.0182   1.0000
          459    246   0.6735   0.4292   0.0258   1.0000
          460    247   0.3888   0.2516   0.0520   1.0000
          461    247   0.4834   0.1025   0.0778   1.0000
          462    247   0.8356   0.1623   0.1108   1.0000
          463    246   0.2511   0.6069   0.1201   1.0000
          464    246   0.1901   0.4890   0.2006   1.0000
          465    247   0.2555   0.5921   0.4537   1.0000
          466    246   0.8394   0.1002   0.0142   1.0000
          467    245   0.9028   0.3013   0.0257   1.0000
          468    245   0.1594   0.3992   0.0528   1.0000
          469    246   0.5813   0.9647   0.0951   1.0000
          470    246   0.5967   0.0664   0.1669   1.0000
          471    246   0.0906   0.2828   0.1933   1.0000
          472    245   0.0203   0.3498   0.2080   1.0000
          473    245   0.8000   0.1183   0.3308   1.0000
          474    245   0.7316   0.2460   0.1459   1.0000
          475    245   0.7230   0.1494   0.1597   1.0000
          476    244   0.1613   0.7450   0.1686   1.0000
          477    245   0.2014   0.4474   0.2016   1.0000
          478    245   0.9953   0.0726   0.2006   1.0000
          479    244   0.8246   0.3019   0.2224   1.0000
          480    244   0.1894   0.4122   0.2697   1.0000
          481    245   0.2521   0.5576   0.4179   1.0000
          482    244   0.3891   0.9280   0.0034   1.0000
          483    243   0.5075   0.3277   0.0432   1.0000
          484    243   0.1544   0.6948   0.0690   1.0000
          485    244   0.1719   0.4954   0.1009   1.0000
          486    244   0.9930   0.6599   0.1530   1.0000
          487    244   0.9568   0.3647   0.1672   1.0000
          488    244   0.5957   0.2466   0.2844   1.0000
          489    243   0.9206   0.2634   0.3613   1.0000
          490    243   0.7858   0.8720   0.0066   1.0000
          491    242   0.4583   0.6074   0.0152   1.0000
          492    243   0.1942   0.8613   0.1419   1.0000
          493    243   0.1643   0.4830   0.1629   1.0000
          494    242   0.2453   0.6371   0.1882   1.0000
          495    243   0.4843   0.2566   0.2129   1.0000
          496    242   0.1855   0.7048   0.2231   1.0000
          497    243   0.0995   0.2812   0.2520   1.0000
          498    241   0.8408   0.1666   0.0200   1.0000
          499    242   0.9880   0.2246   0.0278   1.0000
          500    241   0.0298   0.7888   0.0362   1.0000
          501    242   0.5997   0.2762   0.0350   1.0000
          502    242   0.5753   0.8164   0.0463   1.0000
          503    241   0.0824   0.3770   0.1194   1.0000
          504    241   0.7068   0.0766   0.1231   1.0000
          505    242   0.7856   0.3322   0.2196   1.0000
          506    241   0.4446   0.9950   0.2722   1.0000
          507    241   0.8673   0.1899   0.2795   1.0000
          508    241   0.9716   0.0767   0.3602   1.0000
          509    241   0.3487   0.6630   0.4434   1.0000
          510    240   0.9180   0.7711   0.0285   1.0000
          511    240   0.8749   0.0407   0.0485   1.0000
          512    240   0.6104   0.9004   0.0688   1.0000
          513    240   0.3841   0.9041   0.1179   1.0000
          514    240   0.2354   0.7803   0.1335   1.0000
          515    240   0.4570   0.2399   0.1317   1.0000
          516    241   0.9456   0.1115   0.2148   1.0000
          517    241   0.5897   0.2984   0.2417   1.0000
          518    241   0.7073   0.1062   0.2424   1.0000
          519    240   0.3755   0.6162   0.2987   1.0000
          520    240   0.4156   0.5913   0.3845   1.0000
          521    240   0.6470   0.0862   0.0203   1.0000
          522    239   0.6458   0.2933   0.0196   1.0000
          523    240   0.4367   0.8292   0.0343   1.0000
          524    239   0.2940   0.5199   0.0403   1.0000
          525    239   0.7680   0.2028   0.0439   1.0000
          526    240   0.2970   0.6988   0.0581   1.0000
          527    239   0.0149   0.3565   0.0608   1.0000
          528    239   0.6814   0.2330   0.0622   1.0000
          529    239   0.0715   0.6169   0.0829   1.0000
          530    239   0.5711   0.3964   0.0860   1.0000
          531    240   0.4641   0.9190   0.1276   1.0000
          532    239   0.9254   0.2000   0.1435   1.0000
          533    239   0.7655   0.3218   0.2096   1.0000
          534    240   0.7545   0.1439   0.3380   1.0000
          535    239   0.3792   0.5279   0.9311   1.0000
          536    238   0.6441   0.7797   0.0052   1.0000
          537    239   0.5471   0.5994   0.0215   1.0000
          538    238   0.2773   0.8540   0.0570   1.0000
          539    239   0.5428   0.6387   0.0705   1.0000
          540    238   0.0862   0.7207   0.0828   1.0000
          541    239   0.2134   0.4592   0.1808   1.0000
          542    238   0.6738   0.3640   0.1882   1.0000
          543    239   0.1202   0.8244   0.2024   1.0000
          544    239   0.1019   0.4477   0.2720   1.0000
          545    238   0.2425   0.5048   0.2877   1.0000
          546    239   0.5079   0.2505   0.2991   1.0000
          547    239   0.7427   0.2161   0.3119   1.0000
          548    237   0.4728   0.2868   0.0289   1.0000
          549    238   0.5283   0.3207   0.0303   1.0000
          550    237   0.1744   0.7941   0.0754   1.0000
          551    238   0.6590   0.2825   0.1403   1.0000
          552    237   0.6720   0.0429   0.1426   1.0000
          553    238   0.3428   0.7498   0.1664   1.0000
          554    238   0.9935   0.2699   0.2154   1.0000
          555    238   0.7360   0.3011   0.2434   1.0000
          556    237   0.1469   0.4428   0.2751   1.0000
          557    238   0.2842   0.6281   0.3473   1.0000
          558    237   0.6046   0.0545   0.7454   1.0000
          559    236   0.3194   0.7870   0.0480   1.0000
          560    236   0.0888   0.7238   0.0552   1.0000
          561    236   0.2658   0.7008   0.0632   1.0000
          562    237   0.5289   0.5974   0.0634   1.0000
          563    237   0.6240   0.9429   0.0659   1.0000
          564    237   0.1021   0.7880   0.0700   1.0000
          565    237   0.5116   0.9220   0.1437   1.0000
          566    236   0.6469   0.2872   0.1665   1.0000
          567    237   0.4698   0.0153   0.2286   1.0000
          568    237   0.7832   0.1987   0.2937   1.0000
          569    237   0.3629   0.7235   0.3063   1.0000
          570    235   0.5274   0.1113   0.0127   1.0000
          571    235   0.4452   0.8191   0.0836   1.0000
          572    236   0.9794   0.7337   0.0943   1.0000
          573    236   0.9712   0.4247   0.1395   1.0000
          574    236   0.2827   0.7139   0.1578   1.0000
          575    236   0.6415   0.2398   0.1711   1.0000
          576    236   0.7933   0.0053   0.1818   1.0000
          577    235   0.2725   0.6339   0.1844   1.0000
          578    235   0.0501   0.7126   0.1943   1.0000
          579    235   0.3766   0.7717   0.1930   1.0000
          580    234   0.2222   0.6322   0.0085   1.0000
          581    234   0.8492   0.1873   0.0087   1.0000
          582    235   0.9936   0.5530   0.0206   1.0000
          583    235   0.8703   0.8008   0.0247   1.0000
          584    235   0.8092   0.3069   0.0335   1.0000
          585    234   0.3132   0.6919   0.0835   1.0000
          586    234   0.8161   0.1742   0.1531   1.0000
          587    234   0.6325   0.3054   0.1675   1.0000
          588    235   0.1457   0.3162   0.2121   1.0000
          589    235   0.6312   0.2464   0.2194   1.0000
          590    235   0.2764   0.5578   0.2852   1.0000
          591    234   0.1095   0.2135   0.3028   1.0000
          592    234   0.5969   0.0844   0.3525   1.0000
          593    234   0.1925   0.7661   0.0283   1.0000
          594    233   0.2633   0.2689   0.0445   1.0000
          595    234   0.2828   0.6372   0.0517   1.0000
          596    234   0.1686   0.3826   0.0562   1.0000
          597    234   0.5287   0.2244   0.0758   1.0000
          598    233   0.7919   0.9711   0.0903   1.0000
          599    233   0.8421   0.2322   0.1017   1.0000
          600    234   0.1482   0.4386   0.1171   1.0000
          601    234   0.4468   0.9329   0.1160   1.0000
          602    233   0.9943   0.2486   0.2020   1.0000
          603    233   0.2736   0.6122   0.2238   1.0000
          604    233   0.8148   0.0091   0.2235   1.0000
          605    233   0.8517   0.1989   0.2595   1.0000
          606    233   0.2851   0.8872   0.2780   1.0000
          607    233   0.5516   0.2250   0.3330   1.0000
          608    234   0.5611   0.1166   0.3541   1.0000
          609    234   0.2923   0.6347   0.4718   1.0000
          610    232   0.0768   0.3109   0.0078   1.0000
          611    232   0.1959   0.4079   0.0109   1.0000
          612    233   0.2497   0.7039   0.0379   1.0000
          613    233   0.3640   0.8833   0.0516   1.0000
          614    233   0.3817   0.5771   0.1051   1.0000
          615    232   0.8732   0.8033   0.1017   1.0000
          616    232   0.8889   0.4014   0.1108   1.0000
          617    233   0.1114   0.4484   0.1512   1.0000
          618    233   0.2030   0.8257   0.2214   1.0000
          619    233   0.3007   0.5278   0.2722   1.0000
          620    233   0.2729   0.6167   0.3254   1.0000
          621    233   0.3114   0.7058   0.3535   1.0000
          622    232   0.6875   0.0732   0.4247   1.0000
          623    232   0.7774   0.1614   0.4581   1.0000
          624    232   0.5717   0.2535   0.6863   1.0000
          625    232   0.6309   0.0712   0.0353   1.0000
          626    232   0.2180   0.6033   0.0499   1.0000
          627    231   0.2168   0.4019   0.0848   1.0000
          628    232   0.6268   0.2202   0.1070   1.0000
          629    231   0.6217   0.2306   0.1558   1.0000
          630    232   0.3093   0.7219   0.1656   1.0000
          631    232   0.2607   0.7206   0.1770   1.0000
          632    231   0.6053   0.1905   0.1747   1.0000
          633    232   0.1687   0.7189   0.2351   1.0000
          634    230   0.2788   0.2457   0.1413   1.0000
          635    231   0.2851   0.8423   0.1499   1.0000
          636    230   0.2989   0.8245   0.1598   1.0000
          637    230   0.3381   0.6226   0.1874   1.0000
          638    230   0.5910   0.0542   0.1940   1.0000
          639    231   0.7302   0.2149   0.1975   1.0000
          640    230   0.5335   0.2744   0.2192   1.0000
          641    231   0.0355   0.4234   0.2507   1.0000
          642    231   0.6100   0.0355   0.2481   1.0000
          643    231   0.5194   0.9559   0.2641   1.0000
          644    230   0.3889   0.5902   0.3893   1.0000
          645    230   0.0993   0.3100   0.0244   1.0000
          646    230   0.6858   0.2399   0.0319   1.0000
          647    230   0.2626   0.6809   0.1383   1.0000
          648    230   0.3476   0.6465   0.2873   1.0000
          649    230   0.7911   0.0368   0.2915   1.0000
          650    229   0.2924   0.6166   0.4585   1.0000
          651    228   0.8048   0.3899   0.0122   1.0000
          652    228   0.6049   0.8202   0.0424   1.0000
          653    228   0.3495   0.7581   0.0888   1.0000
          654    229   0.4871   0.2121   0.0954   1.0000
          655    228   0.9670   0.2360   0.0991   1.0000
          656    229   0.8602   0.3204   0.1123   1.0000
          657    228   0.2984   0.1935   0.1162   1.0000
          658    228   0.6384   0.3117   0.1186   1.0000
          659    229   0.6278   0.2136   0.1376   1.0000
          660    229   0.1548   0.4356   0.1684   1.0000
          661    229   0.0594   0.2458   0.2185   1.0000
          662    228   0.4044   0.6220   0.2923   1.0000
          663    229   0.2914   0.7052   0.3334   1.0000
          664    228   0.7298   0.0766   0.3328   1.0000
          665    229   0.9308   0.1447   0.3519   1.0000
          666    227   0.0574   0.2040   0.0395   1.0000
          667    228   0.6051   0.7900   0.1247   1.0000
          668    228   0.2611   0.7889   0.1424   1.0000
          669    228   0.3827   0.7854   0.2180   1.0000
          670    228   0.9655   0.2753   0.2250   1.0000
          671    227   0.2728   0.5482   0.3651   1.0000
          672    227   0.9059   0.2456   0.0074   1.0000
          673    227   0.0228   0.7048   0.0153   1.0000
          674    226   0.5472   0.3319   0.0141   1.0000
          675    226   0.9667   0.2110   0.0129   1.0000
          676    227   0.4707   0.9551   0.0686   1.0000
          677    226   0.2931   0.2701   0.0785   1.0000
          678    226   0.8110   0.3320   0.1121   1.0000
          679    226   0.4932   0.9194   0.1179   1.0000
          680    227   0.7721   0.1139   0.1205   1.0000
          681    226   0.0766   0.2812   0.1652   1.0000
          682    226   0.8283   0.3163   0.2014   1.0000
          683    226   0.0178   0.3144   0.2221   1.0000
          684    226   0.3504   0.4971   0.3056   1.0000
          685    226   0.5683   0.0580   0.3139   1.0000
          686    226   0.8304   0.1882   0.3111   1.0000
          687    227   0.9987   0.1258   0.3627   1.0000
          688    227   0.9797   0.1682   0.3632   1.0000
          689    227   0.5499   0.1782   0.3915   1.0000
          690    225   0.2039   0.7473   0.0162   1.0000
          691    225   0.3507   0.5398   0.0181   1.0000
          692    225   0.9796   0.8838   0.0469   1.0000
          693    225   0.0682   0.1992   0.0637   1.0000
          694    225   0.1257   0.7394   0.0914   1.0000
          695    225   0.6051   0.0165   0.0876   1.0000
          696    225   0.6320   0.1857   0.1892   1.0000
          697    226   0.6317   0.2556   0.1909   1.0000
          698    226   0.1950   0.6787   0.1961   1.0000
          699    226   0.5115   0.7842   0.1937   1.0000
          700    225   0.8050   0.2358   0.1921   1.0000
          701    225   0.7307   0.1628   0.2227   1.0000
          702    225   0.1542   0.5211   0.2726   1.0000
          703    226   0.3473   0.7105   0.2676   1.0000
          704    225   0.3447   0.5866   0.3074   1.0000
          705    225   0.2488   0.6217   0.3128   1.0000
          706    225   0.2070   0.4995   0.3334   1.0000
          707    225   0.7694   0.0982   0.9739   1.0000
          708    225   0.4305   0.6383   0.0014   1.0000
          709    225   0.8760   0.0499   0.0184   1.0000
          710    224   0.2212   0.9703   0.0692   1.0000
          711    224   0.7401   0.1688   0.0731   1.0000
          712    225   0.1641   0.4552   0.1161   1.0000
          713    225   0.9180   0.4335   0.1324   1.0000
          714    224   0.9585   0.3713   0.1398   1.0000
          715    225   0.0830   0.2614   0.1518   1.0000
          716    224   0.8493   0.1426   0.2101   1.0000
          717    224   0.7981   0.1420   0.2917   1.0000
          718    224   0.4061   0.5290   0.2969   1.0000
          719    224   0.6733   0.3283   0.8268   1.0000
          720    223   0.8611   0.0849   0.0219   1.0000
          721    224   0.9585   0.7555   0.0270   1.0000
          722    223   0.2134   0.8332   0.0653   1.0000
          723    224   0.0536   0.2079   0.0892   1.0000
          724    223   0.0437   0.8254   0.1300   1.0000
          725    223   0.4364   0.1598   0.1368   1.0000
          726    224   0.9287   0.1321   0.1548   1.0000
          727    223   0.1746   0.7803   0.1814   1.0000
          728    224   0.4370   0.9596   0.2020   1.0000
          729    223   0.0057   0.3834   0.2938   1.0000
          730    224   0.9382   0.2187   0.3247   1.0000
          731    223   0.6275   0.1118   0.3597   1.0000
          732    223   0.8522   0.0907   0.9513   1.0000
          733    223   0.1241   0.3211   0.0191   1.0000
          734    222   0.3701   0.5956   0.0919   1.0000
          735    222   0.8352   0.0550   0.1106   1.0000
          736    222   0.2488   0.4168   0.1251   1.0000
          737    222   0.0191   0.3664   0.1485   1.0000
          738    222   0.9069   0.2170   0.1426   1.0000
          739    222   0.5018   0.7864   0.1647   1.0000
          740    222   0.0798   0.8063   0.1704   1.0000
          741    223   0.7188   0.2333   0.2394   1.0000
          742    222   0.2684   0.7402   0.2491   1.0000
          743    222   0.8256   0.2023   0.2645   1.0000
          744    223   0.7610   0.0110   0.2697   1.0000
          745    223   0.4730   0.9654   0.3038   1.0000
          746    222   0.2019   0.7731   0.3547   1.0000
          747    223   0.9453   0.0818   0.3543   1.0000
          748    223   0.7914   0.1977   0.4010   1.0000
          749    222   0.1732   0.9224   0.9510   1.0000
          750    222   0.4311   0.9088   0.0314   1.0000
          751    221   0.0962   0.6278   0.0437   1.0000
          752    221   0.4661   0.8039   0.0785   1.0000
          753    222   0.5415   0.3717   0.0753   1.0000
          754    221   0.2354   0.8458   0.0809   1.0000
          755    222   0.4580   0.8401   0.0898   1.0000
          756    222   0.9131   0.2955   0.1380   1.0000
          757    222   0.5271   0.8181   0.1624   1.0000
          758    222   0.5955   0.9901   0.1965   1.0000
          759    221   0.0002   0.3066   0.2028   1.0000
          760    222   0.2501   0.7291   0.2268   1.0000
          761    222   0.6752   0.0607   0.2583   1.0000
          762    222   0.8970   0.1082   0.2764   1.0000
          763    222   0.7435   0.0945   0.2898   1.0000
          764    222   0.2789   0.7508   0.3120   1.0000
          765    222   0.9722   0.2852   0.3599   1.0000
          766    221   0.5072   0.1237   0.3996   1.0000
          767    221   0.5581   0.1091   0.4926   1.0000
          768    221   0.9251   0.6637   0.0078   1.0000
          769    220   0.3549   0.8882   0.0234   1.0000
          770    221   0.3985   0.8305   0.0646   1.0000
          771    221   0.1972   0.4448   0.0811   1.0000
          772    221   0.8106   0.9813   0.1040   1.0000
          773    221   0.8994   0.1120   0.1057   1.0000
          774    220   0.6170   0.4033   0.1551   1.0000
          775    220   0.9967   0.0467   0.2430   1.0000
          776    221   0.2931   0.5478   0.2643   1.0000
          777    221   0.2996   0.6526   0.2813   1.0000
          778    220   0.9998   0.2152   0.3432   1.0000
          779    221   0.3056   0.6521   0.4592   1.0000
          780    220   0.2313   0.6126   0.0056   1.0000
          781    220   0.4353   0.5365   0.0127   1.0000
          782    219   0.2432   0.5774   0.0203   1.0000
          783    220   0.1445   0.3171   0.0418   1.0000
          784    219   0.5080   0.0602   0.0435   1.0000
          785    219   0.8175   0.2891   0.0501   1.0000
          786    219   0.4245   0.8205   0.0578   1.0000
          787    219   0.3549   0.8257   0.0866   1.0000
          788    219   0.9651   0.3410   0.1083   1.0000
          789    220   0.0785   0.1227   0.1865   1.0000
          790    219   0.5461   0.9540   0.2703   1.0000
          791    219   0.9373   0.0538   0.3197   1.0000
          792    220   0.3545   0.6265   0.3853   1.0000
          793    220   0.8342   0.2046   0.4164   1.0000
          794    219   0.5974   0.1745   0.4204   1.0000
          795    219   0.5476   0.3069   0.7353   1.0000
          796    218   0.0055   0.2995   0.9975   1.0000
          797    219   0.1717   0.4037   0.0016   1.0000
          798    218   0.5418   0.2202   0.0479   1.0000
          799    219   0.4206   0.7072   0.0553   1.0000
          800    218   0.0426   0.7899   0.0622   1.0000
          801    219   0.9582   0.2284   0.0717   1.0000
          802    218   0.5982   0.9958   0.0751   1.0000
          803    218   0.1789   0.6571   0.0908   1.0000
          804    218   0.0733   0.3572   0.1201   1.0000
          805    219   0.7918   0.3487   0.1195   1.0000
          806    218   0.6178   0.1780   0.1263   1.0000
          807    219   0.5209   0.8629   0.1748   1.0000
          808    218   0.1666   0.4881   0.1874   1.0000
          809    219   0.4146   0.6918   0.1897   1.0000
          810    219   0.9182   0.0703   0.1980   1.0000
          811    218   0.0160   0.1435   0.2051   1.0000
          812    219   0.2998   0.5421   0.2105   1.0000
          813    218   0.8029   0.1280   0.2139   1.0000
          814    219   0.9732   0.1706   0.2299   1.0000
          815    217   0.9470   0.7521   0.0528   1.0000
          816    217   0.1267   0.7963   0.0858   1.0000
          817    217   0.9770   0.3239   0.1251   1.0000
          818    217   0.3986   0.6982   0.1622   1.0000
          819    218   0.2905   0.5340   0.1870   1.0000
          820    217   0.2260   0.4110   0.2458   1.0000
          821    218   0.6791   0.2444   0.2500   1.0000
          822    217   0.1175   0.4138   0.2780   1.0000
          823    218   0.9942   0.1050   0.3262   1.0000
          824    217   0.8688   0.1600   0.0324   1.0000
          825    217   0.1978   0.7997   0.0534   1.0000
          826    216   0.0004   0.2465   0.0685   1.0000
          827    216   0.7236   0.3061   0.0908   1.0000
          828    217   0.8541   0.4219   0.0996   1.0000
          829    216   0.3701   0.8881   0.1033   1.0000
          830    217   0.4925   0.6327   0.1142   1.0000
          831    217   0.0443   0.3580   0.1649   1.0000
          832    216   0.7632   0.0298   0.2030   1.0000
          833    217   0.0965   0.3732   0.2227   1.0000
          834    216   0.5074   0.1986   0.2309   1.0000
          835    217   0.8010   0.0408   0.2666   1.0000
          836    216   0.8132   0.1968   0.2909   1.0000
          837    216   0.3273   0.6370   0.3770   1.0000
          838    217   0.3258   0.6734   0.3728   1.0000
          839    216   0.3058   0.5671   0.3876   1.0000
          840    217   0.7420   0.1019   0.4372   1.0000
          841    215   0.2570   0.9172   0.9979   1.0000
          842    216   0.2888   0.8424   0.0080   1.0000
          843    216   0.1177   0.6808   0.0288   1.0000
          844    216   0.8179   0.1000   0.0591   1.0000
          845    215   0.5901   0.1133   0.0825   1.0000
          846    215   0.9848   0.2542   0.0924   1.0000
          847    215   0.9163   0.0767   0.1054   1.0000
          848    216   0.2852   0.8610   0.1696   1.0000
          849    216   0.6871   0.3463   0.1802   1.0000
          850    216   0.2456   0.6159   0.2292   1.0000
          851    215   0.5349   0.7956   0.2454   1.0000
          852    215   0.5886   0.1428   0.4557   1.0000
          853    214   0.4714   0.0911   0.0345   1.0000
          854    215   0.6735   0.2982   0.0316   1.0000
          855    214   0.9254   0.3097   0.0435   1.0000
          856    215   0.1034   0.3005   0.0531   1.0000
          857    215   0.9070   0.1809   0.0558   1.0000
          858    215   0.6192   0.8236   0.0659   1.0000
          859    215   0.8102   0.1110   0.0859   1.0000
          860    214   0.2116   0.4368   0.1026   1.0000
          861    214   0.6381   0.8634   0.1242   1.0000
          862    214   0.7587   0.2698   0.1344   1.0000
          863    214   0.6607   0.0066   0.1417   1.0000
          864    214   0.9095   0.1443   0.1362   1.0000
          865    215   0.4231   0.8637   0.1474   1.0000
          866    214   0.6267   0.3166   0.1447   1.0000
          867    215   0.0264   0.1787   0.1542   1.0000
          868    215   0.5303   0.2162   0.1641   1.0000
          869    214   0.8113   0.9652   0.1808   1.0000
          870    214   0.1374   0.3008   0.2326   1.0000
          871    215   0.8567   0.1847   0.3060   1.0000
          872    215   0.2427   0.5551   0.3232   1.0000
          873    215   0.5116   0.2139   0.3252   1.0000
          874    215   0.2911   0.5653   0.3614   1.0000
          875    215   0.6538   0.0995   0.3611   1.0000
          876    213   0.3445   0.6919   0.0787   1.0000
          877    214   0.6145   0.1065   0.0971   1.0000
          878    214   0.6131   0.4477   0.0971   1.0000
          879    214   0.8509   0.0034   0.0978   1.0000
          880    213   0.1680   0.3621   0.1340   1.0000
          881    214   0.5300   0.9350   0.1450   1.0000
          882    214   0.6092   0.1953   0.1438   1.0000
          883    213   0.5902   0.9240   0.1525   1.0000
          884    214   0.0025   0.0457   0.1670   1.0000
          885    213   0.5476   0.9352   0.1733   1.0000
          886    213   0.7844   0.0257   0.1813   1.0000
          887    213   0.6260   0.1223   0.2162   1.0000
          888    213   0.4866   0.8248   0.2358   1.0000
          889    214   0.9414   0.0570   0.2479   1.0000
          890    212   0.2315   0.2447   0.0143   1.0000
          891    213   0.0394   0.1672   0.0204   1.0000
          892    213   0.4520   0.8710   0.0229   1.0000
          893    213   0.4904   0.2933   0.0501   1.0000
          894    212   0.9240   0.7617   0.0533   1.0000
          895    213   0.8555   0.0487   0.0651   1.0000
          896    213   0.5502   0.7595   0.0909   1.0000
          897    212   0.6749   0.1000   0.1484   1.0000
          898    212   0.7177   0.2340   0.2091   1.0000
          899    212   0.6318   0.0731   0.2752   1.0000
          900    213   0.3702   0.5935   0.2935   1.0000
          901    213   0.9238   0.1515   0.3264   1.0000
          902    213   0.1881   0.2526   0.3397   1.0000
          903    212   0.1531   0.8824   0.0137   1.0000
          904    211   0.3247   0.8843   0.0186   1.0000
          905    211   0.9771   0.5836   0.0293   1.0000
          906    211   0.6815   0.1419   0.0541   1.0000
          907    212   0.6897   0.8151   0.0535   1.0000
          908    211   0.0756   0.6294   0.0622   1.0000
          909    211   0.2642   0.5677   0.0936   1.0000
          910    212   0.5781   0.7700   0.0921   1.0000
          911    212   0.2718   0.5925   0.1372   1.0000
          912    211   0.5676   0.2666   0.1560   1.0000
          913    211   0.7123   0.3423   0.1997   1.0000
          914    212   0.2333   0.6275   0.2111   1.0000
          915    211   0.0149   0.3359   0.2307   1.0000
          916    211   0.5347   0.6736   0.2324   1.0000
          917    212   0.5028   0.8282   0.2578   1.0000
          918    212   0.7795   0.1517   0.3395   1.0000
          919    210   0.4137   0.2336   0.0078   1.0000
          920    210   0.8270   0.3587   0.0221   1.0000
          921    211   0.8147   0.8572   0.0530   1.0000
          922    211   0.5188   0.6462   0.0619   1.0000
          923    210   0.0786   0.3563   0.0700   1.0000
          924    210   0.9543   0.5612   0.0698   1.0000
          925    211   0.2007   0.2243   0.1090   1.0000
          926    211   0.1241   0.9333   0.1205   1.0000
          927    210   0.3044   0.8049   0.2408   1.0000
          928    210   0.3966   0.9338   0.2559   1.0000
          929    211   0.3176   0.5244   0.2936   1.0000
          930    210   0.9485   0.1251   0.3038   1.0000
          931    210   0.7339   0.1546   0.3529   1.0000
          932    209   0.7772   0.3911   0.0068   1.0000
          933    209   0.4767   0.2660   0.0196   1.0000
          934    210   0.1227   0.9575   0.0605   1.0000
          935    209   0.9232   0.4412   0.0848   1.0000
          936    210   0.9238   0.0981   0.1054   1.0000
          937    210   0.8666   0.3678   0.1188   1.0000
          938    209   0.2556   0.4940   0.1269   1.0000
          939    209   0.6734   0.0624   0.1569   1.0000
          940    210   0.4033   0.5190   0.1663   1.0000
          941    210   0.6470   0.0553   0.2660   1.0000
          942    210   0.7971   0.0772   0.2687   1.0000
          943    210   0.2712   0.7651   0.2861   1.0000
          944    209   0.5061   0.7916   0.3043   1.0000
          945    209   0.2350   0.6375   0.3205   1.0000
          946    209   0.3703   0.8780   0.0015   1.0000
          947    209   0.1141   0.7346   0.0113   1.0000
          948    208   0.7044   0.3484   0.0212   1.0000
          949    208   0.1154   0.6125   0.0482   1.0000
          950    208   0.8325   0.8527   0.0771   1.0000
          951    209   0.7941   0.8519   0.1078   1.0000
          952    208   0.4795   0.2504   0.1353   1.0000
          953    209   0.0070   0.0984   0.1406   1.0000
          954    209   0.4886   0.2556   0.1612   1.0000
          955    209   0.7244   0.1876   0.1642   1.0000
          956    208   0.5635   0.6805   0.1817   1.0000
          957    208   0.8212   0.1439   0.1999   1.0000
          958    209   0.3268   0.6553   0.2694   1.0000
          959    209   0.5710   0.0697   0.3860   1.0000
          960    208   0.6392   0.8693   0.0774   1.0000
          961    207   0.2692   0.4900   0.1060   1.0000
          962    208   0.2393   0.7602   0.1180   1.0000
          963    208   0.8009   0.3123   0.1233   1.0000
          964    207   0.5826   0.2736   0.1297   1.0000
          965    207   0.2853   0.3165   0.1712   1.0000
          966    208   0.9453   0.3975   0.1876   1.0000
          967    208   0.1727   0.7586   0.1925   1.0000
          968    207   0.5301   0.9349   0.1979   1.0000
          969    207   0.2143   0.7003   0.2250   1.0000
          970    208   0.2717   0.3204   0.2434   1.0000
          971    208   0.9115   0.0317   0.2511   1.0000
          972    208   0.6026   0.2151   0.2583   1.0000
          973    208   0.2975   0.5817   0.4792   1.0000
          974    206   0.0586   0.7709   0.0730   1.0000
          975    207   0.5467   0.0797   0.0846   1.0000
          976    206   0.3017   0.8081   0.1367   1.0000
          977    206   0.7386   0.2558   0.1708   1.0000
          978    206   0.1858   0.7945   0.2070   1.0000
          979    207   0.9934   0.2314   0.2230   1.0000
          980    207   0.7007   0.2359   0.2571   1.0000
          981    206   0.5117   0.2146   0.2940   1.0000
          982    206   0.6035   0.1007   0.3693   1.0000
          983    207   0.7561   0.1380   0.4270   1.0000
          984    205   0.0431   0.7597   0.0932   1.0000
          985    205   0.9358   0.0220   0.1053   1.0000
          986    205   0.3825   0.6810   0.1467   1.0000
          987    205   0.6514   0.2742   0.1921   1.0000
          988    205   0.7406   0.0931   0.2076   1.0000
          989    205   0.1526   0.4641   0.2706   1.0000
          990    206   0.6985   0.1506   0.3128   1.0000
          991    205   0.9575   0.2433   0.3678   1.0000
          992    206   0.9511   0.1916   0.3772   1.0000
          993    205   0.1955   0.4585   0.0036   1.0000
          994    204   0.4429   0.6256   0.0271   1.0000
          995    204   0.5045   0.6505   0.1106   1.0000
          996    205   0.5151   0.7386   0.1112   1.0000
          997    205   0.4365   0.6001   0.1229   1.0000
          998    204   0.0652   0.3474   0.1471   1.0000
          999    205   0.3146   0.6139   0.2034   1.0000
         1000    205   0.2294   0.8362   0.2161   1.0000
         1001    205   0.4359   0.6171   0.2255   1.0000
         1002    205   0.1447   0.4887   0.2330   1.0000
         1003    204   0.5523   0.2927   0.2861   1.0000
         1004    204   0.7813   0.2096   0.3440   1.0000
         1005    204   0.7531   0.0868   0.3514   1.0000
         1006    204   0.3998   0.6936   0.4785   1.0000
         1007    203   0.1805   0.8740   0.9993   1.0000
         1008    204   0.3828   0.2575   0.0276   1.0000
         1009    204   0.5407   0.1989   0.0361   1.0000
         1010    203   0.1119   0.5992   0.0704   1.0000
         1011    203   0.0118   0.1178   0.0996   1.0000
         1012    204   0.2215   0.8593   0.1031   1.0000
         1013    203   0.9338   0.2809   0.1266   1.0000
         1014    203   0.9780   0.4343   0.1622   1.0000
         1015    203   0.8202   0.1814   0.1829   1.0000
         1016    203   0.5274   0.2152   0.1925   1.0000
         1017    203   0.2354   0.7123   0.2425   1.0000
         1018    204   0.1985   0.8236   0.2951   1.0000
         1019    203   0.7931   0.0678   0.4381   1.0000
         1020    203   0.0132   0.4143   0.0405   1.0000
         1021    202   0.1190   0.8167   0.1005   1.0000
         1022    203   0.4748   0.8410   0.1169   1.0000
         1023    203   0.4236   0.7647   0.1267   1.0000
         1024    202   0.9259   0.2173   0.1877   1.0000
         1025    203   0.4259   0.8489   0.1945   1.0000
         1026    202   0.3143   0.4862   0.2103   1.0000
         1027    202   0.4199   0.7106   0.2078   1.0000
         1028    203   0.3419   0.7512   0.2194   1.0000
         1029    202   0.1115   0.4037   0.2495   1.0000
         1030    202   0.1900   0.8835   0.2501   1.0000
         1031    203   0.0810   0.2415   0.2609   1.0000
         1032    202   0.5205   0.2363   0.2855   1.0000
         1033    203   0.0954   0.4095   0.2976   1.0000
         1034    202   0.0517   0.2300   0.3678   1.0000
         1035    202   0.1838   0.5422   0.0168   1.0000
         1036    202   0.8956   0.9478   0.0467   1.0000
         1037    202   0.5821   0.7826   0.0670   1.0000
         1038    201   0.0304   0.1235   0.1716   1.0000
         1039    202   0.3283   0.5459   0.2130   1.0000
         1040    201   0.0915   0.2195   0.2203   1.0000
         1041    201   0.2841   0.7953   0.2261   1.0000
         1042    201   0.4793   0.9557   0.2335   1.0000
         1043    201   0.8793   0.0912   0.2780   1.0000
         1044    202   0.5575   0.2668   0.3153   1.0000
         1045    201   0.1067   0.4272   0.0361   1.0000
         1046    200   0.5829   0.8995   0.0767   1.0000
         1047    201   0.5282   0.9003   0.0910   1.0000
         1048    201   0.8402   0.3373   0.1202   1.0000
         1049    201   0.2331   0.5281   0.1461   1.0000
         1050    200   0.0140   0.6897   0.1498   1.0000
         1051    200   0.2356   0.2892   0.2109   1.0000
         1052    200   0.4864   0.2085   0.2786   1.0000
         1053    200   0.8725   0.1329   0.3077   1.0000
         1054    200   0.2419   0.7085   0.3392   1.0000
         1055    201   0.2505   0.5429   0.3507   1.0000
         1056    200   0.7646   0.1180   0.4356   1.0000
         1057    199   0.1388   0.4895   0.0340   1.0000
         1058    200   0.0351   0.8557   0.1455   1.0000
         1059    199   0.5198   0.8013   0.1480   1.0000
         1060    200   0.9392   0.3746   0.1869   1.0000
         1061    199   0.5976   0.0238   0.2222   1.0000
         1062    200   0.6094   0.2487   0.2352   1.0000
         1063    199   0.3587   0.4964   0.2584   1.0000
         1064    199   0.5412   0.9045   0.2585   1.0000
         1065    200   0.7521   0.0930   0.2589   1.0000
         1066    199   0.9066   0.4049   0.2699   1.0000
         1067    200   0.1036   0.8166   0.3092   1.0000
         1068    199   0.9070   0.0546   0.0137   1.0000
         1069    199   0.4327   0.7430   0.0445   1.0000
         1070    198   0.8756   0.4480   0.0410   1.0000
         1071    199   0.2463   0.5651   0.0473   1.0000
         1072    198   0.0195   0.7497   0.0810   1.0000
         1073    198   0.1807   0.3777   0.0879   1.0000
         1074    199   0.1900   0.4813   0.0930   1.0000
         1075    198   0.9426   0.0647   0.1077   1.0000
         1076    199   0.4487   0.1441   0.1249   1.0000
         1077    199   0.2836   0.6910   0.1553   1.0000
         1078    198   0.9293   0.1038   0.1883   1.0000
         1079    198   0.3482   0.7628   0.1921   1.0000
         1080    198   0.7461   0.0138   0.2095   1.0000
         1081    199   0.1719   0.8457   0.2485   1.0000
         1082    199   0.1806   0.4693   0.2778   1.0000
         1083    199   0.9768   0.3351   0.3333   1.0000
         1084    199   0.4255   0.5465   0.3427   1.0000
         1085    199   0.0931   0.2410   0.3588   1.0000
         1086    198   0.1412   0.7866   0.3742   1.0000
         1087    198   0.1434   0.8128   0.9825   1.0000
         1088    198   0.5565   0.0500   0.0337   1.0000
         1089    198   0.2561   0.5435   0.0394   1.0000
         1090    198   0.5602   0.8356   0.0511   1.0000
         1091    198   0.5453   0.0602   0.0842   1.0000
         1092    198   0.4571   0.2124   0.0934   1.0000
         1093    197   0.8776   0.0007   0.1094   1.0000
         1094    197   0.0550   0.4236   0.1458   1.0000
         1095    198   0.3054   0.5295   0.1650   1.0000
         1096    197   0.4201   0.5595   0.2002   1.0000
         1097    197   0.2285   0.7628   0.2592   1.0000
         1098    197   0.1664   0.2275   0.2649   1.0000
         1099    197   0.2009   0.9305   0.2691   1.0000
         1100    197   0.7645   0.2941   0.3180   1.0000
         1101    197   0.7703   0.0296   0.5012   1.0000
         1102    197   0.7030   0.0142   0.9903   1.0000
         1103    197   0.9394   0.7660   0.0131   1.0000
         1104    197   0.7448   0.8050   0.0438   1.0000
         1105    196   0.1263   0.3116   0.0667   1.0000
         1106    196   0.9062   0.1343   0.1061   1.0000
         1107    196   0.5704   0.8248   0.1414   1.0000
         1108    196   0.7473   0.9645   0.1470   1.0000
         1109    197   0.8076   0.1652   0.2030   1.0000
         1110    196   0.9402   0.3663   0.2153   1.0000
         1111    197   0.7414   0.3213   0.2288   1.0000
         1112    196   0.5816   0.0975   0.2755   1.0000
         1113    197   0.8988   0.1222   0.3038   1.0000
         1114    196   0.7630   0.4081   0.0210   1.0000
         1115    196   0.6664   0.8111   0.0592   1.0000
         1116    195   0.5046   0.6592   0.0827   1.0000
         1117    195   0.0904   0.6018   0.0887   1.0000
         1118    196   0.8863   0.2173   0.1218   1.0000
         1119    195   0.7767   0.0318   0.1522   1.0000
         1120    196   0.5758   0.6421   0.1653   1.0000
         1121    195   0.5360   0.6795   0.1807   1.0000
         1122    196   0.7392   0.3971   0.2131   1.0000
         1123    196   0.1827   0.5978   0.2576   1.0000
         1124    195   0.2262   0.7758   0.2862   1.0000
         1125    194   0.2882   0.8606   0.0283   1.0000
         1126    195   0.9018   0.2782   0.0302   1.0000
         1127    194   0.8815   0.8039   0.0772   1.0000
         1128    194   0.4991   0.9017   0.1000   1.0000
         1129    195   0.4684   0.9914   0.1379   1.0000
         1130    194   0.6938   0.3469   0.1500   1.0000
         1131    194   0.4730   0.7929   0.1638   1.0000
         1132    195   0.4393   0.6804   0.1824   1.0000
         1133    195   0.4619   0.1811   0.1838   1.0000
         1134    194   0.4561   0.8703   0.2159   1.0000
         1135    195   0.0776   0.1997   0.2285   1.0000
         1136    195   0.1532   0.2369   0.2847   1.0000
         1137    194   0.2961   0.7558   0.3281   1.0000
         1138    194   0.7012   0.0460   0.3316   1.0000
         1139    194   0.9584   0.3223   0.3727   1.0000
         1140    194   0.6287   0.1863   0.4505   1.0000
         1141    195   0.2570   0.5061   0.4803   1.0000
         1142    195   0.3202   0.5891   0.4988   1.0000
         1143    194   0.1487   0.6152   0.0066   1.0000
         1144    193   0.7811   0.9080   0.0073   1.0000
         1145    194   0.9820   0.2327   0.0535   1.0000
         1146    193   0.5921   0.1343   0.0712   1.0000
         1147    193   0.8510   0.0400   0.0935   1.0000
         1148    193   0.1594   0.3724   0.1068   1.0000
         1149    194   0.9644   0.4334   0.1114   1.0000
         1150    193   0.9134   0.2968   0.1680   1.0000
         1151    193   0.0532   0.1285   0.1884   1.0000
         1152    194   0.9083   0.0888   0.1971   1.0000
         1153    193   0.5363   0.7768   0.2002   1.0000
         1154    193   0.1312   0.7052   0.2089   1.0000
         1155    194   0.1808   0.8411   0.2225   1.0000
         1156    193   0.8271   0.0617   0.2336   1.0000
         1157    193   0.2770   0.2711   0.2639   1.0000
         1158    193   0.2560   0.2855   0.3185   1.0000
         1159    194   0.7054   0.1468   0.3451   1.0000
         1160    193   0.5907   0.1575   0.6524   1.0000
         1161    192   0.5043   0.7653   0.0053   1.0000
         1162    193   0.5669   0.8516   0.0286   1.0000
         1163    193   0.5289   0.8317   0.0514   1.0000
         1164    192   0.6561   0.7931   0.0571   1.0000
         1165    192   0.0724   0.3473   0.0946   1.0000
         1166    192   0.6599   0.9012   0.1388   1.0000
         1167    193   0.0683   0.9605   0.1511   1.0000
         1168    193   0.3424   0.6453   0.1915   1.0000
         1169    193   0.0417   0.1405   0.2089   1.0000
         1170    192   0.2564   0.8256   0.2249   1.0000
         1171    193   0.4559   0.8208   0.2419   1.0000
         1172    193   0.1085   0.3811   0.2499   1.0000
         1173    192   0.3672   0.4950   0.2838   1.0000
         1174    193   0.3336   0.6912   0.3541   1.0000
         1175    192   0.0476   0.0860   0.0257   1.0000
         1176    192   0.1407   0.2399   0.0356   1.0000
         1177    192   0.2908   0.9383   0.0893   1.0000
         1178    192   0.4072   0.9121   0.1062   1.0000
         1179    192   0.4950   0.6239   0.1447   1.0000
         1180    191   0.5263   0.8794   0.1957   1.0000
         1181    192   0.9579   0.0512   0.2723   1.0000
         1182    192   0.7735   0.2139   0.3146   1.0000
         1183    192   0.1748   0.3219   0.4105   1.0000
         1184    191   0.9143   0.9183   0.9820   1.0000
         1185    190   0.0276   0.1479   0.0128   1.0000
         1186    191   0.2730   0.9588   0.0360   1.0000
         1187    190   0.7061   0.0236   0.0414   1.0000
         1188    191   0.9167   0.3863   0.0630   1.0000
         1189    191   0.5149   0.4244   0.0915   1.0000
         1190    191   0.8599   0.9691   0.1022   1.0000
         1191    190   0.4179   0.9320   0.1194   1.0000
         1192    191   0.0965   0.4434   0.1755   1.0000
         1193    190   0.6096   0.3876   0.1943   1.0000
         1194    191   0.0091   0.4190   0.2355   1.0000
         1195    191   0.7068   0.2988   0.2426   1.0000
         1196    190   0.0425   0.7238   0.3236   1.0000
         1197    191   0.8003   0.1388   0.3236   1.0000
         1198    190   0.2212   0.2936   0.3418   1.0000
         1199    190   0.8475   0.1624   0.4163   1.0000
         1200    190   0.9040   0.2756   0.4135   1.0000
         1201    190   0.8914   0.4755   0.0203   1.0000
         1202    190   0.2063   0.4878   0.0690   1.0000
         1203    190   0.1180   0.2719   0.1181   1.0000
         1204    190   0.3822   0.5704   0.1323   1.0000
         1205    190   0.5362   0.0909   0.1330   1.0000
         1206    190   0.4073   0.8477   0.1402   1.0000
         1207    189   0.9233   0.7394   0.1658   1.0000
         1208    189   0.8758   0.0416   0.1711   1.0000
         1209    190   0.4090   0.8344   0.1856   1.0000
         1210    189   0.6962   0.3085   0.2150   1.0000
         1211    189   0.9800   0.1936   0.3153   1.0000
         1212    189   0.0691   0.1951   0.0135   1.0000
         1213    189   0.5333   0.0219   0.0104   1.0000
         1214    189   0.8306   0.3220   0.0303   1.0000
         1215    189   0.5345   0.0504   0.0560   1.0000
         1216    188   0.8511   0.7762   0.0566   1.0000
         1217    188   0.1777   0.4609   0.0905   1.0000
         1218    188   0.6535   0.3847   0.0966   1.0000
         1219    188   0.4112   0.6116   0.2149   1.0000
         1220    189   0.1425   0.7193   0.2292   1.0000
         1221    189   0.0755   0.2378   0.2342   1.0000
         1222    189   0.1062   0.2993   0.2359   1.0000
         1223    189   0.7607   0.3819   0.2812   1.0000
         1224    188   0.2167   0.7201   0.3476   1.0000
         1225    189   0.3119   0.6225   0.3600   1.0000
         1226    188   0.1278   0.7422   0.0619   1.0000
         1227    187   0.8389   0.9838   0.0904   1.0000
         1228    188   0.2623   0.2132   0.1052   1.0000
         1229    188   0.0476   0.1902   0.1110   1.0000
         1230    187   0.1784   0.3412   0.1306   1.0000
         1231    187   0.2679   0.2907   0.1480   1.0000
         1232    188   0.5419   0.6168   0.1439   1.0000
         1233    188   0.5520   0.0121   0.2776   1.0000
         1234    187   0.2953   0.3195   0.2837   1.0000
         1235    188   0.5783   0.1141   0.3755   1.0000
         1236    186   0.5495   0.0352   0.0080   1.0000
         1237    186   0.5519   0.1973   0.0072   1.0000
         1238    187   0.1104   0.2404   0.0350   1.0000
         1239    187   0.9832   0.4528   0.1616   1.0000
         1240    186   0.1950   0.5818   0.2481   1.0000
         1241    187   0.6112   0.9920   0.2472   1.0000
         1242    186   0.7541   0.4142   0.2499   1.0000
         1243    187   0.6306   0.2641   0.3024   1.0000
         1244    186   0.9238   0.1365   0.3027   1.0000
         1245    186   0.8283   0.0804   0.3564   1.0000
         1246    187   0.8007   0.0900   0.3632   1.0000
         1247    186   0.3611   0.7021   0.4561   1.0000
         1248    185   0.4445   0.8183   0.0110   1.0000
         1249    185   0.1813   0.2045   0.0427   1.0000
         1250    186   0.7981   0.8454   0.0421   1.0000
         1251    186   0.2265   0.1991   0.0545   1.0000
         1252    186   0.0995   0.8513   0.0898   1.0000
         1253    185   0.0898   0.3864   0.0939   1.0000
         1254    186   0.3201   0.2384   0.1219   1.0000
         1255    185   0.2345   0.3411   0.2289   1.0000
         1256    186   0.7077   0.9989   0.2350   1.0000
         1257    186   0.2358   0.3228   0.2771   1.0000
         1258    186   0.1891   0.3878   0.3146   1.0000
         1259    186   0.1195   0.4136   0.3377   1.0000
         1260    185   0.1809   0.7587   0.3903   1.0000
         1261    186   0.3067   0.5457   0.3994   1.0000
         1262    185   0.1760   0.7435   0.4504   1.0000
         1263    185   0.2179   0.3372   0.0085   1.0000
         1264    184   0.0142   0.8054   0.0276   1.0000
         1265    184   0.3612   0.8967   0.0726   1.0000
         1266    185   0.0047   0.7363   0.1001   1.0000
         1267    184   0.8775   0.3828   0.0973   1.0000
         1268    184   0.8752   0.4179   0.1123   1.0000
         1269    185   0.9857   0.7876   0.1243   1.0000
         1270    185   0.1113   0.2592   0.1428   1.0000
         1271    184   0.1353   0.4343   0.1458   1.0000
         1272    184   0.1772   0.4237   0.1697   1.0000
         1273    185   0.4343   0.8638   0.1764   1.0000
         1274    185   0.4513   0.2400   0.1819   1.0000
         1275    185   0.8731   0.3995   0.1841   1.0000
         1276    184   0.4255   0.5780   0.2075   1.0000
         1277    185   0.0293   0.6880   0.2147   1.0000
         1278    185   0.2593   0.8051   0.2178   1.0000
         1279    184   0.0356   0.3385   0.2568   1.0000
         1280    184   0.8153   0.0604   0.2625   1.0000
         1281    185   0.8603   0.0148   0.2659   1.0000
         1282    184   0.5415   0.0764   0.2777   1.0000
         1283    184   0.2539   0.7816   0.2939   1.0000
         1284    184   0.1441   0.8487   0.3280   1.0000
         1285    185   0.8693   0.2350   0.3489   1.0000
         1286    184   0.5349   0.1271   0.3592   1.0000
         1287    184   0.7133   0.2087   0.3802   1.0000
         1288    184   0.3769   0.6020   0.4151   1.0000
         1289    184   0.5423   0.1212   0.4526   1.0000
         1290    184   0.4923   0.5846   0.0345   1.0000
         1291    184   0.7657   0.3870   0.0675   1.0000
         1292    183   0.9124   0.6280   0.0870   1.0000
         1293    183   0.9257   0.8158   0.0898   1.0000
         1294    183   0.5566   0.0913   0.1090   1.0000
         1295    184   0.9780   0.3601   0.1220   1.0000
         1296    184   0.0535   0.1574   0.2539   1.0000
         1297    183   0.6076   0.1026   0.2583   1.0000
         1298    184   0.6837   0.1543   0.3629   1.0000
         1299    183   0.9915   0.6493   0.0142   1.0000
         1300    182   0.0639   0.1266   0.0329   1.0000
         1301    182   0.5706   0.4301   0.0496   1.0000
         1302    183   0.0877   0.3754   0.0703   1.0000
         1303    183   0.9294   0.8492   0.0716   1.0000
         1304    182   0.2157   0.4815   0.1877   1.0000
         1305    182   0.5354   0.6546   0.2342   1.0000
         1306    183   0.2026   0.4123   0.2466   1.0000
         1307    183   0.0341   0.3830   0.3560   1.0000
         1308    182   0.2698   0.6446   0.3555   1.0000
         1309    182   0.8526   0.0921   0.3667   1.0000
         1310    182   0.6621   0.0963   0.3908   1.0000
         1311    181   0.7756   0.8881   0.0198   1.0000
         1312    181   0.1785   0.9696   0.0534   1.0000
         1313    182   0.6835   0.9743   0.1244   1.0000
         1314    181   0.4423   0.2354   0.1555   1.0000
         1315    181   0.1474   0.3642   0.1571   1.0000
         1316    182   0.3302   0.2741   0.1781   1.0000
         1317    182   0.1453   0.6920   0.1966   1.0000
         1318    182   0.9185   0.0464   0.2381   1.0000
         1319    182   0.2280   0.3030   0.2712   1.0000
         1320    182   0.6739   0.1398   0.3023   1.0000
         1321    182   0.8026   0.1126   0.3580   1.0000
         1322    181   0.2294   0.3371   0.3660   1.0000
         1323    181   0.8211   0.1707   0.4234   1.0000
         1324    180   0.0996   0.4484   0.0419   1.0000
         1325    180   0.1371   0.1722   0.0630   1.0000
         1326    181   0.9951   0.5566   0.0913   1.0000
         1327    180   0.7022   0.4347   0.1765   1.0000
         1328    181   0.4358   0.6433   0.2658   1.0000
         1329    180   0.6112   0.2370   0.2629   1.0000
         1330    180   0.2208   0.8916   0.3062   1.0000
         1331    180   0.1465   0.2389   0.3358   1.0000
         1332    180   0.7793   0.1538   0.4349   1.0000
         1333    180   0.0548   0.5954   0.0056   1.0000
         1334    180   0.2842   0.2981   0.0086   1.0000
         1335    179   0.5048   0.7434   0.0185   1.0000
         1336    180   0.9391   0.3755   0.0492   1.0000
         1337    180   0.7930   0.9628   0.0616   1.0000
         1338    179   0.5008   0.5711   0.0839   1.0000
         1339    180   0.3512   0.5241   0.0888   1.0000
         1340    179   0.0053   0.0978   0.1094   1.0000
         1341    180   0.0301   0.1132   0.1437   1.0000
         1342    180   0.7744   0.0554   0.1512   1.0000
         1343    179   0.0408   0.6958   0.1922   1.0000
         1344    180   0.5215   0.6844   0.2089   1.0000
         1345    179   0.1345   0.2359   0.2232   1.0000
         1346    179   0.6103   0.0032   0.2189   1.0000
         1347    179   0.2991   0.2844   0.2292   1.0000
         1348    179   0.1463   0.4698   0.2383   1.0000
         1349    180   0.4407   0.6654   0.2723   1.0000
         1350    180   0.5274   0.9405   0.3301   1.0000
         1351    180   0.9317   0.2481   0.3551   1.0000
         1352    179   0.5155   0.0959   0.3754   1.0000
         1353    180   0.9507   0.3006   0.4244   1.0000
         1354    179   0.2088   0.0088   0.0254   1.0000
         1355    179   0.4689   0.1594   0.0260   1.0000
         1356    179   0.3060   0.9989   0.0729   1.0000
         1357    178   0.2801   0.5060   0.0889   1.0000
         1358    179   0.3468   0.8831   0.1209   1.0000
         1359    179   0.3198   0.2798   0.1319   1.0000
         1360    178   0.7651   0.9591   0.1300   1.0000
         1361    178   0.6076   0.8022   0.1534   1.0000
         1362    179   0.4864   0.2108   0.2480   1.0000
         1363    178   0.1516   0.3052   0.2621   1.0000
         1364    179   0.7781   0.3659   0.2892   1.0000
         1365    178   0.7258   0.0550   0.3427   1.0000
         1366    179   0.4222   0.7239   0.4447   1.0000
         1367    177   0.3095   0.4980   0.0056   1.0000
         1368    178   0.9177   0.0023   0.0207   1.0000
         1369    177   0.3107   0.3066   0.0429   1.0000
         1370    177   0.4868   0.0603   0.0592   1.0000
         1371    178   0.8686   0.9161   0.0627   1.0000
         1372    178   0.0276   0.9112   0.0933   1.0000
         1373    178   0.5006   0.3151   0.0910   1.0000
         1374    178   0.6390   0.3660   0.0891   1.0000
         1375    177   0.6885   0.4478   0.1185   1.0000
         1376    177   0.2610   0.2650   0.1935   1.0000
         1377    178   0.2773   0.8342   0.2399   1.0000
         1378    177   0.0681   0.6736   0.2554   1.0000
         1379    177   0.6156   0.1733   0.4426   1.0000
         1380    177   0.3363   0.6514   0.4612   1.0000
         1381    176   0.0171   0.3868   0.0138   1.0000
         1382    176   0.2367   0.0459   0.0770   1.0000
         1383    176   0.9892   0.1321   0.0908   1.0000
         1384    176   0.2316   0.4206   0.0976   1.0000
         1385    176   0.6877   0.9959   0.1354   1.0000
         1386    177   0.7079   0.3281   0.1386   1.0000
         1387    176   0.5476   0.8513   0.1697   1.0000
         1388    177   0.0087   0.1339   0.1818   1.0000
         1389    177   0.0082   0.4251   0.2045   1.0000
         1390    176   0.7047   0.1657   0.2026   1.0000
         1391    176   0.0834   0.1763   0.3028   1.0000
         1392    176   0.1668   0.8728   0.3084   1.0000
         1393    176   0.4047   0.7042   0.3176   1.0000
         1394    176   0.1730   0.3793   0.3541   1.0000
         1395    176   0.2777   0.5991   0.4718   1.0000
         1396    175   0.0476   0.1314   0.0090   1.0000
         1397    176   0.0340   0.8214   0.0189   1.0000
         1398    175   0.1361   0.4253   0.0232   1.0000
         1399    176   0.2495   0.9293   0.0184   1.0000
         1400    176   0.8260   0.0115   0.0195   1.0000
         1401    175   0.5090   0.7799   0.0270   1.0000
         1402    175   0.5716   0.3380   0.0303   1.0000
         1403    175   0.8105   0.7810   0.0253   1.0000
         1404    175   0.6703   0.7755   0.0485   1.0000
         1405    176   0.6819   0.3858   0.0837   1.0000
         1406    175   0.0836   0.9269   0.0987   1.0000
         1407    175   0.2780   0.2293   0.0961   1.0000
         1408    176   0.6204   0.1299   0.1877   1.0000
         1409    175   0.7321   0.2535   0.2005   1.0000
         1410    175   0.2175   0.6845   0.2081   1.0000
         1411    176   0.4629   0.9471   0.2080   1.0000
         1412    176   0.6037   0.6399   0.2167   1.0000
         1413    176   0.4984   0.7103   0.2373   1.0000
         1414    176   0.5062   0.9467   0.2381   1.0000
         1415    175   0.3171   0.9582   0.2944   1.0000
         1416    176   0.9483   0.0632   0.2974   1.0000
         1417    176   0.5460   0.0705   0.3074   1.0000
         1418    176   0.9328   0.1576   0.3761   1.0000
         1419    175   0.5626   0.1928   0.3940   1.0000
         1420    174   0.2445   0.4173   0.0059   1.0000
         1421    174   0.8631   0.8176   0.0118   1.0000
         1422    175   0.5445   0.6063   0.0452   1.0000
         1423    174   0.4033   0.1973   0.0876   1.0000
         1424    175   0.7849   0.9459   0.1357   1.0000
         1425    174   0.5689   0.9211   0.1736   1.0000
         1426    174   0.7083   0.4167   0.1804   1.0000
         1427    175   0.1740   0.6917   0.2042   1.0000
         1428    175   0.2161   0.5406   0.2016   1.0000
         1429    175   0.6346   0.3498   0.2026   1.0000
         1430    174   0.2051   0.5667   0.2662   1.0000
         1431    174   0.5564   0.9652   0.2976   1.0000
         1432    175   0.3668   0.9265   0.3182   1.0000
         1433    175   0.3941   0.7948   0.3742   1.0000
         1434    174   0.9940   0.0920   0.0398   1.0000
         1435    173   0.5583   0.6264   0.0530   1.0000
         1436    173   0.2728   0.4717   0.0987   1.0000
         1437    174   0.8245   0.9231   0.1039   1.0000
         1438    174   0.3992   0.8334   0.1596   1.0000
         1439    173   0.0346   0.3593   0.2698   1.0000
         1440    173   0.0088   0.3625   0.2862   1.0000
         1441    173   0.9310   0.0315   0.3204   1.0000
         1442    173   0.2445   0.9161   0.3251   1.0000
         1443    173   0.9560   0.1742   0.3727   1.0000
         1444    174   0.2600   0.5412   0.4133   1.0000
         1445    172   0.1631   0.8975   0.0372   1.0000
         1446    173   0.9430   0.8324   0.0744   1.0000
         1447    172   0.9719   0.8758   0.0913   1.0000
         1448    173   0.0222   0.9582   0.0989   1.0000
         1449    172   0.1875   0.9893   0.1224   1.0000
         1450    172   0.4812   0.1180   0.1356   1.0000
         1451    173   0.0370   0.6843   0.1654   1.0000
         1452    173   0.8308   0.8050   0.1815   1.0000
         1453    173   0.0368   0.8437   0.2003   1.0000
         1454    172   0.8262   0.9789   0.2002   1.0000
         1455    172   0.4415   0.8530   0.2220   1.0000
         1456    172   0.5582   0.6590   0.2819   1.0000
         1457    172   0.0546   0.6952   0.2886   1.0000
         1458    172   0.4071   0.4985   0.3155   1.0000
         1459    171   0.0885   0.5649   0.0133   1.0000
         1460    172   0.1350   0.8665   0.0216   1.0000
         1461    172   0.3712   0.9090   0.1441   1.0000
         1462    171   0.1116   0.8687   0.1669   1.0000
         1463    171   0.4557   0.9243   0.2144   1.0000
         1464    172   0.5438   0.8130   0.2382   1.0000
         1465    172   0.2999   0.8239   0.2486   1.0000
         1466    171   0.6398   0.2001   0.2916   1.0000
         1467    172   0.7007   0.2541   0.3352   1.0000
         1468    171   0.4268   0.5811   0.3620   1.0000
         1469    172   0.5524   0.2108   0.3876   1.0000
         1470    171   0.4949   0.0866   0.4446   1.0000
         1471    171   0.2371   0.3411   0.0341   1.0000
         1472    170   0.2818   0.5037   0.0565   1.0000
         1473    171   0.2309   0.3359   0.0616   1.0000
         1474    171   0.4460   0.2337   0.1019   1.0000
         1475    170   0.8242   0.8277   0.1139   1.0000
         1476    171   0.0291   0.1952   0.1345   1.0000
         1477    170   0.0341   0.7844   0.1900   1.0000
         1478    171   0.9797   0.4236   0.1910   1.0000
         1479    171   0.2399   0.4859   0.2083   1.0000
         1480    171   0.6827   0.0790   0.3954   1.0000
         1481    170   0.5384   0.0826   0.4297   1.0000
         1482    169   0.3633   0.2744   0.0231   1.0000
         1483    169   0.5636   0.4587   0.0240   1.0000
         1484    169   0.4780   0.1697   0.0511   1.0000
         1485    170   0.1292   0.6865   0.0769   1.0000
         1486    169   0.6452   0.8579   0.1017   1.0000
         1487    170   0.5451   0.7449   0.1153   1.0000
         1488    170   0.4733   0.1386   0.1399   1.0000
         1489    170   0.2212   0.2804   0.1441   1.0000
         1490    170   0.5777   0.6782   0.1572   1.0000
         1491    170   0.4750   0.2505   0.1848   1.0000
         1492    170   0.2647   0.4212   0.2075   1.0000
         1493    170   0.8162   0.2660   0.2176   1.0000
         1494    170   0.2082   0.3520   0.2400   1.0000
         1495    170   0.0065   0.1143   0.2765   1.0000
         1496    170   0.4868   0.5543   0.2913   1.0000
         1497    170   0.9720   0.1346   0.3024   1.0000
         1498    168   0.3655   0.9472   0.0337   1.0000
         1499    168   0.6473   0.8282   0.0665   1.0000
         1500    169   0.9098   0.5678   0.1179   1.0000
         1501    169   0.6787   0.0795   0.1347   1.0000
         1502    168   0.8967   0.0359   0.1929   1.0000
         1503    168   0.0154   0.8067   0.2214   1.0000
         1504    168   0.0742   0.2788   0.2593   1.0000
         1505    169   0.2024   0.5695   0.2944   1.0000
         1506    169   0.7763   0.0162   0.2945   1.0000
         1507    168   0.2557   0.3517   0.3989   1.0000
         1508    168   0.3690   0.5862   0.4377   1.0000
         1509    168   0.4456   0.9396   0.8975   1.0000
         1510    168   0.7489   0.4012   0.0481   1.0000
         1511    167   0.9878   0.5840   0.0564   1.0000
         1512    167   0.1394   0.6429   0.0973   1.0000
         1513    167   0.1936   0.5647   0.0986   1.0000
         1514    168   0.5644   0.1117   0.1002   1.0000
         1515    167   0.0311   0.4604   0.1093   1.0000
         1516    168   0.3435   0.5413   0.1894   1.0000
         1517    168   0.2816   0.5482   0.2355   1.0000
         1518    168   0.6875   0.0014   0.2585   1.0000
         1519    167   0.0670   0.2588   0.2744   1.0000
         1520    168   0.6097   0.2007   0.2837   1.0000
         1521    168   0.1780   0.2778   0.3809   1.0000
         1522    167   0.7389   0.1554   0.3829   1.0000
         1523    168   0.8532   0.1422   0.4288   1.0000
         1524    167   0.7800   0.8508   0.0146   1.0000
         1525    167   0.9805   0.5672   0.0125   1.0000
         1526    167   0.7226   0.7369   0.0258   1.0000
         1527    167   0.0144   0.0608   0.0393   1.0000
         1528    167   0.8601   0.7973   0.0531   1.0000
         1529    167   0.4014   0.2819   0.0915   1.0000
         1530    167   0.1754   0.1971   0.1029   1.0000
         1531    166   0.2865   0.5791   0.1151   1.0000
         1532    167   0.5638   0.4115   0.1446   1.0000
         1533    167   0.8613   0.8205   0.1574   1.0000
         1534    167   0.2670   0.4801   0.1980   1.0000
         1535    167   0.7441   0.9688   0.2013   1.0000
         1536    166   0.3542   0.9431   0.2438   1.0000
         1537    167   0.0341   0.1052   0.2777   1.0000
         1538    167   0.3413   0.9119   0.2840   1.0000
         1539    167   0.5436   0.2775   0.2979   1.0000
         1540    166   0.4633   0.7852   0.3147   1.0000
         1541    167   0.5362   0.9724   0.3161   1.0000
         1542    167   0.9380   0.1462   0.4022   1.0000
         1543    167   0.4028   0.6245   0.4702   1.0000
         1544    166   0.2836   0.5642   0.4923   1.0000
         1545    165   0.3794   0.9437   0.0097   1.0000
         1546    165   0.0516   0.2999   0.0155   1.0000
         1547    165   0.5847   0.7220   0.0200   1.0000
         1548    166   0.0613   0.5213   0.0500   1.0000
         1549    165   0.4806   0.1054   0.0511   1.0000
         1550    165   0.6558   0.8378   0.0948   1.0000
         1551    166   0.5433   0.8333   0.1498   1.0000
         1552    166   0.2459   0.8934   0.2551   1.0000
         1553    166   0.3729   0.6996   0.2746   1.0000
         1554    166   0.3434   0.7233   0.2867   1.0000
         1555    165   0.9524   0.2237   0.3024   1.0000
         1556    165   0.0887   0.6649   0.3251   1.0000
         1557    165   0.1417   0.7732   0.3307   1.0000
         1558    165   0.9718   0.3209   0.3493   1.0000
         1559    166   0.6350   0.0658   0.4431   1.0000
         1560    164   0.6257   0.4413   0.0539   1.0000
         1561    165   0.6477   0.4237   0.0919   1.0000
         1562    164   0.2925   0.2390   0.1201   1.0000
         1563    164   0.5113   0.0836   0.1281   1.0000
         1564    165   0.9933   0.6777   0.1445   1.0000
         1565    164   0.9993   0.6125   0.1579   1.0000
         1566    164   0.5113   0.7180   0.1877   1.0000
         1567    165   0.5240   0.9502   0.2135   1.0000
         1568    165   0.9300   0.3442   0.2158   1.0000
         1569    165   0.4397   0.8414   0.2460   1.0000
         1570    164   0.1904   0.5868   0.3042   1.0000
         1571    165   0.6055   0.2603   0.3023   1.0000
         1572    164   0.4745   0.8400   0.3122   1.0000
         1573    164   0.7413   0.1980   0.4516   1.0000
         1574    164   0.8151   0.0408   0.4546   1.0000
         1575    164   0.1848   0.5759   0.4712   1.0000
         1576    163   0.2700   0.9998   0.0417   1.0000
         1577    163   0.5730   0.8846   0.0933   1.0000
         1578    163   0.2486   0.3557   0.2092   1.0000
         1579    164   0.1033   0.0761   0.2225   1.0000
         1580    163   0.7717   0.9705   0.2487   1.0000
         1581    164   0.0689   0.2377   0.3515   1.0000
         1582    163   0.7805   0.3022   0.3741   1.0000
         1583    164   0.2794   0.5371   0.3903   1.0000
         1584    163   0.2495   0.5247   0.4266   1.0000
         1585    163   0.2268   0.9350   0.0210   1.0000
         1586    163   0.6291   0.4389   0.0819   1.0000
         1587    163   0.9735   0.4218   0.0889   1.0000
         1588    162   0.9322   0.4362   0.1096   1.0000
         1589    163   0.1422   0.8253   0.1173   1.0000
         1590    162   0.1403   0.5620   0.1219   1.0000
         1591    162   0.8114   0.3346   0.2016   1.0000
         1592    163   0.0610   0.1466   0.2324   1.0000
         1593    163   0.7456   0.3984   0.2405   1.0000
         1594    162   0.0071   0.0496   0.2924   1.0000
         1595    163   0.4310   0.7652   0.2897   1.0000
         1596    162   0.4112   0.8141   0.3054   1.0000
         1597    163   0.1932   0.3677   0.3184   1.0000
         1598    162   0.0977   0.4123   0.3254   1.0000
         1599    162   0.1593   0.7545   0.3741   1.0000
         1600    163   0.2681   0.6994   0.4126   1.0000
         1601    162   0.1661   0.2718   0.4252   1.0000
         1602    163   0.5690   0.1497   0.4710   1.0000
         1603    161   0.0588   0.5730   0.0151   1.0000
         1604    161   0.4202   0.1882   0.1044   1.0000
         1605    162   0.9519   0.5217   0.1302   1.0000
         1606    161   0.3339   0.5337   0.1658   1.0000
         1607    162   0.0920   0.7805   0.2309   1.0000
         1608    161   0.1802   0.6011   0.2857   1.0000
         1609    161   0.7080   0.2347   0.2883   1.0000
         1610    162   0.2448   0.6497   0.3421   1.0000
         1611    162   0.9940   0.1991   0.3370   1.0000
         1612    162   0.9880   0.0912   0.3739   1.0000
         1613    162   0.1990   0.5627   0.4750   1.0000
         1614    160   0.0558   0.2758   0.0162   1.0000
         1615    160   0.8270   0.7676   0.0358   1.0000
         1616    160   0.0060   0.0459   0.1080   1.0000
         1617    160   0.2682   0.3992   0.1209   1.0000
         1618    160   0.7589   0.4091   0.1672   1.0000
         1619    161   0.0929   0.1284   0.2076   1.0000
         1620    160   0.8031   0.9400   0.2100   1.0000
         1621    160   0.0860   0.1394   0.2296   1.0000
         1622    160   0.1353   0.3710   0.2572   1.0000
         1623    160   0.2676   0.7199   0.3376   1.0000
         1624    160   0.6855   0.2358   0.3813   1.0000
         1625    161   0.1367   0.6936   0.4052   1.0000
         1626    160   0.1108   0.4091   0.4122   1.0000
         1627    161   0.8038   0.0006   0.4873   1.0000
         1628    159   0.4425   0.1686   0.0156   1.0000
         1629    159   0.4795   0.9276   0.0254   1.0000
         1630    160   0.9160   0.8795   0.0433   1.0000
         1631    160   0.4030   0.5485   0.1076   1.0000
         1632    160   0.2262   0.1815   0.1175   1.0000
         1633    159   0.8876   0.4341   0.1307   1.0000
         1634    159   0.9091   0.7510   0.1458   1.0000
         1635    159   0.4528   0.7785   0.1755   1.0000
         1636    159   0.1418   0.4955   0.2040   1.0000
         1637    159   0.6484   0.3655   0.1984   1.0000
         1638    160   0.8109   0.3724   0.2066   1.0000
         1639    159   0.1486   0.8967   0.2536   1.0000
         1640    160   0.4298   0.6945   0.3019   1.0000
         1641    160   0.9187   0.2326   0.3350   1.0000
         1642    159   0.8934   0.3118   0.3560   1.0000
         1643    160   0.4253   0.5579   0.3672   1.0000
         1644    159   0.2653   0.7182   0.4153   1.0000
         1645    158   0.0606   0.1740   0.0081   1.0000
         1646    158   0.1496   0.4048   0.0233   1.0000
         1647    158   0.4908   0.1243   0.0386   1.0000
         1648    159   0.9706   0.0702   0.0549   1.0000
         1649    159   0.2726   0.2623   0.0687   1.0000
         1650    158   0.0960   0.5222   0.1427   1.0000
         1651    159   0.1365   0.9017   0.1784   1.0000
         1652    158   0.4740   0.1075   0.1786   1.0000
         1653    159   0.0832   0.8492   0.2331   1.0000
         1654    158   0.7409   0.0233   0.2602   1.0000
         1655    158   0.5997   0.1811   0.2763   1.0000
         1656    158   0.5129   0.2725   0.2930   1.0000
         1657    159   0.1763   0.9167   0.2976   1.0000
         1658    159   0.1828   0.3623   0.3422   1.0000
         1659    158   0.5507   0.1066   0.4699   1.0000
         1660    158   0.2607   0.3529   0.0306   1.0000
         1661    158   0.5138   0.5794   0.0575   1.0000
         1662    158   0.1314   0.0020   0.0904   1.0000
         1663    157   0.3119   0.3114   0.1096   1.0000
         1664    158   0.9663   0.8038   0.1229   1.0000
         1665    157   0.1176   0.2370   0.1363   1.0000
         1666    158   0.9612   0.5556   0.1371   1.0000
         1667    157   0.8802   0.7798   0.1554   1.0000
         1668    158   0.4407   0.0133   0.1769   1.0000
         1669    158   0.5838   0.7360   0.1944   1.0000
         1670    157   0.2146   0.2916   0.2917   1.0000
         1671    157   0.9914   0.3895   0.3128   1.0000
         1672    157   0.0872   0.7869   0.3221   1.0000
         1673    157   0.2060   0.7908   0.4515   1.0000
         1674    158   0.2413   0.5189   0.4776   1.0000
         1675    157   0.7739   0.3942   0.8048   1.0000
         1676    156   0.8056   0.7404   0.0138   1.0000
         1677    157   0.8969   0.8700   0.0272   1.0000
         1678    156   0.8270   0.7488   0.0321   1.0000
         1679    156   0.2655   0.9072   0.0690   1.0000
         1680    157   0.8661   0.8645   0.1124   1.0000
         1681    156   0.1065   0.0989   0.1464   1.0000
         1682    156   0.0412   0.2142   0.1517   1.0000
         1683    156   0.1966   0.4265   0.1951   1.0000
         1684    156   0.4636   0.5342   0.2025   1.0000
         1685    157   0.6383   0.3854   0.2035   1.0000
         1686    157   0.8098   0.9997   0.2033   1.0000
         1687    157   0.2307   0.2905   0.3206   1.0000
         1688    156   0.4245   0.5253   0.3435   1.0000
         1689    156   0.6804   0.2389   0.3482   1.0000
         1690    157   0.4571   0.5884   0.3616   1.0000
         1691    157   0.5944   0.1929   0.4035   1.0000
         1692    156   0.4144   0.6821   0.4184   1.0000
         1693    156   0.5360   0.6368   0.9682   1.0000
         1694    155   0.2331   0.4915   0.9977   1.0000
         1695    156   0.8980   0.6274   0.0411   1.0000
         1696    156   0.1785   0.2206   0.0644   1.0000
         1697    155   0.4310   0.0552   0.1045   1.0000
         1698    156   0.6149   0.9090   0.1556   1.0000
         1699    155   0.2461   0.2810   0.1925   1.0000
         1700    156   0.4504   0.5840   0.2184   1.0000
         1701    155   0.1834   0.4156   0.2217   1.0000
         1702    155   0.2981   0.9270   0.2387   1.0000
         1703    156   0.7426   0.3806   0.2571   1.0000
         1704    155   0.2093   0.2715   0.2803   1.0000
         1705    156   0.8953   0.2218   0.3470   1.0000
         1706    155   0.0119   0.2712   0.3770   1.0000
         1707    155   0.6656   0.1489   0.4426   1.0000
         1708    154   0.6630   0.7696   0.0176   1.0000
         1709    155   0.3199   0.2247   0.0344   1.0000
         1710    155   0.0673   0.1366   0.0604   1.0000
         1711    155   0.3271   0.2695   0.1502   1.0000
         1712    155   0.0667   0.0888   0.2462   1.0000
         1713    155   0.1357   0.8573   0.2788   1.0000
         1714    154   0.3928   0.6741   0.6407   1.0000
         1715    154   0.4358   0.2280   0.8837   1.0000
         1716    153   0.0973   0.5057   0.0343   1.0000
         1717    153   0.7406   0.7644   0.0634   1.0000
         1718    154   0.9006   0.3725   0.0801   1.0000
         1719    153   0.5464   0.8850   0.1016   1.0000
         1720    153   0.9636   0.7033   0.1285   1.0000
         1721    154   0.3185   0.4351   0.1418   1.0000
         1722    154   0.3742   0.9298   0.2566   1.0000
         1723    153   0.2614   0.9342   0.2630   1.0000
         1724    153   0.4639   0.7876   0.2629   1.0000
         1725    154   0.1214   0.4354   0.2758   1.0000
         1726    153   0.8309   0.0595   0.3674   1.0000
         1727    154   0.2726   0.3036   0.3865   1.0000
         1728    153   0.7850   0.9951   0.4440   1.0000
         1729    153   0.1858   0.5897   0.4508   1.0000
         1730    153   0.6154   0.1528   0.4552   1.0000
         1731    152   0.5396   0.4027   0.0478   1.0000
         1732    153   0.2589   0.2447   0.0808   1.0000
         1733    152   0.3388   0.2303   0.1030   1.0000
         1734    152   0.7651   0.9699   0.1023   1.0000
         1735    152   0.8009   0.9479   0.1861   1.0000
         1736    153   0.5992   0.1148   0.2309   1.0000
         1737    152   0.7252   0.0164   0.2314   1.0000
         1738    153   0.9983   0.2767   0.3045   1.0000
         1739    153   0.9509   0.2920   0.3024   1.0000
         1740    153   0.1539   0.2259   0.3134   1.0000
         1741    153   0.5725   0.0519   0.3416   1.0000
         1742    152   0.8141   0.1936   0.4136   1.0000
         1743    153   0.3773   0.6896   0.4621   1.0000
         1744    152   0.7891   0.7725   0.0073   1.0000
         1745    151   0.4917   0.3138   0.0612   1.0000
         1746    152   0.7822   0.8942   0.0961   1.0000
         1747    151   0.4108   0.1714   0.1199   1.0000
         1748    151   0.6186   0.7892   0.1766   1.0000
         1749    151   0.3241   0.9637   0.1951   1.0000
         1750    151   0.8532   0.9811   0.1942   1.0000
         1751    152   0.1658   0.2352   0.2356   1.0000
         1752    151   0.4283   0.7514   0.2633   1.0000
         1753    152   0.4155   0.9552   0.3086   1.0000
         1754    151   0.9802   0.2959   0.3110   1.0000
         1755    152   0.5185   0.0149   0.3229   1.0000
         1756    151   0.7834   0.2165   0.3954   1.0000
         1757    152   0.7061   0.0328   0.4232   1.0000
         1758    151   0.5123   0.9809   0.0681   1.0000
         1759    151   0.9787   0.5662   0.0735   1.0000
         1760    151   0.2358   0.0139   0.0827   1.0000
         1761    150   0.4654   0.5690   0.1479   1.0000
         1762    151   0.2353   0.3605   0.1828   1.0000
         1763    151   0.8379   0.2829   0.2222   1.0000
         1764    151   0.4552   0.6036   0.2282   1.0000
         1765    150   0.9937   0.1093   0.3533   1.0000
         1766    150   0.2714   0.9373   0.0382   1.0000
         1767    149   0.8453   0.6242   0.1307   1.0000
         1768    149   0.3133   0.3008   0.1374   1.0000
         1769    150   0.5736   0.6564   0.1460   1.0000
         1770    150   0.1688   0.6385   0.1820   1.0000
         1771    149   0.4056   0.5921   0.2055   1.0000
         1772    150   0.1823   0.9229   0.2728   1.0000
         1773    149   0.1462   0.7889   0.2874   1.0000
         1774    150   0.1553   0.5112   0.3271   1.0000
         1775    149   0.5187   0.1293   0.3304   1.0000
         1776    150   0.3666   0.7452   0.3532   1.0000
         1777    149   0.2406   0.8264   0.3895   1.0000
         1778    150   0.2147   0.3066   0.4019   1.0000
         1779    149   0.2933   0.6689   0.4736   1.0000
         1780    150   0.8330   0.2143   0.4948   1.0000
         1781    149   0.3032   0.9625   0.0023   1.0000
         1782    149   0.0053   0.4170   0.0911   1.0000
         1783    148   0.9808   0.9165   0.0960   1.0000
         1784    149   0.2183   0.2895   0.1131   1.0000
         1785    148   0.4094   0.9693   0.1196   1.0000
         1786    149   0.6541   0.4262   0.1224   1.0000
         1787    149   0.9395   0.6963   0.1661   1.0000
         1788    148   0.7375   0.4133   0.1937   1.0000
         1789    148   0.9039   0.0532   0.2128   1.0000
         1790    148   0.3964   0.4892   0.2900   1.0000
         1791    148   0.1513   0.7569   0.3108   1.0000
         1792    149   0.4647   0.7174   0.3165   1.0000
         1793    149   0.4879   0.7948   0.3201   1.0000
         1794    148   0.7926   0.3663   0.3169   1.0000
         1795    148   0.8541   0.2392   0.3269   1.0000
         1796    148   0.3119   0.3258   0.0055   1.0000
         1797    148   0.8557   0.9719   0.0187   1.0000
         1798    148   0.4629   0.0714   0.0476   1.0000
         1799    147   0.1086   0.8315   0.0785   1.0000
         1800    147   0.8467   0.8698   0.0888   1.0000
         1801    147   0.9446   0.7999   0.0994   1.0000
         1802    147   0.1176   0.8911   0.1577   1.0000
         1803    147   0.0914   0.8892   0.2439   1.0000
         1804    147   0.3931   0.9862   0.2487   1.0000
         1805    148   0.2518   0.3332   0.2536   1.0000
         1806    147   0.6005   0.6436   0.2760   1.0000
         1807    147   0.2139   0.5528   0.3160   1.0000
         1808    147   0.5872   0.2707   0.3229   1.0000
         1809    148   0.7135   0.3093   0.3178   1.0000
         1810    147   0.9254   0.0655   0.3423   1.0000
         1811    148   0.8617   0.2419   0.3752   1.0000
         1812    148   0.2157   0.7400   0.4727   1.0000
         1813    147   0.4175   0.7280   0.4705   1.0000
         1814    146   0.5173   0.6804   0.0850   1.0000
         1815    147   0.1935   0.9535   0.0975   1.0000
         1816    147   0.1688   0.9608   0.1136   1.0000
         1817    146   0.1805   0.1889   0.1306   1.0000
         1818    146   0.6241   0.6815   0.1341   1.0000
         1819    146   0.5805   0.1319   0.2359   1.0000
         1820    146   0.9876   0.0552   0.2668   1.0000
         1821    147   0.1148   0.6783   0.2768   1.0000
         1822    147   0.1092   0.8006   0.3168   1.0000
         1823    147   0.4119   0.5182   0.3168   1.0000
         1824    146   0.0743   0.3985   0.3652   1.0000
         1825    146   0.3767   0.6693   0.4477   1.0000
         1826    145   0.7416   0.4197   0.0652   1.0000
         1827    145   0.1063   0.9533   0.0695   1.0000
         1828    145   0.2677   0.9295   0.0678   1.0000
         1829    146   0.5668   0.9138   0.0676   1.0000
         1830    146   0.6596   0.9604   0.1935   1.0000
         1831    145   0.3012   0.3875   0.1982   1.0000
         1832    145   0.8925   0.7852   0.2019   1.0000
         1833    146   0.9999   0.6520   0.2127   1.0000
         1834    146   0.0925   0.7601   0.2228   1.0000
         1835    145   0.2890   0.4873   0.2195   1.0000
         1836    146   0.8549   0.2801   0.2480   1.0000
         1837    146   0.0767   0.7856   0.2544   1.0000
         1838    146   0.2603   0.8871   0.2765   1.0000
         1839    146   0.1404   0.6660   0.2844   1.0000
         1840    146   0.5213   0.6887   0.3003   1.0000
         1841    145   0.6973   0.2551   0.3038   1.0000
         1842    146   0.0599   0.2407   0.3204   1.0000
         1843    146   0.8322   0.2504   0.3271   1.0000
         1844    145   0.2781   0.3198   0.3454   1.0000
         1845    146   0.0538   0.3866   0.3688   1.0000
         1846    145   0.2274   0.6155   0.4647   1.0000
         1847    144   0.0724   0.9240   0.0486   1.0000
         1848    145   0.3619   0.1990   0.0477   1.0000
         1849    144   0.9659   0.8760   0.0626   1.0000
         1850    145   0.0153   0.4044   0.0672   1.0000
         1851    145   0.5392   0.9147   0.0744   1.0000
         1852    144   0.0638   0.0003   0.0905   1.0000
         1853    145   0.0562   0.9289   0.1531   1.0000
         1854    145   0.5460   0.7763   0.2305   1.0000
         1855    145   0.4409   0.6402   0.2355   1.0000
         1856    145   0.8416   0.3530   0.2387   1.0000
         1857    145   0.3211   0.5012   0.3013   1.0000
         1858    144   0.2236   0.7655   0.4266   1.0000
         1859    145   0.4237   0.7451   0.4795   1.0000
         1860    143   0.9845   0.9176   0.0074   1.0000
         1861    144   0.3502   0.9891   0.0433   1.0000
         1862    144   0.1837   0.0108   0.0613   1.0000
         1863    144   0.0760   0.0735   0.1174   1.0000
         1864    144   0.4805   0.1026   0.1542   1.0000
         1865    144   0.1934   0.2825   0.1593   1.0000
         1866    143   0.5372   0.0320   0.1678   1.0000
         1867    144   0.1377   0.5165   0.2014   1.0000
         1868    143   0.3646   0.2545   0.2154   1.0000
         1869    144   0.1525   0.8614   0.2533   1.0000
         1870    143   0.1518   0.8599   0.3060   1.0000
         1871    143   0.2223   0.9084   0.3194   1.0000
         1872    143   0.4663   0.8205   0.3502   1.0000
         1873    143   0.1114   0.7222   0.3551   1.0000
         1874    143   0.5281   0.2147   0.3733   1.0000
         1875    143   0.9863   0.2712   0.3748   1.0000
         1876    143   0.2438   0.7226   0.4208   1.0000
         1877    144   0.6349   0.1375   0.4431   1.0000
         1878    142   0.0879   0.0768   0.0115   1.0000
         1879    142   0.3025   0.3102   0.0222   1.0000
         1880    143   0.6967   0.9197   0.1020   1.0000
         1881    143   0.8865   0.9798   0.1023   1.0000
         1882    143   0.4982   0.1522   0.1309   1.0000
         1883    143   0.5198   0.7064   0.2138   1.0000
         1884    143   0.5433   0.6462   0.2637   1.0000
         1885    143   0.0819   0.3270   0.3123   1.0000
         1886    143   0.2132   0.8133   0.3382   1.0000
         1887    143   0.1658   0.2525   0.3464   1.0000
         1888    142   0.9695   0.2557   0.3889   1.0000
         1889    142   0.1177   0.2288   0.4082   1.0000
         1890    142   0.9421   0.8659   0.0537   1.0000
         1891    141   0.1868   0.2143   0.0922   1.0000
         1892    141   0.4024   0.9497   0.1072   1.0000
         1893    141   0.2415   0.2900   0.1623   1.0000
         1894    141   0.1814   0.3421   0.3563   1.0000
         1895    141   0.1465   0.7732   0.3587   1.0000
         1896    141   0.7412   0.0056   0.4042   1.0000
         1897    141   0.2242   0.0304   0.0771   1.0000
         1898    141   0.2842   0.9343   0.1194   1.0000
         1899    140   0.2896   0.3028   0.1555   1.0000
         1900    141   0.3362   0.4727   0.1580   1.0000
         1901    140   0.9498   0.7317   0.1572   1.0000
         1902    140   0.2915   0.3140   0.2594   1.0000
         1903    140   0.1419   0.7657   0.2828   1.0000
         1904    140   0.1013   0.3415   0.3198   1.0000
         1905    140   0.4667   0.9299   0.9163   1.0000
         1906    139   0.6089   0.4549   0.0394   1.0000
         1907    140   0.5519   0.3889   0.0723   1.0000
         1908    140   0.8134   0.8431   0.1010   1.0000
         1909    140   0.0412   0.4737   0.2116   1.0000
         1910    139   0.9732   0.2064   0.2923   1.0000
         1911    139   0.2369   0.8565   0.2960   1.0000
         1912    139   0.5223   0.9595   0.3317   1.0000
         1913    139   0.6719   0.0146   0.3332   1.0000
         1914    140   0.0714   0.4124   0.3399   1.0000
         1915    139   0.4763   0.9585   0.3491   1.0000
         1916    140   0.7750   0.2229   0.3637   1.0000
         1917    139   0.2339   0.6018   0.4539   1.0000
         1918    139   0.0997   0.9279   0.1236   1.0000
         1919    139   0.7474   0.0235   0.1421   1.0000
         1920    138   0.0470   0.4809   0.1450   1.0000
         1921    138   0.4768   0.6337   0.1642   1.0000
         1922    138   0.5331   0.6006   0.2176   1.0000
         1923    139   0.2232   0.8476   0.3217   1.0000
         1924    139   0.5291   0.2164   0.3408   1.0000
         1925    139   0.0267   0.1697   0.3457   1.0000
         1926    138   0.4124   0.8316   0.3449   1.0000
         1927    139   0.5796   0.0693   0.3613   1.0000
         1928    138   0.8967   0.3317   0.3615   1.0000
         1929    139   0.7949   0.0497   0.4489   1.0000
         1930    137   0.0714   0.9020   0.0456   1.0000
         1931    137   0.0814   0.5141   0.0547   1.0000
         1932    138   0.0230   0.5602   0.0957   1.0000
         1933    138   0.6389   0.9150   0.1374   1.0000
         1934    137   0.1652   0.8822   0.2520   1.0000
         1935    138   0.7066   0.3586   0.2833   1.0000
         1936    137   0.5188   0.1151   0.3795   1.0000
         1937    138   0.2482   0.6898   0.4163   1.0000
         1938    137   0.9312   0.9673   0.0392   1.0000
         1939    136   0.9616   0.6870   0.0690   1.0000
         1940    137   0.0850   0.8997   0.1602   1.0000
         1941    137   0.5446   0.8356   0.2838   1.0000
         1942    137   0.4345   0.6049   0.3969   1.0000
         1943    137   0.4036   0.7506   0.4087   1.0000
         1944    136   0.6191   0.0531   0.4487   1.0000
         1945    136   0.1482   0.5569   0.4958   1.0000
         1946    137   0.2626   0.7144   0.4900   1.0000
         1947    135   0.6046   0.7050   0.0284   1.0000
         1948    135   0.4092   0.3102   0.0489   1.0000
         1949    135   0.1499   0.2273   0.0631   1.0000
         1950    136   0.4111   0.3477   0.0666   1.0000
         1951    136   0.9676   0.5901   0.1722   1.0000
         1952    135   0.0005   0.7752   0.2236   1.0000
         1953    136   0.0790   0.7457   0.2380   1.0000
         1954    136   0.4492   0.5018   0.2369   1.0000
         1955    135   0.2932   0.4435   0.2495   1.0000
         1956    135   0.7131   0.3776   0.2643   1.0000
         1957    135   0.0631   0.7704   0.2701   1.0000
         1958    136   0.5268   0.6222   0.3020   1.0000
         1959    135   0.0029   0.1821   0.3590   1.0000
         1960    135   0.1945   0.3218   0.4000   1.0000
         1961    135   0.9039   0.2399   0.4438   1.0000
         1962    136   0.5895   0.0575   0.4510   1.0000
         1963    135   0.2769   0.6404   0.4961   1.0000
         1964    134   0.2115   0.2536   0.9969   1.0000
         1965    134   0.0842   0.1116   0.0289   1.0000
         1966    135   0.7481   0.9601   0.0780   1.0000
         1967    135   0.1168   0.9810   0.1233   1.0000
         1968    134   0.0630   0.6874   0.1474   1.0000
         1969    135   0.8269   0.3541   0.2088   1.0000
         1970    134   0.1838   0.2233   0.2155   1.0000
         1971    135   0.1475   0.1814   0.2448   1.0000
         1972    135   0.9942   0.4494   0.2926   1.0000
         1973    135   0.2972   0.9292   0.3098   1.0000
         1974    135   0.4694   0.9129   0.3133   1.0000
         1975    134   0.0800   0.1571   0.3404   1.0000
         1976    135   0.4174   0.9799   0.3400   1.0000
         1977    133   0.4605   0.3661   0.0677   1.0000
         1978    134   0.6666   0.7583   0.0695   1.0000
         1979    133   0.0335   0.8429   0.1282   1.0000
         1980    134   0.3004   0.9742   0.1858   1.0000
         1981    134   0.9635   0.1956   0.2685   1.0000
         1982    134   0.6977   0.0240   0.3405   1.0000
         1983    133   0.6987   0.2221   0.3933   1.0000
         1984    132   0.0147   0.4060   0.0154   1.0000
         1985    133   0.5425   0.4251   0.0554   1.0000
         1986    133   0.9523   0.7084   0.1485   1.0000
         1987    133   0.5142   0.5759   0.1761   1.0000
         1988    132   0.2114   0.2225   0.2293   1.0000
         1989    133   0.5311   0.8314   0.2548   1.0000
         1990    133   0.4377   0.8628   0.3578   1.0000
         1991    133   0.2022   0.7683   0.3797   1.0000
         1992    133   0.2090   0.5915   0.4347   1.0000
         1993    133   0.5527   0.0850   0.4581   1.0000
         1994    131   0.7686   0.9490   0.0615   1.0000
         1995    131   0.8934   0.6274   0.0693   1.0000
         1996    132   0.2485   0.3411   0.0833   1.0000
         1997    131   0.6382   0.4030   0.0862   1.0000
         1998    132   0.6770   0.9710   0.0919   1.0000
         1999    131   0.0641   0.0474   0.1594   1.0000
         2000    132   0.2171   0.1854   0.1607   1.0000
         2001    131   0.5695   0.3954   0.1626   1.0000
         2002    131   0.9937   0.5923   0.1678   1.0000
         2003    132   0.3944   0.5008   0.2164   1.0000
         2004    131   0.2437   0.8788   0.3017   1.0000
         2005    132   0.9980   0.1216   0.3059   1.0000
         2006    131   0.4687   0.1883   0.3477   1.0000
         2007    131   0.2545   0.3434   0.3764   1.0000
         2008    131   0.6998   0.2211   0.4221   1.0000
         2009    132   0.7870   0.0053   0.4696   1.0000
         2010    131   0.5203   0.1460   0.4855   1.0000
         2011    131   0.5076   0.8891   0.0230   1.0000
         2012    130   0.1548   0.2602   0.0391   1.0000
         2013    131   0.0835   0.9666   0.0798   1.0000
         2014    131   0.5709   0.6206   0.1548   1.0000
         2015    131   0.8342   0.8124   0.1603   1.0000
         2016    130   0.2692   0.2550   0.2201   1.0000
         2017    130   0.9223   0.3451   0.2766   1.0000
         2018    130   0.1345   0.2839   0.3528   1.0000
         2019    131   0.5952   0.2622   0.3538   1.0000
         2020    131   0.4999   0.0822   0.3966   1.0000
         2021    130   0.1995   0.7033   0.4259   1.0000
         2022    129   0.8760   0.4626   0.0204   1.0000
         2023    129   0.8985   0.3969   0.0413   1.0000
         2024    130   0.7637   0.6541   0.0661   1.0000
         2025    129   0.0469   0.4749   0.1168   1.0000
         2026    130   0.8559   0.6937   0.1447   1.0000
         2027    129   0.8972   0.5749   0.1604   1.0000
         2028    129   0.7351   0.4698   0.1957   1.0000
         2029    130   0.9824   0.1818   0.2505   1.0000
         2030    130   0.5272   0.0616   0.2600   1.0000
         2031    129   0.1760   0.3937   0.3364   1.0000
         2032    130   0.9848   0.3003   0.3438   1.0000
         2033    129   0.1043   0.2912   0.3950   1.0000
         2034    130   0.7621   0.2686   0.3980   1.0000
         2035    130   0.1807   0.2792   0.4095   1.0000
         2036    129   0.2038   0.5111   0.4400   1.0000
         2037    129   0.3857   0.5562   0.4672   1.0000
         2038    129   0.4654   0.2586   0.7530   1.0000
         2039    129   0.8810   0.7195   0.0851   1.0000
         2040    128   0.1322   0.1747   0.1378   1.0000
         2041    128   0.8979   0.8547   0.1810   1.0000
         2042    128   0.0702   0.6518   0.2021   1.0000
         2043    128   0.3343   0.3107   0.2310   1.0000
         2044    128   0.4580   0.7753   0.2893   1.0000
         2045    128   0.5002   0.6124   0.3136   1.0000
         2046    128   0.0888   0.7160   0.3394   1.0000
         2047    128   0.1092   0.8213   0.3758   1.0000
         2048    129   0.5119   0.9639   0.3832   1.0000
         2049    128   0.0960   0.6799   0.4088   1.0000
         2050    129   0.0933   0.7239   0.4516   1.0000
         2051    129   0.5827   0.0801   0.4552   1.0000
         2052    128   0.2866   0.9697   0.0219   1.0000
         2053    128   0.3328   0.3181   0.0638   1.0000
         2054    128   0.1041   0.5328   0.0916   1.0000
         2055    128   0.9757   0.6210   0.1557   1.0000
         2056    127   0.5492   0.4339   0.1762   1.0000
         2057    128   0.0622   0.0743   0.2066   1.0000
         2058    127   0.0758   0.0790   0.2244   1.0000
         2059    128   0.2710   0.4100   0.2848   1.0000
         2060    128   0.5316   0.1444   0.3103   1.0000
         2061    127   0.3074   0.4965   0.3278   1.0000
         2062    127   0.9746   0.3780   0.3269   1.0000
         2063    127   0.7682   0.0014   0.3556   1.0000
         2064    128   0.4985   0.1675   0.3952   1.0000
         2065    128   0.8624   0.3019   0.4236   1.0000
         2066    126   0.0802   0.9340   0.0202   1.0000
         2067    127   0.0479   0.8947   0.0283   1.0000
         2068    127   0.9988   0.6626   0.0845   1.0000
         2069    126   0.0207   0.8689   0.0912   1.0000
         2070    127   0.3369   0.3116   0.0890   1.0000
         2071    126   0.0624   0.4852   0.0973   1.0000
         2072    127   0.6534   0.6852   0.1373   1.0000
         2073    126   0.9534   0.5710   0.1815   1.0000
         2074    127   0.0393   0.0954   0.2501   1.0000
         2075    127   0.1595   0.9176   0.2507   1.0000
         2076    126   0.2986   0.9484   0.2933   1.0000
         2077    127   0.1366   0.7922   0.3171   1.0000
         2078    127   0.0991   0.3507   0.3447   1.0000
         2079    127   0.0812   0.3460   0.3651   1.0000
         2080    127   0.8598   0.0155   0.3826   1.0000
         2081    126   0.1507   0.7343   0.5517   1.0000
         2082    125   0.0215   0.4559   0.0450   1.0000
         2083    125   0.5862   0.6220   0.0668   1.0000
         2084    126   0.1983   0.2804   0.0944   1.0000
         2085    126   0.8615   0.8728   0.1346   1.0000
         2086    126   0.1656   0.1715   0.1366   1.0000
         2087    126   0.8966   0.6294   0.1429   1.0000
         2088    125   0.6088   0.6807   0.1600   1.0000
         2089    125   0.7863   0.9351   0.1614   1.0000
         2090    125   0.3704   0.9728   0.2832   1.0000
         2091    126   0.6798   0.3510   0.2831   1.0000
         2092    125   0.0732   0.2581   0.3059   1.0000
         2093    126   0.5776   0.6918   0.3150   1.0000
         2094    125   0.6735   0.9905   0.3409   1.0000
         2095    126   0.5968   0.0349   0.3440   1.0000
         2096    125   0.8386   0.2548   0.3757   1.0000
         2097    126   0.1176   0.6197   0.4038   1.0000
         2098    125   0.1524   0.3812   0.4087   1.0000
         2099    126   0.1640   0.7046   0.4608   1.0000
         2100    125   0.1502   0.9624   0.9986   1.0000
         2101    124   0.5503   0.1835   0.0554   1.0000
         2102    125   0.9845   0.9358   0.0888   1.0000
         2103    125   0.0851   0.9238   0.1514   1.0000
         2104    125   0.5539   0.4289   0.1516   1.0000
         2105    124   0.3376   0.9724   0.2206   1.0000
         2106    125   0.2757   0.9237   0.2449   1.0000
         2107    124   0.2506   0.4635   0.2781   1.0000
         2108    125   0.2121   0.8274   0.3166   1.0000
         2109    125   0.3189   0.9227   0.3271   1.0000
         2110    124   0.0641   0.7286   0.3383   1.0000
         2111    124   0.4993   0.0617   0.3865   1.0000
         2112    124   0.6396   0.1195   0.4574   1.0000
         2113    124   0.6190   0.4607   0.0102   1.0000
         2114    124   0.9879   0.5365   0.1019   1.0000
         2115    124   0.4885   0.0830   0.1438   1.0000
         2116    124   0.4077   0.1944   0.1673   1.0000
         2117    124   0.0170   0.7894   0.2113   1.0000
         2118    124   0.5227   0.8973   0.3119   1.0000
         2119    124   0.5302   0.1641   0.3201   1.0000
         2120    124   0.5871   0.2460   0.4063   1.0000
         2121    124   0.0137   0.1348   0.4180   1.0000
         2122    123   0.5093   0.0846   0.4242   1.0000
         2123    123   0.7656   0.0219   0.4733   1.0000
         2124    122   0.0207   0.5210   0.0079   1.0000
         2125    122   0.2086   0.1955   0.0406   1.0000
         2126    122   0.3107   0.4104   0.0418   1.0000
         2127    123   0.1676   0.5341   0.0711   1.0000
         2128    123   0.9839   0.6833   0.0912   1.0000
         2129    122   0.5469   0.4442   0.1287   1.0000
         2130    122   0.0046   0.9453   0.1363   1.0000
         2131    123   0.2109   0.1849   0.1394   1.0000
         2132    122   0.2560   0.9232   0.1850   1.0000
         2133    123   0.3413   0.4137   0.1861   1.0000
         2134    122   0.0001   0.7562   0.2148   1.0000
         2135    123   0.0306   0.6977   0.2425   1.0000
         2136    122   0.4774   0.8965   0.2944   1.0000
         2137    122   0.7953   0.3839   0.3309   1.0000
         2138    122   0.9169   0.0500   0.3634   1.0000
         2139    123   0.2027   0.6025   0.4063   1.0000
         2140    121   0.0738   0.0911   0.0212   1.0000
         2141    122   0.1862   0.9806   0.0262   1.0000
         2142    122   0.6572   0.9756   0.0286   1.0000
         2143    122   0.9391   0.6267   0.0828   1.0000
         2144    121   0.1856   0.0311   0.1180   1.0000
         2145    121   0.8582   0.7491   0.1341   1.0000
         2146    121   0.5230   0.1482   0.1472   1.0000
         2147    122   0.0264   0.6207   0.1513   1.0000
         2148    122   0.5627   0.3756   0.1506   1.0000
         2149    121   0.8858   0.7921   0.1805   1.0000
         2150    121   0.4364   0.9437   0.3198   1.0000
         2151    122   0.0627   0.7439   0.3554   1.0000
         2152    121   0.1535   0.2675   0.3685   1.0000
         2153    122   0.9075   0.0920   0.4119   1.0000
         2154    121   0.2708   0.7992   0.4169   1.0000
         2155    122   0.1106   0.6936   0.4638   1.0000
         2156    121   0.1260   0.1581   0.0050   1.0000
         2157    120   0.7780   0.6869   0.0090   1.0000
         2158    120   0.0787   0.5000   0.1041   1.0000
         2159    121   0.8126   0.8185   0.1370   1.0000
         2160    120   0.5133   0.3696   0.2085   1.0000
         2161    121   0.8598   0.3698   0.2453   1.0000
         2162    120   0.0511   0.6893   0.2635   1.0000
         2163    120   0.2728   0.3048   0.3609   1.0000
         2164    121   0.1115   0.7389   0.3736   1.0000
         2165    121   0.8511   0.1615   0.3852   1.0000
         2166    120   0.4501   0.7251   0.4020   1.0000
         2167    121   0.3891   0.6730   0.4165   1.0000
         2168    121   0.2289   0.5250   0.4473   1.0000
         2169    120   0.5085   0.0367   0.9368   1.0000
         2170    119   0.0335   0.0675   0.0177   1.0000
         2171    119   0.6431   0.9954   0.0297   1.0000
         2172    120   0.4224   0.0957   0.1031   1.0000
         2173    119   0.9724   0.6829   0.1214   1.0000
         2174    119   0.1693   0.9785   0.1245   1.0000
         2175    120   0.3206   0.1674   0.1521   1.0000
         2176    119   0.2390   0.9107   0.2094   1.0000
         2177    120   0.6020   0.6831   0.2308   1.0000
         2178    119   0.6400   0.3908   0.2342   1.0000
         2179    119   0.8288   0.3169   0.3778   1.0000
         2180    120   0.2037   0.3400   0.3804   1.0000
         2181    120   0.1811   0.5914   0.3892   1.0000
         2182    119   0.1950   0.5117   0.4106   1.0000
         2183    119   0.9364   0.5263   0.0481   1.0000
         2184    119   0.2762   0.3574   0.0539   1.0000
         2185    119   0.9799   0.6029   0.0715   1.0000
         2186    118   0.1797   0.5246   0.1434   1.0000
         2187    118   0.3861   0.8978   0.2217   1.0000
         2188    119   0.5184   0.1435   0.2809   1.0000
         2189    119   0.4922   0.8067   0.3467   1.0000
         2190    119   0.8240   0.2596   0.3528   1.0000
         2191    117   0.9599   0.0284   0.0489   1.0000
         2192    118   0.1645   0.1368   0.0664   1.0000
         2193    117   0.8661   0.6273   0.0757   1.0000
         2194    118   0.9365   0.8617   0.1378   1.0000
         2195    118   0.1095   0.5598   0.1565   1.0000
         2196    118   0.6745   0.4394   0.1656   1.0000
         2197    117   0.9238   0.0283   0.1801   1.0000
         2198    117   0.3790   0.4647   0.1990   1.0000
         2199    117   0.0001   0.6954   0.2551   1.0000
         2200    117   0.7944   0.9997   0.3039   1.0000
         2201    118   0.4993   0.7964   0.3729   1.0000
         2202    118   0.2517   0.7731   0.3869   1.0000
         2203    118   0.1942   0.7338   0.4605   1.0000
         2204    117   0.6952   0.9392   0.0335   1.0000
         2205    117   0.9598   0.9481   0.0841   1.0000
         2206    116   0.2631   0.0096   0.0940   1.0000
         2207    116   0.4171   0.0472   0.1596   1.0000
         2208    116   0.0638   0.7512   0.2595   1.0000
         2209    116   0.0512   0.6488   0.3004   1.0000
         2210    117   0.9110   0.0324   0.3444   1.0000
         2211    117   0.6122   0.1926   0.3791   1.0000
         2212    117   0.9453   0.3403   0.3805   1.0000
         2213    116   0.9159   0.3372   0.3893   1.0000
         2214    117   0.0812   0.3574   0.3945   1.0000
         2215    117   0.1249   0.6808   0.4010   1.0000
         2216    117   0.4680   0.7134   0.4114   1.0000
         2217    117   0.7673   0.0389   0.4513   1.0000
         2218    116   0.4006   0.1117   0.0085   1.0000
         2219    115   0.9780   0.9588   0.0117   1.0000
         2220    115   0.5820   0.4487   0.0347   1.0000
         2221    116   0.4808   0.5532   0.0767   1.0000
         2222    116   0.6735   0.4384   0.1319   1.0000
         2223    116   0.3340   0.2462   0.1489   1.0000
         2224    115   0.2140   0.9686   0.2008   1.0000
         2225    115   0.8199   0.9559   0.2719   1.0000
         2226    116   0.5204   0.6352   0.2779   1.0000
         2227    116   0.4619   0.8331   0.3330   1.0000
         2228    115   0.0710   0.6233   0.3436   1.0000
         2229    116   0.8046   0.0123   0.3808   1.0000
         2230    115   0.3940   0.5724   0.4476   1.0000
         2231    114   0.3583   0.3510   0.0095   1.0000
         2232    114   0.3943   0.1318   0.0629   1.0000
         2233    115   0.0813   0.1218   0.0773   1.0000
         2234    114   0.1613   0.6502   0.1063   1.0000
         2235    115   0.9430   0.5595   0.1608   1.0000
         2236    115   0.0218   0.8957   0.1654   1.0000
         2237    114   0.1269   0.1839   0.1658   1.0000
         2238    115   0.3906   0.0050   0.1957   1.0000
         2239    115   0.5017   0.8835   0.3072   1.0000
         2240    114   0.4642   0.9570   0.3244   1.0000
         2241    114   0.4617   0.2492   0.3330   1.0000
         2242    115   0.9910   0.0363   0.3620   1.0000
         2243    115   0.2329   0.7092   0.4213   1.0000
         2244    114   0.2724   0.6638   0.4900   1.0000
         2245    113   0.0653   0.4965   0.1526   1.0000
         2246    114   0.5411   0.1420   0.4625   1.0000
         2247    112   0.2976   0.4520   0.0475   1.0000
         2248    112   0.4716   0.4295   0.0515   1.0000
         2249    112   0.2871   0.3558   0.1033   1.0000
         2250    112   0.2734   0.1951   0.1127   1.0000
         2251    113   0.3390   0.0204   0.1087   1.0000
         2252    113   0.1119   0.6364   0.1365   1.0000
         2253    113   0.1665   0.6536   0.1391   1.0000
         2254    112   0.4646   0.5253   0.1418   1.0000
         2255    112   0.0038   0.0091   0.1753   1.0000
         2256    113   0.3600   0.8756   0.2548   1.0000
         2257    113   0.6408   0.3126   0.2564   1.0000
         2258    113   0.6621   0.3625   0.2967   1.0000
         2259    113   0.4649   0.0226   0.3148   1.0000
         2260    113   0.5340   0.7103   0.3327   1.0000
         2261    112   0.5018   0.9687   0.3526   1.0000
         2262    113   0.0624   0.3327   0.3583   1.0000
         2263    113   0.6755   0.0197   0.4729   1.0000
         2264    111   0.6716   0.8762   0.0359   1.0000
         2265    112   0.2100   0.1579   0.0612   1.0000
         2266    112   0.4827   0.3026   0.1136   1.0000
         2267    111   0.2559   0.1775   0.1199   1.0000
         2268    111   0.9299   0.6554   0.1711   1.0000
         2269    111   0.4027   0.2848   0.1964   1.0000
         2270    111   0.5654   0.3703   0.2287   1.0000
         2271    112   0.3771   0.9749   0.2557   1.0000
         2272    111   0.5015   0.0545   0.2723   1.0000
         2273    111   0.0151   0.7924   0.3334   1.0000
         2274    112   0.4153   0.7857   0.3602   1.0000
         2275    111   0.8608   0.0172   0.4858   1.0000
         2276    110   0.5391   0.9794   0.0199   1.0000
         2277    110   0.8667   0.6944   0.1200   1.0000
         2278    110   0.3656   0.2448   0.1313   1.0000
         2279    110   0.4930   0.0453   0.1514   1.0000
         2280    111   0.2823   0.2714   0.2400   1.0000
         2281    111   0.4727   0.5121   0.2861   1.0000
         2282    111   0.9912   0.4090   0.3205   1.0000
         2283    111   0.4672   0.6856   0.3306   1.0000
         2284    111   0.2823   0.3552   0.3387   1.0000
         2285    111   0.1124   0.6457   0.3760   1.0000
         2286    110   0.0837   0.6956   0.4184   1.0000
         2287    109   0.4954   0.4540   0.0118   1.0000
         2288    109   0.7024   0.7043   0.0551   1.0000
         2289    109   0.2853   0.0012   0.0677   1.0000
         2290    110   0.1195   0.4994   0.0738   1.0000
         2291    109   0.0020   0.9036   0.0973   1.0000
         2292    109   0.8901   0.2592   0.2286   1.0000
         2293    109   0.3616   0.9609   0.2341   1.0000
         2294    109   0.5210   0.5659   0.2512   1.0000
         2295    110   0.1217   0.1528   0.2742   1.0000
         2296    110   0.0459   0.7761   0.2949   1.0000
         2297    109   0.5469   0.6070   0.2974   1.0000
         2298    110   0.0607   0.3233   0.3320   1.0000
         2299    110   0.2277   0.6037   0.3899   1.0000
         2300    109   0.9199   0.2002   0.4237   1.0000
         2301    110   0.8587   0.0838   0.4430   1.0000
         2302    108   0.3896   0.1750   0.1387   1.0000
         2303    109   0.8546   0.9204   0.1475   1.0000
         2304    109   0.1414   0.9752   0.1676   1.0000
         2305    108   0.9773   0.7547   0.1895   1.0000
         2306    108   0.2870   0.2376   0.2160   1.0000
         2307    108   0.1959   0.9199   0.3224   1.0000
         2308    109   0.4089   0.9719   0.3207   1.0000
         2309    108   0.1048   0.6264   0.3821   1.0000
         2310    109   0.5201   0.8256   0.3915   1.0000
         2311    109   0.0340   0.3647   0.4061   1.0000
         2312    109   0.2254   0.7751   0.4004   1.0000
         2313    108   0.1920   0.7102   0.4567   1.0000
         2314    107   0.0907   0.9304   0.0730   1.0000
         2315    107   0.3460   0.9633   0.1676   1.0000
         2316    108   0.3973   0.4657   0.2923   1.0000
         2317    108   0.0716   0.1693   0.3230   1.0000
         2318    108   0.4043   0.8186   0.3259   1.0000
         2319    108   0.4355   0.8450   0.3370   1.0000
         2320    107   0.0506   0.8016   0.3616   1.0000
         2321    107   0.1227   0.2989   0.3737   1.0000
         2322    107   0.9664   0.3485   0.4093   1.0000
         2323    108   0.8396   0.0025   0.4355   1.0000
         2324    107   0.4466   0.9807   0.0264   1.0000
         2325    107   0.7767   0.6834   0.0867   1.0000
         2326    107   0.1360   0.2063   0.3106   1.0000
         2327    106   0.7917   0.0058   0.3592   1.0000
         2328    107   0.3842   0.9413   0.3734   1.0000
         2329    106   0.2976   0.7733   0.4093   1.0000
         2330    107   0.9882   0.3435   0.4138   1.0000
         2331    106   0.7244   0.1949   0.4464   1.0000
         2332    106   0.8806   0.0988   0.4744   1.0000
         2333    106   0.6730   0.1991   0.4772   1.0000
         2334    105   0.0773   0.0250   0.0426   1.0000
         2335    105   0.3966   0.9865   0.1017   1.0000
         2336    106   0.9760   0.4847   0.1197   1.0000
         2337    106   0.1140   0.5309   0.1239   1.0000
         2338    106   0.9287   0.9040   0.1232   1.0000
         2339    105   0.9523   0.8064   0.1510   1.0000
         2340    106   0.4159   0.1940   0.2102   1.0000
         2341    105   0.0870   0.6650   0.2736   1.0000
         2342    106   0.4562   0.6991   0.3180   1.0000
         2343    105   0.3082   0.4742   0.3356   1.0000
         2344    105   0.8662   0.4070   0.3548   1.0000
         2345    105   0.8501   0.9686   0.4408   1.0000
         2346    105   0.6387   0.0027   0.0196   1.0000
         2347    105   0.9921   0.0775   0.0442   1.0000
         2348    105   0.6405   0.7416   0.1188   1.0000
         2349    105   0.8619   0.5462   0.1204   1.0000
         2350    104   0.7928   0.8035   0.1322   1.0000
         2351    104   0.0483   0.6100   0.1555   1.0000
         2352    105   0.1261   0.6374   0.1585   1.0000
         2353    104   0.1830   0.5854   0.1593   1.0000
         2354    105   0.8789   0.3048   0.3341   1.0000
         2355    105   0.9277   0.2445   0.4942   1.0000
         2356    104   0.6670   0.6894   0.1092   1.0000
         2357    103   0.2659   0.9967   0.1193   1.0000
         2358    104   0.1231   0.5518   0.1349   1.0000
         2359    104   0.1174   0.6381   0.1834   1.0000
         2360    103   0.8899   0.6013   0.2065   1.0000
         2361    103   0.6576   0.3001   0.3083   1.0000
         2362    103   0.0415   0.7962   0.3405   1.0000
         2363    104   0.0444   0.6378   0.3737   1.0000
         2364    103   0.4492   0.6589   0.3922   1.0000
         2365    102   0.1551   0.9834   0.0130   1.0000
         2366    103   0.1219   0.4976   0.0466   1.0000
         2367    103   0.7531   0.3931   0.1519   1.0000
         2368    103   0.8827   0.7582   0.1551   1.0000
         2369    102   0.4915   0.0671   0.1646   1.0000
         2370    102   0.8698   0.9636   0.1955   1.0000
         2371    102   0.2752   0.2191   0.2008   1.0000
         2372    103   0.2598   0.9050   0.2313   1.0000
         2373    103   0.0642   0.8407   0.2823   1.0000
         2374    103   0.2844   0.3767   0.3489   1.0000
         2375    103   0.0459   0.0345   0.3538   1.0000
         2376    102   0.1471   0.4492   0.3536   1.0000
         2377    102   0.9857   0.2413   0.4087   1.0000
         2378    102   0.2099   0.2891   0.4189   1.0000
         2379    102   0.3801   0.9586   0.8257   1.0000
         2380    101   0.9484   0.6055   0.0776   1.0000
         2381    102   0.0813   0.5069   0.1330   1.0000
         2382    102   0.1861   0.2324   0.1888   1.0000
         2383    101   0.4739   0.1491   0.2217   1.0000
         2384    101   0.6367   0.8984   0.2346   1.0000
         2385    101   0.1611   0.6808   0.2930   1.0000
         2386    102   0.4946   0.2856   0.3081   1.0000
         2387    101   0.5643   0.8707   0.3393   1.0000
         2388    101   0.4855   0.9634   0.3975   1.0000
         2389    102   0.3136   0.5191   0.4699   1.0000
         2390    101   0.1880   0.9312   0.0900   1.0000
         2391    101   0.5769   0.5760   0.1099   1.0000
         2392    100   0.8693   0.7148   0.1106   1.0000
         2393    101   0.0200   0.9544   0.1578   1.0000
         2394    101   0.3473   0.4416   0.2339   1.0000
         2395    101   0.3003   0.3810   0.2535   1.0000
         2396    101   0.3448   0.9214   0.3083   1.0000
         2397    101   0.7362   0.4061   0.3260   1.0000
         2398    100   0.5414   0.2000   0.4578   1.0000
         2399    100   0.5776   0.2108   0.4820   1.0000
         2400    100   0.4577   0.3957   0.0199   1.0000
         2401    100   0.7163   0.8535   0.0461   1.0000
         2402    100   0.7639   0.4283   0.1507   1.0000
         2403     99   0.8811   0.8126   0.1763   1.0000
         2404    100   0.6266   0.9756   0.3181   1.0000
         2405    100   0.0494   0.1819   0.3361   1.0000
         2406     99   0.5826   0.6786   0.3734   1.0000
         2407     99   0.5126   0.2343   0.3850   1.0000
         2408     99   0.3197   0.7411   0.3887   1.0000
         2409     99   0.5285   0.7223   0.3897   1.0000
         2410    100   0.4467   0.6413   0.4474   1.0000
         2411    100   0.1307   0.5510   0.4535   1.0000
         2412    100   0.6254   0.0373   0.4581   1.0000
         2413     99   0.6569   0.2227   0.4636   1.0000
         2414    100   0.4074   0.7118   0.4922   1.0000
         2415     98   0.4470   0.0603   0.0215   1.0000
         2416     98   0.6202   0.6383   0.0224   1.0000
         2417     98   0.0995   0.0501   0.0754   1.0000
         2418     98   0.0201   0.8485   0.0996   1.0000
         2419     99   0.4590   0.3079   0.1169   1.0000
         2420     99   0.3687   0.4966   0.1255   1.0000
         2421     98   0.8601   0.7263   0.1328   1.0000
         2422     99   0.4446   0.2975   0.1421   1.0000
         2423     98   0.7003   0.9332   0.1718   1.0000
         2424     98   0.0153   0.9534   0.1840   1.0000
         2425     99   0.6501   0.9387   0.2377   1.0000
         2426     99   0.3568   0.8927   0.2398   1.0000
         2427     99   0.4449   0.9266   0.3030   1.0000
         2428     99   0.3141   0.9058   0.3404   1.0000
         2429     99   0.5435   0.0116   0.3650   1.0000
         2430     98   0.6538   0.0303   0.3972   1.0000
         2431     99   0.4370   0.7358   0.4263   1.0000
         2432     99   0.8363   0.0894   0.4851   1.0000
         2433     97   0.1444   0.1948   0.9971   1.0000
         2434     97   0.2766   0.4639   0.9983   1.0000
         2435     98   0.2205   0.1623   0.0289   1.0000
         2436     97   0.2751   0.1990   0.0268   1.0000
         2437     98   0.8119   0.6808   0.0417   1.0000
         2438     98   0.9363   0.9382   0.0664   1.0000
         2439     97   0.8755   0.6784   0.1037   1.0000
         2440     98   0.0124   0.5269   0.1126   1.0000
         2441     98   0.5467   0.1596   0.1415   1.0000
         2442     98   0.9150   0.5680   0.1449   1.0000
         2443     98   0.3771   0.1424   0.1536   1.0000
         2444     97   0.6338   0.7304   0.1716   1.0000
         2445     97   0.5043   0.3330   0.1782   1.0000
         2446     98   0.2519   0.9633   0.2911   1.0000
         2447     98   0.3439   0.3235   0.3132   1.0000
         2448     97   0.0169   0.0810   0.3804   1.0000
         2449     97   0.0946   0.7053   0.4467   1.0000
         2450     96   0.7923   0.4545   0.0367   1.0000
         2451     96   0.0997   0.1117   0.0575   1.0000
         2452     96   0.3318   0.3841   0.0831   1.0000
         2453     96   0.9556   0.6081   0.1657   1.0000
         2454     96   0.4280   0.4581   0.2909   1.0000
         2455     96   0.0482   0.3573   0.4528   1.0000
         2456     97   0.4916   0.1399   0.4742   1.0000
         2457     95   0.4777   0.0160   0.0147   1.0000
         2458     96   0.1444   0.9855   0.1402   1.0000
         2459     96   0.3466   0.0183   0.1673   1.0000
         2460     96   0.5058   0.0308   0.1708   1.0000
         2461     96   0.5198   0.1497   0.1811   1.0000
         2462     95   0.2789   0.3394   0.3599   1.0000
         2463     95   0.0864   0.7487   0.3721   1.0000
         2464     96   0.1864   0.5325   0.4069   1.0000
         2465     95   0.4781   0.6785   0.4580   1.0000
         2466     96   0.8997   0.0252   0.4645   1.0000
         2467     95   0.2185   0.7599   0.4780   1.0000
         2468     94   0.0176   0.9753   0.0479   1.0000
         2469     94   0.7092   0.9054   0.0503   1.0000
         2470     95   0.2717   0.3531   0.0796   1.0000
         2471     95   0.0885   0.9873   0.0802   1.0000
         2472     94   0.0966   0.5122   0.0825   1.0000
         2473     94   0.9639   0.5372   0.1255   1.0000
         2474     95   0.1426   0.5972   0.1755   1.0000
         2475     94   0.5860   0.5986   0.2278   1.0000
         2476     95   0.2331   0.4437   0.2980   1.0000
         2477     95   0.4975   0.6884   0.3396   1.0000
         2478     94   0.0677   0.4345   0.3526   1.0000
         2479     94   0.1325   0.6596   0.3876   1.0000
         2480     95   0.5073   0.8077   0.3963   1.0000
         2481     94   0.4285   0.7711   0.4239   1.0000
         2482     95   0.1569   0.5770   0.4879   1.0000
         2483     94   0.8747   0.2650   0.2518   1.0000
         2484     93   0.3812   0.9839   0.3074   1.0000
         2485     93   0.4652   0.9519   0.3752   1.0000
         2486     93   0.1353   0.7441   0.3902   1.0000
         2487     94   0.2652   0.4839   0.4096   1.0000
         2488     93   0.8681   0.0246   0.4099   1.0000
         2489     93   0.1210   0.6994   0.4889   1.0000
         2490     94   0.1552   0.7084   0.4854   1.0000
         2491     93   0.4140   0.2992   0.1395   1.0000
         2492     92   0.8346   0.4253   0.2021   1.0000
         2493     93   0.8514   0.6299   0.2013   1.0000
         2494     93   0.2684   0.2344   0.2960   1.0000
         2495     93   0.2634   0.3957   0.3071   1.0000
         2496     92   0.3412   0.0106   0.3046   1.0000
         2497     92   0.8475   0.4267   0.3264   1.0000
         2498     93   0.1345   0.1964   0.3404   1.0000
         2499     92   0.5076   0.6660   0.3478   1.0000
         2500     92   0.8671   0.0104   0.4353   1.0000
         2501     92   0.8472   0.1650   0.6339   1.0000
         2502     91   0.5969   0.6927   0.0526   1.0000
         2503     92   0.2637   0.1587   0.1018   1.0000
         2504     91   0.0172   0.5809   0.1709   1.0000
         2505     92   0.3697   0.2145   0.1879   1.0000
         2506     92   0.2173   0.9850   0.2136   1.0000
         2507     92   0.2493   0.0201   0.2605   1.0000
         2508     92   0.2724   0.9532   0.2740   1.0000
         2509     91   0.8624   0.3274   0.3158   1.0000
         2510     91   0.2720   0.2829   0.3439   1.0000
         2511     92   0.0562   0.6936   0.4205   1.0000
         2512     91   0.0480   0.6837   0.4420   1.0000
         2513     91   0.0829   0.7664   0.4410   1.0000
         2514     91   0.1974   0.6514   0.4491   1.0000
         2515     91   0.1290   0.7549   0.4774   1.0000
         2516     90   0.0615   0.9889   0.0170   1.0000
         2517     90   0.8879   0.6843   0.0776   1.0000
         2518     91   0.6336   0.6264   0.1174   1.0000
         2519     91   0.3034   0.3556   0.1585   1.0000
         2520     90   0.6388   0.4684   0.1643   1.0000
         2521     90   0.8126   0.7651   0.1869   1.0000
         2522     91   0.9284   0.6092   0.2429   1.0000
         2523     91   0.5838   0.2637   0.4042   1.0000
         2524     89   0.3956   0.0207   0.0859   1.0000
         2525     90   0.9964   0.8814   0.1033   1.0000
         2526     90   0.1497   0.6548   0.2614   1.0000
         2527     89   0.2077   0.2948   0.4509   1.0000
         2528     90   0.3181   0.7235   0.4813   1.0000
         2529     88   0.4211   0.0691   0.0144   1.0000
         2530     89   0.2836   0.9917   0.0207   1.0000
         2531     88   0.6097   0.6224   0.0214   1.0000
         2532     88   0.4746   0.5029   0.0416   1.0000
         2533     88   0.9708   0.7329   0.1828   1.0000
         2534     88   0.6332   0.4140   0.2408   1.0000
         2535     88   0.4771   0.0847   0.2661   1.0000
         2536     88   0.0826   0.4794   0.2976   1.0000
         2537     88   0.4615   0.7407   0.3809   1.0000
         2538     89   0.0556   0.3754   0.3953   1.0000
         2539     88   0.0431   0.7749   0.4231   1.0000
         2540     88   0.8894   0.7036   0.0676   1.0000
         2541     88   0.8884   0.5763   0.1086   1.0000
         2542     88   0.0976   0.0302   0.1146   1.0000
         2543     87   0.3675   0.1856   0.1810   1.0000
         2544     87   0.0581   0.7915   0.3130   1.0000
         2545     87   0.8688   0.3430   0.3273   1.0000
         2546     87   0.4029   0.8836   0.3332   1.0000
         2547     87   0.2412   0.2362   0.3380   1.0000
         2548     88   0.3105   0.9229   0.3957   1.0000
         2549     87   0.4367   0.8168   0.4027   1.0000
         2550     87   0.3243   0.4920   0.4098   1.0000
         2551     86   0.5017   0.8731   0.0053   1.0000
         2552     87   0.2079   0.1783   0.0189   1.0000
         2553     87   0.9290   0.9230   0.0825   1.0000
         2554     86   0.8387   0.5800   0.1244   1.0000
         2555     87   0.7402   0.9057   0.1339   1.0000
         2556     87   0.2416   0.9867   0.2293   1.0000
         2557     86   0.5981   0.7396   0.2498   1.0000
         2558     86   0.4776   0.0493   0.4012   1.0000
         2559     87   0.3380   0.7210   0.4075   1.0000
         2560     85   0.2511   0.0052   0.1443   1.0000
         2561     85   0.1877   0.9644   0.1870   1.0000
         2562     85   0.0734   0.5461   0.2027   1.0000
         2563     85   0.6258   0.7971   0.2010   1.0000
         2564     86   0.3128   0.2997   0.2455   1.0000
         2565     86   0.0858   0.1639   0.3958   1.0000
         2566     85   0.2152   0.7718   0.4508   1.0000
         2567     85   0.9574   0.1847   0.4617   1.0000
         2568     85   0.1932   0.6497   0.4894   1.0000
         2569     85   0.1551   0.0368   0.0019   1.0000
         2570     85   0.1056   0.5174   0.2149   1.0000
         2571     84   0.1974   0.1919   0.2863   1.0000
         2572     84   0.8141   0.3980   0.3187   1.0000
         2573     85   0.2289   0.9839   0.3387   1.0000
         2574     84   0.8857   0.3481   0.3489   1.0000
         2575     83   0.7872   0.6846   0.0338   1.0000
         2576     83   0.1979   0.0313   0.0633   1.0000
         2577     83   0.0805   0.0308   0.0691   1.0000
         2578     83   0.0694   0.0210   0.0923   1.0000
         2579     83   0.1169   0.1553   0.1333   1.0000
         2580     84   0.8884   0.4687   0.1644   1.0000
         2581     84   0.5887   0.7002   0.2780   1.0000
         2582     84   0.3357   0.8105   0.4059   1.0000
         2583     83   0.0293   0.3132   0.4205   1.0000
         2584     84   0.5085   0.7983   0.4203   1.0000
         2585     82   0.8308   0.6447   0.0299   1.0000
         2586     82   0.6669   0.7456   0.1199   1.0000
         2587     82   0.8512   0.7140   0.1526   1.0000
         2588     83   0.9495   0.8577   0.1928   1.0000
         2589     82   0.5061   0.3108   0.2300   1.0000
         2590     82   0.2779   0.4676   0.2988   1.0000
         2591     82   0.2890   0.3921   0.3271   1.0000
         2592     83   0.3027   0.2767   0.3342   1.0000
         2593     82   0.1244   0.6029   0.3369   1.0000
         2594     83   0.4156   0.8731   0.3631   1.0000
         2595     83   0.4563   0.6072   0.3740   1.0000
         2596     82   0.1365   0.5459   0.4777   1.0000
         2597     82   0.6362   0.0008   0.6304   1.0000
         2598     81   0.6307   0.7135   0.0312   1.0000
         2599     81   0.6042   0.6110   0.0484   1.0000
         2600     81   0.3638   0.2295   0.1161   1.0000
         2601     82   0.9030   0.6940   0.2108   1.0000
         2602     81   0.0414   0.6258   0.2431   1.0000
         2603     81   0.2967   0.4427   0.3200   1.0000
         2604     82   0.8109   0.0048   0.3315   1.0000
         2605     81   0.4346   0.7876   0.3700   1.0000
         2606     81   0.5794   0.2730   0.3740   1.0000
         2607     81   0.4868   0.0116   0.0318   1.0000
         2608     80   0.3666   0.5041   0.0430   1.0000
         2609     80   0.6767   0.7614   0.0964   1.0000
         2610     81   0.0320   0.5460   0.1204   1.0000
         2611     80   0.3880   0.1847   0.1594   1.0000
         2612     81   0.3858   0.1621   0.1921   1.0000
         2613     81   0.9371   0.4127   0.2651   1.0000
         2614     81   0.0375   0.6919   0.3938   1.0000
         2615     81   0.2775   0.7835   0.4057   1.0000
         2616     81   0.9501   0.3611   0.4241   1.0000
         2617     80   0.0040   0.3453   0.4390   1.0000
         2618     81   0.1286   0.5239   0.4864   1.0000
         2619     80   0.4270   0.4443   0.0697   1.0000
         2620     79   0.0273   0.0430   0.1155   1.0000
         2621     80   0.3989   0.3379   0.1309   1.0000
         2622     80   0.7888   0.4270   0.1305   1.0000
         2623     79   0.9720   0.9963   0.1315   1.0000
         2624     79   0.6814   0.6576   0.2074   1.0000
         2625     79   0.4308   0.4752   0.3626   1.0000
         2626     79   0.4895   0.6750   0.4002   1.0000
         2627     79   0.0239   0.5105   0.8543   1.0000
         2628     78   0.3461   0.4685   0.0607   1.0000
         2629     79   0.4378   0.4746   0.0643   1.0000
         2630     79   0.9990   0.0093   0.0822   1.0000
         2631     78   0.7907   0.6967   0.1048   1.0000
         2632     79   0.7401   0.7494   0.1180   1.0000
         2633     78   0.8216   0.6296   0.1301   1.0000
         2634     79   0.0454   0.5911   0.1684   1.0000
         2635     78   0.0576   0.9999   0.1692   1.0000
         2636     79   0.4942   0.0507   0.1792   1.0000
         2637     79   0.5938   0.8755   0.2362   1.0000
         2638     78   0.3653   0.9128   0.2667   1.0000
         2639     78   0.5533   0.2054   0.4813   1.0000
         2640     79   0.4614   0.7061   0.4966   1.0000
         2641     78   0.5676   0.1903   0.0555   1.0000
         2642     77   0.5962   0.4889   0.1082   1.0000
         2643     77   0.8048   0.7916   0.1206   1.0000
         2644     78   0.8764   0.4542   0.1245   1.0000
         2645     77   0.2642   0.0249   0.1521   1.0000
         2646     77   0.7577   0.7390   0.1628   1.0000
         2647     78   0.3229   0.3469   0.1801   1.0000
         2648     78   0.1709   0.5543   0.1865   1.0000
         2649     77   0.5933   0.7042   0.2238   1.0000
         2650     77   0.6090   0.8403   0.2211   1.0000
         2651     77   0.1316   0.9305   0.2570   1.0000
         2652     77   0.8897   0.2641   0.2784   1.0000
         2653     77   0.3517   0.7755   0.2977   1.0000
         2654     77   0.8299   0.3936   0.2994   1.0000
         2655     78   0.2608   0.9828   0.3054   1.0000
         2656     77   0.7912   0.9653   0.4135   1.0000
         2657     76   0.4043   0.4688   0.0062   1.0000
         2658     77   0.9057   0.4967   0.0649   1.0000
         2659     76   0.4736   0.0101   0.0876   1.0000
         2660     77   0.6969   0.6950   0.1149   1.0000
         2661     76   0.1671   0.9776   0.1849   1.0000
         2662     77   0.9610   0.7712   0.2624   1.0000
         2663     76   0.3473   0.9705   0.3923   1.0000
         2664     77   0.5052   0.2306   0.4160   1.0000
         2665     76   0.4286   0.8147   0.4239   1.0000
         2666     76   0.8022   0.9785   0.4395   1.0000
         2667     77   0.1547   0.6264   0.4483   1.0000
         2668     77   0.7860   0.2192   0.4640   1.0000
         2669     76   0.6896   0.4604   0.0626   1.0000
         2670     75   0.8843   0.5741   0.0761   1.0000
         2671     76   0.7354   0.5834   0.1734   1.0000
         2672     76   0.8954   0.7333   0.2211   1.0000
         2673     76   0.3679   0.5091   0.3922   1.0000
         2674     75   0.4714   0.6626   0.3856   1.0000
         2675     75   0.2451   0.7662   0.4947   1.0000
         2676     76   0.4715   0.1442   0.4943   1.0000
         2677     74   0.5982   0.8703   0.2172   1.0000
         2678     75   0.6141   0.9458   0.2787   1.0000
         2679     75   0.0306   0.4752   0.3171   1.0000
         2680     75   0.3880   0.7977   0.3446   1.0000
         2681     74   0.4505   0.6978   0.3534   1.0000
         2682     75   0.2522   0.9488   0.3660   1.0000
         2683     74   0.0781   0.2836   0.3845   1.0000
         2684     75   0.0532   0.1993   0.4167   1.0000
         2685     75   0.8042   0.2578   0.4447   1.0000
         2686     75   0.9854   0.2854   0.4520   1.0000
         2687     74   0.8605   0.0916   0.4662   1.0000
         2688     74   0.1928   0.6718   0.4989   1.0000
         2689     74   0.4177   0.5045   0.0128   1.0000
         2690     74   0.4668   0.5186   0.0628   1.0000
         2691     73   0.3328   0.3722   0.1010   1.0000
         2692     74   0.7852   0.7751   0.1112   1.0000
         2693     73   0.7636   0.6338   0.1160   1.0000
         2694     74   0.1684   0.6162   0.1420   1.0000
         2695     73   0.3540   0.8924   0.1492   1.0000
         2696     74   0.6033   0.6658   0.3046   1.0000
         2697     74   0.0880   0.6143   0.3676   1.0000
         2698     73   0.2991   0.9728   0.3738   1.0000
         2699     73   0.6511   0.6432   0.0752   1.0000
         2700     73   0.8114   0.6338   0.1563   1.0000
         2701     72   0.8632   0.6695   0.1961   1.0000
         2702     73   0.8184   0.6273   0.2490   1.0000
         2703     73   0.1850   0.9177   0.3496   1.0000
         2704     72   0.1712   0.4980   0.4056   1.0000
         2705     72   0.4172   0.7872   0.4183   1.0000
         2706     73   0.4175   0.9347   0.4180   1.0000
         2707     72   0.9722   0.2307   0.4262   1.0000
         2708     72   0.8620   0.1683   0.4952   1.0000
         2709     72   0.3837   0.0570   0.0484   1.0000
         2710     72   0.8066   0.5784   0.1599   1.0000
         2711     71   0.1995   0.0039   0.2050   1.0000
         2712     71   0.3528   0.8594   0.2357   1.0000
         2713     71   0.0620   0.1898   0.3054   1.0000
         2714     71   0.4777   0.0866   0.3194   1.0000
         2715     72   0.3603   0.9883   0.3280   1.0000
         2716     72   0.1600   0.8045   0.4229   1.0000
         2717     71   0.8341   0.9846   0.4373   1.0000
         2718     71   0.0196   0.9582   0.0280   1.0000
         2719     71   0.2924   0.4609   0.3173   1.0000
         2720     71   0.9080   0.4402   0.3522   1.0000
         2721     70   0.0554   0.7885   0.4239   1.0000
         2722     69   0.4046   0.0097   0.0326   1.0000
         2723     69   0.5205   0.4804   0.0549   1.0000
         2724     70   0.1414   0.0803   0.1130   1.0000
         2725     70   0.6267   0.5881   0.1179   1.0000
         2726     69   0.9712   0.9095   0.1646   1.0000
         2727     69   0.6552   0.6425   0.2027   1.0000
         2728     69   0.8429   0.7455   0.2254   1.0000
         2729     70   0.4157   0.2076   0.2674   1.0000
         2730     70   0.0332   0.8928   0.2856   1.0000
         2731     70   0.3497   0.8253   0.3380   1.0000
         2732     69   0.8776   0.9836   0.3558   1.0000
         2733     69   0.0599   0.2773   0.4085   1.0000
         2734     70   0.1335   0.4479   0.4094   1.0000
         2735     70   0.5399   0.7592   0.4152   1.0000
         2736     68   0.3769   0.3719   0.0548   1.0000
         2737     68   0.7390   0.8462   0.0964   1.0000
         2738     68   0.7364   0.5781   0.1019   1.0000
         2739     69   0.4796   0.3681   0.1336   1.0000
         2740     69   0.7797   0.7628   0.1346   1.0000
         2741     69   0.8535   0.9035   0.2005   1.0000
         2742     69   0.0905   0.9018   0.2849   1.0000
         2743     68   0.0392   0.6472   0.3280   1.0000
         2744     69   0.1204   0.9026   0.3247   1.0000
         2745     69   0.3157   0.0090   0.3310   1.0000
         2746     68   0.0702   0.1279   0.4210   1.0000
         2747     67   0.7700   0.6919   0.0579   1.0000
         2748     67   0.6380   0.8473   0.1752   1.0000
         2749     68   0.6725   0.8835   0.1939   1.0000
         2750     68   0.6516   0.7033   0.2172   1.0000
         2751     67   0.4659   0.4650   0.2214   1.0000
         2752     68   0.1324   0.5591   0.2702   1.0000
         2753     68   0.7391   0.9536   0.2876   1.0000
         2754     68   0.1737   0.1529   0.2979   1.0000
         2755     68   0.3196   0.2235   0.3002   1.0000
         2756     67   0.2896   0.2683   0.4178   1.0000
         2757     68   0.3238   0.7645   0.4651   1.0000
         2758     67   0.9549   0.2849   0.4879   1.0000
         2759     66   0.3684   0.1642   0.0609   1.0000
         2760     66   0.7788   0.6490   0.1096   1.0000
         2761     66   0.8852   0.4705   0.1399   1.0000
         2762     66   0.5051   0.0729   0.1808   1.0000
         2763     66   0.0703   0.9366   0.2281   1.0000
         2764     66   0.0766   0.6597   0.3018   1.0000
         2765     66   0.2251   0.0093   0.3051   1.0000
         2766     66   0.1717   0.8534   0.3823   1.0000
         2767     67   0.6991   0.9800   0.3966   1.0000
         2768     67   0.8794   0.1852   0.4872   1.0000
         2769     65   0.6736   0.4629   0.1694   1.0000
         2770     65   0.0363   0.0214   0.1957   1.0000
         2771     66   0.1929   0.1661   0.2103   1.0000
         2772     65   0.0967   0.0973   0.2924   1.0000
         2773     65   0.6338   0.3615   0.2970   1.0000
         2774     65   0.0118   0.6354   0.3182   1.0000
         2775     66   0.7989   0.4355   0.3174   1.0000
         2776     65   0.2000   0.4590   0.3498   1.0000
         2777     65   0.4642   0.5931   0.3872   1.0000
         2778     65   0.0084   0.1760   0.4325   1.0000
         2779     65   0.9865   0.1116   0.4541   1.0000
         2780     65   0.4277   0.5024   0.1116   1.0000
         2781     64   0.1808   0.6436   0.1591   1.0000
         2782     65   0.8847   0.5248   0.1659   1.0000
         2783     64   0.9863   0.4811   0.2059   1.0000
         2784     64   0.0895   0.6110   0.2866   1.0000
         2785     64   0.0693   0.1135   0.3345   1.0000
         2786     64   0.7120   0.3373   0.3617   1.0000
         2787     64   0.4643   0.5589   0.4316   1.0000
         2788     63   0.4054   0.4000   0.0012   1.0000
         2789     64   0.6202   0.9356   0.0072   1.0000
         2790     64   0.9012   0.5420   0.0083   1.0000
         2791     64   0.0096   0.5127   0.0267   1.0000
         2792     63   0.4010   0.5011   0.0318   1.0000
         2793     63   0.9710   0.4748   0.0649   1.0000
         2794     64   0.3381   0.4133   0.0956   1.0000
         2795     64   0.2480   0.1401   0.1171   1.0000
         2796     64   0.1582   0.6346   0.1552   1.0000
         2797     63   0.6458   0.6320   0.1828   1.0000
         2798     64   0.4497   0.2644   0.2559   1.0000
         2799     63   0.5302   0.0130   0.2834   1.0000
         2800     63   0.3486   0.4284   0.3273   1.0000
         2801     64   0.9396   0.4565   0.3235   1.0000
         2802     64   0.7274   0.9446   0.3826   1.0000
         2803     63   0.5145   0.0173   0.4082   1.0000
         2804     63   0.0096   0.3273   0.4581   1.0000
         2805     63   0.6625   0.9153   0.0078   1.0000
         2806     62   0.3932   0.5098   0.0439   1.0000
         2807     63   0.6816   0.7360   0.1258   1.0000
         2808     62   0.3858   0.1568   0.1674   1.0000
         2809     63   0.2932   0.2066   0.1865   1.0000
         2810     63   0.4975   0.4087   0.1986   1.0000
         2811     63   0.5141   0.5388   0.2059   1.0000
         2812     62   0.7702   0.9038   0.2245   1.0000
         2813     62   0.3917   0.0403   0.2363   1.0000
         2814     62   0.0410   0.9069   0.2402   1.0000
         2815     62   0.3938   0.0564   0.9695   1.0000
         2816     62   0.7726   0.7122   0.0653   1.0000
         2817     62   0.2226   0.0848   0.0686   1.0000
         2818     61   0.3913   0.4132   0.0687   1.0000
         2819     61   0.4375   0.7509   0.1330   1.0000
         2820     62   0.0764   0.0059   0.1618   1.0000
         2821     61   0.2536   0.0314   0.1822   1.0000
         2822     62   0.3174   0.0411   0.2074   1.0000
         2823     62   0.9486   0.6476   0.2245   1.0000
         2824     61   0.5657   0.4290   0.2316   1.0000
         2825     61   0.0518   0.0261   0.2472   1.0000
         2826     62   0.2494   0.2006   0.2667   1.0000
         2827     61   0.6065   0.5818   0.2786   1.0000
         2828     61   0.3506   0.7957   0.3035   1.0000
         2829     61   0.6795   0.3931   0.3345   1.0000
         2830     61   0.7805   0.3529   0.3384   1.0000
         2831     61   0.9557   0.3913   0.3844   1.0000
         2832     61   0.6357   0.1944   0.3885   1.0000
         2833     61   0.7499   0.3358   0.3966   1.0000
         2834     61   0.3772   0.7513   0.4240   1.0000
         2835     62   0.0315   0.3564   0.4324   1.0000
         2836     62   0.0294   0.7041   0.4921   1.0000
         2837     60   0.9749   0.9799   0.0143   1.0000
         2838     60   0.7357   0.8522   0.0751   1.0000
         2839     61   0.1635   0.5976   0.1621   1.0000
         2840     60   0.4419   0.0532   0.2324   1.0000
         2841     60   0.0584   0.9651   0.2580   1.0000
         2842     61   0.1361   0.9434   0.2704   1.0000
         2843     60   0.1018   0.9441   0.3188   1.0000
         2844     60   0.5179   0.6964   0.3169   1.0000
         2845     60   0.9856   0.6699   0.3184   1.0000
         2846     60   0.6023   0.0262   0.3661   1.0000
         2847     61   0.5723   0.2742   0.4247   1.0000
         2848     61   0.4563   0.4999   0.4936   1.0000
         2849     60   0.3328   0.4372   0.0157   1.0000
         2850     60   0.8612   0.5673   0.1174   1.0000
         2851     59   0.9092   0.4881   0.1147   1.0000
         2852     60   0.3187   0.0567   0.1226   1.0000
         2853     60   0.7174   0.7098   0.1643   1.0000
         2854     60   0.1355   0.5230   0.1750   1.0000
         2855     60   0.1760   0.2080   0.2086   1.0000
         2856     60   0.5340   0.0951   0.2101   1.0000
         2857     59   0.8481   0.9239   0.2515   1.0000
         2858     60   0.4313   0.4375   0.2969   1.0000
         2859     59   0.5767   0.3273   0.3382   1.0000
         2860     60   0.5359   0.5792   0.3754   1.0000
         2861     60   0.0209   0.3671   0.4253   1.0000
         2862     59   0.3872   0.4352   0.0141   1.0000
         2863     58   0.8546   0.2498   0.0642   1.0000
         2864     58   0.7220   0.7716   0.1585   1.0000
         2865     58   0.1017   0.0221   0.1744   1.0000
         2866     59   0.8241   0.4596   0.1724   1.0000
         2867     58   0.1248   0.5703   0.2169   1.0000
         2868     59   0.3524   0.3680   0.2644   1.0000
         2869     58   0.4798   0.4884   0.3352   1.0000
         2870     59   0.1200   0.4862   0.3422   1.0000
         2871     59   0.5214   0.6322   0.3887   1.0000
         2872     58   0.7118   0.2905   0.3950   1.0000
         2873     59   0.2129   0.6163   0.4043   1.0000
         2874     59   0.1450   0.3485   0.4389   1.0000
         2875     58   0.8321   0.2770   0.4564   1.0000
         2876     59   0.9323   0.1150   0.4636   1.0000
         2877     58   0.4425   0.5155   0.4800   1.0000
         2878     58   0.9015   0.1859   0.4772   1.0000
         2879     58   0.1242   0.6407   0.1159   1.0000
         2880     58   0.3536   0.4096   0.1186   1.0000
         2881     58   0.3687   0.0672   0.1608   1.0000
         2882     57   0.9650   0.9349   0.1576   1.0000
         2883     57   0.6392   0.4909   0.1694   1.0000
         2884     58   0.3608   0.4154   0.2760   1.0000
         2885     57   0.1190   0.9395   0.2842   1.0000
         2886     58   0.4228   0.2462   0.2862   1.0000
         2887     57   0.6187   0.3471   0.2818   1.0000
         2888     58   0.5868   0.0158   0.3393   1.0000
         2889     57   0.5133   0.9010   0.3695   1.0000
         2890     58   0.2295   0.8827   0.3806   1.0000
         2891     57   0.5792   0.9976   0.3844   1.0000
         2892     57   0.8304   0.3607   0.3886   1.0000
         2893     57   0.9495   0.4172   0.4316   1.0000
         2894     58   0.3560   0.7394   0.4361   1.0000
         2895     57   0.3580   0.4783   0.0191   1.0000
         2896     57   0.9255   0.5422   0.0291   1.0000
         2897     56   0.6465   0.6484   0.0489   1.0000
         2898     56   0.1667   0.0910   0.0675   1.0000
         2899     57   0.3288   0.1722   0.0746   1.0000
         2900     57   0.6093   0.5270   0.1198   1.0000
         2901     56   0.1998   0.5455   0.1800   1.0000
         2902     57   0.8782   0.8226   0.2059   1.0000
         2903     56   0.8198   0.8415   0.2432   1.0000
         2904     56   0.5962   0.7760   0.2776   1.0000
         2905     57   0.9874   0.6480   0.3004   1.0000
         2906     56   0.6181   0.3738   0.3168   1.0000
         2907     56   0.2051   0.4425   0.3499   1.0000
         2908     56   0.8608   0.9999   0.3473   1.0000
         2909     56   0.1923   0.8354   0.4186   1.0000
         2910     57   0.9943   0.8279   0.4586   1.0000
         2911     56   0.9552   0.3881   0.0370   1.0000
         2912     55   0.5792   0.5573   0.0474   1.0000
         2913     55   0.6045   0.6421   0.0657   1.0000
         2914     56   0.1781   0.0390   0.0869   1.0000
         2915     55   0.6536   0.1407   0.0892   1.0000
         2916     55   0.3541   0.1376   0.0975   1.0000
         2917     56   0.1458   0.5765   0.1310   1.0000
         2918     56   0.4902   0.4091   0.1401   1.0000
         2919     55   0.1790   0.1558   0.2193   1.0000
         2920     56   0.4434   0.1437   0.2649   1.0000
         2921     56   0.5639   0.7401   0.3286   1.0000
         2922     56   0.1443   0.5600   0.3325   1.0000
         2923     55   0.9119   0.7239   0.3678   1.0000
         2924     56   0.6573   0.2779   0.3904   1.0000
         2925     56   0.6061   0.3939   0.3956   1.0000
         2926     56   0.9990   0.7296   0.4306   1.0000
         2927     55   0.4702   0.5891   0.4659   1.0000
         2928     55   0.1229   0.6313   0.4936   1.0000
         2929     55   0.7352   0.5401   0.0089   1.0000
         2930     55   0.4427   0.0400   0.0272   1.0000
         2931     55   0.7010   0.2229   0.0684   1.0000
         2932     55   0.1914   0.8986   0.1132   1.0000
         2933     55   0.6036   0.5364   0.1736   1.0000
         2934     55   0.3342   0.1846   0.2037   1.0000
         2935     54   0.0879   0.6169   0.2334   1.0000
         2936     54   0.7214   0.2281   0.2711   1.0000
         2937     55   0.8666   0.9812   0.2961   1.0000
         2938     55   0.5841   0.7279   0.3430   1.0000
         2939     54   0.0862   0.8758   0.3531   1.0000
         2940     54   0.4853   0.6570   0.3559   1.0000
         2941     55   0.2383   0.4224   0.3951   1.0000
         2942     54   0.9937   0.6457   0.3961   1.0000
         2943     55   0.0537   0.8113   0.4162   1.0000
         2944     55   0.4947   0.6239   0.4381   1.0000
         2945     53   0.6530   0.3095   0.0195   1.0000
         2946     54   0.9727   0.5015   0.0235   1.0000
         2947     53   0.6654   0.4796   0.0908   1.0000
         2948     54   0.3835   0.3525   0.1128   1.0000
         2949     54   0.1601   0.1154   0.1240   1.0000
         2950     53   0.7865   0.1644   0.2006   1.0000
         2951     53   0.3766   0.2911   0.2962   1.0000
         2952     53   0.7348   0.9781   0.3336   1.0000
         2953     54   0.9087   0.3934   0.4082   1.0000
         2954     53   0.7242   0.3066   0.4450   1.0000
         2955     53   0.8803   0.3379   0.4544   1.0000
         2956     52   0.3648   0.1620   0.0225   1.0000
         2957     53   0.1443   0.6334   0.1153   1.0000
         2958     53   0.7269   0.7848   0.1662   1.0000
         2959     52   0.5887   0.5162   0.2168   1.0000
         2960     52   0.1746   0.0489   0.2367   1.0000
         2961     52   0.2677   0.6679   0.2390   1.0000
         2962     52   0.7351   0.8414   0.2370   1.0000
         2963     52   0.0752   0.4949   0.2495   1.0000
         2964     52   0.5155   0.5534   0.3391   1.0000
         2965     53   0.6087   0.6068   0.3388   1.0000
         2966     53   0.5690   0.0068   0.3633   1.0000
         2967     53   0.5684   0.8306   0.3578   1.0000
         2968     52   0.0567   0.8466   0.3712   1.0000
         2969     52   0.6346   0.9951   0.3868   1.0000
         2970     52   0.1165   0.8420   0.4271   1.0000
         2971     52   0.5328   0.0128   0.4370   1.0000
         2972     53   0.5264   0.6443   0.4808   1.0000
         2973     51   0.3407   0.0361   0.0336   1.0000
         2974     52   0.7476   0.4779   0.0591   1.0000
         2975     51   0.5026   0.8570   0.1727   1.0000
         2976     52   0.3249   0.1589   0.2371   1.0000
         2977     52   0.6537   0.6478   0.2830   1.0000
         2978     51   0.9049   0.3976   0.2988   1.0000
         2979     52   0.9870   0.7245   0.3337   1.0000
         2980     52   0.6305   0.3203   0.3475   1.0000
         2981     52   0.1620   0.9329   0.3548   1.0000
         2982     52   0.4953   0.5151   0.3736   1.0000
         2983     51   0.0345   0.2957   0.4613   1.0000
         2984     52   0.8775   0.0180   0.4642   1.0000
         2985     51   0.7727   0.2028   0.4792   1.0000
         2986     52   0.9420   0.1511   0.4911   1.0000
         2987     50   0.4790   0.7380   0.0096   1.0000
         2988     51   0.6060   0.5157   0.0194   1.0000
         2989     50   0.3005   0.1332   0.0699   1.0000
         2990     50   0.7717   0.4790   0.0664   1.0000
         2991     50   0.8339   0.2155   0.0988   1.0000
         2992     51   0.1011   0.4880   0.1077   1.0000
         2993     51   0.4042   0.0069   0.1132   1.0000
         2994     50   0.9168   0.3710   0.1785   1.0000
         2995     51   0.9841   0.7423   0.1895   1.0000
         2996     50   0.2515   0.0819   0.2148   1.0000
         2997     50   0.0331   0.0169   0.2504   1.0000
         2998     50   0.5991   0.8767   0.2956   1.0000
         2999     51   0.0775   0.5375   0.3243   1.0000
         3000     50   0.0206   0.8354   0.3657   1.0000
         3001     51   0.6221   0.2125   0.3661   1.0000
         3002     51   0.6574   0.3501   0.3742   1.0000
         3003     51   0.7803   0.3672   0.4107   1.0000
         3004     50   0.7481   0.7221   0.4285   1.0000
         3005     50   0.9904   0.2492   0.4345   1.0000
         3006     50   0.4719   0.7799   0.4556   1.0000
         3007     50   0.0005   0.9359   0.4643   1.0000
         3008     50   0.2287   0.1322   0.9067   1.0000
         3009     50   0.0480   0.8356   0.0127   1.0000
         3010     50   0.4978   0.4579   0.0533   1.0000
         3011     49   0.3398   0.0554   0.0660   1.0000
         3012     49   0.8205   0.5672   0.1741   1.0000
         3013     49   0.0144   0.5306   0.1916   1.0000
         3014     50   0.7774   0.6577   0.1938   1.0000
         3015     50   0.1724   0.9955   0.1989   1.0000
         3016     49   0.0780   0.5007   0.2241   1.0000
         3017     49   0.9470   0.9843   0.2221   1.0000
         3018     50   0.6951   0.9414   0.2667   1.0000
         3019     50   0.9106   0.4701   0.2705   1.0000
         3020     49   0.5574   0.7820   0.3191   1.0000
         3021     50   0.7581   0.3549   0.3427   1.0000
         3022     50   0.7979   0.3515   0.3609   1.0000
         3023     50   0.4601   0.0196   0.4028   1.0000
         3024     49   0.4484   0.1063   0.4431   1.0000
         3025     49   0.2845   0.8269   0.4554   1.0000
         3026     49   0.5960   0.3769   0.4659   1.0000
         3027     49   0.1754   0.4706   0.4806   1.0000
         3028     49   0.3135   0.7707   0.4858   1.0000
         3029     48   0.3889   0.4794   0.0269   1.0000
         3030     48   0.7313   0.5955   0.0650   1.0000
         3031     49   0.5051   0.4939   0.1341   1.0000
         3032     49   0.8925   0.9344   0.1399   1.0000
         3033     49   0.9310   0.9761   0.1578   1.0000
         3034     49   0.7747   0.6298   0.2299   1.0000
         3035     49   0.4599   0.3170   0.2357   1.0000
         3036     48   0.6189   0.8472   0.2611   1.0000
         3037     48   0.3453   0.8173   0.3187   1.0000
         3038     49   0.0084   0.8882   0.3251   1.0000
         3039     49   0.2302   0.1572   0.3553   1.0000
         3040     48   0.3617   0.3873   0.3591   1.0000
         3041     48   0.4417   0.0061   0.3704   1.0000
         3042     48   0.4583   0.6568   0.3670   1.0000
         3043     48   0.6404   0.6938   0.3743   1.0000
         3044     48   0.0399   0.8105   0.3875   1.0000
         3045     48   0.5080   0.5493   0.4071   1.0000
         3046     48   0.1622   0.9829   0.4303   1.0000
         3047     49   0.8672   0.7859   0.4383   1.0000
         3048     48   0.9860   0.2188   0.4470   1.0000
         3049     49   0.3736   0.5401   0.4524   1.0000
         3050     49   0.2833   0.4032   0.4566   1.0000
         3051     48   0.4506   0.9894   0.4838   1.0000
         3052     47   0.7247   0.6566   0.1209   1.0000
         3053     48   0.9034   0.9702   0.1815   1.0000
         3054     47   0.3740   0.3522   0.1898   1.0000
         3055     48   0.6485   0.7663   0.2140   1.0000
         3056     47   0.9663   0.5777   0.2524   1.0000
         3057     48   0.6595   0.5748   0.2929   1.0000
         3058     47   0.7065   0.4399   0.3154   1.0000
         3059     47   0.6129   0.7297   0.3249   1.0000
         3060     47   0.8188   0.4236   0.3282   1.0000
         3061     48   0.7894   0.8683   0.3382   1.0000
         3062     48   0.1037   0.5960   0.3507   1.0000
         3063     48   0.6736   0.4895   0.3618   1.0000
         3064     47   0.0399   0.4344   0.3677   1.0000
         3065     47   0.5447   0.3219   0.3750   1.0000
         3066     47   0.7606   0.3975   0.3757   1.0000
         3067     48   0.9653   0.4351   0.3883   1.0000
         3068     48   0.0832   0.6484   0.4501   1.0000
         3069     47   0.1293   0.2454   0.4531   1.0000
         3070     48   0.2020   0.4119   0.4505   1.0000
         3071     47   0.4872   0.1908   0.4659   1.0000
         3072     47   0.4493   0.1379   0.4854   1.0000
         3073     46   0.6188   0.5738   0.0173   1.0000
         3074     46   0.2150   0.3120   0.0444   1.0000
         3075     47   0.0965   0.0355   0.0932   1.0000
         3076     47   0.2581   0.1228   0.0907   1.0000
         3077     46   0.4580   0.3779   0.1173   1.0000
         3078     46   0.7992   0.5099   0.1383   1.0000
         3079     46   0.0350   0.8430   0.1748   1.0000
         3080     47   0.6525   0.6897   0.2282   1.0000
         3081     47   0.6131   0.4929   0.2503   1.0000
         3082     47   0.6733   0.4885   0.2482   1.0000
         3083     46   0.9305   0.5406   0.2491   1.0000
         3084     46   0.4460   0.3919   0.2560   1.0000
         3085     46   0.8121   0.4190   0.2554   1.0000
         3086     47   0.0352   0.9392   0.2621   1.0000
         3087     47   0.6525   0.9537   0.2861   1.0000
         3088     47   0.4356   0.1681   0.3064   1.0000
         3089     46   0.5495   0.7202   0.3123   1.0000
         3090     46   0.4963   0.2869   0.3336   1.0000
         3091     46   0.4183   0.0398   0.3411   1.0000
         3092     47   0.4582   0.2845   0.3589   1.0000
         3093     47   0.6655   0.2657   0.4184   1.0000
         3094     47   0.4698   0.1828   0.4362   1.0000
         3095     47   0.8746   0.0309   0.4383   1.0000
         3096     46   0.5983   0.8579   0.4448   1.0000
         3097     47   0.0061   0.2296   0.4550   1.0000
         3098     47   0.2088   0.4183   0.4727   1.0000
         3099     46   0.7095   0.6294   0.4905   1.0000
         3100     46   0.7087   0.8710   0.1273   1.0000
         3101     45   0.1713   0.0555   0.1529   1.0000
         3102     45   0.9819   0.9735   0.2497   1.0000
         3103     46   0.5263   0.4959   0.2569   1.0000
         3104     45   0.1659   0.0026   0.3044   1.0000
         3105     45   0.3252   0.8016   0.3188   1.0000
         3106     46   0.4291   0.3101   0.3344   1.0000
         3107     45   0.4504   0.1256   0.3424   1.0000
         3108     45   0.4517   0.4425   0.3575   1.0000
         3109     45   0.9931   0.8869   0.3516   1.0000
         3110     46   0.2177   0.1948   0.3676   1.0000
         3111     45   0.8594   0.9497   0.3747   1.0000
         3112     45   0.2855   0.9041   0.3984   1.0000
         3113     46   0.2330   0.9465   0.4162   1.0000
         3114     45   0.4598   0.9174   0.4353   1.0000
         3115     46   0.3666   0.8755   0.4570   1.0000
         3116     45   0.4124   0.5821   0.4632   1.0000
         3117     46   0.8464   0.5586   0.4669   1.0000
         3118     46   0.3826   0.9300   0.4741   1.0000
         3119     46   0.5321   0.7098   0.4869   1.0000
         3120     46   0.2468   0.8979   0.4939   1.0000
         3121     45   0.6079   0.9932   0.4948   1.0000
         3122     45   0.7842   0.6763   0.7844   1.0000
         3123     45   0.2832   0.8607   0.0821   1.0000
         3124     45   0.4510   0.0203   0.0961   1.0000
         3125     45   0.1631   0.9178   0.1125   1.0000
         3126     45   0.7766   0.8831   0.1724   1.0000
         3127     44   0.2658   0.0527   0.1900   1.0000
         3128     45   0.6974   0.6383   0.2369   1.0000
         3129     45   0.1688   0.0311   0.2456   1.0000
         3130     44   0.3406   0.4524   0.2581   1.0000
         3131     44   0.9224   0.4718   0.2569   1.0000
         3132     44   0.6509   0.7242   0.2690   1.0000
         3133     44   0.4558   0.4189   0.2832   1.0000
         3134     45   0.6641   0.6985   0.2851   1.0000
         3135     45   0.7714   0.4733   0.2869   1.0000
         3136     44   0.9448   0.7102   0.2967   1.0000
         3137     44   0.5700   0.6377   0.3700   1.0000
         3138     45   0.9710   0.5304   0.3767   1.0000
         3139     44   0.8200   0.7403   0.3806   1.0000
         3140     44   0.0161   0.8428   0.3867   1.0000
         3141     45   0.0834   0.0975   0.3873   1.0000
         3142     45   0.0922   0.4920   0.3953   1.0000
         3143     44   0.3263   0.4029   0.4056   1.0000
         3144     44   0.3309   0.0481   0.3999   1.0000
         3145     45   0.0075   0.9039   0.4122   1.0000
         3146     44   0.9296   0.8472   0.4101   1.0000
         3147     45   0.2160   0.6378   0.4171   1.0000
         3148     44   0.0983   0.5864   0.4361   1.0000
         3149     45   0.0854   0.2509   0.4469   1.0000
         3150     44   0.4522   0.9088   0.4463   1.0000
         3151     44   0.1451   0.6552   0.4557   1.0000
         3152     45   0.8527   0.8745   0.4601   1.0000
         3153     44   0.6911   0.3116   0.4657   1.0000
         3154     45   0.5493   0.2616   0.4689   1.0000
         3155     44   0.1298   0.3007   0.4828   1.0000
         3156     44   0.1403   0.6166   0.4995   1.0000
         3157     44   0.3559   0.7904   0.5011   1.0000
         3158     44   0.5690   0.0680   0.0350   1.0000
         3159     44   0.8396   0.2445   0.0517   1.0000
         3160     44   0.3444   0.0654   0.0533   1.0000
         3161     43   0.4785   0.8066   0.0588   1.0000
         3162     43   0.4215   0.4637   0.0640   1.0000
         3163     43   0.4713   0.8447   0.0723   1.0000
         3164     44   0.4992   0.0140   0.1044   1.0000
         3165     43   0.8207   0.7453   0.1024   1.0000
         3166     43   0.8125   0.6432   0.1080   1.0000
         3167     44   0.4382   0.3906   0.1298   1.0000
         3168     44   0.2766   0.1477   0.1809   1.0000
         3169     43   0.2729   0.8507   0.2432   1.0000
         3170     44   0.8903   0.2922   0.2519   1.0000
         3171     43   0.9039   0.6644   0.2578   1.0000
         3172     43   0.3053   0.1766   0.2651   1.0000
         3173     44   0.6963   0.5638   0.2696   1.0000
         3174     43   0.5283   0.4931   0.2768   1.0000
         3175     43   0.3132   0.8501   0.3198   1.0000
         3176     44   0.9257   0.6068   0.3398   1.0000
         3177     44   0.5774   0.8485   0.3490   1.0000
         3178     44   0.6511   0.6923   0.3564   1.0000
         3179     44   0.9734   0.4346   0.3643   1.0000
         3180     44   0.3783   0.8460   0.3976   1.0000
         3181     43   0.7490   0.9492   0.3971   1.0000
         3182     43   0.9321   0.4668   0.4473   1.0000
         3183     43   0.7103   0.4440   0.4535   1.0000
         3184     43   0.9931   0.4660   0.4792   1.0000
         3185     43   0.3991   0.5231   0.4866   1.0000
         3186     44   0.3941   0.7753   0.4990   1.0000
         3187     43   0.8616   0.5982   0.0151   1.0000
         3188     43   0.1121   0.8628   0.0264   1.0000
         3189     42   0.2527   0.7218   0.0271   1.0000
         3190     43   0.5837   0.1705   0.0329   1.0000
         3191     43   0.1400   0.3870   0.0505   1.0000
         3192     42   0.3907   0.4686   0.0554   1.0000
         3193     42   0.0841   0.2552   0.0693   1.0000
         3194     43   0.0074   0.2434   0.0888   1.0000
         3195     43   0.7155   0.6330   0.0911   1.0000
         3196     42   0.4100   0.3929   0.1220   1.0000
         3197     42   0.6730   0.1111   0.1318   1.0000
         3198     43   0.8965   0.9037   0.1513   1.0000
         3199     43   0.1205   0.4636   0.1583   1.0000
         3200     42   0.3657   0.3527   0.1573   1.0000
         3201     42   0.7233   0.6207   0.1749   1.0000
         3202     42   0.6177   0.9414   0.2332   1.0000
         3203     43   0.0163   0.5863   0.2524   1.0000
         3204     43   0.3049   0.0296   0.2620   1.0000
         3205     42   0.8954   0.6234   0.2852   1.0000
         3206     43   0.6122   0.5157   0.2999   1.0000
         3207     43   0.5788   0.2566   0.3044   1.0000
         3208     42   0.6693   0.6734   0.3262   1.0000
         3209     42   0.9883   0.9038   0.3250   1.0000
         3210     42   0.3249   0.8066   0.3386   1.0000
         3211     43   0.7577   0.4870   0.3474   1.0000
         3212     42   0.0354   0.5870   0.3566   1.0000
         3213     42   0.2374   0.6514   0.3801   1.0000
         3214     43   0.7359   0.4465   0.3946   1.0000
         3215     43   0.6731   0.7924   0.4004   1.0000
         3216     43   0.9345   0.7444   0.4005   1.0000
         3217     42   0.6679   0.4394   0.4267   1.0000
         3218     42   0.5892   0.7560   0.4277   1.0000
         3219     42   0.2169   0.2489   0.4466   1.0000
         3220     42   0.0971   0.7450   0.4525   1.0000
         3221     42   0.7010   0.5962   0.4482   1.0000
         3222     43   0.8235   0.5671   0.4519   1.0000
         3223     43   0.8125   0.8975   0.4569   1.0000
         3224     42   0.7237   0.2442   0.0137   1.0000
         3225     41   0.8742   0.8770   0.0278   1.0000
         3226     41   0.7383   0.5036   0.0917   1.0000
         3227     42   0.2525   0.6118   0.0987   1.0000
         3228     41   0.7792   0.3088   0.1126   1.0000
         3229     41   0.2089   0.0986   0.1257   1.0000
         3230     42   0.0847   0.5172   0.1649   1.0000
         3231     41   0.3840   0.3961   0.1658   1.0000
         3232     41   0.7372   0.8950   0.1852   1.0000
         3233     41   0.9864   0.8358   0.1852   1.0000
         3234     41   0.7922   0.4744   0.2093   1.0000
         3235     42   0.4824   0.1173   0.2300   1.0000
         3236     41   0.9789   0.0056   0.2303   1.0000
         3237     41   0.2277   0.0507   0.2416   1.0000
         3238     42   0.6337   0.8039   0.2532   1.0000
         3239     41   0.8081   0.4694   0.2468   1.0000
         3240     41   0.1471   0.0861   0.2562   1.0000
         3241     41   0.1529   0.9841   0.2546   1.0000
         3242     42   0.9030   0.9800   0.2787   1.0000
         3243     42   0.9793   0.6967   0.3208   1.0000
         3244     42   0.3634   0.2358   0.3557   1.0000
         3245     42   0.1923   0.0054   0.3715   1.0000
         3246     42   0.6881   0.9273   0.3671   1.0000
         3247     42   0.3124   0.1496   0.3779   1.0000
         3248     41   0.3944   0.4549   0.3747   1.0000
         3249     41   0.5331   0.6206   0.3769   1.0000
         3250     41   0.3717   0.2560   0.3795   1.0000
         3251     42   0.9678   0.6775   0.4024   1.0000
         3252     41   0.5445   0.6897   0.4086   1.0000
         3253     41   0.3637   0.9987   0.4141   1.0000
         3254     42   0.5122   0.8622   0.4139   1.0000
         3255     41   0.6080   0.6409   0.4357   1.0000
         3256     41   0.4460   0.0833   0.4480   1.0000
         3257     41   0.4950   0.6127   0.4529   1.0000
         3258     41   0.3819   0.2665   0.4582   1.0000
         3259     42   0.5411   0.6942   0.4647   1.0000
         3260     42   0.1051   0.6375   0.4786   1.0000
         3261     42   0.6000   0.9758   0.4946   1.0000
         3262     41   0.9514   0.4028   0.0347   1.0000
         3263     40   0.6942   0.4865   0.0403   1.0000
         3264     40   0.1792   0.6017   0.1229   1.0000
         3265     41   0.2106   0.0591   0.1556   1.0000
         3266     40   0.3051   0.1983   0.2088   1.0000
         3267     40   0.6576   0.2893   0.2076   1.0000
         3268     41   0.9163   0.9782   0.2099   1.0000
         3269     41   0.5062   0.4594   0.2386   1.0000
         3270     40   0.9530   0.9644   0.2329   1.0000
         3271     41   0.6448   0.7967   0.2484   1.0000
         3272     41   0.2202   0.1509   0.2559   1.0000
         3273     41   0.5704   0.5543   0.2853   1.0000
         3274     41   0.9637   0.6373   0.2977   1.0000
         3275     41   0.7705   0.5719   0.3081   1.0000
         3276     41   0.4785   0.0717   0.3160   1.0000
         3277     41   0.5967   0.4344   0.3236   1.0000
         3278     40   0.6323   0.7982   0.3485   1.0000
         3279     41   0.2341   0.1962   0.3675   1.0000
         3280     41   0.3214   0.8788   0.3817   1.0000
         3281     41   0.3242   0.8497   0.4112   1.0000
         3282     41   0.9841   0.8122   0.4363   1.0000
         3283     41   0.5124   0.6135   0.4457   1.0000
         3284     40   0.9386   0.7769   0.4519   1.0000
         3285     40   0.6642   0.8838   0.4587   1.0000
         3286     41   0.1519   0.8602   0.4648   1.0000
         3287     41   0.9812   0.0153   0.4728   1.0000
         3288     41   0.1666   0.3459   0.4884   1.0000
         3289     41   0.0712   0.8163   0.4896   1.0000
         3290     40   0.4878   0.4306   0.4923   1.0000
         3291     39   0.2440   0.0425   0.9984   1.0000
         3292     40   0.6931   0.6166   0.0132   1.0000
         3293     39   0.6358   0.5777   0.0179   1.0000
         3294     40   0.7898   0.6184   0.0187   1.0000
         3295     39   0.1027   0.5425   0.0378   1.0000
         3296     39   0.6916   0.2480   0.0579   1.0000
         3297     40   0.6551   0.5452   0.1337   1.0000
         3298     39   0.1465   0.0402   0.1733   1.0000
         3299     40   0.6807   0.8184   0.1706   1.0000
         3300     39   0.5555   0.7352   0.2350   1.0000
         3301     39   0.8556   0.9495   0.2352   1.0000
         3302     39   0.9818   0.6830   0.2707   1.0000
         3303     40   0.6460   0.7868   0.3012   1.0000
         3304     39   0.8574   0.6184   0.3187   1.0000
         3305     39   0.5273   0.4233   0.3274   1.0000
         3306     40   0.4789   0.7501   0.3377   1.0000
         3307     40   0.2363   0.4699   0.3590   1.0000
         3308     39   0.8581   0.6704   0.3682   1.0000
         3309     40   0.2639   0.2423   0.3961   1.0000
         3310     39   0.9495   0.4502   0.3953   1.0000
         3311     40   0.5724   0.8182   0.4183   1.0000
         3312     40   0.5886   0.9341   0.4191   1.0000
         3313     39   0.9487   0.0244   0.4311   1.0000
         3314     39   0.4351   0.2842   0.4376   1.0000
         3315     40   0.9219   0.9092   0.4456   1.0000
         3316     40   0.8199   0.6374   0.4583   1.0000
         3317     39   0.7577   0.8717   0.4621   1.0000
         3318     40   0.9026   0.2537   0.4620   1.0000
         3319     40   0.1525   0.7740   0.4841   1.0000
         3320     40   0.7490   0.6371   0.4924   1.0000
         3321     40   0.0973   0.0969   0.4996   1.0000
         3322     40   0.1379   0.4449   0.5022   1.0000
         3323     39   0.2381   0.3992   0.7176   1.0000
         3324     38   0.1474   0.1188   0.0037   1.0000
         3325     38   0.0363   0.5225   0.0290   1.0000
         3326     39   0.8208   0.5826   0.0401   1.0000
         3327     38   0.1848   0.8583   0.0572   1.0000
         3328     39   0.8126   0.4641   0.0581   1.0000
         3329     38   0.6661   0.5435   0.0703   1.0000
         3330     39   0.7279   0.4754   0.1275   1.0000
         3331     39   0.8122   0.5646   0.1335   1.0000
         3332     38   0.4873   0.3046   0.1410   1.0000
         3333     39   0.9194   0.2426   0.1602   1.0000
         3334     39   0.6791   0.7487   0.1822   1.0000
         3335     39   0.5326   0.4986   0.1942   1.0000
         3336     39   0.9344   0.5245   0.2165   1.0000
         3337     39   0.9909   0.5645   0.2427   1.0000
         3338     38   0.7205   0.7083   0.2815   1.0000
         3339     38   0.0900   0.0495   0.2935   1.0000
         3340     38   0.4499   0.1499   0.2940   1.0000
         3341     38   0.6447   0.7641   0.2972   1.0000
         3342     38   0.8641   0.5093   0.3193   1.0000
         3343     38   0.9802   0.8662   0.3212   1.0000
         3344     39   0.0303   0.9895   0.3232   1.0000
         3345     39   0.1320   0.5113   0.3674   1.0000
         3346     38   0.2568   0.1167   0.3820   1.0000
         3347     39   0.1095   0.5309   0.4102   1.0000
         3348     38   0.1819   0.6054   0.4442   1.0000
         3349     38   0.0751   0.6000   0.4765   1.0000
         3350     39   0.0716   0.1892   0.4918   1.0000
         3351     38   0.8289   0.4510   0.6362   1.0000
         3352     37   0.1449   0.0756   0.0140   1.0000
         3353     38   0.1811   0.7479   0.0275   1.0000
         3354     37   0.9175   0.1587   0.0279   1.0000
         3355     37   0.4861   0.2596   0.0406   1.0000
         3356     38   0.5659   0.1381   0.0627   1.0000
         3357     38   0.5001   0.1583   0.0682   1.0000
         3358     38   0.7013   0.3070   0.0753   1.0000
         3359     37   0.2268   0.4888   0.0842   1.0000
         3360     37   0.5963   0.7586   0.0914   1.0000
         3361     37   0.1053   0.2619   0.0979   1.0000
         3362     37   0.3814   0.1134   0.0999   1.0000
         3363     37   0.3070   0.6993   0.1025   1.0000
         3364     37   0.4022   0.4273   0.1103   1.0000
         3365     38   0.3955   0.4834   0.1312   1.0000
         3366     38   0.1197   0.6001   0.1491   1.0000
         3367     37   0.7631   0.1175   0.1451   1.0000
         3368     37   0.2291   0.3051   0.1675   1.0000
         3369     37   0.7790   0.7036   0.1816   1.0000
         3370     38   0.7837   0.8054   0.2074   1.0000
         3371     37   0.3494   0.0659   0.2200   1.0000
         3372     37   0.9576   0.8303   0.2285   1.0000
         3373     37   0.2555   0.3917   0.2872   1.0000
         3374     37   0.6306   0.7308   0.2904   1.0000
         3375     37   0.3474   0.8321   0.3083   1.0000
         3376     37   0.3789   0.4438   0.3655   1.0000
         3377     37   0.0372   0.4672   0.3720   1.0000
         3378     38   0.9792   0.7159   0.3921   1.0000
         3379     37   0.2901   0.8361   0.3936   1.0000
         3380     38   0.8716   0.6640   0.4161   1.0000
         3381     38   0.5049   0.7301   0.4530   1.0000
         3382     37   0.6255   0.2514   0.4583   1.0000
         3383     38   0.4576   0.4737   0.4716   1.0000
         3384     37   0.5353   0.1329   0.9596   1.0000
         3385     36   0.5843   0.3609   0.0320   1.0000
         3386     37   0.8819   0.5183   0.0766   1.0000
         3387     36   0.1418   0.9045   0.0909   1.0000
         3388     36   0.7959   0.7127   0.0898   1.0000
         3389     37   0.8363   0.4680   0.1176   1.0000
         3390     37   0.6039   0.8939   0.1459   1.0000
         3391     37   0.7773   0.1073   0.1449   1.0000
         3392     37   0.4337   0.3618   0.1591   1.0000
         3393     36   0.7711   0.1667   0.1807   1.0000
         3394     37   0.4797   0.3160   0.1912   1.0000
         3395     36   0.3132   0.1393   0.2396   1.0000
         3396     36   0.9653   0.4596   0.2481   1.0000
         3397     37   0.8834   0.3502   0.2582   1.0000
         3398     36   0.9838   0.5897   0.2575   1.0000
         3399     37   0.9840   0.9968   0.2846   1.0000
         3400     37   0.9116   0.2810   0.3180   1.0000
         3401     37   0.1449   0.4999   0.3581   1.0000
         3402     37   0.3472   0.3214   0.3587   1.0000
         3403     36   0.4379   0.2154   0.3677   1.0000
         3404     36   0.3914   0.3351   0.3827   1.0000
         3405     37   0.9455   0.6023   0.3811   1.0000
         3406     37   0.1552   0.1572   0.3960   1.0000
         3407     37   0.4788   0.0292   0.3950   1.0000
         3408     37   0.6254   0.6592   0.4196   1.0000
         3409     37   0.7497   0.4387   0.4171   1.0000
         3410     37   0.9813   0.0351   0.4190   1.0000
         3411     37   0.3986   0.8030   0.4255   1.0000
         3412     36   0.9514   0.0331   0.4444   1.0000
         3413     37   0.1681   0.4482   0.4519   1.0000
         3414     37   0.6114   0.9524   0.4523   1.0000
         3415     37   0.6623   0.7556   0.4648   1.0000
         3416     36   0.9078   0.4555   0.4682   1.0000
         3417     36   0.3625   0.9370   0.4906   1.0000
         3418     36   0.1038   0.0179   0.9952   1.0000
         3419     35   0.4068   0.6670   0.0080   1.0000
         3420     36   0.6224   0.3242   0.0144   1.0000
         3421     36   0.2298   0.5178   0.0274   1.0000
         3422     36   0.4106   0.6752   0.0590   1.0000
         3423     36   0.2515   0.0882   0.0778   1.0000
         3424     35   0.5623   0.1946   0.0763   1.0000
         3425     36   0.0700   0.5516   0.0962   1.0000
         3426     35   0.4858   0.4700   0.0947   1.0000
         3427     36   0.7892   0.5121   0.0950   1.0000
         3428     35   0.7130   0.0337   0.1450   1.0000
         3429     35   0.7019   0.6201   0.1522   1.0000
         3430     35   0.2863   0.7684   0.1715   1.0000
         3431     35   0.3826   0.7840   0.1727   1.0000
         3432     35   0.6226   0.5393   0.1937   1.0000
         3433     36   0.6482   0.2808   0.2152   1.0000
         3434     35   0.6417   0.7835   0.2234   1.0000
         3435     35   0.8469   0.5652   0.2202   1.0000
         3436     35   0.7836   0.5315   0.2467   1.0000
         3437     35   0.4947   0.6133   0.2684   1.0000
         3438     35   0.7338   0.4551   0.2713   1.0000
         3439     36   0.4420   0.1128   0.2904   1.0000
         3440     35   0.4565   0.1270   0.3147   1.0000
         3441     36   0.6176   0.1134   0.3358   1.0000
         3442     36   0.3012   0.7906   0.3626   1.0000
         3443     36   0.2005   0.2015   0.3952   1.0000
         3444     36   0.8294   0.3985   0.3969   1.0000
         3445     36   0.0690   0.5726   0.4234   1.0000
         3446     35   0.9574   0.0617   0.4319   1.0000
         3447     36   0.2437   0.9954   0.4545   1.0000
         3448     35   0.5351   0.8040   0.4673   1.0000
         3449     35   0.3736   0.2764   0.4819   1.0000
         3450     36   0.8662   0.3896   0.4818   1.0000
         3451     35   0.3322   0.5979   0.0417   1.0000
         3452     35   0.4416   0.3282   0.0407   1.0000
         3453     34   0.9494   0.4600   0.0414   1.0000
         3454     34   0.4036   0.6977   0.0681   1.0000
         3455     34   0.6481   0.5141   0.0974   1.0000
         3456     34   0.2101   0.6087   0.1131   1.0000
         3457     35   0.2423   0.1042   0.1139   1.0000
         3458     34   0.5243   0.5202   0.1298   1.0000
         3459     34   0.0076   0.7437   0.1358   1.0000
         3460     34   0.7520   0.0580   0.1515   1.0000
         3461     34   0.8148   0.8876   0.1575   1.0000
         3462     34   0.1327   0.0728   0.1752   1.0000
         3463     34   0.3275   0.7734   0.1860   1.0000
         3464     34   0.1798   0.0540   0.2165   1.0000
         3465     34   0.6470   0.6057   0.2304   1.0000
         3466     34   0.0496   0.8936   0.2597   1.0000
         3467     34   0.4799   0.0687   0.2636   1.0000
         3468     34   0.8098   0.8817   0.2739   1.0000
         3469     35   0.0831   0.0223   0.2774   1.0000
         3470     34   0.6478   0.5557   0.3046   1.0000
         3471     35   0.0274   0.7638   0.3290   1.0000
         3472     34   0.1987   0.1372   0.3413   1.0000
         3473     35   0.8964   0.2383   0.3401   1.0000
         3474     35   0.9288   0.4532   0.3464   1.0000
         3475     35   0.2654   0.1729   0.3636   1.0000
         3476     34   0.5936   0.8076   0.3732   1.0000
         3477     35   0.9422   0.4604   0.3722   1.0000
         3478     35   0.7649   0.0318   0.4012   1.0000
         3479     35   0.5024   0.8888   0.4147   1.0000
         3480     34   0.0659   0.7391   0.4258   1.0000
         3481     34   0.8979   0.9107   0.4438   1.0000
         3482     34   0.9119   0.5432   0.4450   1.0000
         3483     35   0.9155   0.5622   0.4500   1.0000
         3484     35   0.2132   0.2661   0.4643   1.0000
         3485     34   0.6751   0.8674   0.4716   1.0000
         3486     34   0.9288   0.0611   0.4870   1.0000
         3487     34   0.2090   0.3923   0.9979   1.0000
         3488     34   0.4688   0.6481   0.0506   1.0000
         3489     33   0.1526   0.6487   0.0615   1.0000
         3490     34   0.5506   0.7500   0.0689   1.0000
         3491     34   0.5542   0.5041   0.0833   1.0000
         3492     33   0.7359   0.5960   0.0907   1.0000
         3493     34   0.5155   0.2701   0.0953   1.0000
         3494     34   0.9923   0.2364   0.0966   1.0000
         3495     33   0.7490   0.3612   0.1193   1.0000
         3496     34   0.8136   0.4081   0.1253   1.0000
         3497     34   0.8002   0.4967   0.1373   1.0000
         3498     33   0.2802   0.9282   0.1883   1.0000
         3499     33   0.4266   0.0828   0.2008   1.0000
         3500     34   0.9904   0.8641   0.2232   1.0000
         3501     34   0.7575   0.2022   0.2266   1.0000
         3502     34   0.8048   0.4822   0.2297   1.0000
         3503     34   0.4528   0.1259   0.2355   1.0000
         3504     33   0.0698   0.8419   0.2561   1.0000
         3505     33   0.4232   0.3041   0.2718   1.0000
         3506     33   0.0547   0.3659   0.2778   1.0000
         3507     34   0.4734   0.1322   0.3285   1.0000
         3508     33   0.1838   0.1949   0.3391   1.0000
         3509     33   0.9775   0.6057   0.3432   1.0000
         3510     34   0.6463   0.3968   0.3529   1.0000
         3511     34   0.8566   0.7394   0.3845   1.0000
         3512     33   0.3952   0.7149   0.3870   1.0000
         3513     34   0.0171   0.0662   0.4018   1.0000
         3514     34   0.3059   0.3635   0.4265   1.0000
         3515     33   0.4729   0.0194   0.4323   1.0000
         3516     34   0.3001   0.3556   0.4367   1.0000
         3517     33   0.8984   0.3905   0.4394   1.0000
         3518     33   0.2510   0.2985   0.4575   1.0000
         3519     33   0.7629   0.8580   0.4591   1.0000
         3520     34   0.9222   0.3315   0.4566   1.0000
         3521     33   0.5628   0.2229   0.4706   1.0000
         3522     33   0.4103   0.3264   0.4798   1.0000
         3523     33   0.0550   0.8772   0.6060   1.0000
         3524     33   0.2761   0.0561   0.8945   1.0000
         3525     33   0.3757   0.1994   0.0043   1.0000
         3526     33   0.7630   0.2483   0.0420   1.0000
         3527     33   0.2313   0.9087   0.1117   1.0000
         3528     33   0.1924   0.1175   0.1418   1.0000
         3529     33   0.2315   0.4139   0.1429   1.0000
         3530     33   0.7951   0.0597   0.1548   1.0000
         3531     33   0.1463   0.7993   0.1889   1.0000
         3532     33   0.0149   0.5632   0.2293   1.0000
         3533     33   0.8505   0.0860   0.2367   1.0000
         3534     33   0.9301   0.6788   0.2572   1.0000
         3535     33   0.5119   0.3411   0.2644   1.0000
         3536     33   0.0678   0.8458   0.3311   1.0000
         3537     33   0.6053   0.3222   0.3396   1.0000
         3538     33   0.9185   0.4968   0.4316   1.0000
         3539     33   0.8596   0.3375   0.4397   1.0000
         3540     33   0.5874   0.7087   0.4474   1.0000
         3541     33   0.1338   0.1252   0.4736   1.0000
         3542     33   0.8895   0.1701   0.4957   1.0000
         3543     33   0.9546   0.1345   0.4910   1.0000
------------------------------------------------------------------------------

  COPY OF FILE.CDR:
  ==== == =======

Aldose Reductase (S) 0.85A P21 Z=2  Sol.n.13                                    
CELL                                                                            
49.200  66.642  47.280  90.  91.67  90.                                         
LATTICE                                                                         
P                                                                               
SYMMETRY                                                                        
X,Y,Z                                                                           
-X,1/2+Y,-Z                                                                     
CONTENTS                                                                        
 S   P    C    O                                                                
 9   6  5934  1374                                                              
&CONTROL                                                                        
IHKL=1,DSFOU=0.85,NSET=1,BINIT=0.5000000,NCYCLE=200,RVMIN=100.,                 
IATOMS=1,FSIGRO=2.65,FSIGDM=3.8,DELTLV=1.3,NITER=3,IFOUSG=1,                    
IBREAK=0,CCTLV=0.808,IPHASE=1/                                                  
++++++++++++++++++++++++++++++++++++++++++++++++++++++++++++++
   Job finished on 18- 1-2021   at  9:30:38
   Elapsed time:      1699 seconds
++++++++++++++++++++++++++++++++++++++++++++++++++++++++++++++
