# Supplementary material for: A new density-modification procedure extending the application of the recent |ρ|-based phasing algorithm to larger crystal structures
Source: Acta Crystallogr A Found Adv. 2021 Jun 21;77(Pt 4):339–47. doi: 10.1107/S2053273321004915 (PMC8248888; doi:10.1107/S2053273321004915)
Supplement: Supplementary file 1 [file a-77-00339-sup1.zip › Suppl_material/B1_medium/sol4_ DEFENSIN.LPT]

 ============================================================
   STRUCTURE SOLUTION BY PATTERSON-FUNCTION DIRECT METHODS: 
   The Sm-FFT algorithm based on abs(ro): 25 Set 2020
   Copyright Prof. Jordi Rius
   Institut de Ciencia de Materials de Barcelona (CSIC)
   Reference: Rius J. Acta Cryst (2020) A76 489-493 
   Date is 18- 1-2021   at 11:55:59
 ============================================================

     CRYSTAL DATA:
     =============
     TITL Dimeric Plant Defensin 0.98A P21 Z=2  Sol.4                                

     A=  32.714      B=  28.111     C=  54.853
     ALPHA=   90.00  BETA=  103.78  GAMMA=   90.00

     VOLUME (A3)=      48992.19

     (SINT/L)2=  0.000248*H2 + 0.000316*K2 + 0.000088*L2 +
                 0.000000*HK + 0.000070*HL + 0.000000*KL

     BRAVAIS LATTICE IS  P  CENTRED AT:

       1)  0.000000       0.000000       0.000000

      SYMMETRY OPERATIONS: 

      R11  R12  R13     R21  R22  R23     R31  R32  R33    T1     T2     T3

  1)    1    0    0       0    1    0       0    0    1    0.00   0.00   0.00
  2)   -1    0    0       0    1    0       0    0   -1    0.00   0.50   0.00

     STRUCTURE TREATED AS NON-CENTROSYMMETRIC

     TYPE OF RADIATION IS X-RAYS

          UNIT CELL CONTENTS
      SYMBOL  ATOMIC_NUMBER    NUMBER IN CELL    TYPE    SCAT_POWER
        S          16               32            1          16.00
        O           8              366            2           8.00
        C           6             1668            3           6.00
        H           1              732            4           1.00
     STARTING PHASES FROM MODULUS FUNCTION
--------------------------------------------------------------

     FORBIDDEN REFLECTIONS IN DATA FILE *.HKL:
     =========================================
    H    K    L    X        DXO        <XO>        NEQ

--------------------------------------------------------------

      DATA REDUCTION:
     ==============

     INPUT DATA ARE F
     % COMPLETENESS (>DSFOU):    99.322

     UNIQUE REFL. WITH AVERAGED INPUT DATA
     Rint(I) in (%):   0.00000  Nref:         0
     Rint(F) in (%):   0.00000

     ds_interval        Rsig(I)   Rsig(F)      Nref
  
     DSMIN (ANGS.):            0.9800

     DSFOU (ANGS.):            0.9800
     N.U.REF (MEAS,TOT)=        55571       55960
     N.REF in XLHEM.HKL=       108303
     N.REF in XLUNMEAS.HKL=         739
     HMAX=   33  KMAX=   28  LMAX=   55
  

--------------------------------------------------------------

     SCALING OF MEASURED INTENSITIES:
     ================================


      SCALE FACTOR:        0.9578  F(EXP)/SK = F(ABS)
      B OVERALL   :        9.8203
      R(Wilson)   :       22.8080
      DSFOU       :        0.9800
      FACDF       :        2.0000  Observed if I > FACDF * sig(I)

      SHELL  DMEAN  DINF  SFC2/SFO2  Nref  f.unobs
        1     2.11  1.68   0.84224   21696  0.0028
        2     1.46  1.33   1.26671   21821  0.0024
        3     1.23  1.16   1.09377   21770  0.0033
        4     1.10  1.06   0.87946   21706  0.0052
        5     1.01  0.98   0.97441   21310  0.0069

 -------------------------------------------------------------

     DATA NORMALIZING:
     ================

     NUMBER OF INPUT REFLEXIONS =            108303
     F(ABS)  =  F(EXP) /          0.9578

     MAXIMUM         H         K         L
     INDICES        33        28        55

                   CENT    ACENT     HK0     0KL     H0L    REST
     </E2-1/>      0.968   0.736   0.674   1.071   0.816   0.763

      E2MEAN      :    0.900902

     <E**2> ACCORDING TO PARITY GROUPS ( D-SPACING > 0.980
        ALL     GGG     GGU     GUG     GUU     UGG     UGU     UUG     UUU
E^2   1.000   1.011   0.963   1.009   1.009   1.017   1.010   0.970   1.011
N    108303   13547   13536   13510   13566   13545   13551   13520   13528

--------------------------------------------------------------

     PHASE REFINEMENT DETAILS:
     ======================== 
    TOTAL N. OF E-VALUES =    108303
    D-SPACING CUT-OFF =    0.98
    <E>, <E2> =    0.8633  1.0000

    N. SETS AND CYCLES =        1    250
    ELIM FOR K REFLECTIONS =    0.00
    N.REFLECTIONS > EKLIM =    108303
    ELIM FOR H REFLECTIONS =    1.00
    N.REFLECTIONS > EHLIM =     35693
    N. ATOMS IN UNIT_CELL (NCELL)  =  2066
    PIXELS(0); P_ATOMS(1); OMIT(2) =     1
    FRAC. RANDOMLY DELETED ATOMS = 0.000

    GRID SPACING IN ANGS. =    0.33
    N.GRID POINTS (XYZ) =    100    84   160
    ESD FACTOR FOR MASK DEFINITION =    2.60
    ESD FACT FOR PEAK ACCEPTANCE (ATOMS=1,2) =  4.00
    ESD FACTOR IN SEARCH (DIF.FOURIER) =  1.40

---------------------------------------------------------------

  SUMMARY OF SOLUTIONS:
   SET   CC      SEED    NCYC NITER  RVAL(ini,end) PKS(ini,end)  RO/SIG
     1 0.7833  0.5384620   23    3      37.3  24.5  1485   927   38.44
 TOTAL NUMBER OF CYCLES IS           23

--------------------------------------------------------------

    PEAK SEARCH:
    ===========

     SOLUTION N.      1  R =   24.477724  ITERATIONS=       3

     NUMBER OF E AND CUT-OFF VALUE   31160      0.70
     GRID: NX= 100 NY=  84 NZ= 160 SIZE(ANGS)=  0.33
     ATOMS IN UNIT CELL: (SOUGHT)   2066; (FOUND)   1856
     ATOMS IN ASYMMETRIC UNIT=    927
     RO IN WFOURIER: MAX., SIGMA, MEAN:  0.40414E+06  0.17757E+05 -0.46371E+00
     MIN. INTERPEAK DISTANCE (A):   0.70
      PEAK_NR HEIGHT    X/A      Y/B      Z/C     MULT
            1   1000   0.0507   0.7875   0.7867   1.0000
            2    993   0.4414   0.7039   0.1688   1.0000
            3    990   0.5692   0.7625   0.3106   1.0000
            4    958   0.5137   0.7830   0.2434   1.0000
            5    932   0.5039   0.7117   0.2460   1.0000
            6    860   0.9857   0.2410   0.2772   1.0000
            7    850   0.1504   0.7672   0.8619   1.0000
            8    841   0.9048   0.2352   0.2121   1.0000
            9    808   0.0029   0.3008   0.2964   1.0000
           10    806   0.5541   0.8199   0.3282   1.0000
           11    770   0.8045   0.2158   0.1249   1.0000
           12    697   0.4234   0.6366   0.1577   1.0000
           13    465   0.3496   0.7500   0.1940   1.0000
           14    463   0.6474   0.7137   0.2129   1.0000
           15    458   0.5702   0.5632   0.2201   1.0000
           16    456   0.8998   0.4032   0.2248   1.0000
           17    454   0.6381   0.5547   0.3230   1.0000
           18    441   0.5591   0.6650   0.3571   1.0000
           19    441   0.6703   0.5952   0.2169   1.0000
           20    437   0.8600   0.3365   0.2312   1.0000
           21    437   0.6939   0.6517   0.3052   1.0000
           22    437   0.4784   0.6180   0.2745   1.0000
           23    433   0.8950   0.4200   0.3056   1.0000
           24    431   0.4103   0.6619   0.2437   1.0000
           25    428   0.6107   0.7088   0.2687   1.0000
           26    427   0.7113   0.4586   0.1552   1.0000
           27    427   0.7958   0.3656   0.1652   1.0000
           28    424   0.6086   0.6321   0.2556   1.0000
           29    421   0.4187   0.8395   0.2509   1.0000
           30    421   0.9012   0.3287   0.3435   1.0000
           31    411   0.8035   0.2561   0.2103   1.0000
           32    407   0.5316   0.5716   0.2834   1.0000
           33    403   0.3182   0.8116   0.1174   1.0000
           34    401   0.8662   0.2708   0.2703   1.0000
           35    399   0.7127   0.8229   0.3127   1.0000
           36    393   0.5696   0.6811   0.1497   1.0000
           37    393   0.2884   0.8127   0.8376   1.0000
           38    392   0.8788   0.4381   0.4771   1.0000
           39    391   0.9905   0.1661   0.2315   1.0000
           40    381   0.4567   0.7050   0.3023   1.0000
           41    378   0.0903   0.8930   0.4970   1.0000
           42    376   0.5233   0.6032   0.1600   1.0000
           43    376   0.6698   0.4988   0.3052   1.0000
           44    375   0.7617   0.4529   0.2128   1.0000
           45    374   0.5660   0.4486   0.1527   1.0000
           46    372   0.4965   0.4409   0.1385   1.0000
           47    367   0.6966   0.2363   0.1682   1.0000
           48    367   0.3028   0.1413   0.7330   1.0000
           49    361   0.3687   0.8209   0.3680   1.0000
           50    361   0.9602   0.4411   0.2631   1.0000
           51    360   0.7572   0.7336   0.2965   1.0000
           52    359   0.9284   0.4500   0.1670   1.0000
           53    358   0.4122   0.1695   0.7933   1.0000
           54    357   0.4611   0.7742   0.3244   1.0000
           55    358   0.4075   0.8473   0.3327   1.0000
           56    355   0.6638   0.3520   0.1205   1.0000
           57    356   0.7800   0.4405   0.2570   1.0000
           58    354   0.8768   0.3095   0.2743   1.0000
           59    353   0.7981   0.4251   0.0911   1.0000
           60    352   0.6251   0.6058   0.1800   1.0000
           61    351   0.8665   0.3786   0.1739   1.0000
           62    352   0.8524   0.1050   0.2460   1.0000
           63    351   0.1371   0.1953   0.2793   1.0000
           64    347   0.0196   0.5035   0.2533   1.0000
           65    348   0.0994   0.3728   0.2929   1.0000
           66    346   0.5729   0.5845   0.1239   1.0000
           67    346   0.6707   0.4416   0.2649   1.0000
           68    346   0.8029   0.4528   0.3561   1.0000
           69    346   0.8577   0.3487   0.2559   1.0000
           70    345   0.9366   0.1694   0.3224   1.0000
           71    344   0.4297   0.5221   0.1916   1.0000
           72    343   0.0795   0.1306   0.2276   1.0000
           73    344   0.9655   0.2111   0.3890   1.0000
           74    344   0.6741   0.5784   0.4068   1.0000
           75    342   0.8585   0.4259   0.3419   1.0000
           76    342   0.3896   0.8701   0.8616   1.0000
           77    341   0.9053   0.3232   0.2947   1.0000
           78    340   0.5697   0.6186   0.3266   1.0000
           79    340   0.9109   0.2991   0.3365   1.0000
           80    341   0.7039   0.7815   0.3681   1.0000
           81    339   0.5875   0.1115   0.7882   1.0000
           82    339   0.6644   0.7673   0.3045   1.0000
           83    337   0.6891   0.3715   0.2313   1.0000
           84    336   0.7691   0.2885   0.0775   1.0000
           85    336   0.8111   0.3569   0.2573   1.0000
           86    334   0.7822   0.4532   0.2802   1.0000
           87    334   0.1194   0.8449   0.8091   1.0000
           88    334   0.2756   0.0247   0.8260   1.0000
           89    332   0.7517   0.2761   0.2982   1.0000
           90    331   0.8091   0.7050   0.2592   1.0000
           91    331   0.3968   0.8079   0.1997   1.0000
           92    331   0.9790   0.4849   0.2991   1.0000
           93    331   0.8712   0.5706   0.3247   1.0000
           94    330   0.8240   0.2250   0.3041   1.0000
           95    327   0.7768   0.4267   0.1256   1.0000
           96    327   0.7359   0.6648   0.2686   1.0000
           97    326   0.7015   0.7449   0.2637   1.0000
           98    325   0.1226   0.0864   0.2558   1.0000
           99    324   0.5884   0.5161   0.1914   1.0000
          100    322   0.6971   0.4312   0.0977   1.0000
          101    323   0.6469   0.3862   0.2329   1.0000
          102    321   0.5988   0.6755   0.2517   1.0000
          103    321   0.4422   0.6321   0.3353   1.0000
          104    319   0.7347   0.1273   0.1506   1.0000
          105    319   0.8483   0.6692   0.3109   1.0000
          106    319   0.0531   0.7618   0.5870   1.0000
          107    319   0.2025   0.2512   0.6520   1.0000
          108    319   0.6300   0.5249   0.1997   1.0000
          109    318   0.3319   0.5823   0.2060   1.0000
          110    318   0.8447   0.3465   0.0762   1.0000
          111    317   0.4486   0.8010   0.0877   1.0000
          112    316   0.3655   0.6860   0.1058   1.0000
          113    316   0.4524   0.7682   0.3725   1.0000
          114    315   0.3592   0.7813   0.1894   1.0000
          115    315   0.8793   0.3369   0.4069   1.0000
          116    314   0.8902   0.4976   0.2960   1.0000
          117    314   0.7177   0.7180   0.3473   1.0000
          118    314   0.1600   0.4183   0.1959   1.0000
          119    313   0.7022   0.0609   0.1530   1.0000
          120    312   0.9331   0.0218   0.2789   1.0000
          121    312   0.0526   0.6079   0.7826   1.0000
          122    311   0.8758   0.0825   0.1753   1.0000
          123    311   0.7915   0.4009   0.2443   1.0000
          124    310   0.3025   0.7859   0.1490   1.0000
          125    311   0.6793   0.6385   0.2874   1.0000
          126    309   0.4286   0.7853   0.2197   1.0000
          127    308   0.0291   0.0709   0.2664   1.0000
          128    309   0.7986   0.8464   0.3327   1.0000
          129    307   0.3623   0.7957   0.4975   1.0000
          130    306   0.9481   0.1418   0.1692   1.0000
          131    306   0.8369   0.1802   0.2388   1.0000
          132    305   0.0659   0.1831   0.2698   1.0000
          133    305   0.7769   0.2105   0.1771   1.0000
          134    303   0.9817   0.6356   0.8237   1.0000
          135    302   0.6321   0.6145   0.2788   1.0000
          136    302   0.9299   0.1311   0.3137   1.0000
          137    302   0.7147   0.5005   0.0919   1.0000
          138    301   0.1102   0.1789   0.3334   1.0000
          139    301   0.0911   0.9913   0.7264   1.0000
          140    301   0.1851   0.0851   0.3498   1.0000
          141    300   0.9121   0.2510   0.3485   1.0000
          142    300   0.7902   0.7371   0.3666   1.0000
          143    299   0.6403   0.1873   0.1892   1.0000
          144    299   0.8602   0.1432   0.2510   1.0000
          145    299   0.3675   0.7426   0.2874   1.0000
          146    300   0.8101   0.7488   0.3878   1.0000
          147    300   0.7139   0.6884   0.4246   1.0000
          148    298   0.5093   0.5694   0.1517   1.0000
          149    299   0.9278   0.2891   0.3138   1.0000
          150    298   0.6374   0.4590   0.1202   1.0000
          151    298   0.2336   0.7617   0.1791   1.0000
          152    297   0.6357   0.6543   0.1798   1.0000
          153    297   0.4980   0.7089   0.3810   1.0000
          154    297   0.8225   0.6657   0.5751   1.0000
          155    296   0.5849   0.4499   0.0832   1.0000
          156    296   0.5718   0.6915   0.2257   1.0000
          157    295   0.9424   0.2389   0.3933   1.0000
          158    295   0.4196   0.8016   0.2455   1.0000
          159    294   0.1708   0.0843   0.3088   1.0000
          160    295   0.8318   0.2191   0.3535   1.0000
          161    293   0.9414   0.2788   0.4617   1.0000
          162    292   0.5016   0.5284   0.1642   1.0000
          163    292   0.4982   0.4879   0.2046   1.0000
          164    292   0.5931   0.2655   0.7141   1.0000
          165    291   0.4018   0.7014   0.1061   1.0000
          166    291   0.5317   0.4301   0.1371   1.0000
          167    289   0.7743   0.4224   0.1006   1.0000
          168    289   0.5109   0.9993   0.1769   1.0000
          169    289   0.6228   0.6801   0.2003   1.0000
          170    289   0.7603   0.1581   0.2252   1.0000
          171    290   0.7482   0.6642   0.2442   1.0000
          172    290   0.2021   0.2392   0.3236   1.0000
          173    289   0.6636   0.9039   0.2547   1.0000
          174    288   0.3055   0.6494   0.1987   1.0000
          175    288   0.5385   0.6409   0.3066   1.0000
          176    287   0.6199   0.6256   0.3917   1.0000
          177    288   0.5231   0.0994   0.8889   1.0000
          178    286   0.1445   0.4412   0.2540   1.0000
          179    287   0.1197   0.3658   0.3133   1.0000
          180    285   0.5590   0.5387   0.2029   1.0000
          181    285   0.0724   0.4615   0.2741   1.0000
          182    285   0.3665   0.0618   0.7236   1.0000
          183    285   0.1819   0.9325   0.8555   1.0000
          184    284   0.5184   0.7029   0.1045   1.0000
          185    284   0.5352   0.9233   0.1139   1.0000
          186    284   0.3785   0.6343   0.1947   1.0000
          187    284   0.5758   0.6294   0.3499   1.0000
          188    284   0.1031   0.6596   0.7289   1.0000
          189    283   0.9716   0.0232   0.1766   1.0000
          190    283   0.7511   0.7035   0.3655   1.0000
          191    282   0.6942   0.7952   0.2985   1.0000
          192    280   0.5639   0.7051   0.4228   1.0000
          193    280   0.2104   0.8069   0.1177   1.0000
          194    279   0.0029   0.4244   0.2646   1.0000
          195    280   0.0619   0.1940   0.2943   1.0000
          196    277   0.6890   0.3408   0.2100   1.0000
          197    277   0.8228   0.3775   0.3916   1.0000
          198    276   0.4166   0.7640   0.2614   1.0000
          199    276   0.8909   0.3230   0.0581   1.0000
          200    276   0.9722   0.5118   0.2029   1.0000
          201    276   0.7473   0.5279   0.2655   1.0000
          202    275   0.7684   0.4991   0.2866   1.0000
          203    275   0.6353   0.0928   0.1123   1.0000
          204    274   0.0895   0.1203   0.3106   1.0000
          205    273   0.6492   0.8631   0.2617   1.0000
          206    273   0.6930   0.7579   0.3504   1.0000
          207    273   0.9589   0.3877   0.3813   1.0000
          208    273   0.5509   0.4096   0.7099   1.0000
          209    272   0.2477   0.6477   0.1553   1.0000
          210    272   0.9521   0.9612   0.2614   1.0000
          211    272   0.7241   0.2899   0.7615   1.0000
          212    271   0.6934   0.4744   0.0991   1.0000
          213    272   0.4374   0.9526   0.3217   1.0000
          214    271   0.9929   0.0306   0.3672   1.0000
          215    270   0.5970   0.2655   0.4744   1.0000
          216    270   0.1367   0.5240   0.8531   1.0000
          217    269   0.4186   0.7433   0.1214   1.0000
          218    269   0.7201   0.2717   0.1636   1.0000
          219    269   0.4235   0.6359   0.2364   1.0000
          220    270   0.9135   0.1231   0.2874   1.0000
          221    270   0.3604   0.9027   0.3170   1.0000
          222    268   0.4274   0.6814   0.0950   1.0000
          223    268   0.1122   0.3305   0.2489   1.0000
          224    267   0.2026   0.2612   0.3861   1.0000
          225    267   0.4724   0.1848   0.7762   1.0000
          226    267   0.9417   0.0579   0.1434   1.0000
          227    266   0.1194   0.1850   0.6510   1.0000
          228    266   0.3067   0.7284   0.7387   1.0000
          229    267   0.9072   0.5920   0.7636   1.0000
          230    265   0.3944   0.7874   0.1070   1.0000
          231    265   0.8013   0.1706   0.2176   1.0000
          232    266   0.9023   0.2456   0.3735   1.0000
          233    265   0.3571   0.0731   0.8016   1.0000
          234    264   0.6176   0.7397   0.3320   1.0000
          235    263   0.6753   0.3654   0.1878   1.0000
          236    264   0.5126   0.5314   0.1922   1.0000
          237    264   0.0300   0.1362   0.3954   1.0000
          238    263   0.1186   0.0859   0.6359   1.0000
          239    263   0.5002   0.5599   0.1217   1.0000
          240    261   0.8367   0.7759   0.3448   1.0000
          241    261   0.8706   0.8499   0.3494   1.0000
          242    261   0.5091   0.4276   0.7085   1.0000
          243    260   0.6002   0.4310   0.2511   1.0000
          244    261   0.0898   0.1591   0.3130   1.0000
          245    260   0.7272   0.4066   0.0873   1.0000
          246    260   0.5394   0.3953   0.1186   1.0000
          247    260   0.0621   0.4318   0.1512   1.0000
          248    259   0.2109   0.8156   0.1952   1.0000
          249    259   0.0803   0.2154   0.2190   1.0000
          250    260   0.6395   0.4188   0.2506   1.0000
          251    260   0.4550   0.5904   0.2541   1.0000
          252    258   0.3779   0.9136   0.2956   1.0000
          253    259   0.8221   0.3707   0.3655   1.0000
          254    259   0.1326   0.1761   0.3869   1.0000
          255    258   0.1812   0.9770   0.8419   1.0000
          256    257   0.6522   0.1664   0.1277   1.0000
          257    257   0.9210   0.3296   0.1889   1.0000
          258    258   0.7689   0.8464   0.4058   1.0000
          259    256   0.8419   0.3100   0.0881   1.0000
          260    256   0.8005   0.0833   0.1194   1.0000
          261    257   0.3323   0.8161   0.1689   1.0000
          262    256   0.7313   0.7163   0.2764   1.0000
          263    257   0.9399   0.0863   0.3277   1.0000
          264    256   0.8289   0.4219   0.3555   1.0000
          265    255   0.5386   0.8737   0.1921   1.0000
          266    255   0.2016   0.2018   0.3679   1.0000
          267    255   0.5660   0.9724   0.1638   1.0000
          268    254   0.8648   0.1193   0.1159   1.0000
          269    253   0.0037   0.3945   0.2436   1.0000
          270    254   0.9756   0.3016   0.3202   1.0000
          271    253   0.4715   0.8010   0.2181   1.0000
          272    253   0.5648   0.9912   0.2239   1.0000
          273    252   0.6578   0.8145   0.2548   1.0000
          274    252   0.5714   0.0522   0.7384   1.0000
          275    252   0.2364   0.7499   0.8399   1.0000
          276    251   0.6959   0.7916   0.2707   1.0000
          277    251   0.2217   0.1615   0.2944   1.0000
          278    252   0.8809   0.5566   0.3419   1.0000
          279    250   0.7200   0.0575   0.0921   1.0000
          280    251   0.6986   0.9641   0.1457   1.0000
          281    250   0.6710   0.3324   0.1623   1.0000
          282    250   0.6446   0.9227   0.1690   1.0000
          283    250   0.5504   0.9870   0.8013   1.0000
          284    250   0.2328   0.7383   0.1230   1.0000
          285    250   0.0483   0.4522   0.1495   1.0000
          286    250   0.7445   0.5671   0.3557   1.0000
          287    249   0.7660   0.6518   0.3606   1.0000
          288    249   0.1088   0.0066   0.6505   1.0000
          289    249   0.9410   0.4203   0.0841   1.0000
          290    249   0.8118   0.9558   0.1132   1.0000
          291    248   0.8253   0.3896   0.1619   1.0000
          292    249   0.2078   0.4525   0.6367   1.0000
          293    248   0.7606   0.4755   0.2363   1.0000
          294    247   0.8675   0.5582   0.2484   1.0000
          295    248   0.1776   0.5369   0.2946   1.0000
          296    247   0.6521   0.6818   0.4342   1.0000
          297    247   0.0904   0.0384   0.7391   1.0000
          298    246   0.6545   0.7691   0.3299   1.0000
          299    246   0.7168   0.7842   0.4233   1.0000
          300    246   0.9703   0.8191   0.4948   1.0000
          301    245   0.7424   0.2024   0.2363   1.0000
          302    246   0.9038   0.0597   0.3304   1.0000
          303    245   0.1997   0.2341   0.3693   1.0000
          304    244   0.9542   0.4802   0.1264   1.0000
          305    245   0.1252   0.5024   0.2326   1.0000
          306    244   0.6990   0.9187   0.2149   1.0000
          307    243   0.1124   0.3823   0.3292   1.0000
          308    243   0.1324   0.6743   0.1110   1.0000
          309    242   0.5637   0.4074   0.8883   1.0000
          310    241   0.6258   0.2348   0.2335   1.0000
          311    241   0.6066   0.6011   0.3690   1.0000
          312    241   0.6894   0.3565   0.8197   1.0000
          313    240   0.0697   0.0476   0.2290   1.0000
          314    239   0.6580   0.4927   0.1132   1.0000
          315    239   0.4132   0.9042   0.1926   1.0000
          316    239   0.7097   0.3221   0.3133   1.0000
          317    239   0.1993   0.2671   0.3414   1.0000
          318    239   0.9860   0.8074   0.4890   1.0000
          319    238   0.4607   0.0010   0.2738   1.0000
          320    239   0.4257   0.7414   0.4340   1.0000
          321    238   0.6544   0.6341   0.4361   1.0000
          322    239   0.0758   0.2125   0.4603   1.0000
          323    237   0.0164   0.3362   0.1633   1.0000
          324    238   0.1275   0.2859   0.2212   1.0000
          325    238   0.8635   0.4691   0.3311   1.0000
          326    238   0.8549   0.3602   0.4100   1.0000
          327    236   0.3086   0.8055   0.3780   1.0000
          328    235   0.2072   0.7791   0.1247   1.0000
          329    234   0.3358   0.6158   0.2021   1.0000
          330    234   0.6519   0.6053   0.4095   1.0000
          331    234   0.2407   0.7105   0.0690   1.0000
          332    233   0.5394   0.9141   0.2104   1.0000
          333    234   0.2016   0.5418   0.2371   1.0000
          334    234   0.7482   0.8917   0.3613   1.0000
          335    234   0.5724   0.3095   0.4682   1.0000
          336    232   0.1038   0.1838   0.2617   1.0000
          337    232   0.3938   0.5715   0.2745   1.0000
          338    233   0.4810   0.7413   0.3677   1.0000
          339    232   0.4588   0.0496   0.8855   1.0000
          340    231   0.6782   0.3997   0.0432   1.0000
          341    232   0.7800   0.2120   0.0421   1.0000
          342    231   0.5823   0.0703   0.2450   1.0000
          343    232   0.8593   0.3331   0.4508   1.0000
          344    231   0.3925   0.5357   0.7845   1.0000
          345    230   0.0993   0.2658   0.2282   1.0000
          346    230   0.0701   0.3112   0.3684   1.0000
          347    230   0.6506   0.4303   0.0321   1.0000
          348    229   0.4094   0.8919   0.0727   1.0000
          349    230   0.7317   0.0872   0.1519   1.0000
          350    230   0.3561   0.9532   0.2800   1.0000
          351    229   0.3294   0.7642   0.2719   1.0000
          352    229   0.8587   0.2050   0.4002   1.0000
          353    229   0.0015   0.2421   0.4786   1.0000
          354    227   0.6297   0.1288   0.1122   1.0000
          355    228   0.8506   0.0596   0.1568   1.0000
          356    227   0.0210   0.2997   0.1654   1.0000
          357    228   0.7462   0.5166   0.2436   1.0000
          358    227   0.5890   0.5486   0.3682   1.0000
          359    227   0.4402   0.5935   0.0916   1.0000
          360    226   0.5850   0.3936   0.1153   1.0000
          361    226   0.6786   0.5266   0.1341   1.0000
          362    227   0.9874   0.5590   0.3334   1.0000
          363    225   0.4103   0.7418   0.1476   1.0000
          364    226   0.3769   0.6268   0.1683   1.0000
          365    225   0.5060   0.8694   0.1705   1.0000
          366    225   0.4959   0.7588   0.3447   1.0000
          367    225   0.9131   0.4120   0.0425   1.0000
          368    224   0.0090   0.0975   0.3972   1.0000
          369    225   0.6835   0.7117   0.4297   1.0000
          370    223   0.0388   0.3750   0.0886   1.0000
          371    223   0.1028   0.1751   0.2357   1.0000
          372    223   0.9583   0.0787   0.2383   1.0000
          373    223   0.7973   0.2808   0.0746   1.0000
          374    222   0.6308   0.9247   0.2805   1.0000
          375    222   0.3349   0.5570   0.2915   1.0000
          376    223   0.8529   0.7507   0.3234   1.0000
          377    222   0.1720   0.1693   0.4081   1.0000
          378    222   0.0137   0.8271   0.4765   1.0000
          379    222   0.9786   0.5554   0.7739   1.0000
          380    221   0.0737   0.4022   0.1721   1.0000
          381    222   0.0921   0.4372   0.1951   1.0000
          382    221   0.8604   0.6981   0.3268   1.0000
          383    221   0.5289   0.7962   0.3512   1.0000
          384    222   0.7602   0.7976   0.4607   1.0000
          385    221   0.9504   0.4687   0.2800   1.0000
          386    220   0.2419   0.7155   0.6299   1.0000
          387    220   0.9818   0.3525   0.1433   1.0000
          388    219   0.1928   0.6286   0.1715   1.0000
          389    220   0.3738   0.8724   0.3324   1.0000
          390    219   0.9117   0.7924   0.7542   1.0000
          391    219   0.8110   0.2458   0.0585   1.0000
          392    219   0.9503   0.1736   0.1891   1.0000
          393    218   0.8511   0.5266   0.2226   1.0000
          394    219   0.5682   0.0480   0.2663   1.0000
          395    219   0.3569   0.6336   0.3249   1.0000
          396    218   0.0718   0.2267   0.3810   1.0000
          397    218   0.5977   0.8575   0.4002   1.0000
          398    219   0.6820   0.7619   0.4312   1.0000
          399    217   0.5637   0.9572   0.2038   1.0000
          400    218   0.5198   0.1061   0.2638   1.0000
          401    217   0.2583   0.8310   0.3069   1.0000
          402    217   0.5289   0.7107   0.4254   1.0000
          403    218   0.0381   0.6421   0.7861   1.0000
          404    217   0.3125   0.7646   0.2459   1.0000
          405    216   0.7708   0.0562   0.3620   1.0000
          406    216   0.0858   0.0979   0.3891   1.0000
          407    215   0.6552   0.2503   0.2557   1.0000
          408    216   0.9705   0.2619   0.4603   1.0000
          409    214   0.6187   0.6192   0.0931   1.0000
          410    215   0.7867   0.7019   0.2204   1.0000
          411    214   0.8116   0.1001   0.0774   1.0000
          412    213   0.0858   0.4048   0.1362   1.0000
          413    214   0.5507   0.9968   0.1373   1.0000
          414    214   0.7802   0.4077   0.2183   1.0000
          415    213   0.0074   0.0680   0.2460   1.0000
          416    214   0.0184   0.1959   0.2951   1.0000
          417    214   0.3585   0.7477   0.4170   1.0000
          418    213   0.5173   0.7338   0.4446   1.0000
          419    211   0.8373   0.3136   0.1169   1.0000
          420    212   0.7770   0.0588   0.1569   1.0000
          421    211   0.5541   0.4753   0.2793   1.0000
          422    211   0.4489   0.6265   0.3869   1.0000
          423    211   0.1593   0.0504   0.3917   1.0000
          424    211   0.0342   0.3808   0.1790   1.0000
          425    211   0.2814   0.1177   0.3143   1.0000
          426    210   0.8361   0.8209   0.3438   1.0000
          427    211   0.7387   0.6136   0.3661   1.0000
          428    210   0.9874   0.1193   0.4387   1.0000
          429    210   0.2590   0.7517   0.0825   1.0000
          430    209   0.5478   0.9777   0.1813   1.0000
          431    209   0.7838   0.3377   0.3251   1.0000
          432    209   0.9687   0.1035   0.3539   1.0000
          433    210   0.7294   0.9062   0.3833   1.0000
          434    209   0.8116   0.1491   0.0676   1.0000
          435    209   0.1707   0.7587   0.1379   1.0000
          436    209   0.6470   0.2817   0.2673   1.0000
          437    208   0.2916   0.8028   0.3032   1.0000
          438    207   0.1469   0.4911   0.2145   1.0000
          439    207   0.2966   0.7907   0.2818   1.0000
          440    208   0.3517   0.6901   0.3493   1.0000
          441    207   0.7503   0.5714   0.4432   1.0000
          442    207   0.6195   0.6081   0.4495   1.0000
          443    207   0.2717   0.7459   0.1129   1.0000
          444    206   0.6515   0.9360   0.2677   1.0000
          445    207   0.7822   0.3504   0.3504   1.0000
          446    206   0.4150   0.8140   0.0948   1.0000
          447    205   0.0976   0.2706   0.3851   1.0000
          448    204   0.5739   0.4294   0.6946   1.0000
          449    203   0.7498   0.6228   0.1806   1.0000
          450    204   0.1991   0.9901   0.2942   1.0000
          451    202   0.8094   0.0831   0.1454   1.0000
          452    202   0.4372   0.4567   0.2121   1.0000
          453    203   0.0976   0.0338   0.3203   1.0000
          454    202   0.2708   0.2556   0.3257   1.0000
          455    203   0.5507   0.5482   0.3784   1.0000
          456    201   0.6125   0.0573   0.0954   1.0000
          457    201   0.7615   0.2377   0.1329   1.0000
          458    202   0.5137   0.9049   0.2722   1.0000
          459    202   1.0000   0.7510   0.4949   1.0000
          460    201   0.5039   0.8324   0.1539   1.0000
          461    200   0.5614   0.7993   0.1786   1.0000
          462    201   0.7848   0.6909   0.2375   1.0000
          463    201   0.8713   0.2103   0.3739   1.0000
          464    201   0.6409   0.7816   0.4178   1.0000
          465    200   0.9722   0.2744   0.1299   1.0000
          466    200   0.3620   0.5334   0.2758   1.0000
          467    199   0.7762   0.9197   0.3522   1.0000
          468    199   0.8599   0.2753   0.4821   1.0000
          469    198   0.4868   0.9789   0.1047   1.0000
          470    199   0.1979   0.5046   0.2256   1.0000
          471    198   0.1960   0.5370   0.3204   1.0000
          472    199   0.6199   0.5686   0.4497   1.0000
          473    198   0.5945   0.1522   0.0966   1.0000
          474    197   0.1697   0.7165   0.1455   1.0000
          475    197   0.9795   0.0899   0.1416   1.0000
          476    196   0.5331   0.7974   0.1579   1.0000
          477    196   0.7893   0.1382   0.2986   1.0000
          478    196   0.7336   0.8958   0.4241   1.0000
          479    195   0.3112   0.4431   0.2388   1.0000
          480    195   0.8726   0.0848   0.3420   1.0000
          481    196   0.8048   0.2193   0.4637   1.0000
          482    194   0.3827   0.8530   0.0793   1.0000
          483    193   0.6147   0.6781   0.1532   1.0000
          484    194   0.0720   0.0275   0.2055   1.0000
          485    193   0.7220   0.5270   0.3666   1.0000
          486    192   0.4303   0.5593   0.0852   1.0000
          487    193   0.6524   0.0925   0.1854   1.0000
          488    192   0.2490   0.6604   0.2178   1.0000
          489    193   0.2489   0.9218   0.5900   1.0000
          490    192   0.2336   0.4161   0.6939   1.0000
          491    191   0.9007   0.0022   0.1563   1.0000
          492    192   0.5675   0.8369   0.1968   1.0000
          493    191   0.2632   0.6382   0.1984   1.0000
          494    191   0.1232   0.1290   0.4536   1.0000
          495    191   0.4294   0.2344   0.4905   1.0000
          496    190   0.9834   0.1266   0.1631   1.0000
          497    191   0.3407   0.6547   0.3376   1.0000
          498    190   0.3585   0.8624   0.3565   1.0000
          499    191   0.3594   0.7390   0.3882   1.0000
          500    190   0.0100   0.3045   0.4320   1.0000
          501    191   0.9553   0.1316   0.4521   1.0000
          502    190   0.8613   0.9968   0.7020   1.0000
          503    189   0.7081   0.1870   0.2497   1.0000
          504    189   0.0706   0.1366   0.3921   1.0000
          505    189   0.5531   0.6792   0.0634   1.0000
          506    188   0.5799   0.0369   0.1025   1.0000
          507    188   0.0028   0.2617   0.1502   1.0000
          508    188   0.9182   0.9259   0.8892   1.0000
          509    187   0.9066   0.1944   0.1875   1.0000
          510    188   0.2415   0.2023   0.2948   1.0000
          511    187   0.5216   0.1206   0.5695   1.0000
          512    187   0.4910   0.9773   0.2893   1.0000
          513    186   0.6787   0.9079   0.3678   1.0000
          514    186   0.6478   0.8554   0.4469   1.0000
          515    185   0.7818   0.1709   0.0483   1.0000
          516    186   0.4208   0.6372   0.0793   1.0000
          517    185   0.2366   0.9171   0.1827   1.0000
          518    185   0.8484   0.3708   0.4399   1.0000
          519    185   0.5282   0.7310   0.4919   1.0000
          520    185   0.6534   0.7622   0.4951   1.0000
          521    185   0.1829   0.0220   0.8601   1.0000
          522    185   0.7488   0.2985   0.0118   1.0000
          523    184   0.8220   0.0996   0.1066   1.0000
          524    185   0.2440   0.2341   0.3162   1.0000
          525    185   0.3405   0.7022   0.3751   1.0000
          526    184   0.0677   0.5324   0.7636   1.0000
          527    183   0.2156   0.0808   0.3065   1.0000
          528    183   0.5093   0.1954   0.5949   1.0000
          529    182   0.4362   0.9160   0.0961   1.0000
          530    182   0.1697   0.7950   0.1558   1.0000
          531    182   0.1135   0.0796   0.3274   1.0000
          532    182   0.7190   0.4797   0.3528   1.0000
          533    182   0.9745   0.1019   0.4123   1.0000
          534    181   0.3580   0.8362   0.0560   1.0000
          535    182   0.3492   0.4804   0.2072   1.0000
          536    181   0.8351   0.0572   0.3446   1.0000
          537    182   0.4849   0.6426   0.4062   1.0000
          538    181   0.7872   0.8553   0.6010   1.0000
          539    180   0.7787   0.2292   0.0148   1.0000
          540    180   0.7511   0.1398   0.0383   1.0000
          541    181   0.5340   0.5473   0.0872   1.0000
          542    181   0.5762   0.3403   0.1883   1.0000
          543    181   0.5986   0.9622   0.3205   1.0000
          544    180   0.1159   0.2860   0.4116   1.0000
          545    180   0.2316   0.8332   0.2620   1.0000
          546    179   0.7710   0.2641   0.0067   1.0000
          547    178   0.3115   0.9413   0.2634   1.0000
          548    178   0.4518   0.2460   0.5355   1.0000
          549    177   0.8093   0.0300   0.2180   1.0000
          550    177   0.3170   0.9042   0.2430   1.0000
          551    176   0.7332   0.7235   0.4938   1.0000
          552    176   0.4779   0.5040   0.6990   1.0000
          553    176   0.1381   0.3235   0.2320   1.0000
          554    176   0.2117   0.2383   0.4605   1.0000
          555    175   0.4657   0.5759   0.7253   1.0000
          556    175   0.7208   0.4141   0.0592   1.0000
          557    174   0.2913   0.9582   0.3277   1.0000
          558    174   0.0415   0.5261   0.1834   1.0000
          559    172   0.9914   0.0715   0.3730   1.0000
          560    173   0.2992   0.9297   0.3811   1.0000
          561    172   0.0926   0.1802   0.3952   1.0000
          562    173   0.0292   0.8643   0.4345   1.0000
          563    172   0.2743   0.6415   0.2449   1.0000
          564    172   0.2183   0.6481   0.2706   1.0000
          565    171   0.2297   0.2327   0.2693   1.0000
          566    171   0.1590   0.2957   0.3374   1.0000
          567    171   0.1910   0.5825   0.6397   1.0000
          568    170   0.1692   0.9781   0.2708   1.0000
          569    170   0.2248   0.4164   0.2819   1.0000
          570    170   0.1990   0.7015   0.0642   1.0000
          571    170   0.2891   0.4924   0.2816   1.0000
          572    169   0.3000   0.5322   0.2924   1.0000
          573    168   0.3470   0.8967   0.4115   1.0000
          574    167   0.8381   0.4073   0.0214   1.0000
          575    168   0.1062   0.4940   0.2741   1.0000
          576    167   0.9460   0.5205   0.6766   1.0000
          577    166   0.6642   0.3526   0.0474   1.0000
          578    166   0.1611   0.6269   0.1449   1.0000
          579    167   0.7457   0.8362   0.2124   1.0000
          580    167   0.3889   0.1642   0.4454   1.0000
          581    165   0.6416   0.2619   0.0955   1.0000
          582    166   0.4533   0.3068   0.4619   1.0000
          583    165   0.1895   0.6557   0.0452   1.0000
          584    164   0.2791   0.5610   0.3101   1.0000
          585    164   0.2188   0.8118   0.0256   1.0000
          586    163   0.7028   0.6473   0.6094   1.0000
          587    162   0.9187   0.4054   0.0188   1.0000
          588    162   0.9584   0.4605   0.4138   1.0000
          589    161   0.6905   0.2317   0.0701   1.0000
          590    162   0.4629   0.9525   0.0808   1.0000
          591    162   0.1574   0.4513   0.1181   1.0000
          592    161   0.6533   0.0559   0.2728   1.0000
          593    161   0.4169   0.9790   0.2247   1.0000
          594    160   0.5267   0.5377   0.7883   1.0000
          595    160   0.4310   0.6391   0.0563   1.0000
          596    160   0.0844   0.2908   0.1003   1.0000
          597    160   0.8014   0.8102   0.2570   1.0000
          598    160   0.4803   0.8433   0.4073   1.0000
          599    158   0.9854   0.2642   0.4328   1.0000
          600    157   0.6375   0.8383   0.4195   1.0000
          601    157   0.8029   0.6952   0.4317   1.0000
          602    156   0.4241   0.7108   0.0332   1.0000
          603    156   0.5249   0.0587   0.2992   1.0000
          604    156   0.5131   0.4316   0.0509   1.0000
          605    155   0.9675   0.7148   0.4790   1.0000
          606    155   0.5113   0.8441   0.0768   1.0000
          607    155   0.3358   0.1906   0.3790   1.0000
          608    153   0.5893   0.0096   0.1285   1.0000
          609    154   0.9278   0.5911   0.1849   1.0000
          610    154   0.2288   0.8423   0.2841   1.0000
          611    154   0.9521   0.9798   0.4620   1.0000
          612    153   0.2840   0.9783   0.2516   1.0000
          613    152   0.2896   0.8906   0.1589   1.0000
          614    152   0.1506   0.3294   0.3134   1.0000
          615    151   0.9547   0.6396   0.3286   1.0000
          616    151   0.3607   0.9051   0.3700   1.0000
          617    151   0.0499   0.9806   0.4080   1.0000
          618    152   0.3912   0.7456   0.4355   1.0000
          619    151   0.6403   0.3782   0.9643   1.0000
          620    150   0.0097   0.8719   0.4696   1.0000
          621    149   0.2737   0.8973   0.0879   1.0000
          622    150   0.9709   0.1106   0.1194   1.0000
          623    149   0.7939   0.9002   0.3334   1.0000
          624    150   0.1547   0.7729   0.4931   1.0000
          625    149   0.1371   0.3253   0.1440   1.0000
          626    149   0.7530   0.8056   0.4387   1.0000
          627    148   0.7612   0.6200   0.6964   1.0000
          628    148   0.9365   0.1065   0.8361   1.0000
          629    148   0.5964   0.3791   0.0237   1.0000
          630    147   0.8417   0.9568   0.1956   1.0000
          631    146   0.1777   0.9212   0.2022   1.0000
          632    147   0.0385   0.9710   0.3137   1.0000
          633    146   0.5805   0.1301   0.4728   1.0000
          634    145   0.3675   0.6711   0.0255   1.0000
          635    146   0.9681   0.3207   0.1291   1.0000
          636    145   0.9969   0.3504   0.4390   1.0000
          637    145   0.7427   0.6206   0.4932   1.0000
          638    143   0.8844   0.7398   0.2565   1.0000
          639    143   0.8713   0.4023   0.0490   1.0000
          640    142   0.3262   0.5952   0.1064   1.0000
          641    142   0.4284   0.9664   0.1547   1.0000
          642    143   0.2497   0.1729   0.4095   1.0000
          643    143   0.8593   0.7064   0.4745   1.0000
          644    139   0.2466   0.8589   0.0198   1.0000
          645    139   0.6215   0.3395   0.0350   1.0000
          646    139   0.9728   0.2100   0.0723   1.0000
          647    139   0.2300   0.4783   0.1227   1.0000
          648    140   0.7047   0.7629   0.1936   1.0000
          649    139   0.8449   0.3101   0.4680   1.0000
          650    140   0.1455   0.2610   0.4805   1.0000
          651    139   0.0190   0.4547   0.0769   1.0000
          652    138   0.2879   0.5019   0.1555   1.0000
          653    139   0.2646   0.9311   0.1698   1.0000
          654    138   0.8579   0.8601   0.4316   1.0000
          655    139   0.5655   0.1421   0.4922   1.0000
          656    138   0.4305   0.4137   0.1049   1.0000
          657    137   0.2104   0.9835   0.1892   1.0000
          658    138   0.7208   0.0409   0.2569   1.0000
          659    137   0.3011   0.6400   0.3366   1.0000
          660    137   0.5075   0.9187   0.3619   1.0000
          661    137   0.3787   0.6337   0.7280   1.0000
          662    136   0.2716   0.7373   0.4268   1.0000
          663    136   0.0531   0.5569   0.5890   1.0000
          664    136   0.7810   0.0081   0.7953   1.0000
          665    135   0.2431   0.3833   0.2230   1.0000
          666    136   0.2615   0.6663   0.2676   1.0000
          667    135   0.7190   0.1477   0.3207   1.0000
          668    136   0.6265   0.6307   0.4752   1.0000
          669    136   0.4404   0.6149   0.4946   1.0000
          670    135   0.9983   0.4495   0.6785   1.0000
          671    134   0.0897   0.6023   0.2266   1.0000
          672    135   0.3308   0.9059   0.3897   1.0000
          673    134   0.2094   0.1620   0.3908   1.0000
          674    135   0.5059   0.8652   0.4650   1.0000
          675    133   0.8984   0.1980   0.0667   1.0000
          676    133   0.1209   0.4322   0.1022   1.0000
          677    133   0.7447   0.0585   0.2727   1.0000
          678    134   0.5291   0.1651   0.4423   1.0000
          679    132   0.2085   0.7750   0.0138   1.0000
          680    133   0.4012   0.7515   0.0148   1.0000
          681    132   0.9793   0.3011   0.0611   1.0000
          682    133   0.8643   0.6078   0.2420   1.0000
          683    132   0.5579   0.0780   0.3199   1.0000
          684    132   0.5886   0.6164   0.4873   1.0000
          685    132   0.1762   0.3455   0.5520   1.0000
          686    132   0.1216   0.0355   0.5810   1.0000
          687    131   0.3216   0.0398   0.3383   1.0000
          688    131   0.6850   0.2222   0.3325   1.0000
          689    130   0.9849   0.4427   0.0540   1.0000
          690    129   0.8601   0.9183   0.4171   1.0000
          691    129   0.2776   0.7137   0.4767   1.0000
          692    128   0.3589   0.7339   0.0035   1.0000
          693    129   0.4071   0.7058   0.4778   1.0000
          694    129   0.3587   0.6670   0.4941   1.0000
          695    127   0.7894   0.5805   0.1623   1.0000
          696    127   0.3081   0.2221   0.3928   1.0000
          697    128   0.0909   0.7675   0.4688   1.0000
          698    128   0.0015   0.6452   0.4835   1.0000
          699    126   0.9182   0.7280   0.2099   1.0000
          700    126   0.1550   0.6566   0.2725   1.0000
          701    125   0.0032   0.9141   0.6609   1.0000
          702    124   0.7352   0.5996   0.0926   1.0000
          703    125   0.8494   0.2356   0.4736   1.0000
          704    124   0.4043   0.8975   0.0443   1.0000
          705    123   0.0897   0.1542   0.1545   1.0000
          706    124   0.4798   0.4232   0.2611   1.0000
          707    123   0.2865   0.0919   0.4675   1.0000
          708    123   0.2172   0.0437   0.2827   1.0000
          709    122   0.2231   0.0451   0.4379   1.0000
          710    122   0.8083   0.3376   0.4728   1.0000
          711    121   0.2668   0.6307   0.6108   1.0000
          712    120   0.2481   0.6422   0.0433   1.0000
          713    120   0.3922   0.5251   0.1349   1.0000
          714    120   0.1212   0.6023   0.1475   1.0000
          715    120   0.2571   0.4339   0.1528   1.0000
          716    120   0.1700   0.2628   0.1861   1.0000
          717    119   0.7947   0.0108   0.4129   1.0000
          718    119   0.1744   0.0707   0.8485   1.0000
          719    119   0.9402   0.7182   0.3881   1.0000
          720    118   0.8711   0.1842   0.4825   1.0000
          721    118   0.8795   0.4111   0.4462   1.0000
          722    117   0.3758   0.7358   0.4578   1.0000
          723    116   0.8373   0.5230   0.0652   1.0000
          724    117   0.5408   0.2815   0.4186   1.0000
          725    117   0.4395   0.7697   0.9128   1.0000
          726    116   0.1533   0.6735   0.1282   1.0000
          727    115   0.3923   0.5634   0.4015   1.0000
          728    115   0.0115   0.9315   0.4378   1.0000
          729    115   0.0398   0.6787   0.4372   1.0000
          730    114   0.6800   0.1349   0.0612   1.0000
          731    113   0.7782   0.9248   0.1532   1.0000
          732    113   0.4052   0.0257   0.3463   1.0000
          733    112   0.2020   0.4543   0.1106   1.0000
          734    113   0.2316   0.2055   0.2506   1.0000
          735    113   0.6292   0.0888   0.2583   1.0000
          736    113   0.8510   0.5003   0.4058   1.0000
          737    113   0.6584   0.3420   0.4426   1.0000
          738    111   0.8371   0.0624   0.0687   1.0000
          739    111   0.7279   0.0088   0.2133   1.0000
          740    110   0.7985   0.9128   0.6374   1.0000
          741    109   0.2596   0.8401   0.0002   1.0000
          742    110   0.5239   0.1099   0.0568   1.0000
          743    110   0.6963   0.6571   0.1259   1.0000
          744    109   0.9239   0.8223   0.2787   1.0000
          745    108   0.7086   0.7350   0.1430   1.0000
          746    108   0.8988   0.9027   0.2230   1.0000
          747    108   0.7915   0.0553   0.2796   1.0000
          748    109   0.6881   0.0662   0.3260   1.0000
          749    108   0.0692   0.5418   0.3384   1.0000
          750    109   0.1783   0.9069   0.3357   1.0000
          751    108   0.5799   0.1204   0.4272   1.0000
          752    107   0.4489   0.5398   0.3359   1.0000
          753    108   0.1763   0.9863   0.4677   1.0000
          754    107   0.7640   0.2727   0.4135   1.0000
          755    106   0.3414   0.1829   0.4588   1.0000
          756    105   0.6424   0.8321   0.1459   1.0000
          757    105   0.8322   0.0880   0.4313   1.0000
          758    105   0.9825   0.5043   0.4544   1.0000
          759    104   0.8312   0.0689   0.0412   1.0000
          760    104   0.5273   0.1185   0.1439   1.0000
          761    104   0.7178   0.2788   0.4491   1.0000
          762    105   0.9339   0.9177   0.4967   1.0000
          763    104   0.2330   0.9978   0.0409   1.0000
          764    104   0.9497   0.8049   0.3615   1.0000
          765    103   0.2882   0.8429   0.4384   1.0000
          766    103   0.0632   0.0451   0.4915   1.0000
          767    103   0.2469   0.7880   0.4918   1.0000
          768    103   0.8565   0.3423   0.5592   1.0000
          769    104   0.8306   0.6660   0.8185   1.0000
          770    102   0.9125   0.5624   0.0618   1.0000
          771    101   0.2203   0.3301   0.1394   1.0000
          772    101   0.1508   0.4153   0.3796   1.0000
          773    101   0.9073   0.8616   0.4194   1.0000
          774    102   0.5100   0.4848   0.4582   1.0000
          775    102   0.6990   0.2348   0.4549   1.0000
          776    100   0.0891   0.7366   0.0744   1.0000
          777    101   0.5937   0.9602   0.3556   1.0000
          778    100   0.6779   0.4196   0.3780   1.0000
          779     99   0.0041   0.4562   0.4437   1.0000
          780     98   0.5213   0.1807   0.2053   1.0000
          781     99   0.0870   0.6112   0.3041   1.0000
          782     98   0.5528   0.5664   0.8851   1.0000
          783     97   0.0041   0.6128   0.1162   1.0000
          784     97   0.6375   0.1303   0.3718   1.0000
          785     98   0.4378   0.2423   0.4643   1.0000
          786     98   0.3861   0.7864   0.4696   1.0000
          787     98   0.8424   0.1117   0.7889   1.0000
          788     96   0.1597   0.7678   0.3131   1.0000
          789     96   0.1866   0.5084   0.3670   1.0000
          790     96   0.5602   0.9743   0.4343   1.0000
          791     96   0.4404   0.4626   0.0655   1.0000
          792     95   0.2805   0.0512   0.3856   1.0000
          793     96   0.0502   0.5723   0.4883   1.0000
          794     96   0.9594   0.0458   0.9106   1.0000
          795     95   0.9476   0.9429   0.3708   1.0000
          796     93   0.2034   0.7141   0.2882   1.0000
          797     93   0.4096   0.1195   0.3582   1.0000
          798     94   0.5135   0.0876   0.4923   1.0000
          799     92   0.7580   0.8132   0.1264   1.0000
          800     93   0.1957   0.5750   0.4946   1.0000
          801     92   0.5097   0.8071   0.0055   1.0000
          802     92   0.5894   0.3933   0.3137   1.0000
          803     91   0.0212   0.3981   0.4375   1.0000
          804     91   0.9028   0.5356   0.5497   1.0000
          805     90   0.8902   0.2004   0.0917   1.0000
          806     91   0.2678   0.5796   0.1205   1.0000
          807     90   0.3338   0.3069   0.2728   1.0000
          808     90   0.7790   0.1381   0.4444   1.0000
          809     90   0.1376   0.0359   0.2028   1.0000
          810     89   0.3363   0.0052   0.4841   1.0000
          811     89   0.8469   0.2875   0.5526   1.0000
          812     89   0.5531   0.7949   0.8837   1.0000
          813     89   0.0292   0.5854   0.8992   1.0000
          814     88   0.6066   0.9169   0.0190   1.0000
          815     89   0.1307   0.0357   0.1839   1.0000
          816     88   0.1234   0.6294   0.1877   1.0000
          817     89   0.0225   0.4327   0.3737   1.0000
          818     88   0.9731   0.6352   0.4088   1.0000
          819     87   0.8784   0.0614   0.0891   1.0000
          820     88   0.5678   0.0808   0.3636   1.0000
          821     87   0.8917   0.1475   0.0161   1.0000
          822     86   0.0202   0.8439   0.2897   1.0000
          823     87   0.4755   0.4377   0.3812   1.0000
          824     85   0.0597   0.1924   0.1062   1.0000
          825     85   0.0674   0.8253   0.1200   1.0000
          826     85   0.3590   0.4314   0.1226   1.0000
          827     85   0.9368   0.5751   0.1317   1.0000
          828     84   0.6307   0.0226   0.3087   1.0000
          829     85   0.6414   0.1671   0.4395   1.0000
          830     83   0.3420   0.0110   0.0363   1.0000
          831     84   0.6035   0.8643   0.1323   1.0000
          832     84   0.5273   0.3695   0.2236   1.0000
          833     83   0.0815   0.8991   0.3866   1.0000
          834     83   0.4240   0.8802   0.4322   1.0000
          835     84   0.9067   0.6517   0.9322   1.0000
          836     82   0.0442   0.8378   0.3115   1.0000
          837     82   0.0512   0.4505   0.3381   1.0000
          838     83   0.5955   0.1704   0.4176   1.0000
          839     83   0.5554   0.6027   0.5875   1.0000
          840     82   0.4744   0.1300   0.9754   1.0000
          841     82   0.7777   0.7496   0.1384   1.0000
          842     80   0.6058   0.9072   0.0832   1.0000
          843     80   0.7899   0.8377   0.1678   1.0000
          844     80   0.5986   0.2960   0.3755   1.0000
          845     80   0.1291   0.7663   0.4272   1.0000
          846     80   0.3813   0.2392   0.4430   1.0000
          847     80   0.6753   0.3964   0.3335   1.0000
          848     79   0.0726   0.4460   0.3491   1.0000
          849     79   0.1709   0.1208   0.4997   1.0000
          850     78   0.0855   0.4627   0.0372   1.0000
          851     78   0.6610   0.5698   0.0627   1.0000
          852     79   0.4233   0.3763   0.1789   1.0000
          853     79   0.0019   0.9298   0.1916   1.0000
          854     78   0.5207   0.2134   0.2713   1.0000
          855     78   0.2943   0.5812   0.4723   1.0000
          856     78   0.3488   0.2500   0.3177   1.0000
          857     77   0.1851   0.1587   0.8243   1.0000
          858     76   0.3740   0.2415   0.2619   1.0000
          859     76   0.3056   0.3611   0.0931   1.0000
          860     76   0.0095   0.7644   0.4214   1.0000
          861     76   0.4111   0.5745   0.4806   1.0000
          862     76   0.7786   0.9708   0.4820   1.0000
          863     76   0.1044   0.3031   0.4899   1.0000
          864     75   0.5904   0.9591   0.5861   1.0000
          865     75   0.7418   0.5115   0.0110   1.0000
          866     75   0.2002   0.8987   0.0656   1.0000
          867     74   0.4174   0.0146   0.4925   1.0000
          868     74   0.1353   0.3844   0.7316   1.0000
          869     74   0.2517   0.4590   0.9271   1.0000
          870     73   0.7376   0.0557   0.0134   1.0000
          871     73   0.6029   0.5462   0.0246   1.0000
          872     74   0.0615   0.9508   0.0376   1.0000
          873     74   0.5663   0.7975   0.1013   1.0000
          874     74   0.1927   0.1058   0.2179   1.0000
          875     73   0.4705   0.3287   0.3139   1.0000
          876     74   0.9120   0.9273   0.3350   1.0000
          877     74   0.2367   0.3654   0.5002   1.0000
          878     72   0.3726   0.4683   0.0503   1.0000
          879     73   0.2714   0.0509   0.1809   1.0000
          880     72   0.5667   0.3100   0.2539   1.0000
          881     72   0.1142   0.9110   0.2648   1.0000
          882     73   0.3876   0.4835   0.3458   1.0000
          883     73   0.3560   0.0074   0.4193   1.0000
          884     71   0.8278   0.9294   0.0317   1.0000
          885     71   0.0019   0.9608   0.1250   1.0000
          886     72   0.3204   0.9691   0.1227   1.0000
          887     71   0.8393   0.7293   0.1942   1.0000
          888     72   0.8990   0.0470   0.4785   1.0000
          889     71   0.1630   0.4434   0.7355   1.0000
          890     71   0.5412   0.2466   0.1331   1.0000
          891     71   0.4600   0.9393   0.4654   1.0000
          892     70   0.1298   0.7817   0.4705   1.0000
          893     70   0.2115   0.6660   0.4927   1.0000
          894     69   0.4320   0.3207   0.0833   1.0000
          895     70   0.3298   0.1013   0.2740   1.0000
          896     69   0.1359   0.6719   0.4455   1.0000
          897     68   0.1028   0.6220   0.1661   1.0000
          898     68   0.8189   0.9492   0.2768   1.0000
          899     69   0.6936   0.3563   0.3761   1.0000
          900     69   0.3641   0.6087   0.4408   1.0000
          901     68   0.8794   0.5499   0.4486   1.0000
          902     67   0.2588   0.4209   0.0144   1.0000
          903     68   0.4371   0.9023   0.4539   1.0000
          904     67   0.7303   0.0853   0.4552   1.0000
          905     68   0.7929   0.0262   0.4955   1.0000
          906     68   0.3407   0.9436   0.4977   1.0000
          907     66   0.2921   0.9538   0.2988   1.0000
          908     66   0.1695   0.3222   0.4675   1.0000
          909     65   0.1170   0.8031   0.0524   1.0000
          910     65   0.1874   0.5522   0.0861   1.0000
          911     66   0.5387   0.2258   0.3258   1.0000
          912     66   0.4675   0.8937   0.4737   1.0000
          913     64   0.6085   0.3582   0.3129   1.0000
          914     64   0.3631   0.1664   0.3173   1.0000
          915     64   0.1391   0.9406   0.3746   1.0000
          916     64   0.4298   0.4387   0.4832   1.0000
          917     64   0.7971   0.4398   0.8894   1.0000
          918     63   0.9627   0.9828   0.0430   1.0000
          919     63   0.9032   0.7306   0.1331   1.0000
          920     63   0.5277   0.3548   0.2533   1.0000
          921     63   0.2800   0.5871   0.6098   1.0000
          922     62   0.9620   0.6690   0.2884   1.0000
          923     63   0.3742   0.4077   0.2969   1.0000
          924     63   0.9912   0.5503   0.3843   1.0000
          925     62   0.1021   0.1709   0.5753   1.0000
          926     62   0.5800   0.2632   0.1676   1.0000
          927     62   0.1153   0.1355   0.8942   1.0000
------------------------------------------------------------------------------

  COPY OF FILE.CDR:
  ==== == =======

TITL Dimeric Plant Defensin 0.98A P21 Z=2  Sol.4                                
CELL                                                                            
32.714 28.111 54.853 90. 103.78 90.                                             
LATTICE                                                                         
P                                                                               
SYMMETRY                                                                        
X,Y,Z                                                                           
-X,1/2+Y,-Z                                                                     
CONTENTS                                                                        
  S   C     O    H                                                              
 32   1668  366  732                                                            
&CONTROL                                                                        
IHKL=0,DSFOU=0.95,NSET=1,BINIT=0.5384620,NCYCLE=250,RVMIN=100.,                 
IATOMS=1,FSIGRO=2.6,FSIGDM=4.0,DELTLV=1.4,NITER=3,IPHASE=1,                     
IFOUSG=1,IBREAK=0,CCTLV=0.780/                                                  
++++++++++++++++++++++++++++++++++++++++++++++++++++++++++++++
   Job finished on 18- 1-2021   at 11:59:15
   Elapsed time:       196 seconds
++++++++++++++++++++++++++++++++++++++++++++++++++++++++++++++
