# Supplementary material for: A new density-modification procedure extending the application of the recent |ρ|-based phasing algorithm to larger crystal structures
Source: Acta Crystallogr A Found Adv. 2021 Jun 21;77(Pt 4):339–47. doi: 10.1107/S2053273321004915 (PMC8248888; doi:10.1107/S2053273321004915)
Supplement: Supplementary file 1 [file a-77-00339-sup1.zip › Suppl_material/B1_medium/sol4_DEFENSIN.CIF]

data_XLENS 

loop_
_symmetry_equiv_pos_as_xyz
 +X,+Y,+Z 
 -X,+Y+1/2,-Z 

_cell_length_a       32.71400
_cell_length_b       28.11100
_cell_length_c       54.85300
_cell_angle_alpha    90.0000
_cell_angle_beta    103.7800
_cell_angle_gamma    90.0000

loop_
_atom_site_label
_atom_site_type_symbol
_atom_site_fract_x
_atom_site_fract_y
_atom_site_fract_z
_atom_site_occupancy
_atom_site_U_iso_or_equiv
_atom_site_thermal_displace_type
A1    S      0.05070   0.78749   0.78672   1.00000   0.098  Uiso
A2    S      0.44144   0.70392   0.16884   1.00000   0.098  Uiso
A3    S      0.56924   0.76253   0.31063   1.00000   0.098  Uiso
A4    S      0.51368   0.78303   0.24341   1.00000   0.098  Uiso
A5    S      0.50394   0.71173   0.24597   1.00000   0.098  Uiso
A6    S      0.98573   0.24103   0.27720   1.00000   0.098  Uiso
A7    S      0.15042   0.76724   0.86191   1.00000   0.098  Uiso
A8    S      0.90477   0.23515   0.21215   1.00000   0.098  Uiso
A9    S      0.00293   0.30082   0.29637   1.00000   0.098  Uiso
A10   S      0.55407   0.81990   0.32818   1.00000   0.098  Uiso
A11   S      0.80450   0.21575   0.12486   1.00000   0.098  Uiso
A12   S      0.42345   0.63659   0.15768   1.00000   0.098  Uiso
A13   S      0.34956   0.74998   0.19402   1.00000   0.098  Uiso
A14   S      0.64743   0.71366   0.21288   1.00000   0.098  Uiso
A15   S      0.57024   0.56316   0.22012   1.00000   0.098  Uiso
A16   S      0.89982   0.40324   0.22481   1.00000   0.098  Uiso
A17   O      0.63813   0.55466   0.32303   1.00000   0.098  Uiso
A18   O      0.55914   0.66504   0.35712   1.00000   0.098  Uiso
A19   O      0.67025   0.59518   0.21688   1.00000   0.098  Uiso
A20   O      0.86003   0.33648   0.23120   1.00000   0.098  Uiso
A21   O      0.69387   0.65175   0.30518   1.00000   0.098  Uiso
A22   O      0.47836   0.61803   0.27452   1.00000   0.098  Uiso
A23   O      0.89504   0.41997   0.30561   1.00000   0.098  Uiso
A24   O      0.41025   0.66191   0.24366   1.00000   0.098  Uiso
A25   O      0.61072   0.70884   0.26873   1.00000   0.098  Uiso
A26   O      0.71134   0.45864   0.15515   1.00000   0.098  Uiso
A27   O      0.79579   0.36564   0.16520   1.00000   0.098  Uiso
A28   O      0.60860   0.63207   0.25556   1.00000   0.098  Uiso
A29   O      0.41868   0.83953   0.25089   1.00000   0.098  Uiso
A30   O      0.90120   0.32873   0.34354   1.00000   0.098  Uiso
A31   O      0.80348   0.25609   0.21034   1.00000   0.098  Uiso
A32   O      0.53164   0.57155   0.28344   1.00000   0.098  Uiso
A33   O      0.31823   0.81161   0.11742   1.00000   0.098  Uiso
A34   O      0.86617   0.27084   0.27025   1.00000   0.098  Uiso
A35   O      0.71267   0.82291   0.31269   1.00000   0.098  Uiso
A36   O      0.56961   0.68110   0.14968   1.00000   0.098  Uiso
A37   O      0.28840   0.81272   0.83756   1.00000   0.098  Uiso
A38   O      0.87884   0.43809   0.47707   1.00000   0.098  Uiso
A39   O      0.99049   0.16612   0.23149   1.00000   0.098  Uiso
A40   O      0.45669   0.70500   0.30231   1.00000   0.098  Uiso
A41   O      0.09027   0.89298   0.49703   1.00000   0.098  Uiso
A42   O      0.52334   0.60323   0.16003   1.00000   0.098  Uiso
A43   O      0.66976   0.49879   0.30520   1.00000   0.098  Uiso
A44   O      0.76175   0.45294   0.21279   1.00000   0.098  Uiso
A45   O      0.56603   0.44857   0.15275   1.00000   0.098  Uiso
A46   O      0.49653   0.44090   0.13854   1.00000   0.098  Uiso
A47   O      0.69658   0.23634   0.16820   1.00000   0.098  Uiso
A48   O      0.30276   0.14133   0.73305   1.00000   0.098  Uiso
A49   O      0.36866   0.82092   0.36796   1.00000   0.098  Uiso
A50   O      0.96017   0.44108   0.26312   1.00000   0.098  Uiso
A51   O      0.75723   0.73365   0.29653   1.00000   0.098  Uiso
A52   O      0.92838   0.44995   0.16703   1.00000   0.098  Uiso
A53   O      0.41218   0.16949   0.79333   1.00000   0.098  Uiso
A54   O      0.46108   0.77416   0.32436   1.00000   0.098  Uiso
A55   O      0.40753   0.84725   0.33273   1.00000   0.098  Uiso
A56   O      0.66383   0.35197   0.12051   1.00000   0.098  Uiso
A57   O      0.77998   0.44055   0.25696   1.00000   0.098  Uiso
A58   O      0.87683   0.30954   0.27433   1.00000   0.098  Uiso
A59   O      0.79807   0.42515   0.09107   1.00000   0.098  Uiso
A60   O      0.62508   0.60582   0.18003   1.00000   0.098  Uiso
A61   O      0.86648   0.37864   0.17388   1.00000   0.098  Uiso
A62   O      0.85238   0.10495   0.24596   1.00000   0.098  Uiso
A63   O      0.13713   0.19533   0.27931   1.00000   0.098  Uiso
A64   O      0.01957   0.50353   0.25332   1.00000   0.098  Uiso
A65   O      0.09945   0.37277   0.29288   1.00000   0.098  Uiso
A66   O      0.57285   0.58455   0.12394   1.00000   0.098  Uiso
A67   O      0.67067   0.44158   0.26491   1.00000   0.098  Uiso
A68   O      0.80287   0.45277   0.35615   1.00000   0.098  Uiso
A69   O      0.85766   0.34869   0.25589   1.00000   0.098  Uiso
A70   O      0.93662   0.16937   0.32245   1.00000   0.098  Uiso
A71   O      0.42972   0.52208   0.19160   1.00000   0.098  Uiso
A72   O      0.07951   0.13063   0.22762   1.00000   0.098  Uiso
A73   O      0.96548   0.21107   0.38895   1.00000   0.098  Uiso
A74   O      0.67408   0.57839   0.40682   1.00000   0.098  Uiso
A75   O      0.85850   0.42594   0.34190   1.00000   0.098  Uiso
A76   O      0.38964   0.87015   0.86155   1.00000   0.098  Uiso
A77   O      0.90530   0.32315   0.29469   1.00000   0.098  Uiso
A78   O      0.56970   0.61863   0.32663   1.00000   0.098  Uiso
A79   O      0.91089   0.29915   0.33653   1.00000   0.098  Uiso
A80   O      0.70391   0.78149   0.36811   1.00000   0.098  Uiso
A81   O      0.58747   0.11148   0.78821   1.00000   0.098  Uiso
A82   O      0.66436   0.76727   0.30447   1.00000   0.098  Uiso
A83   O      0.68908   0.37149   0.23130   1.00000   0.098  Uiso
A84   O      0.76914   0.28846   0.07753   1.00000   0.098  Uiso
A85   O      0.81109   0.35689   0.25729   1.00000   0.098  Uiso
A86   O      0.78218   0.45320   0.28016   1.00000   0.098  Uiso
A87   O      0.11938   0.84490   0.80913   1.00000   0.098  Uiso
A88   O      0.27562   0.02471   0.82602   1.00000   0.098  Uiso
A89   O      0.75171   0.27606   0.29824   1.00000   0.098  Uiso
A90   O      0.80908   0.70504   0.25920   1.00000   0.098  Uiso
A91   O      0.39677   0.80790   0.19972   1.00000   0.098  Uiso
A92   O      0.97900   0.48489   0.29906   1.00000   0.098  Uiso
A93   O      0.87122   0.57059   0.32467   1.00000   0.098  Uiso
A94   O      0.82404   0.22504   0.30409   1.00000   0.098  Uiso
A95   O      0.77683   0.42673   0.12559   1.00000   0.098  Uiso
A96   O      0.73590   0.66481   0.26856   1.00000   0.098  Uiso
A97   O      0.70149   0.74488   0.26369   1.00000   0.098  Uiso
A98   O      0.12263   0.08638   0.25582   1.00000   0.098  Uiso
A99   O      0.58841   0.51606   0.19140   1.00000   0.098  Uiso
A100  O      0.69707   0.43116   0.09773   1.00000   0.098  Uiso
A101  O      0.64694   0.38623   0.23290   1.00000   0.098  Uiso
A102  O      0.59881   0.67548   0.25174   1.00000   0.098  Uiso
A103  O      0.44217   0.63206   0.33532   1.00000   0.098  Uiso
A104  O      0.73470   0.12735   0.15062   1.00000   0.098  Uiso
A105  O      0.84828   0.66918   0.31087   1.00000   0.098  Uiso
A106  O      0.05308   0.76183   0.58703   1.00000   0.098  Uiso
A107  O      0.20252   0.25121   0.65205   1.00000   0.098  Uiso
A108  O      0.62996   0.52495   0.19968   1.00000   0.098  Uiso
A109  O      0.33190   0.58229   0.20596   1.00000   0.098  Uiso
A110  O      0.84468   0.34649   0.07620   1.00000   0.098  Uiso
A111  O      0.44861   0.80104   0.08772   1.00000   0.098  Uiso
A112  O      0.36547   0.68597   0.10577   1.00000   0.098  Uiso
A113  O      0.45243   0.76825   0.37250   1.00000   0.098  Uiso
A114  O      0.35921   0.78129   0.18937   1.00000   0.098  Uiso
A115  O      0.87931   0.33688   0.40694   1.00000   0.098  Uiso
A116  O      0.89018   0.49764   0.29599   1.00000   0.098  Uiso
A117  O      0.71767   0.71804   0.34727   1.00000   0.098  Uiso
A118  O      0.16000   0.41832   0.19589   1.00000   0.098  Uiso
A119  O      0.70220   0.06093   0.15301   1.00000   0.098  Uiso
A120  O      0.93311   0.02183   0.27889   1.00000   0.098  Uiso
A121  O      0.05261   0.60788   0.78256   1.00000   0.098  Uiso
A122  O      0.87579   0.08248   0.17527   1.00000   0.098  Uiso
A123  O      0.79153   0.40093   0.24430   1.00000   0.098  Uiso
A124  O      0.30252   0.78586   0.14904   1.00000   0.098  Uiso
A125  O      0.67934   0.63850   0.28736   1.00000   0.098  Uiso
A126  O      0.42859   0.78533   0.21974   1.00000   0.098  Uiso
A127  O      0.02906   0.07086   0.26642   1.00000   0.098  Uiso
A128  O      0.79862   0.84636   0.33270   1.00000   0.098  Uiso
A129  O      0.36230   0.79565   0.49753   1.00000   0.098  Uiso
A130  O      0.94813   0.14183   0.16918   1.00000   0.098  Uiso
A131  O      0.83695   0.18024   0.23883   1.00000   0.098  Uiso
A132  O      0.06588   0.18307   0.26979   1.00000   0.098  Uiso
A133  O      0.77692   0.21046   0.17707   1.00000   0.098  Uiso
A134  O      0.98166   0.63559   0.82372   1.00000   0.098  Uiso
A135  O      0.63215   0.61455   0.27879   1.00000   0.098  Uiso
A136  O      0.92994   0.13106   0.31365   1.00000   0.098  Uiso
A137  O      0.71472   0.50055   0.09194   1.00000   0.098  Uiso
A138  O      0.11017   0.17893   0.33344   1.00000   0.098  Uiso
A139  O      0.09111   0.99132   0.72636   1.00000   0.098  Uiso
A140  O      0.18512   0.08512   0.34982   1.00000   0.098  Uiso
A141  O      0.91208   0.25096   0.34854   1.00000   0.098  Uiso
A142  O      0.79017   0.73706   0.36663   1.00000   0.098  Uiso
A143  O      0.64028   0.18735   0.18918   1.00000   0.098  Uiso
A144  O      0.86018   0.14323   0.25096   1.00000   0.098  Uiso
A145  O      0.36751   0.74257   0.28744   1.00000   0.098  Uiso
A146  O      0.81014   0.74880   0.38781   1.00000   0.098  Uiso
A147  O      0.71395   0.68842   0.42462   1.00000   0.098  Uiso
A148  O      0.50933   0.56939   0.15167   1.00000   0.098  Uiso
A149  O      0.92776   0.28912   0.31381   1.00000   0.098  Uiso
A150  O      0.63739   0.45900   0.12016   1.00000   0.098  Uiso
A151  O      0.23356   0.76173   0.17910   1.00000   0.098  Uiso
A152  O      0.63567   0.65431   0.17979   1.00000   0.098  Uiso
A153  O      0.49799   0.70890   0.38103   1.00000   0.098  Uiso
A154  O      0.82250   0.66566   0.57506   1.00000   0.098  Uiso
A155  O      0.58494   0.44990   0.08321   1.00000   0.098  Uiso
A156  O      0.57176   0.69146   0.22570   1.00000   0.098  Uiso
A157  O      0.94239   0.23886   0.39332   1.00000   0.098  Uiso
A158  O      0.41962   0.80163   0.24552   1.00000   0.098  Uiso
A159  O      0.17084   0.08427   0.30881   1.00000   0.098  Uiso
A160  O      0.83182   0.21911   0.35347   1.00000   0.098  Uiso
A161  O      0.94143   0.27879   0.46171   1.00000   0.098  Uiso
A162  O      0.50159   0.52841   0.16422   1.00000   0.098  Uiso
A163  O      0.49822   0.48794   0.20463   1.00000   0.098  Uiso
A164  O      0.59310   0.26554   0.71408   1.00000   0.098  Uiso
A165  O      0.40177   0.70135   0.10612   1.00000   0.098  Uiso
A166  O      0.53169   0.43008   0.13713   1.00000   0.098  Uiso
A167  O      0.77426   0.42244   0.10058   1.00000   0.098  Uiso
A168  O      0.51091   0.99933   0.17688   1.00000   0.098  Uiso
A169  O      0.62284   0.68006   0.20031   1.00000   0.098  Uiso
A170  O      0.76030   0.15809   0.22524   1.00000   0.098  Uiso
A171  O      0.74818   0.66421   0.24422   1.00000   0.098  Uiso
A172  O      0.20208   0.23923   0.32356   1.00000   0.098  Uiso
A173  O      0.66362   0.90392   0.25471   1.00000   0.098  Uiso
A174  O      0.30553   0.64941   0.19870   1.00000   0.098  Uiso
A175  O      0.53852   0.64089   0.30657   1.00000   0.098  Uiso
A176  O      0.61986   0.62560   0.39166   1.00000   0.098  Uiso
A177  O      0.52308   0.09944   0.88892   1.00000   0.098  Uiso
A178  O      0.14448   0.44118   0.25404   1.00000   0.098  Uiso
A179  O      0.11970   0.36580   0.31333   1.00000   0.098  Uiso
A180  O      0.55903   0.53870   0.20286   1.00000   0.098  Uiso
A181  O      0.07235   0.46145   0.27407   1.00000   0.098  Uiso
A182  O      0.36649   0.06182   0.72358   1.00000   0.098  Uiso
A183  O      0.18186   0.93251   0.85554   1.00000   0.098  Uiso
A184  O      0.51840   0.70293   0.10450   1.00000   0.098  Uiso
A185  O      0.53524   0.92327   0.11385   1.00000   0.098  Uiso
A186  O      0.37846   0.63433   0.19475   1.00000   0.098  Uiso
A187  O      0.57580   0.62938   0.34992   1.00000   0.098  Uiso
A188  O      0.10313   0.65961   0.72887   1.00000   0.098  Uiso
A189  O      0.97156   0.02323   0.17663   1.00000   0.098  Uiso
A190  O      0.75114   0.70346   0.36552   1.00000   0.098  Uiso
A191  O      0.69416   0.79516   0.29850   1.00000   0.098  Uiso
A192  O      0.56386   0.70508   0.42283   1.00000   0.098  Uiso
A193  O      0.21038   0.80690   0.11772   1.00000   0.098  Uiso
A194  O      0.00293   0.42442   0.26461   1.00000   0.098  Uiso
A195  O      0.06186   0.19400   0.29428   1.00000   0.098  Uiso
A196  O      0.68896   0.34077   0.20999   1.00000   0.098  Uiso
A197  O      0.82277   0.37754   0.39160   1.00000   0.098  Uiso
A198  O      0.41665   0.76396   0.26136   1.00000   0.098  Uiso
A199  O      0.89088   0.32300   0.05815   1.00000   0.098  Uiso
A200  C      0.97223   0.51185   0.20292   1.00000   0.098  Uiso
A201  C      0.74728   0.52792   0.26553   1.00000   0.098  Uiso
A202  C      0.76838   0.49915   0.28664   1.00000   0.098  Uiso
A203  C      0.63532   0.09280   0.11231   1.00000   0.098  Uiso
A204  C      0.08952   0.12031   0.31064   1.00000   0.098  Uiso
A205  C      0.64916   0.86312   0.26172   1.00000   0.098  Uiso
A206  C      0.69304   0.75791   0.35042   1.00000   0.098  Uiso
A207  C      0.95886   0.38770   0.38126   1.00000   0.098  Uiso
A208  C      0.55092   0.40957   0.70988   1.00000   0.098  Uiso
A209  C      0.24770   0.64772   0.15528   1.00000   0.098  Uiso
A210  C      0.95211   0.96121   0.26135   1.00000   0.098  Uiso
A211  C      0.72405   0.28993   0.76150   1.00000   0.098  Uiso
A212  C      0.69345   0.47437   0.09906   1.00000   0.098  Uiso
A213  C      0.43743   0.95256   0.32173   1.00000   0.098  Uiso
A214  C      0.99292   0.03059   0.36715   1.00000   0.098  Uiso
A215  C      0.59702   0.26554   0.47443   1.00000   0.098  Uiso
A216  C      0.13666   0.52401   0.85312   1.00000   0.098  Uiso
A217  C      0.41860   0.74331   0.12140   1.00000   0.098  Uiso
A218  C      0.72006   0.27173   0.16364   1.00000   0.098  Uiso
A219  C      0.42346   0.63586   0.23638   1.00000   0.098  Uiso
A220  C      0.91354   0.12315   0.28743   1.00000   0.098  Uiso
A221  C      0.36037   0.90273   0.31700   1.00000   0.098  Uiso
A222  C      0.42738   0.68138   0.09498   1.00000   0.098  Uiso
A223  C      0.11220   0.33051   0.24888   1.00000   0.098  Uiso
A224  C      0.20255   0.26117   0.38609   1.00000   0.098  Uiso
A225  C      0.47242   0.18476   0.77616   1.00000   0.098  Uiso
A226  C      0.94173   0.05793   0.14341   1.00000   0.098  Uiso
A227  C      0.11944   0.18498   0.65097   1.00000   0.098  Uiso
A228  C      0.30669   0.72835   0.73866   1.00000   0.098  Uiso
A229  C      0.90722   0.59203   0.76363   1.00000   0.098  Uiso
A230  C      0.39436   0.78744   0.10697   1.00000   0.098  Uiso
A231  C      0.80126   0.17061   0.21758   1.00000   0.098  Uiso
A232  C      0.90230   0.24561   0.37348   1.00000   0.098  Uiso
A233  C      0.35706   0.07313   0.80158   1.00000   0.098  Uiso
A234  C      0.61755   0.73966   0.33197   1.00000   0.098  Uiso
A235  C      0.67530   0.36542   0.18780   1.00000   0.098  Uiso
A236  C      0.51262   0.53141   0.19221   1.00000   0.098  Uiso
A237  C      0.02997   0.13618   0.39540   1.00000   0.098  Uiso
A238  C      0.11861   0.08587   0.63591   1.00000   0.098  Uiso
A239  C      0.50023   0.55992   0.12166   1.00000   0.098  Uiso
A240  C      0.83668   0.77587   0.34484   1.00000   0.098  Uiso
A241  C      0.87057   0.84995   0.34940   1.00000   0.098  Uiso
A242  C      0.50906   0.42758   0.70849   1.00000   0.098  Uiso
A243  C      0.60015   0.43095   0.25113   1.00000   0.098  Uiso
A244  C      0.08984   0.15914   0.31302   1.00000   0.098  Uiso
A245  C      0.72717   0.40664   0.08727   1.00000   0.098  Uiso
A246  C      0.53937   0.39527   0.11857   1.00000   0.098  Uiso
A247  C      0.06213   0.43184   0.15117   1.00000   0.098  Uiso
A248  C      0.21089   0.81563   0.19523   1.00000   0.098  Uiso
A249  C      0.08028   0.21536   0.21904   1.00000   0.098  Uiso
A250  C      0.63945   0.41877   0.25063   1.00000   0.098  Uiso
A251  C      0.45505   0.59039   0.25413   1.00000   0.098  Uiso
A252  C      0.37795   0.91359   0.29561   1.00000   0.098  Uiso
A253  C      0.82211   0.37070   0.36546   1.00000   0.098  Uiso
A254  C      0.13263   0.17615   0.38692   1.00000   0.098  Uiso
A255  C      0.18118   0.97704   0.84186   1.00000   0.098  Uiso
A256  C      0.65221   0.16644   0.12772   1.00000   0.098  Uiso
A257  C      0.92099   0.32955   0.18895   1.00000   0.098  Uiso
A258  C      0.76890   0.84644   0.40578   1.00000   0.098  Uiso
A259  C      0.84189   0.30995   0.08813   1.00000   0.098  Uiso
A260  C      0.80052   0.08331   0.11938   1.00000   0.098  Uiso
A261  C      0.33233   0.81608   0.16894   1.00000   0.098  Uiso
A262  C      0.73135   0.71628   0.27637   1.00000   0.098  Uiso
A263  C      0.93990   0.08627   0.32773   1.00000   0.098  Uiso
A264  C      0.82888   0.42190   0.35552   1.00000   0.098  Uiso
A265  C      0.53864   0.87372   0.19208   1.00000   0.098  Uiso
A266  C      0.20164   0.20177   0.36786   1.00000   0.098  Uiso
A267  C      0.56598   0.97244   0.16381   1.00000   0.098  Uiso
A268  C      0.86480   0.11932   0.11592   1.00000   0.098  Uiso
A269  C      0.00372   0.39450   0.24360   1.00000   0.098  Uiso
A270  C      0.97555   0.30161   0.32019   1.00000   0.098  Uiso
A271  C      0.47146   0.80104   0.21814   1.00000   0.098  Uiso
A272  C      0.56481   0.99116   0.22385   1.00000   0.098  Uiso
A273  C      0.65776   0.81450   0.25477   1.00000   0.098  Uiso
A274  C      0.57137   0.05221   0.73842   1.00000   0.098  Uiso
A275  C      0.23644   0.74994   0.83988   1.00000   0.098  Uiso
A276  C      0.69589   0.79160   0.27070   1.00000   0.098  Uiso
A277  C      0.22169   0.16153   0.29435   1.00000   0.098  Uiso
A278  C      0.88087   0.55660   0.34190   1.00000   0.098  Uiso
A279  C      0.72003   0.05752   0.09210   1.00000   0.098  Uiso
A280  C      0.69855   0.96406   0.14571   1.00000   0.098  Uiso
A281  C      0.67104   0.33242   0.16232   1.00000   0.098  Uiso
A282  C      0.64464   0.92270   0.16898   1.00000   0.098  Uiso
A283  C      0.55041   0.98697   0.80126   1.00000   0.098  Uiso
A284  C      0.23282   0.73827   0.12298   1.00000   0.098  Uiso
A285  C      0.04825   0.45225   0.14947   1.00000   0.098  Uiso
A286  C      0.74450   0.56710   0.35575   1.00000   0.098  Uiso
A287  C      0.76597   0.65183   0.36065   1.00000   0.098  Uiso
A288  C      0.10877   0.00664   0.65052   1.00000   0.098  Uiso
A289  C      0.94102   0.42029   0.08410   1.00000   0.098  Uiso
A290  C      0.81179   0.95578   0.11317   1.00000   0.098  Uiso
A291  C      0.82529   0.38957   0.16195   1.00000   0.098  Uiso
A292  C      0.20780   0.45254   0.63667   1.00000   0.098  Uiso
A293  C      0.76060   0.47548   0.23625   1.00000   0.098  Uiso
A294  C      0.86746   0.55822   0.24840   1.00000   0.098  Uiso
A295  C      0.17764   0.53694   0.29463   1.00000   0.098  Uiso
A296  C      0.65211   0.68183   0.43416   1.00000   0.098  Uiso
A297  C      0.09042   0.03836   0.73914   1.00000   0.098  Uiso
A298  C      0.65452   0.76905   0.32987   1.00000   0.098  Uiso
A299  C      0.71676   0.78424   0.42328   1.00000   0.098  Uiso
A300  C      0.97029   0.81906   0.49478   1.00000   0.098  Uiso
A301  C      0.74245   0.20237   0.23628   1.00000   0.098  Uiso
A302  C      0.90377   0.05969   0.33039   1.00000   0.098  Uiso
A303  C      0.19969   0.23411   0.36932   1.00000   0.098  Uiso
A304  C      0.95416   0.48017   0.12641   1.00000   0.098  Uiso
A305  C      0.12521   0.50239   0.23262   1.00000   0.098  Uiso
A306  C      0.69904   0.91867   0.21489   1.00000   0.098  Uiso
A307  C      0.11238   0.38231   0.32922   1.00000   0.098  Uiso
A308  C      0.13243   0.67425   0.11099   1.00000   0.098  Uiso
A309  C      0.56369   0.40737   0.88826   1.00000   0.098  Uiso
A310  C      0.62576   0.23476   0.23346   1.00000   0.098  Uiso
A311  C      0.60660   0.60106   0.36897   1.00000   0.098  Uiso
A312  C      0.68942   0.35650   0.81965   1.00000   0.098  Uiso
A313  C      0.06966   0.04756   0.22904   1.00000   0.098  Uiso
A314  C      0.65805   0.49275   0.11324   1.00000   0.098  Uiso
A315  C      0.41317   0.90416   0.19262   1.00000   0.098  Uiso
A316  C      0.70967   0.32213   0.31329   1.00000   0.098  Uiso
A317  C      0.19925   0.26710   0.34141   1.00000   0.098  Uiso
A318  C      0.98601   0.80738   0.48900   1.00000   0.098  Uiso
A319  C      0.46074   0.00097   0.27381   1.00000   0.098  Uiso
A320  C      0.42569   0.74137   0.43400   1.00000   0.098  Uiso
A321  C      0.65441   0.63411   0.43608   1.00000   0.098  Uiso
A322  C      0.07577   0.21252   0.46031   1.00000   0.098  Uiso
A323  C      0.01642   0.33618   0.16332   1.00000   0.098  Uiso
A324  C      0.12746   0.28591   0.22124   1.00000   0.098  Uiso
A325  C      0.86348   0.46905   0.33114   1.00000   0.098  Uiso
A326  C      0.85491   0.36022   0.40997   1.00000   0.098  Uiso
A327  C      0.30857   0.80551   0.37798   1.00000   0.098  Uiso
A328  C      0.20719   0.77909   0.12465   1.00000   0.098  Uiso
A329  C      0.33585   0.61579   0.20209   1.00000   0.098  Uiso
A330  C      0.65187   0.60532   0.40952   1.00000   0.098  Uiso
A331  C      0.24073   0.71048   0.06903   1.00000   0.098  Uiso
A332  C      0.53944   0.91412   0.21043   1.00000   0.098  Uiso
A333  C      0.20161   0.54177   0.23705   1.00000   0.098  Uiso
A334  C      0.74819   0.89168   0.36135   1.00000   0.098  Uiso
A335  C      0.57237   0.30950   0.46823   1.00000   0.098  Uiso
A336  C      0.10379   0.18384   0.26168   1.00000   0.098  Uiso
A337  C      0.39381   0.57149   0.27454   1.00000   0.098  Uiso
A338  C      0.48102   0.74128   0.36771   1.00000   0.098  Uiso
A339  C      0.45881   0.04956   0.88551   1.00000   0.098  Uiso
A340  C      0.67820   0.39973   0.04315   1.00000   0.098  Uiso
A341  C      0.78002   0.21199   0.04206   1.00000   0.098  Uiso
A342  C      0.58230   0.07028   0.24498   1.00000   0.098  Uiso
A343  C      0.85928   0.33306   0.45075   1.00000   0.098  Uiso
A344  C      0.39251   0.53570   0.78455   1.00000   0.098  Uiso
A345  C      0.09925   0.26582   0.22816   1.00000   0.098  Uiso
A346  C      0.07013   0.31121   0.36841   1.00000   0.098  Uiso
A347  C      0.65058   0.43025   0.03214   1.00000   0.098  Uiso
A348  C      0.40935   0.89191   0.07272   1.00000   0.098  Uiso
A349  C      0.73175   0.08723   0.15194   1.00000   0.098  Uiso
A350  C      0.35613   0.95325   0.28001   1.00000   0.098  Uiso
A351  C      0.32935   0.76425   0.27195   1.00000   0.098  Uiso
A352  C      0.85873   0.20503   0.40018   1.00000   0.098  Uiso
A353  C      0.00152   0.24207   0.47858   1.00000   0.098  Uiso
A354  C      0.62971   0.12876   0.11224   1.00000   0.098  Uiso
A355  C      0.85064   0.05959   0.15682   1.00000   0.098  Uiso
A356  C      0.02096   0.29972   0.16541   1.00000   0.098  Uiso
A357  C      0.74621   0.51661   0.24363   1.00000   0.098  Uiso
A358  C      0.58897   0.54864   0.36823   1.00000   0.098  Uiso
A359  C      0.44023   0.59346   0.09162   1.00000   0.098  Uiso
A360  C      0.58502   0.39361   0.11534   1.00000   0.098  Uiso
A361  C      0.67859   0.52659   0.13414   1.00000   0.098  Uiso
A362  C      0.98739   0.55900   0.33339   1.00000   0.098  Uiso
A363  C      0.41033   0.74182   0.14765   1.00000   0.098  Uiso
A364  C      0.37690   0.62679   0.16831   1.00000   0.098  Uiso
A365  C      0.50598   0.86939   0.17047   1.00000   0.098  Uiso
A366  C      0.49593   0.75878   0.34468   1.00000   0.098  Uiso
A367  C      0.91312   0.41203   0.04252   1.00000   0.098  Uiso
A368  C      0.00904   0.09753   0.39717   1.00000   0.098  Uiso
A369  C      0.68354   0.71168   0.42967   1.00000   0.098  Uiso
A370  C      0.03876   0.37499   0.08855   1.00000   0.098  Uiso
A371  C      0.10282   0.17514   0.23566   1.00000   0.098  Uiso
A372  C      0.95828   0.07868   0.23831   1.00000   0.098  Uiso
A373  C      0.79727   0.28082   0.07456   1.00000   0.098  Uiso
A374  C      0.63080   0.92470   0.28054   1.00000   0.098  Uiso
A375  C      0.33491   0.55700   0.29151   1.00000   0.098  Uiso
A376  C      0.85292   0.75074   0.32339   1.00000   0.098  Uiso
A377  C      0.17203   0.16932   0.40805   1.00000   0.098  Uiso
A378  C      0.01374   0.82715   0.47647   1.00000   0.098  Uiso
A379  C      0.97860   0.55535   0.77388   1.00000   0.098  Uiso
A380  C      0.07370   0.40221   0.17212   1.00000   0.098  Uiso
A381  C      0.09215   0.43718   0.19512   1.00000   0.098  Uiso
A382  C      0.86037   0.69807   0.32682   1.00000   0.098  Uiso
A383  C      0.52893   0.79616   0.35120   1.00000   0.098  Uiso
A384  C      0.76019   0.79757   0.46066   1.00000   0.098  Uiso
A385  C      0.95037   0.46873   0.27995   1.00000   0.098  Uiso
A386  C      0.24194   0.71547   0.62995   1.00000   0.098  Uiso
A387  C      0.98180   0.35250   0.14329   1.00000   0.098  Uiso
A388  C      0.19282   0.62857   0.17151   1.00000   0.098  Uiso
A389  C      0.37385   0.87245   0.33240   1.00000   0.098  Uiso
A390  C      0.91166   0.79240   0.75424   1.00000   0.098  Uiso
A391  C      0.81105   0.24584   0.05845   1.00000   0.098  Uiso
A392  C      0.95025   0.17359   0.18914   1.00000   0.098  Uiso
A393  C      0.85108   0.52655   0.22260   1.00000   0.098  Uiso
A394  C      0.56825   0.04798   0.26630   1.00000   0.098  Uiso
A395  C      0.35691   0.63358   0.32489   1.00000   0.098  Uiso
A396  C      0.07176   0.22667   0.38097   1.00000   0.098  Uiso
A397  C      0.59774   0.85752   0.40020   1.00000   0.098  Uiso
A398  C      0.68199   0.76192   0.43116   1.00000   0.098  Uiso
A399  C      0.56374   0.95724   0.20383   1.00000   0.098  Uiso
A400  C      0.51984   0.10614   0.26379   1.00000   0.098  Uiso
A401  C      0.25825   0.83100   0.30695   1.00000   0.098  Uiso
A402  C      0.52886   0.71066   0.42541   1.00000   0.098  Uiso
A403  C      0.03813   0.64209   0.78609   1.00000   0.098  Uiso
A404  C      0.31248   0.76461   0.24589   1.00000   0.098  Uiso
A405  C      0.77077   0.05625   0.36202   1.00000   0.098  Uiso
A406  C      0.08585   0.09794   0.38908   1.00000   0.098  Uiso
A407  C      0.65520   0.25026   0.25573   1.00000   0.098  Uiso
A408  C      0.97047   0.26195   0.46026   1.00000   0.098  Uiso
A409  C      0.61873   0.61915   0.09313   1.00000   0.098  Uiso
A410  C      0.78666   0.70193   0.22044   1.00000   0.098  Uiso
A411  C      0.81158   0.10012   0.07743   1.00000   0.098  Uiso
A412  C      0.08584   0.40479   0.13616   1.00000   0.098  Uiso
A413  C      0.55071   0.99680   0.13728   1.00000   0.098  Uiso
A414  C      0.78023   0.40767   0.21834   1.00000   0.098  Uiso
A415  C      0.00739   0.06798   0.24598   1.00000   0.098  Uiso
A416  C      0.01843   0.19592   0.29511   1.00000   0.098  Uiso
A417  C      0.35852   0.74768   0.41701   1.00000   0.098  Uiso
A418  C      0.51731   0.73378   0.44463   1.00000   0.098  Uiso
A419  C      0.83733   0.31364   0.11688   1.00000   0.098  Uiso
A420  C      0.77704   0.05879   0.15693   1.00000   0.098  Uiso
A421  C      0.55411   0.47529   0.27935   1.00000   0.098  Uiso
A422  C      0.44894   0.62649   0.38694   1.00000   0.098  Uiso
A423  C      0.15935   0.05041   0.39168   1.00000   0.098  Uiso
A424  C      0.03415   0.38077   0.17898   1.00000   0.098  Uiso
A425  C      0.28141   0.11769   0.31427   1.00000   0.098  Uiso
A426  C      0.83608   0.82095   0.34382   1.00000   0.098  Uiso
A427  C      0.73868   0.61363   0.36606   1.00000   0.098  Uiso
A428  C      0.98745   0.11925   0.43871   1.00000   0.098  Uiso
A429  C      0.25903   0.75172   0.08251   1.00000   0.098  Uiso
A430  C      0.54777   0.97766   0.18131   1.00000   0.098  Uiso
A431  C      0.78378   0.33765   0.32511   1.00000   0.098  Uiso
A432  C      0.96871   0.10349   0.35391   1.00000   0.098  Uiso
A433  C      0.72938   0.90616   0.38331   1.00000   0.098  Uiso
A434  C      0.81158   0.14910   0.06765   1.00000   0.098  Uiso
A435  C      0.17074   0.75869   0.13793   1.00000   0.098  Uiso
A436  C      0.64700   0.28168   0.26726   1.00000   0.098  Uiso
A437  C      0.29162   0.80276   0.30317   1.00000   0.098  Uiso
A438  C      0.14686   0.49108   0.21447   1.00000   0.098  Uiso
A439  C      0.29662   0.79072   0.28184   1.00000   0.098  Uiso
A440  C      0.35174   0.69010   0.34928   1.00000   0.098  Uiso
A441  C      0.75035   0.57143   0.44325   1.00000   0.098  Uiso
A442  C      0.61946   0.60814   0.44949   1.00000   0.098  Uiso
A443  C      0.27166   0.74595   0.11293   1.00000   0.098  Uiso
A444  C      0.65148   0.93602   0.26766   1.00000   0.098  Uiso
A445  C      0.78215   0.35041   0.35040   1.00000   0.098  Uiso
A446  C      0.41500   0.81402   0.09477   1.00000   0.098  Uiso
A447  C      0.09756   0.27061   0.38508   1.00000   0.098  Uiso
A448  C      0.57389   0.42940   0.69461   1.00000   0.098  Uiso
A449  C      0.74979   0.62285   0.18058   1.00000   0.098  Uiso
A450  C      0.19907   0.99014   0.29419   1.00000   0.098  Uiso
A451  C      0.80937   0.08309   0.14536   1.00000   0.098  Uiso
A452  C      0.43722   0.45667   0.21209   1.00000   0.098  Uiso
A453  C      0.09756   0.03379   0.32034   1.00000   0.098  Uiso
A454  C      0.27085   0.25557   0.32573   1.00000   0.098  Uiso
A455  C      0.55071   0.54819   0.37837   1.00000   0.098  Uiso
A456  C      0.61246   0.05726   0.09536   1.00000   0.098  Uiso
A457  C      0.76150   0.23773   0.13293   1.00000   0.098  Uiso
A458  C      0.51373   0.90492   0.27223   1.00000   0.098  Uiso
A459  C      0.99999   0.75098   0.49491   1.00000   0.098  Uiso
A460  C      0.50394   0.83243   0.15394   1.00000   0.098  Uiso
A461  C      0.56142   0.79927   0.17864   1.00000   0.098  Uiso
A462  C      0.78477   0.69093   0.23755   1.00000   0.098  Uiso
A463  C      0.87133   0.21029   0.37394   1.00000   0.098  Uiso
A464  C      0.64094   0.78159   0.41777   1.00000   0.098  Uiso
A465  C      0.97223   0.27443   0.12988   1.00000   0.098  Uiso
A466  C      0.36203   0.53342   0.27583   1.00000   0.098  Uiso
A467  C      0.77622   0.91967   0.35217   1.00000   0.098  Uiso
A468  C      0.85993   0.27530   0.48209   1.00000   0.098  Uiso
A469  C      0.48680   0.97888   0.10472   1.00000   0.098  Uiso
A470  C      0.19789   0.50457   0.22563   1.00000   0.098  Uiso
A471  C      0.19601   0.53703   0.32038   1.00000   0.098  Uiso
A472  C      0.61990   0.56859   0.44970   1.00000   0.098  Uiso
A473  C      0.59451   0.15221   0.09664   1.00000   0.098  Uiso
A474  C      0.16971   0.71647   0.14548   1.00000   0.098  Uiso
A475  C      0.97953   0.08987   0.14158   1.00000   0.098  Uiso
A476  C      0.53311   0.79740   0.15794   1.00000   0.098  Uiso
A477  C      0.78927   0.13823   0.29858   1.00000   0.098  Uiso
A478  C      0.73365   0.89576   0.42411   1.00000   0.098  Uiso
A479  C      0.31117   0.44311   0.23876   1.00000   0.098  Uiso
A480  C      0.87264   0.08478   0.34200   1.00000   0.098  Uiso
A481  C      0.80480   0.21933   0.46375   1.00000   0.098  Uiso
A482  C      0.38271   0.85298   0.07926   1.00000   0.098  Uiso
A483  C      0.61466   0.67809   0.15325   1.00000   0.098  Uiso
A484  C      0.07204   0.02753   0.20554   1.00000   0.098  Uiso
A485  C      0.72195   0.52698   0.36657   1.00000   0.098  Uiso
A486  C      0.43026   0.55929   0.08516   1.00000   0.098  Uiso
A487  C      0.65240   0.09255   0.18539   1.00000   0.098  Uiso
A488  C      0.24905   0.66040   0.21781   1.00000   0.098  Uiso
A489  C      0.24889   0.92182   0.58999   1.00000   0.098  Uiso
A490  C      0.23355   0.41606   0.69390   1.00000   0.098  Uiso
A491  C      0.90066   0.00223   0.15630   1.00000   0.098  Uiso
A492  C      0.56753   0.83688   0.19678   1.00000   0.098  Uiso
A493  C      0.26324   0.63822   0.19839   1.00000   0.098  Uiso
A494  C      0.12316   0.12903   0.45363   1.00000   0.098  Uiso
A495  C      0.42941   0.23438   0.49049   1.00000   0.098  Uiso
A496  C      0.98339   0.12657   0.16314   1.00000   0.098  Uiso
A497  C      0.34068   0.65470   0.33763   1.00000   0.098  Uiso
A498  C      0.35853   0.86237   0.35653   1.00000   0.098  Uiso
A499  C      0.35939   0.73902   0.38815   1.00000   0.098  Uiso
A500  C      0.01004   0.30450   0.43198   1.00000   0.098  Uiso
A501  C      0.95528   0.13155   0.45211   1.00000   0.098  Uiso
A502  C      0.86135   0.99681   0.70203   1.00000   0.098  Uiso
A503  C      0.70808   0.18697   0.24972   1.00000   0.098  Uiso
A504  C      0.07058   0.13662   0.39206   1.00000   0.098  Uiso
A505  C      0.55310   0.67918   0.06337   1.00000   0.098  Uiso
A506  C      0.57986   0.03693   0.10252   1.00000   0.098  Uiso
A507  C      0.00277   0.26174   0.15021   1.00000   0.098  Uiso
A508  C      0.91825   0.92590   0.88918   1.00000   0.098  Uiso
A509  C      0.90658   0.19436   0.18754   1.00000   0.098  Uiso
A510  C      0.24155   0.20228   0.29482   1.00000   0.098  Uiso
A511  C      0.52159   0.12056   0.56948   1.00000   0.098  Uiso
A512  C      0.49104   0.97734   0.28934   1.00000   0.098  Uiso
A513  C      0.67871   0.90788   0.36782   1.00000   0.098  Uiso
A514  C      0.64783   0.85544   0.44693   1.00000   0.098  Uiso
A515  C      0.78179   0.17093   0.04833   1.00000   0.098  Uiso
A516  C      0.42080   0.63721   0.07935   1.00000   0.098  Uiso
A517  C      0.23657   0.91713   0.18268   1.00000   0.098  Uiso
A518  C      0.84844   0.37082   0.43988   1.00000   0.098  Uiso
A519  C      0.52817   0.73101   0.49188   1.00000   0.098  Uiso
A520  C      0.65338   0.76217   0.49509   1.00000   0.098  Uiso
A521  C      0.18285   0.02198   0.86010   1.00000   0.098  Uiso
A522  C      0.74882   0.29847   0.01178   1.00000   0.098  Uiso
A523  C      0.82203   0.09961   0.10662   1.00000   0.098  Uiso
A524  C      0.24400   0.23413   0.31621   1.00000   0.098  Uiso
A525  C      0.34048   0.70222   0.37506   1.00000   0.098  Uiso
A526  C      0.06772   0.53237   0.76359   1.00000   0.098  Uiso
A527  C      0.21556   0.08084   0.30652   1.00000   0.098  Uiso
A528  C      0.50933   0.19536   0.59495   1.00000   0.098  Uiso
A529  C      0.43622   0.91599   0.09609   1.00000   0.098  Uiso
A530  C      0.16974   0.79496   0.15583   1.00000   0.098  Uiso
A531  C      0.11354   0.07962   0.32738   1.00000   0.098  Uiso
A532  C      0.71897   0.47975   0.35285   1.00000   0.098  Uiso
A533  C      0.97450   0.10195   0.41232   1.00000   0.098  Uiso
A534  C      0.35801   0.83623   0.05599   1.00000   0.098  Uiso
A535  C      0.34920   0.48044   0.20720   1.00000   0.098  Uiso
A536  C      0.83509   0.05721   0.34465   1.00000   0.098  Uiso
A537  C      0.48493   0.64261   0.40618   1.00000   0.098  Uiso
A538  C      0.78724   0.85532   0.60100   1.00000   0.098  Uiso
A539  C      0.77871   0.22915   0.01477   1.00000   0.098  Uiso
A540  C      0.75114   0.13980   0.03829   1.00000   0.098  Uiso
A541  C      0.53395   0.54726   0.08721   1.00000   0.098  Uiso
A542  C      0.57620   0.34033   0.18832   1.00000   0.098  Uiso
A543  C      0.59864   0.96222   0.32047   1.00000   0.098  Uiso
A544  C      0.11588   0.28597   0.41161   1.00000   0.098  Uiso
A545  C      0.23156   0.83321   0.26205   1.00000   0.098  Uiso
A546  C      0.77101   0.26411   0.00673   1.00000   0.098  Uiso
A547  C      0.31146   0.94128   0.26336   1.00000   0.098  Uiso
A548  C      0.45178   0.24598   0.53551   1.00000   0.098  Uiso
A549  C      0.80931   0.03000   0.21799   1.00000   0.098  Uiso
A550  C      0.31702   0.90419   0.24302   1.00000   0.098  Uiso
A551  C      0.73318   0.72346   0.49384   1.00000   0.098  Uiso
A552  C      0.47792   0.50401   0.69903   1.00000   0.098  Uiso
A553  C      0.13805   0.32351   0.23198   1.00000   0.098  Uiso
A554  C      0.21172   0.23833   0.46053   1.00000   0.098  Uiso
A555  C      0.46568   0.57593   0.72533   1.00000   0.098  Uiso
A556  C      0.72085   0.41406   0.05917   1.00000   0.098  Uiso
A557  C      0.29133   0.95823   0.32775   1.00000   0.098  Uiso
A558  C      0.04153   0.52610   0.18341   1.00000   0.098  Uiso
A559  C      0.99142   0.07148   0.37304   1.00000   0.098  Uiso
A560  C      0.29922   0.92973   0.38108   1.00000   0.098  Uiso
A561  C      0.09259   0.18016   0.39515   1.00000   0.098  Uiso
A562  C      0.02917   0.86433   0.43449   1.00000   0.098  Uiso
A563  C      0.27432   0.64153   0.24494   1.00000   0.098  Uiso
A564  C      0.21833   0.64806   0.27062   1.00000   0.098  Uiso
A565  C      0.22970   0.23275   0.26932   1.00000   0.098  Uiso
A566  C      0.15899   0.29572   0.33736   1.00000   0.098  Uiso
A567  C      0.19104   0.58245   0.63970   1.00000   0.098  Uiso
A568  C      0.16924   0.97811   0.27082   1.00000   0.098  Uiso
A569  C      0.22478   0.41640   0.28190   1.00000   0.098  Uiso
A570  C      0.19900   0.70146   0.06419   1.00000   0.098  Uiso
A571  C      0.28908   0.49241   0.28155   1.00000   0.098  Uiso
A572  C      0.30002   0.53223   0.29238   1.00000   0.098  Uiso
A573  C      0.34701   0.89674   0.41150   1.00000   0.098  Uiso
A574  C      0.83814   0.40729   0.02145   1.00000   0.098  Uiso
A575  C      0.10618   0.49398   0.27414   1.00000   0.098  Uiso
A576  C      0.94599   0.52052   0.67663   1.00000   0.098  Uiso
A577  C      0.66425   0.35258   0.04737   1.00000   0.098  Uiso
A578  C      0.16114   0.62691   0.14485   1.00000   0.098  Uiso
A579  C      0.74567   0.83616   0.21237   1.00000   0.098  Uiso
A580  C      0.38887   0.16420   0.44545   1.00000   0.098  Uiso
A581  C      0.64160   0.26185   0.09550   1.00000   0.098  Uiso
A582  C      0.45333   0.30675   0.46191   1.00000   0.098  Uiso
A583  C      0.18950   0.65566   0.04523   1.00000   0.098  Uiso
A584  C      0.27911   0.56102   0.31009   1.00000   0.098  Uiso
A585  C      0.21881   0.81180   0.02556   1.00000   0.098  Uiso
A586  C      0.70276   0.64735   0.60945   1.00000   0.098  Uiso
A587  C      0.91868   0.40545   0.01875   1.00000   0.098  Uiso
A588  C      0.95837   0.46045   0.41381   1.00000   0.098  Uiso
A589  C      0.69046   0.23175   0.07009   1.00000   0.098  Uiso
A590  C      0.46292   0.95254   0.08077   1.00000   0.098  Uiso
A591  C      0.15736   0.45135   0.11809   1.00000   0.098  Uiso
A592  C      0.65334   0.05591   0.27282   1.00000   0.098  Uiso
A593  C      0.41687   0.97900   0.22467   1.00000   0.098  Uiso
A594  C      0.52667   0.53766   0.78826   1.00000   0.098  Uiso
A595  C      0.43104   0.63913   0.05631   1.00000   0.098  Uiso
A596  C      0.08443   0.29082   0.10029   1.00000   0.098  Uiso
A597  C      0.80138   0.81017   0.25696   1.00000   0.098  Uiso
A598  C      0.48026   0.84330   0.40729   1.00000   0.098  Uiso
A599  C      0.98538   0.26421   0.43279   1.00000   0.098  Uiso
A600  C      0.63748   0.83828   0.41949   1.00000   0.098  Uiso
A601  C      0.80287   0.69517   0.43172   1.00000   0.098  Uiso
A602  C      0.42409   0.71080   0.03322   1.00000   0.098  Uiso
A603  C      0.52488   0.05873   0.29919   1.00000   0.098  Uiso
A604  C      0.51309   0.43156   0.05087   1.00000   0.098  Uiso
A605  C      0.96752   0.71481   0.47898   1.00000   0.098  Uiso
A606  C      0.51131   0.84407   0.07680   1.00000   0.098  Uiso
A607  C      0.33584   0.19059   0.37896   1.00000   0.098  Uiso
A608  C      0.58926   0.00962   0.12845   1.00000   0.098  Uiso
A609  C      0.92780   0.59105   0.18492   1.00000   0.098  Uiso
A610  C      0.22885   0.84234   0.28411   1.00000   0.098  Uiso
A611  C      0.95212   0.97977   0.46202   1.00000   0.098  Uiso
A612  C      0.28404   0.97828   0.25164   1.00000   0.098  Uiso
A613  C      0.28962   0.89059   0.15886   1.00000   0.098  Uiso
A614  C      0.15056   0.32945   0.31342   1.00000   0.098  Uiso
A615  C      0.95465   0.63961   0.32859   1.00000   0.098  Uiso
A616  C      0.36068   0.90512   0.37000   1.00000   0.098  Uiso
A617  C      0.04990   0.98057   0.40805   1.00000   0.098  Uiso
A618  C      0.39123   0.74558   0.43547   1.00000   0.098  Uiso
A619  C      0.64027   0.37823   0.96435   1.00000   0.098  Uiso
A620  C      0.00968   0.87191   0.46963   1.00000   0.098  Uiso
A621  C      0.27367   0.89734   0.08791   1.00000   0.098  Uiso
A622  C      0.97090   0.11058   0.11939   1.00000   0.098  Uiso
A623  C      0.79393   0.90016   0.33336   1.00000   0.098  Uiso
A624  C      0.15469   0.77290   0.49313   1.00000   0.098  Uiso
A625  C      0.13713   0.32530   0.14400   1.00000   0.098  Uiso
A626  C      0.75301   0.80562   0.43866   1.00000   0.098  Uiso
A627  C      0.76117   0.62004   0.69639   1.00000   0.098  Uiso
A628  C      0.93646   0.10649   0.83614   1.00000   0.098  Uiso
A629  C      0.59638   0.37906   0.02370   1.00000   0.098  Uiso
A630  C      0.84171   0.95675   0.19562   1.00000   0.098  Uiso
A631  C      0.17766   0.92122   0.20219   1.00000   0.098  Uiso
A632  C      0.03852   0.97103   0.31372   1.00000   0.098  Uiso
A633  C      0.58046   0.13006   0.47280   1.00000   0.098  Uiso
A634  C      0.36752   0.67110   0.02554   1.00000   0.098  Uiso
A635  C      0.96811   0.32073   0.12911   1.00000   0.098  Uiso
A636  C      0.99692   0.35043   0.43902   1.00000   0.098  Uiso
A637  C      0.74269   0.62063   0.49319   1.00000   0.098  Uiso
A638  C      0.88439   0.73985   0.25650   1.00000   0.098  Uiso
A639  C      0.87131   0.40229   0.04900   1.00000   0.098  Uiso
A640  C      0.32617   0.59515   0.10639   1.00000   0.098  Uiso
A641  C      0.42838   0.96639   0.15471   1.00000   0.098  Uiso
A642  C      0.24971   0.17293   0.40953   1.00000   0.098  Uiso
A643  C      0.85934   0.70638   0.47452   1.00000   0.098  Uiso
A644  C      0.24662   0.85891   0.01982   1.00000   0.098  Uiso
A645  C      0.62149   0.33953   0.03504   1.00000   0.098  Uiso
A646  C      0.97283   0.20995   0.07226   1.00000   0.098  Uiso
A647  C      0.23001   0.47833   0.12274   1.00000   0.098  Uiso
A648  C      0.70469   0.76291   0.19359   1.00000   0.098  Uiso
A649  C      0.84485   0.31012   0.46799   1.00000   0.098  Uiso
A650  C      0.14548   0.26103   0.48051   1.00000   0.098  Uiso
A651  C      0.01900   0.45473   0.07686   1.00000   0.098  Uiso
A652  C      0.28793   0.50190   0.15551   1.00000   0.098  Uiso
A653  C      0.26463   0.93112   0.16981   1.00000   0.098  Uiso
A654  C      0.85786   0.86009   0.43161   1.00000   0.098  Uiso
A655  C      0.56550   0.14214   0.49222   1.00000   0.098  Uiso
A656  C      0.43052   0.41374   0.10489   1.00000   0.098  Uiso
A657  C      0.21043   0.98350   0.18916   1.00000   0.098  Uiso
A658  C      0.72076   0.04090   0.25690   1.00000   0.098  Uiso
A659  C      0.30110   0.63995   0.33657   1.00000   0.098  Uiso
A660  C      0.50749   0.91871   0.36191   1.00000   0.098  Uiso
A661  C      0.37873   0.63367   0.72797   1.00000   0.098  Uiso
A662  C      0.27162   0.73729   0.42678   1.00000   0.098  Uiso
A663  C      0.05309   0.55694   0.58904   1.00000   0.098  Uiso
A664  C      0.78099   0.00805   0.79534   1.00000   0.098  Uiso
A665  C      0.24315   0.38325   0.22298   1.00000   0.098  Uiso
A666  C      0.26154   0.66630   0.26763   1.00000   0.098  Uiso
A667  C      0.71904   0.14766   0.32073   1.00000   0.098  Uiso
A668  C      0.62654   0.63072   0.47520   1.00000   0.098  Uiso
A669  C      0.44041   0.61486   0.49458   1.00000   0.098  Uiso
A670  C      0.99834   0.44946   0.67853   1.00000   0.098  Uiso
A671  C      0.08970   0.60234   0.22657   1.00000   0.098  Uiso
A672  C      0.33078   0.90594   0.38966   1.00000   0.098  Uiso
A673  C      0.20936   0.16198   0.39080   1.00000   0.098  Uiso
A674  C      0.50593   0.86518   0.46500   1.00000   0.098  Uiso
A675  C      0.89836   0.19798   0.06668   1.00000   0.098  Uiso
A676  C      0.12090   0.43224   0.10220   1.00000   0.098  Uiso
A677  C      0.74472   0.05852   0.27268   1.00000   0.098  Uiso
A678  C      0.52910   0.16505   0.44225   1.00000   0.098  Uiso
A679  C      0.20849   0.77499   0.01378   1.00000   0.098  Uiso
A680  C      0.40122   0.75154   0.01480   1.00000   0.098  Uiso
A681  C      0.97930   0.30114   0.06108   1.00000   0.098  Uiso
A682  C      0.86429   0.60776   0.24201   1.00000   0.098  Uiso
A683  C      0.55792   0.07802   0.31994   1.00000   0.098  Uiso
A684  C      0.58861   0.61638   0.48734   1.00000   0.098  Uiso
A685  C      0.17619   0.34545   0.55201   1.00000   0.098  Uiso
A686  C      0.12164   0.03555   0.58100   1.00000   0.098  Uiso
A687  C      0.32164   0.03981   0.33826   1.00000   0.098  Uiso
A688  C      0.68503   0.22222   0.33253   1.00000   0.098  Uiso
A689  C      0.98489   0.44270   0.05400   1.00000   0.098  Uiso
A690  C      0.86011   0.91835   0.41714   1.00000   0.098  Uiso
A691  C      0.27762   0.71366   0.47667   1.00000   0.098  Uiso
A692  C      0.35892   0.73393   0.00353   1.00000   0.098  Uiso
A693  C      0.40710   0.70577   0.47776   1.00000   0.098  Uiso
A694  C      0.35865   0.66703   0.49405   1.00000   0.098  Uiso
A695  C      0.78944   0.58048   0.16229   1.00000   0.098  Uiso
A696  C      0.30811   0.22210   0.39285   1.00000   0.098  Uiso
A697  C      0.09089   0.76748   0.46882   1.00000   0.098  Uiso
A698  C      0.00155   0.64525   0.48354   1.00000   0.098  Uiso
A699  C      0.91824   0.72799   0.20995   1.00000   0.098  Uiso
A700  C      0.15498   0.65660   0.27251   1.00000   0.098  Uiso
A701  C      0.00316   0.91411   0.66094   1.00000   0.098  Uiso
A702  C      0.73515   0.59959   0.09260   1.00000   0.098  Uiso
A703  C      0.84941   0.23559   0.47356   1.00000   0.098  Uiso
A704  C      0.40433   0.89745   0.04428   1.00000   0.098  Uiso
A705  C      0.08974   0.15424   0.15451   1.00000   0.098  Uiso
A706  C      0.47981   0.42320   0.26105   1.00000   0.098  Uiso
A707  C      0.28645   0.09193   0.46750   1.00000   0.098  Uiso
A708  C      0.21721   0.04369   0.28270   1.00000   0.098  Uiso
A709  C      0.22307   0.04513   0.43788   1.00000   0.098  Uiso
A710  C      0.80833   0.33755   0.47275   1.00000   0.098  Uiso
A711  C      0.26679   0.63067   0.61083   1.00000   0.098  Uiso
A712  C      0.24806   0.64219   0.04334   1.00000   0.098  Uiso
A713  C      0.39222   0.52510   0.13487   1.00000   0.098  Uiso
A714  C      0.12124   0.60235   0.14748   1.00000   0.098  Uiso
A715  C      0.25714   0.43390   0.15283   1.00000   0.098  Uiso
A716  C      0.17002   0.26280   0.18606   1.00000   0.098  Uiso
A717  C      0.79469   0.01084   0.41286   1.00000   0.098  Uiso
A718  C      0.17438   0.07065   0.84849   1.00000   0.098  Uiso
A719  C      0.94022   0.71816   0.38811   1.00000   0.098  Uiso
A720  C      0.87107   0.18419   0.48246   1.00000   0.098  Uiso
A721  C      0.87950   0.41108   0.44621   1.00000   0.098  Uiso
A722  C      0.37581   0.73575   0.45777   1.00000   0.098  Uiso
A723  C      0.83732   0.52303   0.06525   1.00000   0.098  Uiso
A724  C      0.54077   0.28153   0.41862   1.00000   0.098  Uiso
A725  C      0.43946   0.76972   0.91279   1.00000   0.098  Uiso
A726  C      0.15329   0.67354   0.12818   1.00000   0.098  Uiso
A727  C      0.39232   0.56343   0.40148   1.00000   0.098  Uiso
A728  C      0.01147   0.93153   0.43781   1.00000   0.098  Uiso
A729  C      0.03976   0.67873   0.43717   1.00000   0.098  Uiso
A730  C      0.68003   0.13486   0.06120   1.00000   0.098  Uiso
A731  C      0.77817   0.92475   0.15316   1.00000   0.098  Uiso
A732  C      0.40519   0.02565   0.34630   1.00000   0.098  Uiso
A733  C      0.20203   0.45435   0.11064   1.00000   0.098  Uiso
A734  C      0.23158   0.20555   0.25057   1.00000   0.098  Uiso
A735  C      0.62921   0.08882   0.25833   1.00000   0.098  Uiso
A736  C      0.85095   0.50028   0.40581   1.00000   0.098  Uiso
A737  C      0.65837   0.34197   0.44257   1.00000   0.098  Uiso
A738  C      0.83706   0.06240   0.06865   1.00000   0.098  Uiso
A739  C      0.72789   0.00877   0.21326   1.00000   0.098  Uiso
A740  C      0.79846   0.91279   0.63744   1.00000   0.098  Uiso
A741  C      0.25957   0.84014   0.00022   1.00000   0.098  Uiso
A742  C      0.52388   0.10986   0.05683   1.00000   0.098  Uiso
A743  C      0.69634   0.65708   0.12589   1.00000   0.098  Uiso
A744  C      0.92394   0.82231   0.27874   1.00000   0.098  Uiso
A745  C      0.70865   0.73504   0.14297   1.00000   0.098  Uiso
A746  C      0.89876   0.90268   0.22303   1.00000   0.098  Uiso
A747  C      0.79150   0.05531   0.27956   1.00000   0.098  Uiso
A748  C      0.68806   0.06618   0.32600   1.00000   0.098  Uiso
A749  C      0.06921   0.54175   0.33839   1.00000   0.098  Uiso
A750  C      0.17833   0.90689   0.33574   1.00000   0.098  Uiso
A751  C      0.57989   0.12045   0.42723   1.00000   0.098  Uiso
A752  C      0.44888   0.53981   0.33585   1.00000   0.098  Uiso
A753  C      0.17634   0.98628   0.46770   1.00000   0.098  Uiso
A754  C      0.76405   0.27266   0.41351   1.00000   0.098  Uiso
A755  C      0.34141   0.18289   0.45879   1.00000   0.098  Uiso
A756  C      0.64243   0.83209   0.14588   1.00000   0.098  Uiso
A757  C      0.83224   0.08805   0.43129   1.00000   0.098  Uiso
A758  C      0.98251   0.50431   0.45435   1.00000   0.098  Uiso
A759  C      0.83115   0.06890   0.04119   1.00000   0.098  Uiso
A760  C      0.52726   0.11851   0.14387   1.00000   0.098  Uiso
A761  C      0.71784   0.27881   0.44907   1.00000   0.098  Uiso
A762  C      0.93394   0.91774   0.49669   1.00000   0.098  Uiso
A763  C      0.23301   0.99782   0.04087   1.00000   0.098  Uiso
A764  C      0.94968   0.80494   0.36147   1.00000   0.098  Uiso
A765  C      0.28825   0.84290   0.43845   1.00000   0.098  Uiso
A766  C      0.06323   0.04510   0.49154   1.00000   0.098  Uiso
A767  C      0.24688   0.78798   0.49179   1.00000   0.098  Uiso
A768  C      0.85653   0.34229   0.55920   1.00000   0.098  Uiso
A769  C      0.83060   0.66603   0.81853   1.00000   0.098  Uiso
A770  C      0.91250   0.56241   0.06177   1.00000   0.098  Uiso
A771  C      0.22026   0.33006   0.13935   1.00000   0.098  Uiso
A772  C      0.15083   0.41529   0.37959   1.00000   0.098  Uiso
A773  C      0.90729   0.86162   0.41935   1.00000   0.098  Uiso
A774  C      0.51001   0.48476   0.45818   1.00000   0.098  Uiso
A775  C      0.69905   0.23476   0.45488   1.00000   0.098  Uiso
A776  C      0.08912   0.73656   0.07442   1.00000   0.098  Uiso
A777  C      0.59372   0.96021   0.35557   1.00000   0.098  Uiso
A778  C      0.67788   0.41965   0.37797   1.00000   0.098  Uiso
A779  C      0.00406   0.45618   0.44373   1.00000   0.098  Uiso
A780  C      0.52128   0.18072   0.20527   1.00000   0.098  Uiso
A781  C      0.08698   0.61122   0.30414   1.00000   0.098  Uiso
A782  C      0.55278   0.56643   0.88507   1.00000   0.098  Uiso
A783  C      0.00412   0.61278   0.11618   1.00000   0.098  Uiso
A784  C      0.63748   0.13025   0.37185   1.00000   0.098  Uiso
A785  C      0.43782   0.24231   0.46426   1.00000   0.098  Uiso
A786  C      0.38605   0.78644   0.46957   1.00000   0.098  Uiso
A787  C      0.84240   0.11167   0.78887   1.00000   0.098  Uiso
A788  C      0.15966   0.76779   0.31314   1.00000   0.098  Uiso
A789  C      0.18665   0.50838   0.36702   1.00000   0.098  Uiso
A790  C      0.56021   0.97428   0.43429   1.00000   0.098  Uiso
A791  C      0.44040   0.46263   0.06552   1.00000   0.098  Uiso
A792  C      0.28049   0.05121   0.38560   1.00000   0.098  Uiso
A793  C      0.05016   0.57225   0.48825   1.00000   0.098  Uiso
A794  C      0.95944   0.04584   0.91058   1.00000   0.098  Uiso
A795  C      0.94757   0.94295   0.37081   1.00000   0.098  Uiso
A796  C      0.20340   0.71406   0.28817   1.00000   0.098  Uiso
A797  C      0.40961   0.11947   0.35817   1.00000   0.098  Uiso
A798  C      0.51346   0.08764   0.49226   1.00000   0.098  Uiso
A799  C      0.75799   0.81316   0.12645   1.00000   0.098  Uiso
A800  C      0.19570   0.57496   0.49456   1.00000   0.098  Uiso
A801  C      0.50966   0.80713   0.00551   1.00000   0.098  Uiso
A802  C      0.58938   0.39334   0.31371   1.00000   0.098  Uiso
A803  C      0.02125   0.39806   0.43755   1.00000   0.098  Uiso
A804  C      0.90280   0.53557   0.54973   1.00000   0.098  Uiso
A805  C      0.89021   0.20041   0.09175   1.00000   0.098  Uiso
A806  C      0.26782   0.57960   0.12052   1.00000   0.098  Uiso
A807  C      0.33383   0.30687   0.27277   1.00000   0.098  Uiso
A808  C      0.77902   0.13806   0.44436   1.00000   0.098  Uiso
A809  C      0.13765   0.03590   0.20285   1.00000   0.098  Uiso
A810  C      0.33635   0.00520   0.48412   1.00000   0.098  Uiso
A811  C      0.84693   0.28746   0.55258   1.00000   0.098  Uiso
A812  C      0.55308   0.79490   0.88373   1.00000   0.098  Uiso
A813  C      0.02920   0.58536   0.89923   1.00000   0.098  Uiso
A814  C      0.60657   0.91692   0.01903   1.00000   0.098  Uiso
A815  C      0.13073   0.03574   0.18386   1.00000   0.098  Uiso
A816  C      0.12338   0.62938   0.18765   1.00000   0.098  Uiso
A817  C      0.02246   0.43266   0.37369   1.00000   0.098  Uiso
A818  C      0.97309   0.63523   0.40876   1.00000   0.098  Uiso
A819  C      0.87839   0.06138   0.08910   1.00000   0.098  Uiso
A820  C      0.56785   0.08076   0.36365   1.00000   0.098  Uiso
A821  C      0.89169   0.14747   0.01609   1.00000   0.098  Uiso
A822  C      0.02022   0.84395   0.28970   1.00000   0.098  Uiso
A823  C      0.47546   0.43775   0.38124   1.00000   0.098  Uiso
A824  C      0.05971   0.19240   0.10621   1.00000   0.098  Uiso
A825  C      0.06745   0.82534   0.12003   1.00000   0.098  Uiso
A826  C      0.35896   0.43142   0.12264   1.00000   0.098  Uiso
A827  C      0.93681   0.57509   0.13173   1.00000   0.098  Uiso
A828  C      0.63070   0.02257   0.30868   1.00000   0.098  Uiso
A829  C      0.64139   0.16705   0.43948   1.00000   0.098  Uiso
A830  C      0.34197   0.01105   0.03628   1.00000   0.098  Uiso
A831  C      0.60346   0.86433   0.13232   1.00000   0.098  Uiso
A832  C      0.52732   0.36948   0.22358   1.00000   0.098  Uiso
A833  C      0.08148   0.89911   0.38658   1.00000   0.098  Uiso
A834  C      0.42400   0.88023   0.43216   1.00000   0.098  Uiso
A835  C      0.90673   0.65166   0.93219   1.00000   0.098  Uiso
A836  C      0.04417   0.83778   0.31150   1.00000   0.098  Uiso
A837  C      0.05119   0.45054   0.33806   1.00000   0.098  Uiso
A838  C      0.59546   0.17044   0.41756   1.00000   0.098  Uiso
A839  C      0.55539   0.60275   0.58748   1.00000   0.098  Uiso
A840  C      0.47437   0.12999   0.97535   1.00000   0.098  Uiso
A841  C      0.77766   0.74957   0.13836   1.00000   0.098  Uiso
A842  C      0.60578   0.90719   0.08317   1.00000   0.098  Uiso
A843  C      0.78995   0.83774   0.16779   1.00000   0.098  Uiso
A844  C      0.59860   0.29596   0.37554   1.00000   0.098  Uiso
A845  C      0.12910   0.76628   0.42721   1.00000   0.098  Uiso
A846  C      0.38131   0.23915   0.44303   1.00000   0.098  Uiso
A847  C      0.67526   0.39641   0.33354   1.00000   0.098  Uiso
A848  C      0.07260   0.44597   0.34906   1.00000   0.098  Uiso
A849  C      0.17087   0.12078   0.49968   1.00000   0.098  Uiso
A850  C      0.08552   0.46265   0.03718   1.00000   0.098  Uiso
A851  C      0.66103   0.56977   0.06267   1.00000   0.098  Uiso
A852  C      0.42327   0.37629   0.17886   1.00000   0.098  Uiso
A853  C      0.00194   0.92980   0.19163   1.00000   0.098  Uiso
A854  C      0.52067   0.21344   0.27131   1.00000   0.098  Uiso
A855  C      0.29430   0.58118   0.47232   1.00000   0.098  Uiso
A856  C      0.34884   0.25003   0.31767   1.00000   0.098  Uiso
A857  C      0.18506   0.15874   0.82431   1.00000   0.098  Uiso
A858  C      0.37395   0.24151   0.26191   1.00000   0.098  Uiso
A859  C      0.30560   0.36107   0.09314   1.00000   0.098  Uiso
A860  C      0.00947   0.76437   0.42136   1.00000   0.098  Uiso
A861  C      0.41111   0.57453   0.48063   1.00000   0.098  Uiso
A862  C      0.77864   0.97082   0.48199   1.00000   0.098  Uiso
A863  C      0.10444   0.30312   0.48989   1.00000   0.098  Uiso
A864  C      0.59043   0.95905   0.58612   1.00000   0.098  Uiso
A865  C      0.74181   0.51145   0.01096   1.00000   0.098  Uiso
A866  C      0.20017   0.89871   0.06559   1.00000   0.098  Uiso
A867  C      0.41736   0.01459   0.49246   1.00000   0.098  Uiso
A868  C      0.13526   0.38440   0.73158   1.00000   0.098  Uiso
A869  C      0.25175   0.45895   0.92708   1.00000   0.098  Uiso
A870  C      0.73756   0.05566   0.01345   1.00000   0.098  Uiso
A871  C      0.60290   0.54621   0.02457   1.00000   0.098  Uiso
A872  C      0.06152   0.95079   0.03760   1.00000   0.098  Uiso
A873  C      0.56628   0.79753   0.10134   1.00000   0.098  Uiso
A874  C      0.19273   0.10577   0.21788   1.00000   0.098  Uiso
A875  C      0.47047   0.32875   0.31386   1.00000   0.098  Uiso
A876  C      0.91201   0.92730   0.33497   1.00000   0.098  Uiso
A877  C      0.23670   0.36539   0.50021   1.00000   0.098  Uiso
A878  C      0.37263   0.46827   0.05032   1.00000   0.098  Uiso
A879  C      0.27141   0.05087   0.18087   1.00000   0.098  Uiso
A880  C      0.56665   0.30995   0.25389   1.00000   0.098  Uiso
A881  C      0.11415   0.91098   0.26477   1.00000   0.098  Uiso
A882  C      0.38759   0.48351   0.34584   1.00000   0.098  Uiso
A883  C      0.35604   0.00741   0.41934   1.00000   0.098  Uiso
A884  C      0.82781   0.92941   0.03171   1.00000   0.098  Uiso
A885  C      0.00195   0.96083   0.12504   1.00000   0.098  Uiso
A886  C      0.32036   0.96913   0.12265   1.00000   0.098  Uiso
A887  C      0.83931   0.72927   0.19423   1.00000   0.098  Uiso
A888  C      0.89896   0.04703   0.47849   1.00000   0.098  Uiso
A889  C      0.16300   0.44339   0.73554   1.00000   0.098  Uiso
A890  C      0.54118   0.24663   0.13307   1.00000   0.098  Uiso
A891  C      0.45996   0.93930   0.46542   1.00000   0.098  Uiso
A892  C      0.12981   0.78172   0.47054   1.00000   0.098  Uiso
A893  C      0.21154   0.66600   0.49272   1.00000   0.098  Uiso
A894  C      0.43202   0.32071   0.08329   1.00000   0.098  Uiso
A895  C      0.32977   0.10129   0.27400   1.00000   0.098  Uiso
A896  C      0.13593   0.67186   0.44554   1.00000   0.098  Uiso
A897  C      0.10277   0.62196   0.16611   1.00000   0.098  Uiso
A898  C      0.81889   0.94915   0.27677   1.00000   0.098  Uiso
A899  C      0.69358   0.35632   0.37607   1.00000   0.098  Uiso
A900  C      0.36410   0.60873   0.44080   1.00000   0.098  Uiso
A901  C      0.87940   0.54989   0.44860   1.00000   0.098  Uiso
A902  C      0.25875   0.42086   0.01442   1.00000   0.098  Uiso
A903  C      0.43706   0.90233   0.45389   1.00000   0.098  Uiso
A904  C      0.73032   0.08525   0.45524   1.00000   0.098  Uiso
A905  C      0.79290   0.02617   0.49549   1.00000   0.098  Uiso
A906  C      0.34070   0.94356   0.49770   1.00000   0.098  Uiso
A907  C      0.29206   0.95378   0.29877   1.00000   0.098  Uiso
A908  C      0.16954   0.32221   0.46754   1.00000   0.098  Uiso
A909  C      0.11698   0.80313   0.05241   1.00000   0.098  Uiso
A910  C      0.18737   0.55223   0.08615   1.00000   0.098  Uiso
A911  C      0.53872   0.22576   0.32580   1.00000   0.098  Uiso
A912  C      0.46748   0.89374   0.47370   1.00000   0.098  Uiso
A913  C      0.60845   0.35822   0.31287   1.00000   0.098  Uiso
A914  C      0.36311   0.16636   0.31734   1.00000   0.098  Uiso
A915  C      0.13909   0.94064   0.37462   1.00000   0.098  Uiso
A916  C      0.42982   0.43871   0.48320   1.00000   0.098  Uiso
A917  C      0.79714   0.43985   0.88941   1.00000   0.098  Uiso
A918  C      0.96268   0.98283   0.04296   1.00000   0.098  Uiso
A919  C      0.90318   0.73056   0.13310   1.00000   0.098  Uiso
A920  C      0.52771   0.35481   0.25326   1.00000   0.098  Uiso
A921  C      0.27998   0.58715   0.60976   1.00000   0.098  Uiso
A922  C      0.96196   0.66896   0.28837   1.00000   0.098  Uiso
A923  C      0.37418   0.40769   0.29694   1.00000   0.098  Uiso
A924  C      0.99115   0.55034   0.38435   1.00000   0.098  Uiso
A925  C      0.10213   0.17094   0.57530   1.00000   0.098  Uiso
A926  C      0.57999   0.26315   0.16764   1.00000   0.098  Uiso
A927  C      0.11527   0.13547   0.89423   1.00000   0.098  Uiso
