# Supplementary material for: A new density-modification procedure extending the application of the recent |ρ|-based phasing algorithm to larger crystal structures
Source: Acta Crystallogr A Found Adv. 2021 Jun 21;77(Pt 4):339–47. doi: 10.1107/S2053273321004915 (PMC8248888; doi:10.1107/S2053273321004915)
Supplement: Supplementary file 1 [file a-77-00339-sup1.zip › Suppl_material/B1_strong/B1_aldose_reductase.LPT]

 ============================================================
   STRUCTURE SOLUTION BY PATTERSON-FUNCTION DIRECT METHODS: 
   The Sm-FFT algorithm based on abs(ro): 25 Set 2020
   Copyright Prof. Jordi Rius
   Institut de Ciencia de Materials de Barcelona (CSIC)
   Reference: Rius J. Acta Cryst (2020) A76 489-493 
   Date is 28- 4-2021   at  9:25: 9
 ============================================================

     CRYSTAL DATA:
     =============
     Hum.Aldose Reductase,P1,1.10A Example used in ACORN2(2009)                      

     A=  40.019      B=  47.128     C=  47.367
     ALPHA=   75.71  BETA=   67.48  GAMMA=   76.75

     VOLUME (A3)=      79059.35

     (SINT/L)2=  0.000187*H2 + 0.000123*K2 + 0.000135*L2 +
                -0.000046*HK +-0.000110*HL +-0.000045*KL

     BRAVAIS LATTICE IS  P  CENTRED AT:

       1)  0.000000       0.000000       0.000000

      SYMMETRY OPERATIONS: 

      R11  R12  R13     R21  R22  R23     R31  R32  R33    T1     T2     T3

  1)    1    0    0       0    1    0       0    0    1    0.00   0.00   0.00

     STRUCTURE TREATED AS NON-CENTROSYMMETRIC

     TYPE OF RADIATION IS X-RAYS

          UNIT CELL CONTENTS
      SYMBOL  ATOMIC_NUMBER    NUMBER IN CELL    TYPE    SCAT_POWER
        BR         35                1            1          35.00
        S          16               14            2          16.00
        P          15                3            3          15.00
        O           8              429            4           8.00
        C           6             2762            5           6.00
     STARTING PHASES FROM MODULUS FUNCTION
--------------------------------------------------------------

     FORBIDDEN REFLECTIONS IN DATA FILE *.HKL:
     =========================================
    H    K    L    X        DXO        <XO>        NEQ

--------------------------------------------------------------

      DATA REDUCTION:
     ==============

     INPUT DATA ARE F**2
     % COMPLETENESS (>DSFOU):    89.971

     UNIQUE REFL. WITH AVERAGED INPUT DATA
     Rint(I) in (%):   0.00000  Nref:         0
     Rint(F) in (%):   0.00000

     ds_interval        Rsig(I)   Rsig(F)      Nref
  
     DSMIN (ANGS.):            1.0000

     DSFOU (ANGS.):            1.0800
     N.U.REF (MEAS,TOT)=       118247      131428
     N.REF in XLHEM.HKL=       118247
     N.REF in XLUNMEAS.HKL=       13181
     HMAX=   37  KMAX=   43  LMAX=   43
  

--------------------------------------------------------------

     SCALING OF MEASURED INTENSITIES:
     ================================


      SCALE FACTOR:        0.0994  F(EXP)/SK = F(ABS)
      B OVERALL   :        7.2255
      R(Wilson)   :       43.1045
      DSFOU       :        1.0800
      FACDF       :        2.0000  Observed if I > FACDF * sig(I)

      SHELL  DMEAN  DINF  SFC2/SFO2  Nref  f.unobs
        1     2.33  1.85   0.76857   25750  0.0056
        2     1.61  1.47   1.28181   25071  0.0134
        3     1.36  1.28   1.26865   24472  0.0388
        4     1.22  1.16   0.97652   23935  0.0737
        5     1.12  1.08   0.81935   19019  0.1456

 -------------------------------------------------------------

     DATA NORMALIZING:
     ================

     NUMBER OF INPUT REFLEXIONS =            118247
     F(ABS)  =  F(EXP) /          0.0994

     MAXIMUM         H         K         L
     INDICES        37        39        43

                   CENT    ACENT     HK0     0KL     H0L    REST
     </E2-1/>      0.968   0.736   0.715   0.713   0.749   0.735

      E2MEAN      :    0.945385

     <E**2> ACCORDING TO PARITY GROUPS ( D-SPACING > 1.080
        ALL     GGG     GGU     GUG     GUU     UGG     UGU     UUG     UUU
E^2   1.000   0.998   0.994   1.009   1.016   0.999   0.999   0.987   0.998
N    118247   14771   14781   14790   14782   14795   14770   14784   14774

--------------------------------------------------------------

     PHASE REFINEMENT DETAILS:
     ======================== 
    TOTAL N. OF E-VALUES =    118247
    D-SPACING CUT-OFF =    1.08
    <E>, <E2> =    0.8806  1.0000

    N. SETS AND CYCLES =        5   1000
    ELIM FOR K REFLECTIONS =    0.00
    N.REFLECTIONS > EKLIM =    118247
    ELIM FOR H REFLECTIONS =    1.00
    N.REFLECTIONS > EHLIM =     41746
    N. ATOMS IN UNIT_CELL (NCELL)  =  3209
    PIXELS(0); P_ATOMS(1); OMIT(2) =     1
    FRAC. RANDOMLY DELETED ATOMS = 0.000

    GRID SPACING IN ANGS. =    0.33
    N.GRID POINTS (XYZ) =    120   140   144
    ESD FACTOR FOR MASK DEFINITION =    2.80
    ESD FACT FOR PEAK ACCEPTANCE (ATOMS=1,2) =  3.75
    ESD FACTOR IN SEARCH (DIF.FOURIER) =  1.10

---------------------------------------------------------------

  SUMMARY OF SOLUTIONS:
   SET   CC      SEED    NCYC NITER  RVAL(ini,end) PKS(ini,end)  RO/SIG
     5 0.8318  0.7051290  149    3      39.2  28.6  3846  3225   56.97
     3 0.8313  0.3717950   62    3      39.4  29.0  3844  3136   56.40
     1 0.8303  0.0384620   54    3      40.1  29.0  3847  3123   63.06
     2 0.8310  0.2051290   32    3      39.5  29.1  3840  3143   57.50
     4 0.8305  0.5384620   57    3      40.2  29.3  3841  3159   64.99
 TOTAL NUMBER OF CYCLES IS          354
------------------------------------------------------------------------------

  COPY OF FILE.CDR:
  ==== == =======

Hum.Aldose Reductase,P1,1.10A Example used in ACORN2(2009)                      
CELL                                                                            
 40.019  47.128  47.367  75.710  67.48  76.75                                   
LATTICE                                                                         
P                                                                               
SYMMETRY                                                                        
X, Y, Z                                                                         
CONTENT                                                                         
BR  P   S   C    O                                                              
1   3   14  2762 429                                                            
&CONTROL                                                                        
IHKL=1,DSFOU=1.08,NSET=5,BINIT=0.0384620,NCYCLE=1000,RVMIN=1.,                  
IATOMS=1,FSIGRO=2.8,FSIGDM=3.75,DELTLV=1.1,NITER=3,IFOUSG=0,                    
IBREAK=0,CCTLV=0.830,IPHASE=1/                                                  
++++++++++++++++++++++++++++++++++++++++++++++++++++++++++++++
   Job finished on 28- 4-2021   at 10:15:34
   Elapsed time:      3025 seconds
++++++++++++++++++++++++++++++++++++++++++++++++++++++++++++++
