# Supplementary material for: A new density-modification procedure extending the application of the recent |ρ|-based phasing algorithm to larger crystal structures
Source: Acta Crystallogr A Found Adv. 2021 Jun 21;77(Pt 4):339–47. doi: 10.1107/S2053273321004915 (PMC8248888; doi:10.1107/S2053273321004915)
Supplement: Supplementary file 1 [file a-77-00339-sup1.zip › Suppl_material/B1_strong/B1_amicyaninCu.LPT]

 ============================================================
   STRUCTURE SOLUTION BY PATTERSON-FUNCTION DIRECT METHODS: 
   The Sm-FFT algorithm based on abs(ro): MAR 2020
   Copyright Prof. Jordi Rius
   Institut de Ciencia de Materials de Barcelona (CSIC)
   Reference: Rius J. Acta Cryst (2020) A76 489-493 
   Date is 26- 8-2020   at 18: 8:44
 ============================================================

     CRYSTAL DATA:
     =============
     Cu_Amicyanin 0.75A P21 Z=2                                                      

     A=  28.540      B=  55.890     C=  27.160
     ALPHA=   90.00  BETA=   95.61  GAMMA=   90.00

     VOLUME (A3)=      43115.43

     (SINT/L)2=  0.000310*H2 + 0.000080*K2 + 0.000342*L2 +
                 0.000000*HK + 0.000064*HL + 0.000000*KL

     BRAVAIS LATTICE IS  P  CENTRED AT:

       1)  0.000000       0.000000       0.000000

      SYMMETRY OPERATIONS: 

      R11  R12  R13     R21  R22  R23     R31  R32  R33    T1     T2     T3

  1)    1    0    0       0    1    0       0    0    1    0.00   0.00   0.00
  2)   -1    0    0       0    1    0       0    0   -1    0.00   0.50   0.00

     STRUCTURE TREATED AS NON-CENTROSYMMETRIC

     TYPE OF RADIATION IS X-RAYS

          UNIT CELL CONTENTS
      SYMBOL  ATOMIC_NUMBER    NUMBER IN CELL    TYPE    SCAT_POWER
        CU         29                2            1          29.00
        S          16                6            2          16.00
        P          15                2            3          15.00
        O           8              432            4           8.00
        C           6             1608            5           6.00
        H           1              864            6           1.00
--------------------------------------------------------------

     FORBIDDEN REFLECTIONS IN DATA FILE *.HKL:
     =========================================
    H    K    L    X        DXO        <XO>        NEQ

--------------------------------------------------------------

      DATA REDUCTION:
     ==============

     INPUT DATA ARE F**2
     % COMPLETENESS (>DSFOU):    99.544

     UNIQUE REFL. WITH AVERAGED INPUT DATA
     Rint(I) in (%):   0.00000  Nref:         0
     Rint(F) in (%):   0.00000

     ds_interval        Rsig(I)   Rsig(F)      Nref
  
     DSMIN (ANGS.):            0.7500

     DSFOU (ANGS.):            0.9500
     N.U.REF (MEAS,TOT)=        53093       53355
     N.REF in XLHEM.HKL=       104830
     N.REF in XLUNMEAS.HKL=         480
     HMAX=   30  KMAX=   58  LMAX=   28
  

--------------------------------------------------------------

     SCALING OF MEASURED INTENSITIES:
     ================================


      SCALE FACTOR:        0.2230  F(EXP)/SK = F(ABS)
      B OVERALL   :        6.0648
      R(Wilson)   :       32.6589
      DSFOU       :        0.9500
      FACDF       :        2.0000  Observed if I > FACDF * sig(I)

      SHELL  DMEAN  DINF  SFC2/SFO2  Nref  f.unobs
        1     2.05  1.62   0.83438   21028  0.0002
        2     1.42  1.29   1.36421   20998  0.0021
        3     1.20  1.13   0.99441   21029  0.0065
        4     1.07  1.02   0.87709   21020  0.0221
        5     0.98  0.95   1.00727   20755  0.0623

 -------------------------------------------------------------

     DATA NORMALIZING:
     ================

     NUMBER OF INPUT REFLEXIONS =            104830
     F(ABS)  =  F(EXP) /          0.2230

     MAXIMUM         H         K         L
     INDICES        30        58        28

                   CENT    ACENT     HK0     0KL     H0L    REST
     </E2-1/>      0.968   0.736   0.683   0.978   0.715   0.713

      E2MEAN      :    0.940826

     <E**2> ACCORDING TO PARITY GROUPS ( D-SPACING > 0.950
        ALL     GGG     GGU     GUG     GUU     UGG     UGU     UUG     UUU
E^2   1.000   1.002   1.000   0.990   1.015   1.001   0.999   0.987   1.006
N    104830   13080   13065   13103   13088   13123   13121   13122   13128

--------------------------------------------------------------

     PHASE REFINEMENT DETAILS:
     ======================== 
    TOTAL N. OF E-VALUES =    104830
    D-SPACING CUT-OFF =    0.95
    <E>, <E2> =    0.8871  1.0000

    N. SETS AND CYCLES =        5   1000
    ORIGIN PEAK REMOVED (Y=1; N=0):  1
    ELIM FOR K REFLECTIONS =    0.00
    N.REFLECTIONS > EKLIM =    104830
    ELIM FOR H REFLECTIONS =    1.00
    N.REFLECTIONS > EHLIM =     37207
    N. ATOMS IN UNIT_CELL (NCELL)  =  2050
    PIXELS(0); P_ATOMS(1); OMIT(2) =     1
    FRAC. RANDOMLY DELETED ATOMS = 0.000

    GRID SPACING IN ANGS. =    0.33
    N.GRID POINTS (XYZ) =     84   168    80
    ESD FACTOR FOR MASK DEFINITION =    2.80
    ESD FACT FOR PEAK ACCEPTANCE (ATOMS=1,2) =  4.00
    ESD FACTOR IN SEARCH (DIF.FOURIER) =  1.50

---------------------------------------------------------------

  SUMMARY OF SOLUTIONS:
   SET   CC      SEED    NCYC NITER  RVAL(ini,end) PKS(ini,end)  RO/SIG
     2 0.8348  0.2051290   16    5      27.5  17.5  2457  2003   59.82
     3 0.8405  0.3717950   29    5      26.2  17.5  2460  1997   56.48
     1 0.8408  0.0384620   15    5      26.2  17.8  2457  1989   56.44
     5 0.8402  0.7051290   14    5      26.5  17.8  2457  1995   56.50
     4 0.8381  0.5384620   16    5      26.4  17.8  2458  1988   56.38
 TOTAL NUMBER OF CYCLES IS           90
------------------------------------------------------------------------------

  COPY OF FILE.CDR:
  ==== == =======

Cu_Amicyanin 0.75A P21 Z=2                                                      
CELL                                                                            
28.540 55.890 27.160 90. 95.61 90.                                              
LATTICE                                                                         
P                                                                               
SYMMETRY                                                                        
X,Y,Z                                                                           
-X,1/2+Y,-Z                                                                     
CONTENTS                                                                        
Cu   S   P    C    O    H                                                       
 2   6   2  1608  432   864                                                     
&CONTROL                                                                        
IHKL=1,DSFOU=0.95,NSET=5,BINIT=0.0384620,NCYCLE=1000,RVMIN=1.,                  
IATOMS=1,fsigro=2.8,fsigdm=4.0,deltlv=1.5,NITER=5,ifousg=0,                     
IBREAK=0,CCTLV=0.83/                                                            
                                                                                
                                                                                
++++++++++++++++++++++++++++++++++++++++++++++++++++++++++++++
   Job finished on 26- 8-2020   at 18:23:34
   Elapsed time:       890 seconds
++++++++++++++++++++++++++++++++++++++++++++++++++++++++++++++
