# Supplementary material for: A new density-modification procedure extending the application of the recent |ρ|-based phasing algorithm to larger crystal structures
Source: Acta Crystallogr A Found Adv. 2021 Jun 21;77(Pt 4):339–47. doi: 10.1107/S2053273321004915 (PMC8248888; doi:10.1107/S2053273321004915)
Supplement: Supplementary file 1 [file a-77-00339-sup1.zip › Suppl_material/B1_strong/B1_anhydraseII.LPT]

 ============================================================
   STRUCTURE SOLUTION BY PATTERSON-FUNCTION DIRECT METHODS: 
   The Sm-FFT algorithm based on abs(ro): MAR 2020
   Copyright Prof. Jordi Rius
   Institut de Ciencia de Materials de Barcelona (CSIC)
   Reference: Rius J. Acta Cryst (2020) A76 489-493 
   Date is 26- 8-2020   at  9:47: 6
 ============================================================

     CRYSTAL DATA:
     =============
     TITL Human Carbonic Anhydrase 0.9A P21 Z=2                                      

     A=  42.354      B=  41.359     C=  72.308
     ALPHA=   90.00  BETA=  104.42  GAMMA=   90.00

     VOLUME (A3)=     122672.94

     (SINT/L)2=  0.000149*H2 + 0.000146*K2 + 0.000051*L2 +
                 0.000000*HK + 0.000043*HL + 0.000000*KL

     BRAVAIS LATTICE IS  P  CENTRED AT:

       1)  0.000000       0.000000       0.000000

      SYMMETRY OPERATIONS: 

      R11  R12  R13     R21  R22  R23     R31  R32  R33    T1     T2     T3

  1)    1    0    0       0    1    0       0    0    1    0.00   0.00   0.00
  2)   -1    0    0       0    1    0       0    0   -1    0.00   0.50   0.00

     STRUCTURE TREATED AS NON-CENTROSYMMETRIC

     TYPE OF RADIATION IS X-RAYS

          UNIT CELL CONTENTS
      SYMBOL  ATOMIC_NUMBER    NUMBER IN CELL    TYPE    SCAT_POWER
        ZN         30                2            1          30.00
        S          16                6            2          16.00
        P          15                2            3          15.00
        O           8              962            4           8.00
        C           6             4670            5           6.00
--------------------------------------------------------------

     FORBIDDEN REFLECTIONS IN DATA FILE *.HKL:
     =========================================
    H    K    L    X        DXO        <XO>        NEQ

--------------------------------------------------------------

      DATA REDUCTION:
     ==============

     INPUT DATA ARE F**2
     % COMPLETENESS (>DSFOU):    92.229

     UNIQUE REFL. WITH AVERAGED INPUT DATA
     Rint(I) in (%):   0.00000  Nref:         0
     Rint(F) in (%):   0.00000

     ds_interval        Rsig(I)   Rsig(F)      Nref
  
     DSMIN (ANGS.):            0.9003

     DSFOU (ANGS.):            0.9500
     N.U.REF (MEAS,TOT)=       140095      152449
     N.REF in XLHEM.HKL=       276402
     N.REF in XLUNMEAS.HKL=       23290
     HMAX=   44  KMAX=   43  LMAX=   76
  

--------------------------------------------------------------

     SCALING OF MEASURED INTENSITIES:
     ================================


      SCALE FACTOR:        0.2682  F(EXP)/SK = F(ABS)
      B OVERALL   :        7.5018
      R(Wilson)   :       23.5752
      DSFOU       :        0.9500
      FACDF       :        2.0000  Observed if I > FACDF * sig(I)

      SHELL  DMEAN  DINF  SFC2/SFO2  Nref  f.unobs
        1     2.05  1.62   0.90752   57895  0.0106
        2     1.42  1.29   1.27721   57714  0.0293
        3     1.20  1.13   0.91736   57183  0.0308
        4     1.07  1.02   0.85330   54491  0.0790
        5     0.98  0.95   1.10214   49119  0.2158

 -------------------------------------------------------------

     DATA NORMALIZING:
     ================

     NUMBER OF INPUT REFLEXIONS =            276402
     F(ABS)  =  F(EXP) /          0.2682

     MAXIMUM         H         K         L
     INDICES        42        43        76

                   CENT    ACENT     HK0     0KL     H0L    REST
     </E2-1/>      0.968   0.736   0.719   0.915   0.705   0.709

      E2MEAN      :    0.931847

     <E**2> ACCORDING TO PARITY GROUPS ( D-SPACING > 0.950
        ALL     GGG     GGU     GUG     GUU     UGG     UGU     UUG     UUU
E^2   1.000   1.003   0.991   1.005   0.998   1.000   1.009   1.005   0.989
N    276402   34462   34457   34616   34604   34425   34540   34644   34654

--------------------------------------------------------------

     PHASE REFINEMENT DETAILS:
     ======================== 
    TOTAL N. OF E-VALUES =    276402
    D-SPACING CUT-OFF =    0.95
    <E>, <E2> =    0.8859  1.0000

    N. SETS AND CYCLES =        5    100
    ORIGIN PEAK REMOVED (Y=1; N=0):  1
    ELIM FOR K REFLECTIONS =    0.00
    N.REFLECTIONS > EKLIM =    276402
    ELIM FOR H REFLECTIONS =    1.00
    N.REFLECTIONS > EHLIM =     98861
    N. ATOMS IN UNIT_CELL (NCELL)  =  5642
    PIXELS(0); P_ATOMS(1); OMIT(2) =     1
    FRAC. RANDOMLY DELETED ATOMS = 0.000

    GRID SPACING IN ANGS. =    0.33
    N.GRID POINTS (XYZ) =    128   120   216
    ESD FACTOR FOR MASK DEFINITION =    2.80
    ESD FACT FOR PEAK ACCEPTANCE (ATOMS=1,2) =  4.00
    ESD FACTOR IN SEARCH (DIF.FOURIER) =  1.50

---------------------------------------------------------------

  SUMMARY OF SOLUTIONS:
   SET   CC      SEED    NCYC NITER  RVAL(ini,end) PKS(ini,end)  RO/SIG
     4 0.8295  0.5384620   10    5      28.3  18.8  6758  4692   97.81
     3 0.8290  0.3717950   10    5      28.4  19.0  6756  4671   97.63
     1 0.8307  0.0384620   10    5      28.2  19.0  6750  4671   97.24
     2 0.8296  0.2051290    9    5      28.4  19.0  6762  4685   93.28
     5 0.8314  0.7051290   10    5      28.4  19.1  6758  4652   89.99
 TOTAL NUMBER OF CYCLES IS           49
------------------------------------------------------------------------------

  COPY OF FILE.CDR:
  ==== == =======

TITL Human Carbonic Anhydrase 0.9A P21 Z=2                                      
CELL                                                                            
42.354 41.359 72.308 90. 104.42 90.                                             
LATTICE                                                                         
P                                                                               
SYMMETRY                                                                        
X,Y,Z                                                                           
-X,1/2+Y,-Z                                                                     
CONTENTS                                                                        
Zn   S   P    C    O                                                            
 2   6   2  4670  962                                                           
&CONTROL                                                                        
IHKL=1,DSFOU=0.95,NSET=5,BINIT=0.0384620,NCYCLE=100,RVMIN=1.,                   
IATOMS=1,FSIGRO=2.8,FSIGDM=4.0,DELTLV=1.5,NITER=5,IFOUSG=0,                     
IBREAK=0,CCTLV=0.829/                                                           
                                                                                
                                                                                
++++++++++++++++++++++++++++++++++++++++++++++++++++++++++++++
   Job finished on 26- 8-2020   at 10:21:56
   Elapsed time:      2090 seconds
++++++++++++++++++++++++++++++++++++++++++++++++++++++++++++++
