# Supplementary material for: A new density-modification procedure extending the application of the recent |ρ|-based phasing algorithm to larger crystal structures
Source: Acta Crystallogr A Found Adv. 2021 Jun 21;77(Pt 4):339–47. doi: 10.1107/S2053273321004915 (PMC8248888; doi:10.1107/S2053273321004915)
Supplement: Supplementary file 1 [file a-77-00339-sup1.zip › Suppl_material/B1_strong/B1_azurin.LPT]

 ============================================================
   STRUCTURE SOLUTION BY PATTERSON-FUNCTION DIRECT METHODS: 
   The Sm-FFT algorithm based on abs(ro): MAR 2020
   Copyright Prof. Jordi Rius
   Institut de Ciencia de Materials de Barcelona (CSIC)
   Reference: Rius J. Acta Cryst (2020) A76 489-493 
   Date is 26- 8-2020   at 21:59:14
 ============================================================

     CRYSTAL DATA:
     =============
     Azurin P212121  3fsa  0.98A                                                     

     A=  40.135      B=  46.314     C=  58.096
     ALPHA=   90.00  BETA=   90.00  GAMMA=   90.00

     VOLUME (A3)=     107989.78

     (SINT/L)2=  0.000155*H2 + 0.000117*K2 + 0.000074*L2 +
                 0.000000*HK + 0.000000*HL + 0.000000*KL

     BRAVAIS LATTICE IS  P  CENTRED AT:

       1)  0.000000       0.000000       0.000000

      SYMMETRY OPERATIONS: 

      R11  R12  R13     R21  R22  R23     R31  R32  R33    T1     T2     T3

  1)    1    0    0       0    1    0       0    0    1    0.00   0.00   0.00
  2)   -1    0    0       0   -1    0       0    0    1    0.50   0.00   0.50
  3)   -1    0    0       0    1    0       0    0   -1    0.00   0.50   0.50
  4)    1    0    0       0   -1    0       0    0   -1    0.50   0.50   0.00

     STRUCTURE TREATED AS NON-CENTROSYMMETRIC

     TYPE OF RADIATION IS X-RAYS

          UNIT CELL CONTENTS
      SYMBOL  ATOMIC_NUMBER    NUMBER IN CELL    TYPE    SCAT_POWER
        CU         29                4            1          29.00
        S          16               36            2          16.00
        O           8              428            3           8.00
        C           6             3592            4           6.00
        H           1              856            5           1.00
--------------------------------------------------------------

     FORBIDDEN REFLECTIONS IN DATA FILE *.HKL:
     =========================================
    H    K    L    X        DXO        <XO>        NEQ

--------------------------------------------------------------

      DATA REDUCTION:
     ==============

     INPUT DATA ARE F
     % COMPLETENESS (>DSFOU):    98.048

     UNIQUE REFL. WITH AVERAGED INPUT DATA
     Rint(I) in (%):   0.00000  Nref:         0
     Rint(F) in (%):   0.00000

     ds_interval        Rsig(I)   Rsig(F)      Nref
  
     DSMIN (ANGS.):            0.9800

     DSFOU (ANGS.):            0.9800
     N.U.REF (MEAS,TOT)=        61605       62916
     N.REF in XLHEM.HKL=       235578
     N.REF in XLUNMEAS.HKL=        4690
     HMAX=   40  KMAX=   47  LMAX=   59
  

--------------------------------------------------------------

     SCALING OF MEASURED INTENSITIES:
     ================================


      SCALE FACTOR:        1.0907  F(EXP)/SK = F(ABS)
      B OVERALL   :        6.1609
      R(Wilson)   :       26.0291
      DSFOU       :        0.9800
      FACDF       :        2.0000  Observed if I > FACDF * sig(I)

      SHELL  DMEAN  DINF  SFC2/SFO2  Nref  f.unobs
        1     2.11  1.68   0.87014   47710  0.0000
        2     1.46  1.33   1.29278   48029  0.0000
        3     1.23  1.16   1.01046   48070  0.0001
        4     1.10  1.06   0.82456   47987  0.0000
        5     1.01  0.98   1.06696   43782  0.0004

 -------------------------------------------------------------

     DATA NORMALIZING:
     ================

     NUMBER OF INPUT REFLEXIONS =            235578
     F(ABS)  =  F(EXP) /          1.0907

     MAXIMUM         H         K         L
     INDICES        39        47        59

                   CENT    ACENT     HK0     0KL     H0L    REST
     </E2-1/>      0.968   0.736   0.926   0.896   0.884   0.725

      E2MEAN      :    0.951352

     <E**2> ACCORDING TO PARITY GROUPS ( D-SPACING > 0.980
        ALL     GGG     GGU     GUG     GUU     UGG     UGU     UUG     UUU
E^2   1.000   0.999   1.019   1.000   0.991   1.002   1.004   0.993   0.992
N    235578   29370   29420   29476   29482   29450   29456   29492   29432

--------------------------------------------------------------

     PHASE REFINEMENT DETAILS:
     ======================== 
    TOTAL N. OF E-VALUES =    235578
    D-SPACING CUT-OFF =    0.98
    <E>, <E2> =    0.8813  1.0000

    N. SETS AND CYCLES =        5    500
    ORIGIN PEAK REMOVED (Y=1; N=0):  1
    ELIM FOR K REFLECTIONS =    0.00
    N.REFLECTIONS > EKLIM =    235578
    ELIM FOR H REFLECTIONS =    1.00
    N.REFLECTIONS > EHLIM =     84076
    N. ATOMS IN UNIT_CELL (NCELL)  =  4060
    PIXELS(0); P_ATOMS(1); OMIT(2) =     1
    FRAC. RANDOMLY DELETED ATOMS = 0.000

    GRID SPACING IN ANGS. =    0.33
    N.GRID POINTS (XYZ) =    120   140   168
    ESD FACTOR FOR MASK DEFINITION =    2.70
    ESD FACT FOR PEAK ACCEPTANCE (ATOMS=1,2) =  4.00
    ESD FACTOR IN SEARCH (DIF.FOURIER) =  1.50

---------------------------------------------------------------

  SUMMARY OF SOLUTIONS:
   SET   CC      SEED    NCYC NITER  RVAL(ini,end) PKS(ini,end)  RO/SIG
     3 0.8300  0.3717950   40    5      28.6  17.4  1540  1145   70.43
     4 0.8358  0.5384620   44    5      27.5  17.4  1470  1143   68.39
     5 0.8331  0.7051290   31    5      27.7  17.5  1512  1141   67.59
     2 0.8328  0.2051290   56    5      27.4  17.6  1523  1141   66.87
     1 0.8354  0.0384620   39    5      27.0  17.6  1471  1136   68.48
 TOTAL NUMBER OF CYCLES IS          210
------------------------------------------------------------------------------

  COPY OF FILE.CDR:
  ==== == =======

Azurin P212121  3fsa  0.98A                                                     
CELL                                                                            
40.1352  46.3137  58.0962 90.00 90.00 90.00                                     
LATTICE                                                                         
P                                                                               
SYMMETRY                                                                        
X,Y,Z                                                                           
1/2-X,-Y,1/2+Z                                                                  
-X,1/2+Y,1/2-Z                                                                  
1/2+X,1/2-Y,-Z                                                                  
CONTENTS                                                                        
Cu  S    C     O    H                                                           
4   36   3592  428  856                                                         
&CONTROL                                                                        
IHKL=0,DSFOU=0.98,NSET=5,binit=0.0384620,NCYCLE=500,RVMIN=1.,                   
IATOMS=1,FSIGRO=2.7,FSIGDM=4.0,DELTLV=1.5,NITER=5,IFOUSG=1,                     
IBREAK=0,CCTLV=0.826/                                                           
                                                                                
++++++++++++++++++++++++++++++++++++++++++++++++++++++++++++++
   Job finished on 26- 8-2020   at 23: 7:14
   Elapsed time:      4080 seconds
++++++++++++++++++++++++++++++++++++++++++++++++++++++++++++++
