# Supplementary material for: A new density-modification procedure extending the application of the recent |ρ|-based phasing algorithm to larger crystal structures
Source: Acta Crystallogr A Found Adv. 2021 Jun 21;77(Pt 4):339–47. doi: 10.1107/S2053273321004915 (PMC8248888; doi:10.1107/S2053273321004915)
Supplement: Supplementary file 1 [file a-77-00339-sup1.zip › Suppl_material/B1_strong/B1_deuterolysin.LPT]

 ============================================================
   STRUCTURE SOLUTION BY PATTERSON-FUNCTION DIRECT METHODS: 
   The Sm-FFT algorithm based on abs(ro): 25 Set 2020
   Copyright Prof. Jordi Rius
   Institut de Ciencia de Materials de Barcelona (CSIC)
   Reference: Rius J. Acta Cryst (2020) A76 489-493 
   Date is 11-10-2020   at  8:45: 2
 ============================================================

     CRYSTAL DATA:
     =============
     Deuterolysin_acorn 1eb6 P21 Z=2 r=0.55%                                         

     A=  38.430      B=  34.764     C=  60.276
     ALPHA=   90.00  BETA=  106.03  GAMMA=   90.00

     VOLUME (A3)=      77396.43

     (SINT/L)2=  0.000183*H2 + 0.000207*K2 + 0.000074*L2 +
                 0.000000*HK + 0.000065*HL + 0.000000*KL

     BRAVAIS LATTICE IS  P  CENTRED AT:

       1)  0.000000       0.000000       0.000000

      SYMMETRY OPERATIONS: 

      R11  R12  R13     R21  R22  R23     R31  R32  R33    T1     T2     T3

  1)    1    0    0       0    1    0       0    0    1    0.00   0.00   0.00
  2)   -1    0    0       0    1    0       0    0   -1    0.00   0.50   0.00

     STRUCTURE TREATED AS NON-CENTROSYMMETRIC

     TYPE OF RADIATION IS X-RAYS

          UNIT CELL CONTENTS
      SYMBOL  ATOMIC_NUMBER    NUMBER IN CELL    TYPE    SCAT_POWER
        ZN         30                2            1          30.00
        S          16               12            2          16.00
        O           8              510            3           8.00
        C           6             2778            4           6.00
     STARTING PHASES FROM MODULUS FUNCTION
--------------------------------------------------------------

     FORBIDDEN REFLECTIONS IN DATA FILE *.HKL:
     =========================================
    H    K    L    X        DXO        <XO>        NEQ

--------------------------------------------------------------

      DATA REDUCTION:
     ==============

     INPUT DATA ARE F
     % COMPLETENESS (>DSFOU):    99.721

     UNIQUE REFL. WITH AVERAGED INPUT DATA
     Rint(I) in (%):   0.00000  Nref:         0
     Rint(F) in (%):   0.00000

     ds_interval        Rsig(I)   Rsig(F)      Nref
  
     DSMIN (ANGS.):            1.0050

     DSFOU (ANGS.):            1.0050
     N.U.REF (MEAS,TOT)=        81247       81591
     N.REF in XLHEM.HKL=       159237
     N.REF in XLUNMEAS.HKL=         446
     HMAX=   38  KMAX=   34  LMAX=   59
  

--------------------------------------------------------------

     SCALING OF MEASURED INTENSITIES:
     ================================


      SCALE FACTOR:        1.0442  F(EXP)/SK = F(ABS)
      B OVERALL   :        9.1378
      R(Wilson)   :       32.9692
      DSFOU       :        1.0050
      FACDF       :        2.0000  Observed if I > FACDF * sig(I)

      SHELL  DMEAN  DINF  SFC2/SFO2  Nref  f.unobs
        1     2.16  1.72   0.82160   31741  0.0017
        2     1.50  1.36   1.32182   31824  0.0025
        3     1.27  1.19   1.11428   31906  0.0034
        4     1.13  1.08   0.82933   31873  0.0040
        5     1.04  1.00   0.99643   31893  0.0057

 -------------------------------------------------------------

     DATA NORMALIZING:
     ================

     NUMBER OF INPUT REFLEXIONS =            159237
     F(ABS)  =  F(EXP) /          1.0442

     MAXIMUM         H         K         L
     INDICES        38        34        59

                   CENT    ACENT     HK0     0KL     H0L    REST
     </E2-1/>      0.968   0.736   0.822   0.890   0.723   0.730

      E2MEAN      :    0.922322

     <E**2> ACCORDING TO PARITY GROUPS ( D-SPACING > 1.005
        ALL     GGG     GGU     GUG     GUU     UGG     UGU     UUG     UUU
E^2   1.000   1.003   1.010   1.008   1.005   0.992   0.992   0.985   1.005
N    159237   19886   19857   19925   19942   19888   19875   19934   19930

--------------------------------------------------------------

     PHASE REFINEMENT DETAILS:
     ======================== 
    TOTAL N. OF E-VALUES =    159237
    D-SPACING CUT-OFF =    1.01
    <E>, <E2> =    0.8798  1.0000

    N. SETS AND CYCLES =        5    150
    ELIM FOR K REFLECTIONS =    0.00
    N.REFLECTIONS > EKLIM =    159237
    ELIM FOR H REFLECTIONS =    1.00
    N.REFLECTIONS > EHLIM =     55711
    N. ATOMS IN UNIT_CELL (NCELL)  =  3302
    PIXELS(0); P_ATOMS(1); OMIT(2) =     1
    FRAC. RANDOMLY DELETED ATOMS = 0.000

    GRID SPACING IN ANGS. =    0.33
    N.GRID POINTS (XYZ) =    112   100   180
    ESD FACTOR FOR MASK DEFINITION =    2.80
    ESD FACT FOR PEAK ACCEPTANCE (ATOMS=1,2) =  4.00
    ESD FACTOR IN SEARCH (DIF.FOURIER) =  1.50

---------------------------------------------------------------

  SUMMARY OF SOLUTIONS:
   SET   CC      SEED    NCYC NITER  RVAL(ini,end) PKS(ini,end)  RO/SIG
     2 0.8238  0.2051290   24    3      28.8  19.5  2214  1494   58.85
     5 0.8238  0.7051290   18    3      28.1  19.6  2226  1503   59.64
     1 0.8223  0.0384620   23    3      29.6  19.7  2268  1499   63.16
     4 0.8240  0.5384620   16    3      28.4  19.7  2235  1496   63.97
     3 0.8238  0.3717950   40    3      28.2  19.8  2213  1489   60.41
 TOTAL NUMBER OF CYCLES IS          121
------------------------------------------------------------------------------

  COPY OF FILE.CDR:
  ==== == =======

Deuterolysin_acorn 1eb6 P21 Z=2 r=0.55%                                         
CELL                                                                            
38.430 34.764 60.276 90. 106.03 90.                                             
LATTICE                                                                         
P                                                                               
SYMMETRY                                                                        
X,Y,Z                                                                           
-X,1/2+Y,-Z                                                                     
CONTENTS                                                                        
ZN  S    C    O                                                                 
 2  12   2778  510                                                              
&CONTROL                                                                        
IHKL=0,DSFOU=0.95,NSET=5,BINIT=0.0384620,NCYCLE=150,RVMIN=1.,                   
IATOMS=1,fsigro=2.8,fsigdm=4.0,deltlv=1.5,NITER=3,ifousg=1,                     
IBREAK=0,CCTLV=0.822/                                                           
                                                                                
                                                                                
++++++++++++++++++++++++++++++++++++++++++++++++++++++++++++++
   Job finished on 11-10-2020   at  9:16:39
   Elapsed time:      1897 seconds
++++++++++++++++++++++++++++++++++++++++++++++++++++++++++++++
