# Supplementary material for: A new density-modification procedure extending the application of the recent |ρ|-based phasing algorithm to larger crystal structures
Source: Acta Crystallogr A Found Adv. 2021 Jun 21;77(Pt 4):339–47. doi: 10.1107/S2053273321004915 (PMC8248888; doi:10.1107/S2053273321004915)
Supplement: Supplementary file 1 [file a-77-00339-sup1.zip › Suppl_material/B1_strong/B1_geodin.LPT]

 ============================================================
   STRUCTURE SOLUTION BY PATTERSON-FUNCTION DIRECT METHODS: 
   The Sm-FFT algorithm based on abs(ro): 25 Set 2020
   Copyright Prof. Jordi Rius
   Institut de Ciencia de Materials de Barcelona (CSIC)
   Reference: Rius J. Acta Cryst (2020) A76 489-493 
   Date is 27-10-2020   at  9:37:11
 ============================================================

     CRYSTAL DATA:
     =============
     Geodin_4iau P21 SAD ASI: C807H1580O419N220SE3S1+CA+370H2O                       

     A=  24.170      B=  61.302     C=  50.175
     ALPHA=   90.00  BETA=   95.45  GAMMA=   90.00

     VOLUME (A3)=      74006.69

     (SINT/L)2=  0.000432*H2 + 0.000067*K2 + 0.000100*L2 +
                 0.000000*HK + 0.000040*HL + 0.000000*KL

     BRAVAIS LATTICE IS  P  CENTRED AT:

       1)  0.000000       0.000000       0.000000

      SYMMETRY OPERATIONS: 

      R11  R12  R13     R21  R22  R23     R31  R32  R33    T1     T2     T3

  1)    1    0    0       0    1    0       0    0    1    0.00   0.00   0.00
  2)   -1    0    0       0    1    0       0    0   -1    0.00   0.50   0.00

     STRUCTURE TREATED AS NON-CENTROSYMMETRIC

     TYPE OF RADIATION IS X-RAYS

          UNIT CELL CONTENTS
      SYMBOL  ATOMIC_NUMBER    NUMBER IN CELL    TYPE    SCAT_POWER
        SE         34                6            1          34.00
        CA         20                2            2          20.00
        S          16                2            3          16.00
        O           8             1578            4           8.00
        N           7              440            5           7.00
        C           6             1614            6           6.00
     STARTING PHASES FROM MODULUS FUNCTION
--------------------------------------------------------------

     FORBIDDEN REFLECTIONS IN DATA FILE *.HKL:
     =========================================
    H    K    L    X        DXO        <XO>        NEQ

--------------------------------------------------------------

      DATA REDUCTION:
     ==============

     INPUT DATA ARE F**2
     % COMPLETENESS (>DSFOU):    97.143

     UNIQUE REFL. WITH AVERAGED INPUT DATA
     Rint(I) in (%):   0.00000  Nref:         0
     Rint(F) in (%):   0.00000

     ds_interval        Rsig(I)   Rsig(F)      Nref
  
     DSMIN (ANGS.):            0.9890

     DSFOU (ANGS.):            0.9890
     N.U.REF (MEAS,TOT)=        78736       81104
     N.REF in XLHEM.HKL=       155629
     N.REF in XLUNMEAS.HKL=        4577
     HMAX=   24  KMAX=   61  LMAX=   50
  

--------------------------------------------------------------

     SCALING OF MEASURED INTENSITIES:
     ================================


      SCALE FACTOR:        0.6191  F(EXP)/SK = F(ABS)
      B OVERALL   :        6.5865
      R(Wilson)   :       46.6236
      DSFOU       :        0.9890
      FACDF       :        2.0000  Observed if I > FACDF * sig(I)

      SHELL  DMEAN  DINF  SFC2/SFO2  Nref  f.unobs
        1     2.13  1.69   0.80708   31968  0.0024
        2     1.48  1.34   1.39215   31919  0.0187
        3     1.25  1.17   1.11033   31669  0.0680
        4     1.11  1.07   0.76695   30836  0.1487
        5     1.02  0.99   1.04513   29237  0.3347

 -------------------------------------------------------------

     DATA NORMALIZING:
     ================

     NUMBER OF INPUT REFLEXIONS =            155629
     F(ABS)  =  F(EXP) /          0.6191

     MAXIMUM         H         K         L
     INDICES        24        61        50

                   CENT    ACENT     HK0     0KL     H0L    REST
     </E2-1/>      0.968   0.736   0.810   1.050   0.722   0.731

      E2MEAN      :    0.950729

     <E**2> ACCORDING TO PARITY GROUPS ( D-SPACING > 0.989
        ALL     GGG     GGU     GUG     GUU     UGG     UGU     UUG     UUU
E^2   1.000   0.994   0.996   1.000   1.001   1.003   1.016   1.000   0.990
N    155629   19447   19426   19483   19440   19488   19423   19458   19464

--------------------------------------------------------------

     PHASE REFINEMENT DETAILS:
     ======================== 
    TOTAL N. OF E-VALUES =    155629
    D-SPACING CUT-OFF =    0.99
    <E>, <E2> =    0.8808  1.0000

    N. SETS AND CYCLES =        5   1000
    ELIM FOR K REFLECTIONS =    0.00
    N.REFLECTIONS > EKLIM =    155629
    ELIM FOR H REFLECTIONS =    1.00
    N.REFLECTIONS > EHLIM =     54454
    N. ATOMS IN UNIT_CELL (NCELL)  =  3642
    PIXELS(0); P_ATOMS(1); OMIT(2) =     1
    FRAC. RANDOMLY DELETED ATOMS = 0.000

    GRID SPACING IN ANGS. =    0.33
    N.GRID POINTS (XYZ) =     72   180   144
    ESD FACTOR FOR MASK DEFINITION =    2.70
    ESD FACT FOR PEAK ACCEPTANCE (ATOMS=1,2) =  3.80
    ESD FACTOR IN SEARCH (DIF.FOURIER) =  1.10

---------------------------------------------------------------

  SUMMARY OF SOLUTIONS:
   SET   CC      SEED    NCYC NITER  RVAL(ini,end) PKS(ini,end)  RO/SIG
     3 0.8495  0.3717950   79    3      33.5  21.3  2522  1718   49.91
     2 0.8418  0.2051290   69    3      35.2  21.4  2604  1719   52.88
     1 0.8483  0.0384620   41    3      33.7  21.5  2534  1729   49.32
     5 0.7859  0.7051290 1000    3      92.1  57.8  4133  2189   70.38
     4 0.7834  0.5384620 1000    3      93.0  58.6  4129  2185   73.73
 TOTAL NUMBER OF CYCLES IS         2189
------------------------------------------------------------------------------

  COPY OF FILE.CDR:
  ==== == =======

Geodin_4iau P21 SAD ASI: C807H1580O419N220SE3S1+CA+370H2O                       
CELL                                                                            
 24.170   61.302  50.175  90.000  95.450   90.000                               
LATTICE                                                                         
P                                                                               
SYMMETRY                                                                        
X,Y,Z                                                                           
-X,1/2+Y,-Z                                                                     
CONTENTS                                                                        
SE  CA   S  C     O    N                                                        
6   2    2  1614  1578   440                                                    
&CONTROL                                                                        
IHKL=1,DSFOU=0.98,NSET=5,BINIT=0.0384620,NCYCLE=1000,RVMIN=1.,                  
IATOMS=1,FSIGRO=2.7,FSIGDM=3.8,DELTLV=1.1,NITER=3,IFOUSG=1,                     
IBREAK=0,CCTLV=0.84/                                                            
                                                                                
++++++++++++++++++++++++++++++++++++++++++++++++++++++++++++++
   Job finished on 27-10-2020   at 13:22:20
   Elapsed time:     13509 seconds
++++++++++++++++++++++++++++++++++++++++++++++++++++++++++++++
