# Supplementary material for: A new density-modification procedure extending the application of the recent |ρ|-based phasing algorithm to larger crystal structures
Source: Acta Crystallogr A Found Adv. 2021 Jun 21;77(Pt 4):339–47. doi: 10.1107/S2053273321004915 (PMC8248888; doi:10.1107/S2053273321004915)
Supplement: Supplementary file 1 [file a-77-00339-sup1.zip › Suppl_material/B1_strong/B1_H42Q.LPT]

 ============================================================
   STRUCTURE SOLUTION BY PATTERSON-FUNCTION DIRECT METHODS: 
   The Sm-FFT algorithm based on abs(ro): AUG 2020
   Copyright Prof. Jordi Rius
   Institut de Ciencia de Materials de Barcelona (CSIC)
   Reference: Rius J. Acta Cryst (2020) A76 489-493 
   Date is 21- 9-2020   at 17:24:13
 ============================================================

     CRYSTAL DATA:
     =============
     Mutant H42Q of HiPIP 1b0y P212121  d=0.93 100K 750P,18H,57H2O Half-baked        

     A=  37.681      B=  41.675     C=  41.913
     ALPHA=   90.00  BETA=   90.00  GAMMA=   90.00

     VOLUME (A3)=      65818.31

     (SINT/L)2=  0.000176*H2 + 0.000144*K2 + 0.000142*L2 +
                 0.000000*HK + 0.000000*HL + 0.000000*KL

     BRAVAIS LATTICE IS  P  CENTRED AT:

       1)  0.000000       0.000000       0.000000

      SYMMETRY OPERATIONS: 

      R11  R12  R13     R21  R22  R23     R31  R32  R33    T1     T2     T3

  1)    1    0    0       0    1    0       0    0    1    0.00   0.00   0.00
  2)   -1    0    0       0   -1    0       0    0    1    0.50   0.00   0.50
  3)   -1    0    0       0    1    0       0    0   -1    0.00   0.50   0.50
  4)    1    0    0       0   -1    0       0    0   -1    0.50   0.50   0.00

     STRUCTURE TREATED AS NON-CENTROSYMMETRIC

     TYPE OF RADIATION IS X-RAYS

          UNIT CELL CONTENTS
      SYMBOL  ATOMIC_NUMBER    NUMBER IN CELL    TYPE    SCAT_POWER
        FE         26               16            1          26.00
        S          16               36            2          16.00
        O           8              824            3           8.00
        C           6             2296            4           6.00
     STARTING PHASES FROM MODULUS FUNCTION
--------------------------------------------------------------

     FORBIDDEN REFLECTIONS IN DATA FILE *.HKL:
     =========================================
    H    K    L    X        DXO        <XO>        NEQ

--------------------------------------------------------------

      DATA REDUCTION:
     ==============

     INPUT DATA ARE F**2
     % COMPLETENESS (>DSFOU):    93.458

     UNIQUE REFL. WITH AVERAGED INPUT DATA
     Rint(I) in (%):   0.00000  Nref:         0
     Rint(F) in (%):   0.00000

     ds_interval        Rsig(I)   Rsig(F)      Nref
  
     DSMIN (ANGS.):            0.9297

     DSFOU (ANGS.):            0.9300
     N.U.REF (MEAS,TOT)=        41975       45117
     N.REF in XLHEM.HKL=       160225
     N.REF in XLUNMEAS.HKL=       11216
     HMAX=   40  KMAX=   44  LMAX=   45
  

--------------------------------------------------------------

     SCALING OF MEASURED INTENSITIES:
     ================================


      SCALE FACTOR:        0.6465  F(EXP)/SK = F(ABS)
      B OVERALL   :        6.8751
      R(Wilson)   :       37.8082
      DSFOU       :        0.9300
      FACDF       :        2.0000  Observed if I > FACDF * sig(I)

      SHELL  DMEAN  DINF  SFC2/SFO2  Nref  f.unobs
        1     2.00  1.59   0.87462   33636  0.0204
        2     1.39  1.26   1.38731   32405  0.0873
        3     1.17  1.10   0.86364   32077  0.1004
        4     1.05  1.00   0.88149   31033  0.2333
        5     0.96  0.93   1.08256   31074  0.3692

 -------------------------------------------------------------

     DATA NORMALIZING:
     ================

     NUMBER OF INPUT REFLEXIONS =            160225
     F(ABS)  =  F(EXP) /          0.6465

     MAXIMUM         H         K         L
     INDICES        40        44        45

                   CENT    ACENT     HK0     0KL     H0L    REST
     </E2-1/>      0.968   0.736   0.788   1.146   0.914   0.743

      E2MEAN      :    0.929865

     <E**2> ACCORDING TO PARITY GROUPS ( D-SPACING > 0.930
        ALL     GGG     GGU     GUG     GUU     UGG     UGU     UUG     UUU
E^2   1.000   0.984   0.997   1.003   0.996   0.992   1.012   1.013   1.002
N    160225   20036   20059   19978   20052   20044   20026   20006   20024

--------------------------------------------------------------

     PHASE REFINEMENT DETAILS:
     ======================== 
    TOTAL N. OF E-VALUES =    160225
    D-SPACING CUT-OFF =    0.93
    <E>, <E2> =    0.8647  1.0000

    N. SETS AND CYCLES =        5   1000
    ORIGIN PEAK REMOVED (Y=1; N=0):  1
    ELIM FOR K REFLECTIONS =    0.00
    N.REFLECTIONS > EKLIM =    160225
    ELIM FOR H REFLECTIONS =    1.00
    N.REFLECTIONS > EHLIM =     55052
    N. ATOMS IN UNIT_CELL (NCELL)  =  3172
    PIXELS(0); ATOMS(1) =     1
    SIZE OF INITIAL VECTOR SET =       240

    GRID SPACING IN ANGS. =    0.33
    N.GRID POINTS (XYZ) =    112   120   128
    ESD FACTOR FOR MASK DEFINITION =    2.80
    ESD FACT FOR PEAK ACCEPTANCE (ATOMS=1,2) =  3.50
    ESD FACTOR IN SEARCH (DIF.FOURIER) =  1.10

---------------------------------------------------------------

  SUMMARY OF SOLUTIONS:
   SET   CC      SEED    NCYC NITER  RVAL(ini,end) PKS(ini,end)  RO/SIG
     5 0.7457  0.7051290   79    3      47.1  23.1  1377   926   53.87
     3 0.7434  0.3717950   41    3      48.7  23.2  1446   916   53.36
     4 0.7453  0.5384620   38    3      46.9  23.2  1423   924   55.56
     1 0.7459  0.0384620   39    3      48.3  23.5  1410   928   53.66
     2 0.7443  0.2051290   53    3      47.8  23.6  1421   935   53.81
 TOTAL NUMBER OF CYCLES IS          250
------------------------------------------------------------------------------

  COPY OF FILE.CDR:
  ==== == =======

Mutant H42Q of HiPIP 1b0y P212121  d=0.93 100K 750P,18H,57H2O Half-baked        
CELL                                                                            
 37.681  41.675   41.913   90.  90.  90.                                        
LATTICE                                                                         
P                                                                               
SYMMETRY                                                                        
 X,Y,Z                                                                          
 -X+1/2,-Y,Z+1/2                                                                
 -X,Y+1/2,-Z+1/2                                                                
 X+1/2,-Y+1/2,-Z                                                                
CONTENT                                                                         
 FE   S    C     O                                                              
16  36    2296  824                                                             
&CONTROL                                                                        
IHKL=1,DSFOU=0.93,NSET=5,BINIT=0.0384620,RVMIN=1.,NCYCLE=1000,                  
IATOMS=1,FOMIT=0.00,FSIGRO=2.8,FSIGDM=3.5,DELTLV=1.1,NITER=3,IFOUSG=1,          
IBREAK=0,CCTLV=0.743,IPHASE=1,NVEC=240/                                         
                                                                                
                                                                                
++++++++++++++++++++++++++++++++++++++++++++++++++++++++++++++
   Job finished on 21- 9-2020   at 18: 5:53
   Elapsed time:      2500 seconds
++++++++++++++++++++++++++++++++++++++++++++++++++++++++++++++
