# Supplementary material for: A new density-modification procedure extending the application of the recent |ρ|-based phasing algorithm to larger crystal structures
Source: Acta Crystallogr A Found Adv. 2021 Jun 21;77(Pt 4):339–47. doi: 10.1107/S2053273321004915 (PMC8248888; doi:10.1107/S2053273321004915)
Supplement: Supplementary file 1 [file a-77-00339-sup1.zip › Suppl_material/B1_strong/B1_nitrophorin_4c.LPT]

 ============================================================
   STRUCTURE SOLUTION BY PATTERSON-FUNCTION DIRECT METHODS: 
   The Sm-FFT algorithm based on abs(ro): MAR 2020
   Copyright Prof. Jordi Rius
   Institut de Ciencia de Materials de Barcelona (CSIC)
   Reference: Rius J. Acta Cryst (2020) A76 489-493 
   Date is 27- 8-2020   at 11: 0:54
 ============================================================

     CRYSTAL DATA:
     =============
     NITROPHORIN 4 COMPLEX WITH WATER (HEM) 1X8Q                                     

     A=  70.323      B=  42.486     C=  53.018
     ALPHA=   90.00  BETA=   94.45  GAMMA=   90.00

     VOLUME (A3)=     157926.64

     (SINT/L)2=  0.000051*H2 + 0.000138*K2 + 0.000089*L2 +
                 0.000000*HK + 0.000010*HL + 0.000000*KL

     BRAVAIS LATTICE IS  C  CENTRED AT:

       1)  0.000000       0.000000       0.000000
       2)  0.500000       0.500000       0.000000

      SYMMETRY OPERATIONS: 

      R11  R12  R13     R21  R22  R23     R31  R32  R33    T1     T2     T3

  1)    1    0    0       0    1    0       0    0    1    0.00   0.00   0.00
  2)   -1    0    0       0    1    0       0    0   -1    0.00   0.00   0.00

     STRUCTURE TREATED AS NON-CENTROSYMMETRIC

     TYPE OF RADIATION IS X-RAYS

          UNIT CELL CONTENTS
      SYMBOL  ATOMIC_NUMBER    NUMBER IN CELL    TYPE    SCAT_POWER
        FE         26                4            1          26.00
        S          16               20            2          16.00
        O           8             1440            3           8.00
        C           6             5712            4           6.00
--------------------------------------------------------------

     FORBIDDEN REFLECTIONS IN DATA FILE *.HKL:
     =========================================
    H    K    L    X        DXO        <XO>        NEQ

--------------------------------------------------------------

      DATA REDUCTION:
     ==============

     INPUT DATA ARE F**2
     % COMPLETENESS (>DSFOU):    84.092

     UNIQUE REFL. WITH AVERAGED INPUT DATA
     Rint(I) in (%):   0.00000  Nref:         0
     Rint(F) in (%):   0.00000

     ds_interval        Rsig(I)   Rsig(F)      Nref
  
     DSMIN (ANGS.):            0.8500

     DSFOU (ANGS.):            0.9000
     N.U.REF (MEAS,TOT)=        96580      115257
     N.REF in XLHEM.HKL=       190795
     N.REF in XLUNMEAS.HKL=       36093
     HMAX=   78  KMAX=   47  LMAX=   58
  

--------------------------------------------------------------

     SCALING OF MEASURED INTENSITIES:
     ================================


      SCALE FACTOR:        1.8598  F(EXP)/SK = F(ABS)
      B OVERALL   :        5.8094
      R(Wilson)   :       28.2720
      DSFOU       :        0.9000
      FACDF       :        2.0000  Observed if I > FACDF * sig(I)

      SHELL  DMEAN  DINF  SFC2/SFO2  Nref  f.unobs
        1     1.94  1.54   0.85573   43088  0.0172
        2     1.34  1.22   1.34707   42769  0.0414
        3     1.13  1.07   0.91649   37461  0.0939
        4     1.01  0.97   0.95793   35340  0.2049
        5     0.93  0.90   0.98814   32137  0.3488

 -------------------------------------------------------------

     DATA NORMALIZING:
     ================

     NUMBER OF INPUT REFLEXIONS =            190795
     F(ABS)  =  F(EXP) /          1.8598

     MAXIMUM         H         K         L
     INDICES        55        47        58

                   CENT    ACENT     HK0     0KL     H0L    REST
     </E2-1/>      0.968   0.736   0.752   0.920   0.757   0.730

      E2MEAN      :    0.911021

     <E**2> ACCORDING TO PARITY GROUPS ( D-SPACING > 0.900
        ALL     GGG     GGU     GUG     GUU     UGG     UGU     UUG     UUU
E^2   1.000   1.008   1.000   0.000   0.000   0.000   0.000   0.998   0.994
N    190795   47639   47704       0       0       0       0   47770   47682

--------------------------------------------------------------

     PHASE REFINEMENT DETAILS:
     ======================== 
    TOTAL N. OF E-VALUES =    190795
    D-SPACING CUT-OFF =    0.90
    <E>, <E2> =    0.8781  1.0000

    N. SETS AND CYCLES =        5    100
    ORIGIN PEAK REMOVED (Y=1; N=0):  1
    ELIM FOR K REFLECTIONS =    0.00
    N.REFLECTIONS > EKLIM =    190795
    ELIM FOR H REFLECTIONS =    1.00
    N.REFLECTIONS > EHLIM =     66782
    N. ATOMS IN UNIT_CELL (NCELL)  =  7176
    PIXELS(0); P_ATOMS(1); OMIT(2) =     1
    FRAC. RANDOMLY DELETED ATOMS = 0.000

    GRID SPACING IN ANGS. =    0.33
    N.GRID POINTS (XYZ) =    216   128   160
    ESD FACTOR FOR MASK DEFINITION =    2.80
    ESD FACT FOR PEAK ACCEPTANCE (ATOMS=1,2) =  4.00
    ESD FACTOR IN SEARCH (DIF.FOURIER) =  1.50

---------------------------------------------------------------

  SUMMARY OF SOLUTIONS:
   SET   CC      SEED    NCYC NITER  RVAL(ini,end) PKS(ini,end)  RO/SIG
     2 0.8340  0.2051290   58    5      25.8  17.3  4302  3509   60.31
     3 0.8342  0.3717950   92    5      25.9  17.4  4300  3511   52.67
     5 0.8304  0.7051290   34    5      26.6  17.4  4299  3512   56.64
     4 0.8303  0.5384620   64    5      26.3  17.4  4302  3511   60.26
     1 0.8325  0.0384620   36    5      25.8  17.5  4303  3514   60.86
 TOTAL NUMBER OF CYCLES IS          284
------------------------------------------------------------------------------

  COPY OF FILE.CDR:
  ==== == =======

NITROPHORIN 4 COMPLEX WITH WATER (HEM) 1X8Q                                     
CELL                                                                            
70.323 42.486 53.018 90. 94.45 90.                                              
LATTICE                                                                         
C                                                                               
SYMMETRY                                                                        
X,Y,Z                                                                           
-X,Y,-Z                                                                         
CONTENTS                                                                        
FE   S   C       O                                                              
 4  20   5712  1440                                                             
&CONTROL                                                                        
IHKL=1,DSFOU=0.9,NSET=5,BINIT=0.0384620,NCYCLE=100,RVMIN=1.,                    
IATOMS=1,FSIGRO=2.8,FSIGDM=4.0,DELTLV=1.5,NITER=5,IFOUSG=0,                     
IBREAK=0,CCTLV=0.83/                                                            
                                                                                
                                                                                
++++++++++++++++++++++++++++++++++++++++++++++++++++++++++++++
   Job finished on 27- 8-2020   at 12:33:40
   Elapsed time:      5566 seconds
++++++++++++++++++++++++++++++++++++++++++++++++++++++++++++++
