# Supplementary material for: A new density-modification procedure extending the application of the recent |ρ|-based phasing algorithm to larger crystal structures
Source: Acta Crystallogr A Found Adv. 2021 Jun 21;77(Pt 4):339–47. doi: 10.1107/S2053273321004915 (PMC8248888; doi:10.1107/S2053273321004915)
Supplement: Supplementary file 1 [file a-77-00339-sup1.zip › Suppl_material/B1_strong/B1_transferase.LPT]

 ============================================================
   STRUCTURE SOLUTION BY PATTERSON-FUNCTION DIRECT METHODS: 
   The Sm-FFT algorithm based on abs(ro): AUG 2020
   Copyright Prof. Jordi Rius
   Institut de Ciencia de Materials de Barcelona (CSIC)
   Reference: Rius J. Acta Cryst (2020) A76 489-493 
   Date is  4- 9-2020   at 18:40:16
 ============================================================

     CRYSTAL DATA:
     =============
     Protein_unknown_3d1p C2 SAD ASI: C807H1580O419N220SE3S1+CA+370H2O               

     A=  58.343      B=  37.429     C=  52.198
     ALPHA=   90.00  BETA=  108.86  GAMMA=   90.00

     VOLUME (A3)=     107868.00

     (SINT/L)2=  0.000082*H2 + 0.000178*K2 + 0.000102*L2 +
                 0.000000*HK + 0.000059*HL + 0.000000*KL

     BRAVAIS LATTICE IS  C  CENTRED AT:

       1)  0.000000       0.000000       0.000000
       2)  0.500000       0.500000       0.000000

      SYMMETRY OPERATIONS: 

      R11  R12  R13     R21  R22  R23     R31  R32  R33    T1     T2     T3

  1)    1    0    0       0    1    0       0    0    1    0.00   0.00   0.00
  2)   -1    0    0       0    1    0       0    0   -1    0.00   0.00   0.00

     STRUCTURE TREATED AS NON-CENTROSYMMETRIC

     TYPE OF RADIATION IS X-RAYS

          UNIT CELL CONTENTS
      SYMBOL  ATOMIC_NUMBER    NUMBER IN CELL    TYPE    SCAT_POWER
        SE         34                8            1          34.00
        CL         17                4            2          17.00
        S          16                4            3          16.00
        O           8              996            4           8.00
        C           6             4388            5           6.00
     PHASES FROM RANDOMLY GENERATED ARBITRARILY POSITIONED ATOM
     (one different atom for each set)
--------------------------------------------------------------

     FORBIDDEN REFLECTIONS IN DATA FILE *.HKL:
     =========================================
    H    K    L    X        DXO        <XO>        NEQ

--------------------------------------------------------------

      DATA REDUCTION:
     ==============

     INPUT DATA ARE F
     % COMPLETENESS (>DSFOU):    98.127

     UNIQUE REFL. WITH AVERAGED INPUT DATA
     Rint(I) in (%):   0.00000  Nref:         0
     Rint(F) in (%):   0.00000

     ds_interval        Rsig(I)   Rsig(F)      Nref
  
     DSMIN (ANGS.):            0.9815

     DSFOU (ANGS.):            0.9815
     N.U.REF (MEAS,TOT)=        59805       60935
     N.REF in XLHEM.HKL=       117264
     N.REF in XLUNMEAS.HKL=        2238
     HMAX=   59  KMAX=   38  LMAX=   53
  

--------------------------------------------------------------

     SCALING OF MEASURED INTENSITIES:
     ================================


      SCALE FACTOR:        1.1569  F(EXP)/SK = F(ABS)
      B OVERALL   :        5.5749
      R(Wilson)   :       38.2115
      DSFOU       :        0.9815
      FACDF       :        2.0000  Observed if I > FACDF * sig(I)

      SHELL  DMEAN  DINF  SFC2/SFO2  Nref  f.unobs
        1     2.11  1.68   0.81130   23871  0.0021
        2     1.47  1.33   1.37632   23807  0.0038
        3     1.24  1.16   1.07009   23675  0.0051
        4     1.11  1.06   0.83929   23246  0.0056
        5     1.02  0.98   0.99717   22665  0.0095

 -------------------------------------------------------------

     DATA NORMALIZING:
     ================

     NUMBER OF INPUT REFLEXIONS =            117264
     F(ABS)  =  F(EXP) /          1.1569

     MAXIMUM         H         K         L
     INDICES        59        38        53

                   CENT    ACENT     HK0     0KL     H0L    REST
     </E2-1/>      0.968   0.736   0.732   0.967   0.718   0.733

      E2MEAN      :    0.950598

     <E**2> ACCORDING TO PARITY GROUPS ( D-SPACING > 0.981
        ALL     GGG     GGU     GUG     GUU     UGG     UGU     UUG     UUU
E^2   1.000   1.003   1.003   0.000   0.000   0.000   0.000   0.996   0.998
N    117264   29331   29343       0       0       0       0   29312   29278

--------------------------------------------------------------

     PHASE REFINEMENT DETAILS:
     ======================== 
    TOTAL N. OF E-VALUES =    117264
    D-SPACING CUT-OFF =    0.98
    <E>, <E2> =    0.8841  1.0000

    N. SETS AND CYCLES =        5    100
    ORIGIN PEAK REMOVED (Y=1; N=0):  1
    ELIM FOR K REFLECTIONS =    0.00
    N.REFLECTIONS > EKLIM =    117264
    ELIM FOR H REFLECTIONS =    1.00
    N.REFLECTIONS > EHLIM =     41065
    N. ATOMS IN UNIT_CELL (NCELL)  =  5400
    PIXELS(0); ATOMS(1) =     1
    FRAC. RANDOMLY DELETED ATOMS = 0.000

    GRID SPACING IN ANGS. =    0.33
    N.GRID POINTS (XYZ) =    168   112   160
    ESD FACTOR FOR MASK DEFINITION =    2.70
    ESD FACT FOR PEAK ACCEPTANCE (ATOMS=1,2) =  3.80
    ESD FACTOR IN SEARCH (DIF.FOURIER) =  1.10

---------------------------------------------------------------

  SUMMARY OF SOLUTIONS:
   SET   CC      SEED    NCYC NITER  RVAL(ini,end) PKS(ini,end)  RO/SIG
     1 0.8435  0.0384620   14    3      33.9  22.2  1900  1321   70.85
     4 0.8419  0.5384620   15    3      35.3  22.3  1915  1319   70.19
     2 0.8437  0.2051290   12    3      34.3  22.4  1884  1325   69.92
     5 0.8429  0.7051290   16    3      34.8  22.4  1910  1333   68.76
     3 0.8414  0.3717950   12    3      36.1  22.6  1916  1320   73.19
 TOTAL NUMBER OF CYCLES IS           69
------------------------------------------------------------------------------

  COPY OF FILE.CDR:
  ==== == =======

Protein_unknown_3d1p C2 SAD ASI: C807H1580O419N220SE3S1+CA+370H2O               
CELL                                                                            
 58.343   37.429  52.198  90.000  108.857   90.000                              
LATTICE                                                                         
C                                                                               
SYMMETRY                                                                        
X,Y,Z                                                                           
-X, Y,-Z                                                                        
CONTENTS                                                                        
SE  S   CL    C     O                                                           
 8   4    4     4388  996                                                       
&CONTROL                                                                        
IHKL=0,DSFOU=0.98,NSET=5,BINIT=0.0384620,NCYCLE=100,RVMIN=1.,                   
IATOMS=1,FSIGRO=2.7,FSIGDM=3.8,DELTLV=1.1,NITER=3,IFOUSG=1,                     
IBREAK=0,CCTLV=0.84/                                                            
++++++++++++++++++++++++++++++++++++++++++++++++++++++++++++++
   Job finished on  4- 9-2020   at 19: 4:53
   Elapsed time:      1477 seconds
++++++++++++++++++++++++++++++++++++++++++++++++++++++++++++++
