# Supplementary material for: A new density-modification procedure extending the application of the recent |ρ|-based phasing algorithm to larger crystal structures
Source: Acta Crystallogr A Found Adv. 2021 Jun 21;77(Pt 4):339–47. doi: 10.1107/S2053273321004915 (PMC8248888; doi:10.1107/S2053273321004915)
Supplement: Supplementary file 1 [file a-77-00339-sup1.zip › Suppl_material/B1_strong/B1_TSUSHIMYCIN.LPT]

 ============================================================
   STRUCTURE SOLUTION BY PATTERSON-FUNCTION DIRECT METHODS: 
   The Sm-FFT algorithm based on abs(ro): MAR 2020
   Copyright Prof. Jordi Rius
   Institut de Ciencia de Materials de Barcelona (CSIC)
   Reference: Rius J. Acta Cryst (2020) A76 489-493 
   Date is 26- 8-2020   at 10:32:55
 ============================================================

     CRYSTAL DATA:
     =============
     TITL Tsushimycin_1w3m  1283 atoms                                               

     A=  33.488      B=  36.386     C=  37.511
     ALPHA=   65.64  BETA=   68.35  GAMMA=   69.88

     VOLUME (A3)=      37694.26

     (SINT/L)2=  0.000272*H2 + 0.000240*K2 + 0.000230*L2 +
                -0.000116*HK +-0.000133*HL +-0.000154*KL

     BRAVAIS LATTICE IS  P  CENTRED AT:

       1)  0.000000       0.000000       0.000000

      SYMMETRY OPERATIONS: 

      R11  R12  R13     R21  R22  R23     R31  R32  R33    T1     T2     T3

  1)    1    0    0       0    1    0       0    0    1    0.00   0.00   0.00

     STRUCTURE TREATED AS NON-CENTROSYMMETRIC

     TYPE OF RADIATION IS X-RAYS

          UNIT CELL CONTENTS
      SYMBOL  ATOMIC_NUMBER    NUMBER IN CELL    TYPE    SCAT_POWER
        CA         20               24            1          20.00
        O           8              214            2           8.00
        C           6             1069            3           6.00
        H           1              500            4           1.00
--------------------------------------------------------------

     FORBIDDEN REFLECTIONS IN DATA FILE *.HKL:
     =========================================
    H    K    L    X        DXO        <XO>        NEQ

--------------------------------------------------------------

      DATA REDUCTION:
     ==============

     INPUT DATA ARE F**2
     % COMPLETENESS (>DSFOU):    96.223

     UNIQUE REFL. WITH AVERAGED INPUT DATA
     Rint(I) in (%):   0.00000  Nref:         0
     Rint(F) in (%):   0.00000

     ds_interval        Rsig(I)   Rsig(F)      Nref
  
     DSMIN (ANGS.):            1.0003

     DSFOU (ANGS.):            1.0003
     N.U.REF (MEAS,TOT)=        75900       78879
     N.REF in XLHEM.HKL=        75900
     N.REF in XLUNMEAS.HKL=        2979
     HMAX=   33  KMAX=   36  LMAX=   37
  

--------------------------------------------------------------

     SCALING OF MEASURED INTENSITIES:
     ================================


      SCALE FACTOR:        0.7943  F(EXP)/SK = F(ABS)
      B OVERALL   :        6.1613
      R(Wilson)   :       43.8085
      DSFOU       :        1.0003
      FACDF       :        2.0000  Observed if I > FACDF * sig(I)

      SHELL  DMEAN  DINF  SFC2/SFO2  Nref  f.unobs
        1     2.15  1.71   0.76812   15646  0.0029
        2     1.49  1.36   1.30741   15487  0.0472
        3     1.26  1.19   1.25822   15284  0.1466
        4     1.13  1.08   0.93230   15064  0.2307
        5     1.04  1.00   0.84887   14419  0.4701

 -------------------------------------------------------------

     DATA NORMALIZING:
     ================

     NUMBER OF INPUT REFLEXIONS =             75900
     F(ABS)  =  F(EXP) /          0.7943

     MAXIMUM         H         K         L
     INDICES        33        36        37

                   CENT    ACENT     HK0     0KL     H0L    REST
     </E2-1/>      0.968   0.736   0.850   0.760   0.703   0.727

      E2MEAN      :    0.962046

     <E**2> ACCORDING TO PARITY GROUPS ( D-SPACING > 1.000
        ALL     GGG     GGU     GUG     GUU     UGG     UGU     UUG     UUU
E^2   1.000   1.029   0.986   0.997   1.000   0.988   0.991   0.992   1.015
N     75900    9492    9472    9509    9497    9472    9497    9490    9471

--------------------------------------------------------------

     PHASE REFINEMENT DETAILS:
     ======================== 
    TOTAL N. OF E-VALUES =     75900
    D-SPACING CUT-OFF =    1.00
    <E>, <E2> =    0.8840  1.0000

    N. SETS AND CYCLES =        5    200
    ORIGIN PEAK REMOVED (Y=1; N=0):  1
    ELIM FOR K REFLECTIONS =    0.00
    N.REFLECTIONS > EKLIM =     75900
    ELIM FOR H REFLECTIONS =    1.00
    N.REFLECTIONS > EHLIM =     25387
    N. ATOMS IN UNIT_CELL (NCELL)  =  1307
    PIXELS(0); P_ATOMS(1); OMIT(2) =     1
    FRAC. RANDOMLY DELETED ATOMS = 0.000

    GRID SPACING IN ANGS. =    0.33
    N.GRID POINTS (XYZ) =    100   112   112
    ESD FACTOR FOR MASK DEFINITION =    2.60
    ESD FACT FOR PEAK ACCEPTANCE (ATOMS=1,2) =  4.00
    ESD FACTOR IN SEARCH (DIF.FOURIER) =  1.10

---------------------------------------------------------------

  SUMMARY OF SOLUTIONS:
   SET   CC      SEED    NCYC NITER  RVAL(ini,end) PKS(ini,end)  RO/SIG
     3 0.8081  0.3717950   80    5      41.9  29.9  1566  1568   42.99
     1 0.8073  0.0384620   30    5      41.7  30.2  1564  1568   43.26
     2 0.8060  0.2051290   37    5      42.7  30.5  1567  1568   42.76
     4 0.8062  0.5384620   33    5      42.7  30.6  1563  1566   41.74
     5 0.8086  0.7051290   42    5      42.5  30.9  1564  1566   41.54
 TOTAL NUMBER OF CYCLES IS          222
------------------------------------------------------------------------------

  COPY OF FILE.CDR:
  ==== == =======

TITL Tsushimycin_1w3m  1283 atoms                                               
CELL                                                                            
 33.488  36.386  37.511  65.64  68.35  69.88                                    
LATTICE                                                                         
P                                                                               
SYMMETRY                                                                        
X, Y, Z                                                                         
CONTENT                                                                         
CA    C      O    H                                                             
24    1069  214  500                                                            
&CONTROL                                                                        
IHKL=1,DSFOU=1.00,NSET=5,BINIT=0.0384620,NCYCLE=200,RVMIN=1.,                   
IATOMS=1,FSIGRO=2.6,FSIGDM=4.0,DELTLV=1.1,NITER=5,IFOUSG=0,                     
IBREAK=0,CCTLV=0.806/                                                           
                                                                                
                                                                                
                                                                                
                                                                                
++++++++++++++++++++++++++++++++++++++++++++++++++++++++++++++
   Job finished on 26- 8-2020   at 10:49:36
   Elapsed time:      1001 seconds
++++++++++++++++++++++++++++++++++++++++++++++++++++++++++++++
