# Supplementary material for: A new density-modification procedure extending the application of the recent |ρ|-based phasing algorithm to larger crystal structures
Source: Acta Crystallogr A Found Adv. 2021 Jun 21;77(Pt 4):339–47. doi: 10.1107/S2053273321004915 (PMC8248888; doi:10.1107/S2053273321004915)
Supplement: Supplementary file 1 [file a-77-00339-sup1.zip › Suppl_material/B1_strong/B1_Zn_endoprotease.LPT]

 ============================================================
   STRUCTURE SOLUTION BY PATTERSON-FUNCTION DIRECT METHODS: 
   The Sm-FFT algorithm based on abs(ro): 25 Set 2020
   Copyright Prof. Jordi Rius
   Institut de Ciencia de Materials de Barcelona (CSIC)
   Reference: Rius J. Acta Cryst (2020) A76 489-493 
   Date is 13-10-2020   at 13: 3: 5
 ============================================================

     CRYSTAL DATA:
     =============
     Zn_endoprotease P212121  1c7k  1.00A                                            

     A=  55.100      B=  55.200     C=  37.240
     ALPHA=   90.00  BETA=   90.00  GAMMA=   90.00

     VOLUME (A3)=     113266.21

     (SINT/L)2=  0.000082*H2 + 0.000082*K2 + 0.000180*L2 +
                 0.000000*HK + 0.000000*HL + 0.000000*KL

     BRAVAIS LATTICE IS  P  CENTRED AT:

       1)  0.000000       0.000000       0.000000

      SYMMETRY OPERATIONS: 

      R11  R12  R13     R21  R22  R23     R31  R32  R33    T1     T2     T3

  1)    1    0    0       0    1    0       0    0    1    0.00   0.00   0.00
  2)   -1    0    0       0   -1    0       0    0    1    0.50   0.00   0.50
  3)   -1    0    0       0    1    0       0    0   -1    0.00   0.50   0.50
  4)    1    0    0       0   -1    0       0    0   -1    0.50   0.50   0.00

     STRUCTURE TREATED AS NON-CENTROSYMMETRIC

     TYPE OF RADIATION IS X-RAYS

          UNIT CELL CONTENTS
      SYMBOL  ATOMIC_NUMBER    NUMBER IN CELL    TYPE    SCAT_POWER
        ZN         30                4            1          30.00
        CA         20                4            2          20.00
        S          16               12            3          16.00
        O           8              464            4           8.00
        C           6             4052            5           6.00
        H           1              464            6           1.00
     STARTING PHASES FROM MODULUS FUNCTION
--------------------------------------------------------------

     FORBIDDEN REFLECTIONS IN DATA FILE *.HKL:
     =========================================
    H    K    L    X        DXO        <XO>        NEQ
    1    0    0      128.31        6.57        6.57       1
    3    0    0       28.45       10.27       10.27       1
    7    0    0       40.82       14.21       14.21       1
    9    0    0       53.29       12.95       12.95       1
   17    0    0       79.14       16.05       16.05       1
   23    0    0       88.75       16.07       16.07       1
   31    0    0       31.49       54.31       54.31       1
   39    0    0       42.64       52.00       52.00       1
   41    0    0       81.81       30.23       30.23       1
    0    1    0      138.92       24.22       24.22       1
    0    3    0       59.77        5.98        5.98       1
    0    5    0       54.29       18.71       18.71       1
    0   21    0       64.09       29.77       29.77       1
    0   23    0      102.79       19.31       19.31       1
    0   25    0       64.34       32.00       32.00       1
    0   27    0      166.89       26.18       26.18       1
    0   33    0       47.47       50.06       50.06       1
    0   35    0       79.44       32.75       32.75       1
    0   37    0      102.68       26.53       26.53       1
    0   49    0       17.05      220.47      220.47       1
    0    0    5       17.16        5.62        5.62       1

--------------------------------------------------------------

      DATA REDUCTION:
     ==============

     INPUT DATA ARE F
     % COMPLETENESS (>DSFOU):    83.522

     UNIQUE REFL. WITH AVERAGED INPUT DATA
     Rint(I) in (%):   0.00000  Nref:         0
     Rint(F) in (%):   0.00000

     ds_interval        Rsig(I)   Rsig(F)      Nref
  
     DSMIN (ANGS.):            0.9244

     DSFOU (ANGS.):            1.0000
     N.U.REF (MEAS,TOT)=        51490       62164
     N.REF in XLHEM.HKL=       198172
     N.REF in XLUNMEAS.HKL=       39097
     HMAX=   55  KMAX=   55  LMAX=   37
  

--------------------------------------------------------------

     SCALING OF MEASURED INTENSITIES:
     ================================


      SCALE FACTOR:        2.5606  F(EXP)/SK = F(ABS)
      B OVERALL   :        5.9240
      R(Wilson)   :       77.1662
      DSFOU       :        1.0000
      FACDF       :        2.0000  Observed if I > FACDF * sig(I)

      SHELL  DMEAN  DINF  SFC2/SFO2  Nref  f.unobs
        1     2.15  1.71   0.69327   46505  0.0095
        2     1.49  1.36   1.48563   44425  0.0452
        3     1.26  1.19   1.29356   41061  0.0916
        4     1.13  1.08   0.95369   36271  0.1491
        5     1.04  1.00   0.78703   29910  0.2280

 -------------------------------------------------------------

     DATA NORMALIZING:
     ================

     NUMBER OF INPUT REFLEXIONS =            198172
     F(ABS)  =  F(EXP) /          2.5606

     MAXIMUM         H         K         L
     INDICES        55        55        37

                   CENT    ACENT     HK0     0KL     H0L    REST
     </E2-1/>      0.968   0.736   0.920   0.909   0.906   0.652

      E2MEAN      :    0.932745

     <E**2> ACCORDING TO PARITY GROUPS ( D-SPACING > 1.000
        ALL     GGG     GGU     GUG     GUU     UGG     UGU     UUG     UUU
E^2   1.000   0.991   1.018   0.993   1.005   0.999   1.008   0.990   0.996
N    198172   24597   24891   24978   24776   24718   24598   24794   24820

--------------------------------------------------------------

     PHASE REFINEMENT DETAILS:
     ======================== 
    TOTAL N. OF E-VALUES =    198172
    D-SPACING CUT-OFF =    1.00
    <E>, <E2> =    0.9012  1.0000

    N. SETS AND CYCLES =        5    500
    ELIM FOR K REFLECTIONS =    0.00
    N.REFLECTIONS > EKLIM =    198172
    ELIM FOR H REFLECTIONS =    1.00
    N.REFLECTIONS > EHLIM =     73017
    N. ATOMS IN UNIT_CELL (NCELL)  =  4536
    PIXELS(0); P_ATOMS(1); OMIT(2) =     1
    FRAC. RANDOMLY DELETED ATOMS = 0.000

    GRID SPACING IN ANGS. =    0.33
    N.GRID POINTS (XYZ) =    160   168   112
    ESD FACTOR FOR MASK DEFINITION =    2.80
    ESD FACT FOR PEAK ACCEPTANCE (ATOMS=1,2) =  4.00
    ESD FACTOR IN SEARCH (DIF.FOURIER) =  1.20

---------------------------------------------------------------

  SUMMARY OF SOLUTIONS:
   SET   CC      SEED    NCYC NITER  RVAL(ini,end) PKS(ini,end)  RO/SIG
     1 0.8387  0.0384620   80    3      49.9  34.1  2075  1197   79.52
     2 0.8386  0.2051290  399    3      49.3  34.4  2071  1191   77.95
     5 0.8388  0.7051290   96    3      50.3  34.5  2074  1193   78.79
     3 0.8387  0.3717950  128    3      49.7  34.5  2057  1173   77.50
     4 0.8385  0.5384620  202    3      49.5  34.6  2058  1170   76.93
 TOTAL NUMBER OF CYCLES IS          905
------------------------------------------------------------------------------

  COPY OF FILE.CDR:
  ==== == =======

Zn_endoprotease P212121  1c7k  1.00A                                            
CELL                                                                            
55.10  55.20  37.24  90.00 90.00 90.00                                          
LATTICE                                                                         
P                                                                               
SYMMETRY                                                                        
X,Y,Z                                                                           
1/2-X,-Y,1/2+Z                                                                  
-X,1/2+Y,1/2-Z                                                                  
1/2+X,1/2-Y,-Z                                                                  
CONTENTS                                                                        
Zn  Ca   S    C     O     H                                                     
4    4  12   4052  464   464                                                    
&CONTROL                                                                        
IHKL=0,DSFOU=1.00,NSET=5,binit=0.0384620,NCYCLE=500,RVMIN=1.,                   
IATOMS=1,FSIGRO=2.8,FSIGDM=4.0,DELTLV=1.2,NITER=3,IFOUSG=1,                     
IBREAK=0,CCTLV=0.838/                                                           
++++++++++++++++++++++++++++++++++++++++++++++++++++++++++++++
   Job finished on 13-10-2020   at 15:39: 6
   Elapsed time:      9361 seconds
++++++++++++++++++++++++++++++++++++++++++++++++++++++++++++++
