# Supplementary material for: A new density-modification procedure extending the application of the recent |ρ|-based phasing algorithm to larger crystal structures
Source: Acta Crystallogr A Found Adv. 2021 Jun 21;77(Pt 4):339–47. doi: 10.1107/S2053273321004915 (PMC8248888; doi:10.1107/S2053273321004915)
Supplement: Supplementary file 1 [file a-77-00339-sup1.zip › Suppl_material/B1_strong/sol1_anhydraseII.CIF]

data_XLENS 

loop_
_symmetry_equiv_pos_as_xyz
 +X,+Y,+Z 
 -X,+Y+1/2,-Z 

_cell_length_a       42.35400
_cell_length_b       41.35900
_cell_length_c       72.30800
_cell_angle_alpha    90.0000
_cell_angle_beta    104.4200
_cell_angle_gamma    90.0000

loop_
_atom_site_label
_atom_site_type_symbol
_atom_site_fract_x
_atom_site_fract_y
_atom_site_fract_z
_atom_site_occupancy
_atom_site_U_iso_or_equiv
_atom_site_thermal_displace_type
A1    ZN     0.06656   0.72410   0.28172   1.00000   0.075  Uiso
A2    S      0.97244   0.95747   0.19402   1.00000   0.075  Uiso
A3    S      0.05881   0.61895   0.42784   1.00000   0.075  Uiso
A4    S      0.18597   0.69662   0.32492   1.00000   0.075  Uiso
A5    P      0.21830   0.78093   0.37019   1.00000   0.075  Uiso
A6    O      0.17256   0.78993   0.18921   1.00000   0.075  Uiso
A7    O      0.95966   0.74794   0.14446   1.00000   0.075  Uiso
A8    O      0.00964   0.65739   0.24565   1.00000   0.075  Uiso
A9    O      0.95316   0.80098   0.07879   1.00000   0.075  Uiso
A10   O      0.90592   0.79014   0.20502   1.00000   0.075  Uiso
A11   O      0.10263   0.94110   0.16690   1.00000   0.075  Uiso
A12   O      0.17831   0.50365   0.27236   1.00000   0.075  Uiso
A13   O      0.97025   0.80039   0.18440   1.00000   0.075  Uiso
A14   O      0.16374   0.96544   0.23019   1.00000   0.075  Uiso
A15   O      0.21866   0.82882   0.25435   1.00000   0.075  Uiso
A16   O      0.19706   0.75119   0.34330   1.00000   0.075  Uiso
A17   O      0.05475   0.49981   0.12443   1.00000   0.075  Uiso
A18   O      0.19995   0.76538   0.30272   1.00000   0.075  Uiso
A19   O      0.99982   0.70305   0.13332   1.00000   0.075  Uiso
A20   O      0.10225   0.67580   0.24040   1.00000   0.075  Uiso
A21   O      0.05423   0.79919   0.09570   1.00000   0.075  Uiso
A22   O      0.89181   0.79087   0.16634   1.00000   0.075  Uiso
A23   O      0.97681   0.82740   0.10618   1.00000   0.075  Uiso
A24   O      0.01606   0.49908   0.23443   1.00000   0.075  Uiso
A25   O      0.14212   0.78179   0.44947   1.00000   0.075  Uiso
A26   O      0.22823   0.82395   0.50046   1.00000   0.075  Uiso
A27   O      0.23392   0.64073   0.23479   1.00000   0.075  Uiso
A28   O      0.06950   0.47453   0.25982   1.00000   0.075  Uiso
A29   O      0.20798   0.67079   0.26394   1.00000   0.075  Uiso
A30   O      0.15725   0.61011   0.29702   1.00000   0.075  Uiso
A31   O      0.90757   0.63175   0.13760   1.00000   0.075  Uiso
A32   O      0.89859   0.69882   0.17849   1.00000   0.075  Uiso
A33   O      0.06268   0.50889   0.18821   1.00000   0.075  Uiso
A34   O      0.10763   0.64125   0.34583   1.00000   0.075  Uiso
A35   O      0.97535   0.63207   0.25892   1.00000   0.075  Uiso
A36   O      0.94511   0.81726   0.14762   1.00000   0.075  Uiso
A37   O      0.23361   0.58641   0.25878   1.00000   0.075  Uiso
A38   O      0.11814   0.54278   0.31417   1.00000   0.075  Uiso
A39   O      0.78108   0.41682   0.71185   1.00000   0.075  Uiso
A40   O      0.99258   0.56913   0.12666   1.00000   0.075  Uiso
A41   O      0.18651   0.89214   0.21779   1.00000   0.075  Uiso
A42   O      0.92641   0.56888   0.21830   1.00000   0.075  Uiso
A43   O      0.90275   0.54831   0.27038   1.00000   0.075  Uiso
A44   O      0.22724   0.43253   0.27829   1.00000   0.075  Uiso
A45   O      0.08402   0.53228   0.33203   1.00000   0.075  Uiso
A46   O      0.23688   0.65512   0.20435   1.00000   0.075  Uiso
A47   O      0.09548   0.57607   0.22159   1.00000   0.075  Uiso
A48   O      0.25150   0.00387   0.27735   1.00000   0.075  Uiso
A49   O      0.24248   0.94800   0.36446   1.00000   0.075  Uiso
A50   O      0.26404   0.85498   0.38917   1.00000   0.075  Uiso
A51   O      0.12775   0.85195   0.15303   1.00000   0.075  Uiso
A52   O      0.28828   0.51587   0.25833   1.00000   0.075  Uiso
A53   O      0.13806   0.77840   0.11872   1.00000   0.075  Uiso
A54   O      0.10669   0.03712   0.19823   1.00000   0.075  Uiso
A55   O      0.28092   0.55976   0.20726   1.00000   0.075  Uiso
A56   O      0.19326   0.69913   0.28754   1.00000   0.075  Uiso
A57   O      0.93240   0.66627   0.31057   1.00000   0.075  Uiso
A58   O      0.78822   0.21525   0.78817   1.00000   0.075  Uiso
A59   O      0.14923   0.80181   0.08483   1.00000   0.075  Uiso
A60   O      0.98694   0.46702   0.13428   1.00000   0.075  Uiso
A61   O      0.83577   0.86375   0.17990   1.00000   0.075  Uiso
A62   O      0.16367   0.67256   0.34763   1.00000   0.075  Uiso
A63   O      0.17025   0.73279   0.39760   1.00000   0.075  Uiso
A64   O      0.74200   0.07534   0.83116   1.00000   0.075  Uiso
A65   O      0.99018   0.54330   0.18793   1.00000   0.075  Uiso
A66   O      0.22437   0.85655   0.32283   1.00000   0.075  Uiso
A67   O      0.22555   0.73962   0.24116   1.00000   0.075  Uiso
A68   O      0.05605   0.50828   0.28142   1.00000   0.075  Uiso
A69   O      0.98111   0.71238   0.24885   1.00000   0.075  Uiso
A70   O      0.98692   0.60183   0.31409   1.00000   0.075  Uiso
A71   O      0.96119   0.48955   0.43508   1.00000   0.075  Uiso
A72   O      0.88388   0.71762   0.11414   1.00000   0.075  Uiso
A73   O      0.15903   0.67293   0.38549   1.00000   0.075  Uiso
A74   O      0.90015   0.23820   0.94815   1.00000   0.075  Uiso
A75   O      0.18046   0.70381   0.10671   1.00000   0.075  Uiso
A76   O      0.89266   0.12715   0.78274   1.00000   0.075  Uiso
A77   O      0.23031   0.64276   0.13695   1.00000   0.075  Uiso
A78   O      0.34463   0.54055   0.20967   1.00000   0.075  Uiso
A79   O      0.71342   0.36842   0.54111   1.00000   0.075  Uiso
A80   O      0.25563   0.66457   0.07757   1.00000   0.075  Uiso
A81   O      0.07155   0.89319   0.13899   1.00000   0.075  Uiso
A82   O      0.86841   0.57860   0.17729   1.00000   0.075  Uiso
A83   O      0.09762   0.92509   0.10986   1.00000   0.075  Uiso
A84   O      0.87802   0.80989   0.11055   1.00000   0.075  Uiso
A85   O      0.09520   0.81786   0.13289   1.00000   0.075  Uiso
A86   O      0.19625   0.69902   0.14748   1.00000   0.075  Uiso
A87   O      0.21365   0.72891   0.17406   1.00000   0.075  Uiso
A88   O      0.21031   0.84958   0.28216   1.00000   0.075  Uiso
A89   O      0.02587   0.64164   0.29972   1.00000   0.075  Uiso
A90   O      0.13588   0.43674   0.31383   1.00000   0.075  Uiso
A91   O      0.85310   0.17557   0.48108   1.00000   0.075  Uiso
A92   O      0.05495   0.36338   0.86942   1.00000   0.075  Uiso
A93   O      0.93688   0.66679   0.27577   1.00000   0.075  Uiso
A94   O      0.05327   0.50717   0.42113   1.00000   0.075  Uiso
A95   O      0.03975   0.48725   0.33806   1.00000   0.075  Uiso
A96   O      0.03544   0.56051   0.34747   1.00000   0.075  Uiso
A97   O      0.05061   0.70928   0.46766   1.00000   0.075  Uiso
A98   O      0.97033   0.03679   0.14706   1.00000   0.075  Uiso
A99   O      0.97073   0.40987   0.32426   1.00000   0.075  Uiso
A100  O      0.92337   0.51500   0.32645   1.00000   0.075  Uiso
A101  O      0.95434   0.49055   0.37359   1.00000   0.075  Uiso
A102  O      0.07643   0.44955   0.13424   1.00000   0.075  Uiso
A103  O      0.10097   0.97611   0.13379   1.00000   0.075  Uiso
A104  O      0.94344   0.84064   0.19668   1.00000   0.075  Uiso
A105  O      0.21232   0.06432   0.23327   1.00000   0.075  Uiso
A106  O      0.08669   0.76162   0.07764   1.00000   0.075  Uiso
A107  O      0.02174   0.86982   0.12699   1.00000   0.075  Uiso
A108  O      0.90674   0.95779   0.12464   1.00000   0.075  Uiso
A109  O      0.88932   0.82098   0.25784   1.00000   0.075  Uiso
A110  O      0.24399   0.49415   0.26896   1.00000   0.075  Uiso
A111  O      0.12648   0.77695   0.32451   1.00000   0.075  Uiso
A112  O      0.85332   0.43548   0.80632   1.00000   0.075  Uiso
A113  O      0.08872   0.04919   0.14340   1.00000   0.075  Uiso
A114  O      0.80373   0.77232   0.16246   1.00000   0.075  Uiso
A115  O      0.16188   0.13963   0.21168   1.00000   0.075  Uiso
A116  O      0.73395   0.81434   0.13869   1.00000   0.075  Uiso
A117  O      0.07244   0.40716   0.16682   1.00000   0.075  Uiso
A118  O      0.92320   0.58904   0.25440   1.00000   0.075  Uiso
A119  O      0.91115   0.46684   0.17217   1.00000   0.075  Uiso
A120  O      0.92195   0.03047   0.19425   1.00000   0.075  Uiso
A121  O      0.90647   0.71400   0.24794   1.00000   0.075  Uiso
A122  O      0.97349   0.53173   0.33851   1.00000   0.075  Uiso
A123  O      0.32812   0.68483   0.07396   1.00000   0.075  Uiso
A124  O      0.04224   0.42445   0.27679   1.00000   0.075  Uiso
A125  O      0.03934   0.66366   0.15618   1.00000   0.075  Uiso
A126  O      0.07681   0.40809   0.36873   1.00000   0.075  Uiso
A127  O      0.21459   0.81854   0.43331   1.00000   0.075  Uiso
A128  O      0.22057   0.65791   0.09736   1.00000   0.075  Uiso
A129  O      0.16443   0.77081   0.14891   1.00000   0.075  Uiso
A130  O      0.99875   0.91510   0.15303   1.00000   0.075  Uiso
A131  O      0.71674   0.63405   0.22236   1.00000   0.075  Uiso
A132  O      0.99733   0.43653   0.24197   1.00000   0.075  Uiso
A133  O      0.19607   0.92083   0.25510   1.00000   0.075  Uiso
A134  O      0.67089   0.12947   0.86565   1.00000   0.075  Uiso
A135  O      0.79525   0.84883   0.10610   1.00000   0.075  Uiso
A136  O      0.03840   0.56876   0.19242   1.00000   0.075  Uiso
A137  O      0.10877   0.41540   0.26114   1.00000   0.075  Uiso
A138  O      0.44485   0.73792   0.33245   1.00000   0.075  Uiso
A139  O      0.32008   0.92229   0.42641   1.00000   0.075  Uiso
A140  O      0.02072   0.96371   0.16175   1.00000   0.075  Uiso
A141  O      0.04187   0.54466   0.23110   1.00000   0.075  Uiso
A142  O      0.11604   0.60654   0.32252   1.00000   0.075  Uiso
A143  O      0.07080   0.44439   0.33544   1.00000   0.075  Uiso
A144  O      0.93983   0.39217   0.34295   1.00000   0.075  Uiso
A145  O      0.18097   0.72854   0.35182   1.00000   0.075  Uiso
A146  O      0.90650   0.75198   0.08322   1.00000   0.075  Uiso
A147  O      0.21207   0.79568   0.21730   1.00000   0.075  Uiso
A148  O      0.08067   0.47009   0.22043   1.00000   0.075  Uiso
A149  O      0.35028   0.84292   0.27278   1.00000   0.075  Uiso
A150  O      0.20383   0.61601   0.28507   1.00000   0.075  Uiso
A151  O      0.95687   0.55774   0.30024   1.00000   0.075  Uiso
A152  O      0.32028   0.38963   0.31290   1.00000   0.075  Uiso
A153  O      0.18016   0.61498   0.34907   1.00000   0.075  Uiso
A154  O      0.84511   0.70063   0.02390   1.00000   0.075  Uiso
A155  O      0.15685   0.85367   0.19772   1.00000   0.075  Uiso
A156  O      0.24175   0.82785   0.35090   1.00000   0.075  Uiso
A157  O      0.88248   0.00012   0.48291   1.00000   0.075  Uiso
A158  O      0.16606   0.69000   0.04102   1.00000   0.075  Uiso
A159  O      0.97492   0.81913   0.08842   1.00000   0.075  Uiso
A160  O      0.01562   0.59851   0.22622   1.00000   0.075  Uiso
A161  O      0.24566   0.55819   0.23420   1.00000   0.075  Uiso
A162  O      0.03695   0.08164   0.26270   1.00000   0.075  Uiso
A163  O      0.09952   0.50288   0.39853   1.00000   0.075  Uiso
A164  O      0.23563   0.80617   0.40797   1.00000   0.075  Uiso
A165  O      0.93260   0.66109   0.17159   1.00000   0.075  Uiso
A166  O      0.25293   0.88935   0.24343   1.00000   0.075  Uiso
A167  O      0.25822   0.61585   0.23663   1.00000   0.075  Uiso
A168  O      0.08765   0.39043   0.11537   1.00000   0.075  Uiso
A169  O      0.95116   0.82344   0.18207   1.00000   0.075  Uiso
A170  O      0.98843   0.47158   0.35658   1.00000   0.075  Uiso
A171  O      0.12099   0.70172   0.41190   1.00000   0.075  Uiso
A172  O      0.14204   0.51226   0.44699   1.00000   0.075  Uiso
A173  O      0.92742   0.22375   0.47325   1.00000   0.075  Uiso
A174  O      0.01993   0.62523   0.48209   1.00000   0.075  Uiso
A175  O      0.86808   0.71157   0.07393   1.00000   0.075  Uiso
A176  O      0.99351   0.45422   0.09956   1.00000   0.075  Uiso
A177  O      0.89223   0.73099   0.14453   1.00000   0.075  Uiso
A178  O      0.06750   0.63551   0.18127   1.00000   0.075  Uiso
A179  O      0.90771   0.89604   0.17901   1.00000   0.075  Uiso
A180  O      0.07782   0.72080   0.42280   1.00000   0.075  Uiso
A181  O      0.13141   0.77541   0.47856   1.00000   0.075  Uiso
A182  O      0.08753   0.62021   0.51904   1.00000   0.075  Uiso
A183  O      0.97733   0.55141   0.07128   1.00000   0.075  Uiso
A184  O      0.14992   0.01867   0.13538   1.00000   0.075  Uiso
A185  O      0.03696   0.50911   0.15691   1.00000   0.075  Uiso
A186  O      0.95537   0.64781   0.16165   1.00000   0.075  Uiso
A187  O      0.79934   0.89095   0.21773   1.00000   0.075  Uiso
A188  O      0.07961   0.68594   0.24968   1.00000   0.075  Uiso
A189  O      0.15904   0.39965   0.27364   1.00000   0.075  Uiso
A190  O      0.34482   0.45594   0.28475   1.00000   0.075  Uiso
A191  O      0.91948   0.16120   0.00376   1.00000   0.075  Uiso
A192  O      0.88502   0.74258   0.05075   1.00000   0.075  Uiso
A193  O      0.06325   0.48050   0.07189   1.00000   0.075  Uiso
A194  O      0.00593   0.06992   0.19242   1.00000   0.075  Uiso
A195  O      0.95723   0.49406   0.20086   1.00000   0.075  Uiso
A196  O      0.15703   0.46088   0.44410   1.00000   0.075  Uiso
A197  O      0.01378   0.81150   0.06902   1.00000   0.075  Uiso
A198  O      0.15566   0.71380   0.07630   1.00000   0.075  Uiso
A199  O      0.93755   0.93653   0.15186   1.00000   0.075  Uiso
A200  O      0.08465   0.33234   0.32430   1.00000   0.075  Uiso
A201  O      0.06486   0.78429   0.47923   1.00000   0.075  Uiso
A202  O      0.85877   0.09972   0.75737   1.00000   0.075  Uiso
A203  O      0.04448   0.03524   0.15345   1.00000   0.075  Uiso
A204  O      0.07820   0.99273   0.18214   1.00000   0.075  Uiso
A205  O      0.18575   0.87427   0.27288   1.00000   0.075  Uiso
A206  O      0.16366   0.77633   0.41538   1.00000   0.075  Uiso
A207  O      0.00893   0.51539   0.44895   1.00000   0.075  Uiso
A208  O      0.72716   0.72784   0.14302   1.00000   0.075  Uiso
A209  O      0.83474   0.71743   0.18061   1.00000   0.075  Uiso
A210  O      0.85778   0.63305   0.21725   1.00000   0.075  Uiso
A211  O      0.14793   0.73620   0.27456   1.00000   0.075  Uiso
A212  O      0.20443   0.75667   0.28625   1.00000   0.075  Uiso
A213  O      0.22940   0.91375   0.33862   1.00000   0.075  Uiso
A214  O      0.29468   0.01590   0.39314   1.00000   0.075  Uiso
A215  O      0.29672   0.95050   0.39867   1.00000   0.075  Uiso
A216  O      0.47660   0.51948   0.40831   1.00000   0.075  Uiso
A217  O      0.85486   0.29712   0.48150   1.00000   0.075  Uiso
A218  O      0.95145   0.54895   0.10314   1.00000   0.075  Uiso
A219  O      0.02246   0.77943   0.16750   1.00000   0.075  Uiso
A220  O      0.04510   0.75702   0.20021   1.00000   0.075  Uiso
A221  O      0.09285   0.70818   0.26234   1.00000   0.075  Uiso
A222  O      0.85183   0.79717   0.27205   1.00000   0.075  Uiso
A223  O      0.07500   0.38967   0.29968   1.00000   0.075  Uiso
A224  O      0.15985   0.83335   0.33882   1.00000   0.075  Uiso
A225  O      0.12575   0.59432   0.38424   1.00000   0.075  Uiso
A226  O      0.02343   0.76602   0.40606   1.00000   0.075  Uiso
A227  O      0.80818   0.81662   0.14462   1.00000   0.075  Uiso
A228  O      0.87162   0.92355   0.15713   1.00000   0.075  Uiso
A229  O      0.10029   0.96973   0.19491   1.00000   0.075  Uiso
A230  O      0.16499   0.06643   0.20994   1.00000   0.075  Uiso
A231  O      0.98176   0.14365   0.20831   1.00000   0.075  Uiso
A232  O      0.19874   0.68415   0.21773   1.00000   0.075  Uiso
A233  O      0.11293   0.60013   0.22573   1.00000   0.075  Uiso
A234  O      0.13327   0.69229   0.24890   1.00000   0.075  Uiso
A235  O      0.26378   0.78086   0.33839   1.00000   0.075  Uiso
A236  O      0.00097   0.49481   0.40532   1.00000   0.075  Uiso
A237  O      0.99943   0.74296   0.44394   1.00000   0.075  Uiso
A238  O      0.02473   0.15719   0.48034   1.00000   0.075  Uiso
A239  O      0.00716   0.71025   0.11626   1.00000   0.075  Uiso
A240  O      0.30553   0.88779   0.25834   1.00000   0.075  Uiso
A241  O      0.22376   0.77076   0.27740   1.00000   0.075  Uiso
A242  O      0.15947   0.54450   0.28685   1.00000   0.075  Uiso
A243  O      0.16200   0.45805   0.29351   1.00000   0.075  Uiso
A244  O      0.21527   0.77558   0.35409   1.00000   0.075  Uiso
A245  O      0.87933   0.29886   0.62480   1.00000   0.075  Uiso
A246  O      0.07092   0.14072   0.81249   1.00000   0.075  Uiso
A247  O      0.10996   0.79018   0.14310   1.00000   0.075  Uiso
A248  O      0.93863   0.63282   0.14326   1.00000   0.075  Uiso
A249  O      0.11731   0.94871   0.18346   1.00000   0.075  Uiso
A250  O      0.05364   0.62560   0.29611   1.00000   0.075  Uiso
A251  O      0.25310   0.64249   0.29981   1.00000   0.075  Uiso
A252  O      0.16030   0.64041   0.33815   1.00000   0.075  Uiso
A253  O      0.05817   0.51968   0.48145   1.00000   0.075  Uiso
A254  O      0.41821   0.65991   0.49960   1.00000   0.075  Uiso
A255  O      0.79413   0.17404   0.71981   1.00000   0.075  Uiso
A256  O      0.75525   0.19061   0.99051   1.00000   0.075  Uiso
A257  O      0.02204   0.52637   0.09005   1.00000   0.075  Uiso
A258  O      0.04608   0.70969   0.09648   1.00000   0.075  Uiso
A259  O      0.92174   0.71019   0.15168   1.00000   0.075  Uiso
A260  O      0.95146   0.73079   0.15969   1.00000   0.075  Uiso
A261  O      0.18331   0.12635   0.16639   1.00000   0.075  Uiso
A262  O      0.28187   0.62662   0.16655   1.00000   0.075  Uiso
A263  O      0.59642   0.79408   0.19458   1.00000   0.075  Uiso
A264  O      0.95096   0.77206   0.22810   1.00000   0.075  Uiso
A265  O      0.99791   0.63355   0.25057   1.00000   0.075  Uiso
A266  O      0.02355   0.58284   0.35504   1.00000   0.075  Uiso
A267  O      0.02942   0.38305   0.35558   1.00000   0.075  Uiso
A268  O      0.80265   0.01601   0.79256   1.00000   0.075  Uiso
A269  O      0.83431   0.16867   0.02399   1.00000   0.075  Uiso
A270  O      0.82663   0.54614   0.13610   1.00000   0.075  Uiso
A271  O      0.06267   0.76446   0.15329   1.00000   0.075  Uiso
A272  O      0.33520   0.53322   0.16964   1.00000   0.075  Uiso
A273  O      0.10093   0.73846   0.18462   1.00000   0.075  Uiso
A274  O      0.40544   0.37321   0.42654   1.00000   0.075  Uiso
A275  O      0.28712   0.45699   0.43888   1.00000   0.075  Uiso
A276  O      0.32320   0.31747   0.80810   1.00000   0.075  Uiso
A277  O      0.27386   0.59237   0.16165   1.00000   0.075  Uiso
A278  O      0.94630   0.60912   0.18450   1.00000   0.075  Uiso
A279  O      0.85623   0.66615   0.20864   1.00000   0.075  Uiso
A280  O      0.66511   0.77099   0.23334   1.00000   0.075  Uiso
A281  O      0.71260   0.62034   0.26938   1.00000   0.075  Uiso
A282  O      0.96650   0.45359   0.29164   1.00000   0.075  Uiso
A283  O      0.27383   0.67409   0.30453   1.00000   0.075  Uiso
A284  O      0.80525   0.63477   0.31963   1.00000   0.075  Uiso
A285  O      0.97724   0.33980   0.35511   1.00000   0.075  Uiso
A286  O      0.49640   0.75051   0.38432   1.00000   0.075  Uiso
A287  O      0.96745   0.29065   0.49195   1.00000   0.075  Uiso
A288  O      0.87652   0.73258   0.12658   1.00000   0.075  Uiso
A289  O      0.95696   0.61863   0.13300   1.00000   0.075  Uiso
A290  O      0.03989   0.88468   0.13888   1.00000   0.075  Uiso
A291  O      0.82329   0.67192   0.19779   1.00000   0.075  Uiso
A292  O      0.07634   0.50140   0.24895   1.00000   0.075  Uiso
A293  O      0.26821   0.88020   0.41723   1.00000   0.075  Uiso
A294  O      0.21872   0.48321   0.45061   1.00000   0.075  Uiso
A295  O      0.43677   0.87897   0.45313   1.00000   0.075  Uiso
A296  O      0.78809   0.99376   0.52008   1.00000   0.075  Uiso
A297  O      0.03066   0.34155   0.09299   1.00000   0.075  Uiso
A298  O      0.80531   0.87315   0.10678   1.00000   0.075  Uiso
A299  O      0.87468   0.55072   0.21285   1.00000   0.075  Uiso
A300  O      0.03953   0.51545   0.23714   1.00000   0.075  Uiso
A301  O      0.12246   0.38879   0.33698   1.00000   0.075  Uiso
A302  O      0.12569   0.56876   0.37189   1.00000   0.075  Uiso
A303  O      0.20034   0.81527   0.47097   1.00000   0.075  Uiso
A304  O      0.69159   0.35399   0.47269   1.00000   0.075  Uiso
A305  O      0.14300   0.45827   0.47969   1.00000   0.075  Uiso
A306  O      0.88845   0.90815   0.77573   1.00000   0.075  Uiso
A307  O      0.81490   0.66608   0.06307   1.00000   0.075  Uiso
A308  O      0.92799   0.44458   0.13906   1.00000   0.075  Uiso
A309  O      0.29018   0.58077   0.14790   1.00000   0.075  Uiso
A310  O      0.22553   0.65792   0.21904   1.00000   0.075  Uiso
A311  O      0.19098   0.00697   0.24668   1.00000   0.075  Uiso
A312  O      0.24224   0.79945   0.28277   1.00000   0.075  Uiso
A313  O      0.09454   0.74490   0.30502   1.00000   0.075  Uiso
A314  O      0.29839   0.99295   0.32884   1.00000   0.075  Uiso
A315  O      0.06727   0.47554   0.33693   1.00000   0.075  Uiso
A316  O      0.11827   0.59144   0.40166   1.00000   0.075  Uiso
A317  O      0.14685   0.79007   0.46728   1.00000   0.075  Uiso
A318  O      0.34042   0.63206   0.48514   1.00000   0.075  Uiso
A319  O      0.30972   0.63120   0.18536   1.00000   0.075  Uiso
A320  O      0.20344   0.52291   0.18931   1.00000   0.075  Uiso
A321  O      0.35211   0.49948   0.26023   1.00000   0.075  Uiso
A322  O      0.12510   0.71398   0.26276   1.00000   0.075  Uiso
A323  O      0.16572   0.56984   0.27385   1.00000   0.075  Uiso
A324  O      0.44357   0.65668   0.30077   1.00000   0.075  Uiso
A325  O      0.08549   0.58655   0.31968   1.00000   0.075  Uiso
A326  O      0.95015   0.50779   0.33465   1.00000   0.075  Uiso
A327  O      0.14737   0.74079   0.35272   1.00000   0.075  Uiso
A328  O      0.50214   0.35098   0.49745   1.00000   0.075  Uiso
A329  O      0.03916   0.06467   0.71815   1.00000   0.075  Uiso
A330  O      0.83395   0.01366   0.71574   1.00000   0.075  Uiso
A331  O      0.80506   0.79203   0.04316   1.00000   0.075  Uiso
A332  O      0.00915   0.03635   0.11554   1.00000   0.075  Uiso
A333  O      0.85432   0.59069   0.12851   1.00000   0.075  Uiso
A334  O      0.94944   0.83318   0.13352   1.00000   0.075  Uiso
A335  O      0.22664   0.65022   0.15328   1.00000   0.075  Uiso
A336  O      0.01281   0.55802   0.19884   1.00000   0.075  Uiso
A337  O      0.94729   0.79870   0.28999   1.00000   0.075  Uiso
A338  O      0.41066   0.45273   0.40631   1.00000   0.075  Uiso
A339  O      0.40261   0.98301   0.41822   1.00000   0.075  Uiso
A340  O      0.27882   0.84595   0.48553   1.00000   0.075  Uiso
A341  O      0.62981   0.08966   0.83837   1.00000   0.075  Uiso
A342  O      0.05290   0.76871   0.06709   1.00000   0.075  Uiso
A343  O      0.79585   0.72672   0.07836   1.00000   0.075  Uiso
A344  O      0.03770   0.70069   0.11276   1.00000   0.075  Uiso
A345  O      0.19484   0.75822   0.14400   1.00000   0.075  Uiso
A346  O      0.06133   0.61485   0.16637   1.00000   0.075  Uiso
A347  O      0.26480   0.09314   0.19789   1.00000   0.075  Uiso
A348  O      0.95377   0.82719   0.21628   1.00000   0.075  Uiso
A349  O      0.96241   0.12611   0.25365   1.00000   0.075  Uiso
A350  O      0.20200   0.90607   0.27311   1.00000   0.075  Uiso
A351  O      0.25576   0.44106   0.28234   1.00000   0.075  Uiso
A352  O      0.27999   0.41915   0.28304   1.00000   0.075  Uiso
A353  O      0.25332   0.96201   0.31739   1.00000   0.075  Uiso
A354  O      0.09297   0.49857   0.33441   1.00000   0.075  Uiso
A355  O      0.28921   0.76769   0.35547   1.00000   0.075  Uiso
A356  O      0.47697   0.84218   0.41685   1.00000   0.075  Uiso
A357  O      0.12427   0.51641   0.48832   1.00000   0.075  Uiso
A358  O      0.08122   0.67422   0.48937   1.00000   0.075  Uiso
A359  O      0.13871   0.77966   0.13534   1.00000   0.075  Uiso
A360  O      0.88670   0.53454   0.16465   1.00000   0.075  Uiso
A361  O      0.75986   0.64653   0.19899   1.00000   0.075  Uiso
A362  O      0.93732   0.08316   0.19927   1.00000   0.075  Uiso
A363  O      0.08707   0.22538   0.23229   1.00000   0.075  Uiso
A364  O      0.28949   0.62598   0.25121   1.00000   0.075  Uiso
A365  O      0.26635   0.64817   0.37448   1.00000   0.075  Uiso
A366  O      0.33239   0.37254   0.40193   1.00000   0.075  Uiso
A367  O      0.77028   0.63640   0.14382   1.00000   0.075  Uiso
A368  O      0.00010   0.94632   0.15720   1.00000   0.075  Uiso
A369  O      0.02992   0.89673   0.15812   1.00000   0.075  Uiso
A370  O      0.19843   0.66703   0.15687   1.00000   0.075  Uiso
A371  O      0.93187   0.83305   0.16167   1.00000   0.075  Uiso
A372  O      0.04593   0.76324   0.18170   1.00000   0.075  Uiso
A373  O      0.08369   0.02522   0.18578   1.00000   0.075  Uiso
A374  O      0.48452   0.58957   0.19368   1.00000   0.075  Uiso
A375  O      0.59333   0.75715   0.21733   1.00000   0.075  Uiso
A376  O      0.07038   0.09182   0.22315   1.00000   0.075  Uiso
A377  O      0.09508   0.49296   0.23471   1.00000   0.075  Uiso
A378  O      0.24464   0.58440   0.24486   1.00000   0.075  Uiso
A379  O      0.27956   0.86935   0.25014   1.00000   0.075  Uiso
A380  O      0.32709   0.89923   0.37575   1.00000   0.075  Uiso
A381  O      0.42617   0.95067   0.46496   1.00000   0.075  Uiso
A382  O      0.88467   0.55422   0.08182   1.00000   0.075  Uiso
A383  O      0.06173   0.36709   0.18766   1.00000   0.075  Uiso
A384  O      0.84546   0.86057   0.23037   1.00000   0.075  Uiso
A385  O      0.62392   0.70318   0.24567   1.00000   0.075  Uiso
A386  O      0.13648   0.57574   0.25820   1.00000   0.075  Uiso
A387  O      0.92476   0.56601   0.26831   1.00000   0.075  Uiso
A388  O      0.97978   0.53547   0.27383   1.00000   0.075  Uiso
A389  O      0.02543   0.67277   0.29512   1.00000   0.075  Uiso
A390  O      0.14729   0.85779   0.33830   1.00000   0.075  Uiso
A391  O      0.17941   0.69710   0.34056   1.00000   0.075  Uiso
A392  O      0.28238   0.74013   0.36550   1.00000   0.075  Uiso
A393  O      0.11554   0.50620   0.37080   1.00000   0.075  Uiso
A394  O      0.28666   0.41713   0.41685   1.00000   0.075  Uiso
A395  O      0.43820   0.48237   0.42997   1.00000   0.075  Uiso
A396  O      0.90807   0.16103   0.45880   1.00000   0.075  Uiso
A397  O      0.98961   0.26728   0.46907   1.00000   0.075  Uiso
A398  O      0.44077   0.58228   0.48943   1.00000   0.075  Uiso
A399  O      0.92968   0.90641   0.95039   1.00000   0.075  Uiso
A400  O      0.99867   0.83493   0.07855   1.00000   0.075  Uiso
A401  O      0.04074   0.79511   0.07795   1.00000   0.075  Uiso
A402  O      0.01169   0.39016   0.10127   1.00000   0.075  Uiso
A403  O      0.44391   0.59143   0.14250   1.00000   0.075  Uiso
A404  O      0.05376   0.66584   0.17458   1.00000   0.075  Uiso
A405  O      0.06212   0.84978   0.17504   1.00000   0.075  Uiso
A406  O      0.15725   0.87490   0.28323   1.00000   0.075  Uiso
A407  O      0.05250   0.68017   0.29082   1.00000   0.075  Uiso
A408  O      0.90004   0.61764   0.30495   1.00000   0.075  Uiso
A409  O      0.45766   0.66739   0.33926   1.00000   0.075  Uiso
A410  O      0.21822   0.62246   0.35487   1.00000   0.075  Uiso
A411  O      0.40540   0.00676   0.37092   1.00000   0.075  Uiso
A412  O      0.33554   0.95877   0.37858   1.00000   0.075  Uiso
A413  O      0.10445   0.48538   0.38274   1.00000   0.075  Uiso
A414  O      0.34385   0.31822   0.40171   1.00000   0.075  Uiso
A415  O      0.97738   0.71172   0.40931   1.00000   0.075  Uiso
A416  O      0.93927   0.68381   0.41876   1.00000   0.075  Uiso
A417  O      0.00760   0.60024   0.48127   1.00000   0.075  Uiso
A418  O      0.63951   0.43390   0.49627   1.00000   0.075  Uiso
A419  O      0.77606   0.24045   0.77613   1.00000   0.075  Uiso
A420  O      0.10495   0.69921   0.01761   1.00000   0.075  Uiso
A421  O      0.73445   0.76890   0.07449   1.00000   0.075  Uiso
A422  O      0.08558   0.87554   0.12664   1.00000   0.075  Uiso
A423  O      0.05718   0.47771   0.13505   1.00000   0.075  Uiso
A424  O      0.64229   0.82212   0.14011   1.00000   0.075  Uiso
A425  O      0.20300   0.72574   0.15722   1.00000   0.075  Uiso
A426  O      0.38349   0.47959   0.24033   1.00000   0.075  Uiso
A427  O      0.17732   0.60017   0.28689   1.00000   0.075  Uiso
A428  O      0.76820   0.67619   0.28652   1.00000   0.075  Uiso
A429  O      0.23620   0.60552   0.34363   1.00000   0.075  Uiso
A430  O      0.36063   0.36817   0.35777   1.00000   0.075  Uiso
A431  O      0.05889   0.77332   0.44821   1.00000   0.075  Uiso
A432  O      0.70250   0.16831   0.45697   1.00000   0.075  Uiso
A433  O      0.97867   0.20818   0.48584   1.00000   0.075  Uiso
A434  O      0.97697   0.18284   0.99474   1.00000   0.075  Uiso
A435  O      0.02899   0.50689   0.04750   1.00000   0.075  Uiso
A436  O      0.99892   0.35621   0.14679   1.00000   0.075  Uiso
A437  O      0.80325   0.78463   0.14762   1.00000   0.075  Uiso
A438  O      0.04604   0.52413   0.17340   1.00000   0.075  Uiso
A439  O      0.43852   0.60780   0.25737   1.00000   0.075  Uiso
A440  O      0.96988   0.50388   0.27675   1.00000   0.075  Uiso
A441  O      0.29771   0.77142   0.29171   1.00000   0.075  Uiso
A442  O      0.46798   0.79476   0.37166   1.00000   0.075  Uiso
A443  O      0.32706   0.91314   0.47662   1.00000   0.075  Uiso
A444  O      0.81083   0.16460   0.91618   1.00000   0.075  Uiso
A445  O      0.03185   0.77848   0.14934   1.00000   0.075  Uiso
A446  O      0.88817   0.54849   0.14766   1.00000   0.075  Uiso
A447  O      0.86033   0.89721   0.20109   1.00000   0.075  Uiso
A448  O      0.23268   0.76948   0.21432   1.00000   0.075  Uiso
A449  O      0.48458   0.62386   0.24039   1.00000   0.075  Uiso
A450  O      0.91903   0.73854   0.24578   1.00000   0.075  Uiso
A451  O      0.22280   0.82789   0.27264   1.00000   0.075  Uiso
A452  O      0.18056   0.49777   0.31994   1.00000   0.075  Uiso
A453  O      0.96453   0.47489   0.33785   1.00000   0.075  Uiso
A454  O      0.41496   0.30308   0.36663   1.00000   0.075  Uiso
A455  O      0.40960   0.59172   0.44163   1.00000   0.075  Uiso
A456  O      0.97883   0.59229   0.46997   1.00000   0.075  Uiso
A457  O      0.07722   0.70203   0.48131   1.00000   0.075  Uiso
A458  O      0.50615   0.89325   0.48318   1.00000   0.075  Uiso
A459  O      0.03355   0.07141   0.88401   1.00000   0.075  Uiso
A460  O      0.26790   0.67974   0.04080   1.00000   0.075  Uiso
A461  O      0.80947   0.81203   0.07293   1.00000   0.075  Uiso
A462  O      0.79266   0.89779   0.09684   1.00000   0.075  Uiso
A463  O      0.84210   0.76985   0.10425   1.00000   0.075  Uiso
A464  O      0.94779   0.05701   0.11648   1.00000   0.075  Uiso
A465  O      0.04468   0.15503   0.12193   1.00000   0.075  Uiso
A466  O      0.65453   0.62274   0.24120   1.00000   0.075  Uiso
A467  O      0.89646   0.59119   0.23955   1.00000   0.075  Uiso
A468  O      0.21600   0.64546   0.29383   1.00000   0.075  Uiso
A469  O      0.37517   0.26547   0.38325   1.00000   0.075  Uiso
A470  O      0.10889   0.53550   0.39667   1.00000   0.075  Uiso
A471  O      0.24303   0.38695   0.43484   1.00000   0.075  Uiso
A472  O      0.97374   0.24165   0.43451   1.00000   0.075  Uiso
A473  O      0.34874   0.39804   0.44318   1.00000   0.075  Uiso
A474  O      0.49503   0.84038   0.45677   1.00000   0.075  Uiso
A475  O      0.09530   0.43600   0.46739   1.00000   0.075  Uiso
A476  O      0.67942   0.16469   0.80946   1.00000   0.075  Uiso
A477  O      0.05989   0.50933   0.01573   1.00000   0.075  Uiso
A478  O      0.88476   0.73649   0.06908   1.00000   0.075  Uiso
A479  O      0.96471   0.45415   0.06854   1.00000   0.075  Uiso
A480  O      0.99239   0.73515   0.08482   1.00000   0.075  Uiso
A481  O      0.08469   0.75993   0.13957   1.00000   0.075  Uiso
A482  O      0.89489   0.11505   0.15339   1.00000   0.075  Uiso
A483  O      0.04041   0.56040   0.17378   1.00000   0.075  Uiso
A484  O      0.14002   0.52964   0.19487   1.00000   0.075  Uiso
A485  O      0.65122   0.73056   0.21271   1.00000   0.075  Uiso
A486  O      0.95948   0.71220   0.23034   1.00000   0.075  Uiso
A487  C      0.79867   0.70091   0.24695   1.00000   0.075  Uiso
A488  C      0.21278   0.95097   0.25313   1.00000   0.075  Uiso
A489  C      0.13386   0.90190   0.27398   1.00000   0.075  Uiso
A490  C      0.14124   0.84271   0.28405   1.00000   0.075  Uiso
A491  C      0.97812   0.48490   0.29296   1.00000   0.075  Uiso
A492  C      0.12613   0.74806   0.33404   1.00000   0.075  Uiso
A493  C      0.38432   0.22802   0.41202   1.00000   0.075  Uiso
A494  C      0.32983   0.81759   0.42064   1.00000   0.075  Uiso
A495  C      0.20703   0.42425   0.42407   1.00000   0.075  Uiso
A496  C      0.10245   0.72692   0.48651   1.00000   0.075  Uiso
A497  C      0.10769   0.74734   0.06900   1.00000   0.075  Uiso
A498  C      0.02471   0.72540   0.08194   1.00000   0.075  Uiso
A499  C      0.10604   0.84844   0.13960   1.00000   0.075  Uiso
A500  C      0.91357   0.68980   0.16851   1.00000   0.075  Uiso
A501  C      0.10220   0.73161   0.20285   1.00000   0.075  Uiso
A502  C      0.13183   0.81507   0.21719   1.00000   0.075  Uiso
A503  C      0.99776   0.06778   0.22200   1.00000   0.075  Uiso
A504  C      0.91835   0.76603   0.25643   1.00000   0.075  Uiso
A505  C      0.27696   0.79863   0.28087   1.00000   0.075  Uiso
A506  C      0.39776   0.62840   0.30121   1.00000   0.075  Uiso
A507  C      0.10532   0.77343   0.30640   1.00000   0.075  Uiso
A508  C      0.17998   0.96664   0.31062   1.00000   0.075  Uiso
A509  C      0.97124   0.57696   0.31534   1.00000   0.075  Uiso
A510  C      0.51231   0.69781   0.32048   1.00000   0.075  Uiso
A511  C      0.96433   0.56589   0.33463   1.00000   0.075  Uiso
A512  C      0.21379   0.52361   0.41159   1.00000   0.075  Uiso
A513  C      0.45125   0.48227   0.47304   1.00000   0.075  Uiso
A514  C      0.22851   0.81904   0.48399   1.00000   0.075  Uiso
A515  C      0.07737   0.15119   0.90371   1.00000   0.075  Uiso
A516  C      0.17027   0.77875   0.06011   1.00000   0.075  Uiso
A517  C      0.84813   0.60245   0.09146   1.00000   0.075  Uiso
A518  C      0.17959   0.53140   0.17468   1.00000   0.075  Uiso
A519  C      0.87841   0.55250   0.17930   1.00000   0.075  Uiso
A520  C      0.16134   0.90888   0.18585   1.00000   0.075  Uiso
A521  C      0.18171   0.80166   0.20364   1.00000   0.075  Uiso
A522  C      0.93602   0.79482   0.21641   1.00000   0.075  Uiso
A523  C      0.16745   0.03109   0.23651   1.00000   0.075  Uiso
A524  C      0.02531   0.74912   0.26966   1.00000   0.075  Uiso
A525  C      0.06176   0.48161   0.27691   1.00000   0.075  Uiso
A526  C      0.87433   0.85353   0.29381   1.00000   0.075  Uiso
A527  C      0.29654   0.79942   0.41346   1.00000   0.075  Uiso
A528  C      0.40837   0.64728   0.46792   1.00000   0.075  Uiso
A529  C      0.25862   0.81894   0.47658   1.00000   0.075  Uiso
A530  C      0.18569   0.67323   0.01744   1.00000   0.075  Uiso
A531  C      0.94451   0.60106   0.11545   1.00000   0.075  Uiso
A532  C      0.04656   0.36434   0.13756   1.00000   0.075  Uiso
A533  C      0.00119   0.45319   0.16771   1.00000   0.075  Uiso
A534  C      0.13274   0.20512   0.19816   1.00000   0.075  Uiso
A535  C      0.97504   0.71226   0.21364   1.00000   0.075  Uiso
A536  C      0.13178   0.40727   0.25965   1.00000   0.075  Uiso
A537  C      0.94972   0.48214   0.26349   1.00000   0.075  Uiso
A538  C      0.26440   0.47592   0.28456   1.00000   0.075  Uiso
A539  C      0.41743   0.44868   0.33783   1.00000   0.075  Uiso
A540  C      0.98577   0.58660   0.35175   1.00000   0.075  Uiso
A541  C      0.18667   0.29890   0.35744   1.00000   0.075  Uiso
A542  C      0.23299   0.64149   0.36954   1.00000   0.075  Uiso
A543  C      0.00688   0.47402   0.39089   1.00000   0.075  Uiso
A544  C      0.49161   0.95575   0.47165   1.00000   0.075  Uiso
A545  C      0.70961   0.36888   0.52454   1.00000   0.075  Uiso
A546  C      0.79146   0.76484   0.12775   1.00000   0.075  Uiso
A547  C      0.89880   0.52537   0.13452   1.00000   0.075  Uiso
A548  C      0.91048   0.93866   0.13856   1.00000   0.075  Uiso
A549  C      0.29355   0.49761   0.16065   1.00000   0.075  Uiso
A550  C      0.32300   0.98791   0.19134   1.00000   0.075  Uiso
A551  C      0.09422   0.38268   0.21804   1.00000   0.075  Uiso
A552  C      0.18160   0.42657   0.22120   1.00000   0.075  Uiso
A553  C      0.90088   0.56898   0.22233   1.00000   0.075  Uiso
A554  C      0.18720   0.05506   0.22692   1.00000   0.075  Uiso
A555  C      0.14008   0.79097   0.23251   1.00000   0.075  Uiso
A556  C      0.05459   0.32461   0.35182   1.00000   0.075  Uiso
A557  C      0.31765   0.78596   0.36220   1.00000   0.075  Uiso
A558  C      0.34392   0.77470   0.37830   1.00000   0.075  Uiso
A559  C      0.21176   0.80773   0.41652   1.00000   0.075  Uiso
A560  C      0.29035   0.33715   0.42912   1.00000   0.075  Uiso
A561  C      0.49302   0.90484   0.43072   1.00000   0.075  Uiso
A562  C      0.97062   0.78587   0.42939   1.00000   0.075  Uiso
A563  C      0.15049   0.58373   0.47623   1.00000   0.075  Uiso
A564  C      0.95805   0.52637   0.47795   1.00000   0.075  Uiso
A565  C      0.49103   0.87684   0.49612   1.00000   0.075  Uiso
A566  C      0.66800   0.98815   0.79189   1.00000   0.075  Uiso
A567  C      0.95427   0.97706   0.84667   1.00000   0.075  Uiso
A568  C      0.03226   0.73824   0.06388   1.00000   0.075  Uiso
A569  C      0.16359   0.77381   0.07889   1.00000   0.075  Uiso
A570  C      0.85324   0.79530   0.09890   1.00000   0.075  Uiso
A571  C      0.94475   0.62304   0.09706   1.00000   0.075  Uiso
A572  C      0.95413   0.81201   0.11608   1.00000   0.075  Uiso
A573  C      0.70912   0.80251   0.16307   1.00000   0.075  Uiso
A574  C      0.94067   0.08688   0.16209   1.00000   0.075  Uiso
A575  C      0.42410   0.62099   0.18484   1.00000   0.075  Uiso
A576  C      0.67166   0.67184   0.19769   1.00000   0.075  Uiso
A577  C      0.93604   0.74047   0.22965   1.00000   0.075  Uiso
A578  C      0.16587   0.43253   0.23693   1.00000   0.075  Uiso
A579  C      0.23241   0.52771   0.24104   1.00000   0.075  Uiso
A580  C      0.23798   0.94702   0.24103   1.00000   0.075  Uiso
A581  C      0.31585   0.60019   0.25382   1.00000   0.075  Uiso
A582  C      0.08499   0.14663   0.26012   1.00000   0.075  Uiso
A583  C      0.20228   0.34649   0.25753   1.00000   0.075  Uiso
A584  C      0.39622   0.44803   0.29816   1.00000   0.075  Uiso
A585  C      0.27858   0.51707   0.31426   1.00000   0.075  Uiso
A586  C      0.49018   0.76876   0.34223   1.00000   0.075  Uiso
A587  C      0.12329   0.49617   0.35205   1.00000   0.075  Uiso
A588  C      0.22750   0.88606   0.35123   1.00000   0.075  Uiso
A589  C      0.54137   0.80575   0.36829   1.00000   0.075  Uiso
A590  C      0.03302   0.69704   0.39516   1.00000   0.075  Uiso
A591  C      0.12494   0.40777   0.41702   1.00000   0.075  Uiso
A592  C      0.76973   0.33410   0.43458   1.00000   0.075  Uiso
A593  C      0.98523   0.49338   0.44841   1.00000   0.075  Uiso
A594  C      0.95759   0.47329   0.47308   1.00000   0.075  Uiso
A595  C      0.15508   0.34485   0.78831   1.00000   0.075  Uiso
A596  C      0.97797   0.55508   0.03247   1.00000   0.075  Uiso
A597  C      0.30486   0.52385   0.15774   1.00000   0.075  Uiso
A598  C      0.25195   0.64273   0.16811   1.00000   0.075  Uiso
A599  C      0.14741   0.53577   0.17697   1.00000   0.075  Uiso
A600  C      0.01463   0.56268   0.22015   1.00000   0.075  Uiso
A601  C      0.35617   0.96505   0.22790   1.00000   0.075  Uiso
A602  C      0.72482   0.71794   0.24388   1.00000   0.075  Uiso
A603  C      0.84936   0.88429   0.26871   1.00000   0.075  Uiso
A604  C      0.18411   0.72820   0.27682   1.00000   0.075  Uiso
A605  C      0.14859   0.43284   0.30151   1.00000   0.075  Uiso
A606  C      0.29628   0.88449   0.30920   1.00000   0.075  Uiso
A607  C      0.91689   0.64252   0.31609   1.00000   0.075  Uiso
A608  C      0.23609   0.94302   0.34692   1.00000   0.075  Uiso
A609  C      0.10792   0.56189   0.40822   1.00000   0.075  Uiso
A610  C      0.45980   0.58977   0.40897   1.00000   0.075  Uiso
A611  C      0.15969   0.49322   0.44454   1.00000   0.075  Uiso
A612  C      0.32060   0.39387   0.46601   1.00000   0.075  Uiso
A613  C      0.05396   0.06890   0.48643   1.00000   0.075  Uiso
A614  C      0.11048   0.54894   0.48992   1.00000   0.075  Uiso
A615  C      0.88606   0.39737   0.87931   1.00000   0.075  Uiso
A616  C      0.16505   0.63665   0.08399   1.00000   0.075  Uiso
A617  C      0.06371   0.41827   0.09059   1.00000   0.075  Uiso
A618  C      0.15711   0.01499   0.09846   1.00000   0.075  Uiso
A619  C      0.84869   0.75719   0.12380   1.00000   0.075  Uiso
A620  C      0.39148   0.64691   0.13143   1.00000   0.075  Uiso
A621  C      0.13708   0.66683   0.15497   1.00000   0.075  Uiso
A622  C      0.23190   0.01824   0.17046   1.00000   0.075  Uiso
A623  C      0.15171   0.09077   0.17909   1.00000   0.075  Uiso
A624  C      0.34449   0.51497   0.20160   1.00000   0.075  Uiso
A625  C      0.16609   0.51910   0.20959   1.00000   0.075  Uiso
A626  C      0.16373   0.82907   0.21211   1.00000   0.075  Uiso
A627  C      0.05370   0.93896   0.23243   1.00000   0.075  Uiso
A628  C      0.00988   0.60117   0.24547   1.00000   0.075  Uiso
A629  C      0.27784   0.03674   0.24929   1.00000   0.075  Uiso
A630  C      0.00757   0.15656   0.25814   1.00000   0.075  Uiso
A631  C      0.05391   0.45171   0.28776   1.00000   0.075  Uiso
A632  C      0.30385   0.98628   0.28914   1.00000   0.075  Uiso
A633  C      0.26684   0.54682   0.30225   1.00000   0.075  Uiso
A634  C      0.09623   0.55171   0.32124   1.00000   0.075  Uiso
A635  C      0.37269   0.41992   0.33904   1.00000   0.075  Uiso
A636  C      0.27142   0.60998   0.34870   1.00000   0.075  Uiso
A637  C      0.39295   0.44833   0.43537   1.00000   0.075  Uiso
A638  C      0.98556   0.72618   0.10213   1.00000   0.075  Uiso
A639  C      0.82677   0.64226   0.12567   1.00000   0.075  Uiso
A640  C      0.25561   0.76752   0.14656   1.00000   0.075  Uiso
A641  C      0.93907   0.38171   0.14962   1.00000   0.075  Uiso
A642  C      0.89647   0.82355   0.16069   1.00000   0.075  Uiso
A643  C      0.07006   0.17440   0.18001   1.00000   0.075  Uiso
A644  C      0.10638   0.35309   0.22175   1.00000   0.075  Uiso
A645  C      0.26560   0.69022   0.32159   1.00000   0.075  Uiso
A646  C      0.30607   0.72984   0.38056   1.00000   0.075  Uiso
A647  C      0.15774   0.82880   0.39845   1.00000   0.075  Uiso
A648  C      0.08884   0.70333   0.41095   1.00000   0.075  Uiso
A649  C      0.77349   0.12214   0.46323   1.00000   0.075  Uiso
A650  C      0.36692   0.59503   0.47161   1.00000   0.075  Uiso
A651  C      0.30537   0.89835   0.48721   1.00000   0.075  Uiso
A652  C      0.70355   0.53371   0.73218   1.00000   0.075  Uiso
A653  C      0.19714   0.16565   0.98602   1.00000   0.075  Uiso
A654  C      0.30339   0.92429   0.11188   1.00000   0.075  Uiso
A655  C      0.81516   0.74155   0.12608   1.00000   0.075  Uiso
A656  C      0.04082   0.63226   0.14982   1.00000   0.075  Uiso
A657  C      0.45893   0.52501   0.19530   1.00000   0.075  Uiso
A658  C      0.17800   0.08960   0.19857   1.00000   0.075  Uiso
A659  C      0.88947   0.62683   0.23177   1.00000   0.075  Uiso
A660  C      0.94303   0.85030   0.23059   1.00000   0.075  Uiso
A661  C      0.14382   0.22381   0.23519   1.00000   0.075  Uiso
A662  C      0.89893   0.76763   0.27024   1.00000   0.075  Uiso
A663  C      0.06108   0.59317   0.30032   1.00000   0.075  Uiso
A664  C      0.28547   0.63256   0.36443   1.00000   0.075  Uiso
A665  C      0.11642   0.53842   0.37894   1.00000   0.075  Uiso
A666  C      0.27967   0.72944   0.46746   1.00000   0.075  Uiso
A667  C      0.04749   0.50394   0.06484   1.00000   0.075  Uiso
A668  C      0.29479   0.80177   0.07408   1.00000   0.075  Uiso
A669  C      0.22321   0.78267   0.15040   1.00000   0.075  Uiso
A670  C      0.22265   0.00824   0.18611   1.00000   0.075  Uiso
A671  C      0.20377   0.21681   0.21836   1.00000   0.075  Uiso
A672  C      0.78160   0.69491   0.25943   1.00000   0.075  Uiso
A673  C      0.98602   0.13243   0.26279   1.00000   0.075  Uiso
A674  C      0.13410   0.31754   0.29087   1.00000   0.075  Uiso
A675  C      0.00475   0.66047   0.37539   1.00000   0.075  Uiso
A676  C      0.34812   0.92595   0.37943   1.00000   0.075  Uiso
A677  C      0.17786   0.79882   0.40491   1.00000   0.075  Uiso
A678  C      0.93798   0.18848   0.43307   1.00000   0.075  Uiso
A679  C      0.74481   0.33407   0.45863   1.00000   0.075  Uiso
A680  C      0.54662   0.82697   0.46769   1.00000   0.075  Uiso
A681  C      0.66016   0.06453   0.49098   1.00000   0.075  Uiso
A682  C      0.82690   0.11483   0.83877   1.00000   0.075  Uiso
A683  C      0.74289   0.82002   0.06558   1.00000   0.075  Uiso
A684  C      0.99085   0.53467   0.08437   1.00000   0.075  Uiso
A685  C      0.30949   0.65636   0.10687   1.00000   0.075  Uiso
A686  C      0.14284   0.47704   0.13801   1.00000   0.075  Uiso
A687  C      0.88278   0.91509   0.14011   1.00000   0.075  Uiso
A688  C      0.97348   0.62416   0.17631   1.00000   0.075  Uiso
A689  C      0.18935   0.00533   0.18548   1.00000   0.075  Uiso
A690  C      0.17051   0.88334   0.20157   1.00000   0.075  Uiso
A691  C      0.21679   0.13424   0.21115   1.00000   0.075  Uiso
A692  C      0.40505   0.59849   0.22712   1.00000   0.075  Uiso
A693  C      0.71098   0.84090   0.22682   1.00000   0.075  Uiso
A694  C      0.18596   0.97558   0.24284   1.00000   0.075  Uiso
A695  C      0.95011   0.04449   0.24619   1.00000   0.075  Uiso
A696  C      0.87881   0.79884   0.26437   1.00000   0.075  Uiso
A697  C      0.31031   0.66456   0.30865   1.00000   0.075  Uiso
A698  C      0.12241   0.63045   0.33501   1.00000   0.075  Uiso
A699  C      0.07137   0.69432   0.37500   1.00000   0.075  Uiso
A700  C      0.39566   0.89002   0.38508   1.00000   0.075  Uiso
A701  C      0.93599   0.56237   0.39310   1.00000   0.075  Uiso
A702  C      0.29650   0.92887   0.41268   1.00000   0.075  Uiso
A703  C      0.94508   0.60681   0.41596   1.00000   0.075  Uiso
A704  C      0.78085   0.18666   0.44517   1.00000   0.075  Uiso
A705  C      0.14865   0.85039   0.46372   1.00000   0.075  Uiso
A706  C      0.18995   0.70186   0.54250   1.00000   0.075  Uiso
A707  C      0.16150   0.65491   0.55027   1.00000   0.075  Uiso
A708  C      0.66351   0.24776   0.61213   1.00000   0.075  Uiso
A709  C      0.41300   0.91251   0.19488   1.00000   0.075  Uiso
A710  C      0.84857   0.50717   0.19469   1.00000   0.075  Uiso
A711  C      0.06939   0.96506   0.22232   1.00000   0.075  Uiso
A712  C      0.26824   0.77994   0.22212   1.00000   0.075  Uiso
A713  C      0.67411   0.68672   0.24157   1.00000   0.075  Uiso
A714  C      0.83356   0.69040   0.25381   1.00000   0.075  Uiso
A715  C      0.17040   0.22223   0.28647   1.00000   0.075  Uiso
A716  C      0.27965   0.97400   0.31596   1.00000   0.075  Uiso
A717  C      0.12517   0.36934   0.39089   1.00000   0.075  Uiso
A718  C      0.26787   0.85306   0.40667   1.00000   0.075  Uiso
A719  C      0.06086   0.57075   0.49460   1.00000   0.075  Uiso
A720  C      0.79370   0.61429   0.08449   1.00000   0.075  Uiso
A721  C      0.24840   0.66081   0.09340   1.00000   0.075  Uiso
A722  C      0.02978   0.86769   0.17003   1.00000   0.075  Uiso
A723  C      0.08025   0.94978   0.20521   1.00000   0.075  Uiso
A724  C      0.01094   0.08046   0.20808   1.00000   0.075  Uiso
A725  C      0.11322   0.84278   0.22239   1.00000   0.075  Uiso
A726  C      0.30367   0.65815   0.24406   1.00000   0.075  Uiso
A727  C      0.93692   0.44855   0.33479   1.00000   0.075  Uiso
A728  C      0.48675   0.62595   0.35221   1.00000   0.075  Uiso
A729  C      0.05710   0.31099   0.38074   1.00000   0.075  Uiso
A730  C      0.32648   0.96747   0.39800   1.00000   0.075  Uiso
A731  C      0.46891   0.61599   0.47646   1.00000   0.075  Uiso
A732  C      0.20504   0.22057   0.63840   1.00000   0.075  Uiso
A733  C      0.16445   0.68822   0.02416   1.00000   0.075  Uiso
A734  C      0.84510   0.80700   0.07852   1.00000   0.075  Uiso
A735  C      0.80722   0.60648   0.16510   1.00000   0.075  Uiso
A736  C      0.03755   0.10657   0.21487   1.00000   0.075  Uiso
A737  C      0.27878   0.00747   0.27890   1.00000   0.075  Uiso
A738  C      0.88388   0.59460   0.31211   1.00000   0.075  Uiso
A739  C      0.32483   0.28571   0.31315   1.00000   0.075  Uiso
A740  C      0.95113   0.41512   0.33341   1.00000   0.075  Uiso
A741  C      0.97555   0.42520   0.39956   1.00000   0.075  Uiso
A742  C      0.14237   0.72450   0.42295   1.00000   0.075  Uiso
A743  C      0.00927   0.53339   0.43177   1.00000   0.075  Uiso
A744  C      0.37282   0.93950   0.45698   1.00000   0.075  Uiso
A745  C      0.93594   0.66532   0.47133   1.00000   0.075  Uiso
A746  C      0.93641   0.62306   0.48988   1.00000   0.075  Uiso
A747  C      0.13977   0.46127   0.49880   1.00000   0.075  Uiso
A748  C      0.98403   0.37599   0.81253   1.00000   0.075  Uiso
A749  C      0.04517   0.53324   0.07770   1.00000   0.075  Uiso
A750  C      0.12919   0.87765   0.10794   1.00000   0.075  Uiso
A751  C      0.33437   0.64235   0.12024   1.00000   0.075  Uiso
A752  C      0.17420   0.01633   0.15213   1.00000   0.075  Uiso
A753  C      0.06697   0.57979   0.16848   1.00000   0.075  Uiso
A754  C      0.52302   0.62742   0.20311   1.00000   0.075  Uiso
A755  C      0.64062   0.88668   0.24082   1.00000   0.075  Uiso
A756  C      0.93523   0.48557   0.24463   1.00000   0.075  Uiso
A757  C      0.29461   0.95951   0.30025   1.00000   0.075  Uiso
A758  C      0.23415   0.79713   0.34164   1.00000   0.075  Uiso
A759  C      0.02967   0.36000   0.37088   1.00000   0.075  Uiso
A760  C      0.38460   0.38680   0.38626   1.00000   0.075  Uiso
A761  C      0.26908   0.82059   0.41639   1.00000   0.075  Uiso
A762  C      0.02823   0.79459   0.44201   1.00000   0.075  Uiso
A763  C      0.74030   0.25971   0.53307   1.00000   0.075  Uiso
A764  C      0.31557   0.64758   0.03084   1.00000   0.075  Uiso
A765  C      0.07790   0.54381   0.08911   1.00000   0.075  Uiso
A766  C      0.17824   0.69665   0.09057   1.00000   0.075  Uiso
A767  C      0.31939   0.76447   0.09815   1.00000   0.075  Uiso
A768  C      0.21285   0.81505   0.13773   1.00000   0.075  Uiso
A769  C      0.71786   0.82351   0.14957   1.00000   0.075  Uiso
A770  C      0.81382   0.82239   0.20465   1.00000   0.075  Uiso
A771  C      0.22544   0.50512   0.22345   1.00000   0.075  Uiso
A772  C      0.65045   0.83928   0.22715   1.00000   0.075  Uiso
A773  C      0.26036   0.92015   0.24714   1.00000   0.075  Uiso
A774  C      0.03772   0.11561   0.28826   1.00000   0.075  Uiso
A775  C      0.99177   0.68729   0.33423   1.00000   0.075  Uiso
A776  C      0.37644   0.42430   0.35924   1.00000   0.075  Uiso
A777  C      0.31742   0.00437   0.39845   1.00000   0.075  Uiso
A778  C      0.42231   0.74259   0.40341   1.00000   0.075  Uiso
A779  C      0.90362   0.76965   0.04559   1.00000   0.075  Uiso
A780  C      0.17631   0.60673   0.07870   1.00000   0.075  Uiso
A781  C      0.07122   0.75448   0.17271   1.00000   0.075  Uiso
A782  C      0.84448   0.86951   0.19370   1.00000   0.075  Uiso
A783  C      0.02797   0.12817   0.22887   1.00000   0.075  Uiso
A784  C      0.42337   0.56758   0.23564   1.00000   0.075  Uiso
A785  C      0.29521   0.91781   0.25698   1.00000   0.075  Uiso
A786  C      0.75941   0.59822   0.26653   1.00000   0.075  Uiso
A787  C      0.09678   0.28360   0.29232   1.00000   0.075  Uiso
A788  C      0.92343   0.77234   0.29088   1.00000   0.075  Uiso
A789  C      0.42464   0.64250   0.30987   1.00000   0.075  Uiso
A790  C      0.78175   0.67946   0.34248   1.00000   0.075  Uiso
A791  C      0.43935   0.38061   0.35828   1.00000   0.075  Uiso
A792  C      0.04031   0.60673   0.36408   1.00000   0.075  Uiso
A793  C      0.04942   0.33132   0.36931   1.00000   0.075  Uiso
A794  C      0.12786   0.82380   0.38385   1.00000   0.075  Uiso
A795  C      0.92402   0.54411   0.40488   1.00000   0.075  Uiso
A796  C      0.50646   0.79703   0.41793   1.00000   0.075  Uiso
A797  C      0.66244   0.36618   0.44499   1.00000   0.075  Uiso
A798  C      0.15552   0.59552   0.45801   1.00000   0.075  Uiso
A799  C      0.97841   0.05215   0.45694   1.00000   0.075  Uiso
A800  C      0.25006   0.42582   0.46808   1.00000   0.075  Uiso
A801  C      0.95995   0.86597   0.72911   1.00000   0.075  Uiso
A802  C      0.08449   0.46866   0.03274   1.00000   0.075  Uiso
A803  C      0.13112   0.44942   0.12588   1.00000   0.075  Uiso
A804  C      0.16390   0.00861   0.16834   1.00000   0.075  Uiso
A805  C      0.12983   0.25188   0.18219   1.00000   0.075  Uiso
A806  C      0.35652   0.95928   0.18075   1.00000   0.075  Uiso
A807  C      0.97361   0.04141   0.21733   1.00000   0.075  Uiso
A808  C      0.12244   0.19761   0.26971   1.00000   0.075  Uiso
A809  C      0.36831   0.46352   0.28736   1.00000   0.075  Uiso
A810  C      0.15458   0.39931   0.29356   1.00000   0.075  Uiso
A811  C      0.36219   0.31451   0.33412   1.00000   0.075  Uiso
A812  C      0.89842   0.61877   0.34247   1.00000   0.075  Uiso
A813  C      0.38202   0.91956   0.38372   1.00000   0.075  Uiso
A814  C      0.03183   0.79208   0.40663   1.00000   0.075  Uiso
A815  C      0.26417   0.91102   0.41143   1.00000   0.075  Uiso
A816  C      0.19375   0.50478   0.44197   1.00000   0.075  Uiso
A817  C      0.13452   0.42335   0.81099   1.00000   0.075  Uiso
A818  C      0.04646   0.22975   0.01358   1.00000   0.075  Uiso
A819  C      0.20063   0.23469   0.01638   1.00000   0.075  Uiso
A820  C      0.25554   0.74075   0.09702   1.00000   0.075  Uiso
A821  C      0.27872   0.66227   0.11186   1.00000   0.075  Uiso
A822  C      0.16800   0.64748   0.15156   1.00000   0.075  Uiso
A823  C      0.31007   0.00565   0.23774   1.00000   0.075  Uiso
A824  C      0.14387   0.40548   0.23907   1.00000   0.075  Uiso
A825  C      0.04572   0.31335   0.24896   1.00000   0.075  Uiso
A826  C      0.74578   0.70246   0.25857   1.00000   0.075  Uiso
A827  C      0.20176   0.06969   0.29789   1.00000   0.075  Uiso
A828  C      0.31802   0.91061   0.32069   1.00000   0.075  Uiso
A829  C      0.04806   0.42061   0.33502   1.00000   0.075  Uiso
A830  C      0.45961   0.75861   0.34258   1.00000   0.075  Uiso
A831  C      0.35817   0.44447   0.42546   1.00000   0.075  Uiso
A832  C      0.16821   0.70734   0.43921   1.00000   0.075  Uiso
A833  C      0.16679   0.81886   0.47428   1.00000   0.075  Uiso
A834  C      0.58468   0.92960   0.49487   1.00000   0.075  Uiso
A835  C      0.53909   0.07144   0.55436   1.00000   0.075  Uiso
A836  C      0.99133   0.98380   0.11086   1.00000   0.075  Uiso
A837  C      0.67563   0.85840   0.15738   1.00000   0.075  Uiso
A838  C      0.77987   0.70266   0.17874   1.00000   0.075  Uiso
A839  C      0.19152   0.19050   0.19183   1.00000   0.075  Uiso
A840  C      0.24829   0.00187   0.20470   1.00000   0.075  Uiso
A841  C      0.32569   0.48873   0.22764   1.00000   0.075  Uiso
A842  C      0.74074   0.69074   0.27629   1.00000   0.075  Uiso
A843  C      0.11693   0.86528   0.32882   1.00000   0.075  Uiso
A844  C      0.88410   0.59370   0.33120   1.00000   0.075  Uiso
A845  C      0.44384   0.77421   0.35731   1.00000   0.075  Uiso
A846  C      0.42786   0.96710   0.42196   1.00000   0.075  Uiso
A847  C      0.90634   0.29745   0.46482   1.00000   0.075  Uiso
A848  C      0.63055   0.13330   0.47012   1.00000   0.075  Uiso
A849  C      0.35664   0.62576   0.47519   1.00000   0.075  Uiso
A850  C      0.69722   0.12636   0.47571   1.00000   0.075  Uiso
A851  C      0.85115   0.54764   0.74975   1.00000   0.075  Uiso
A852  C      0.09384   0.24319   0.00570   1.00000   0.075  Uiso
A853  C      0.24133   0.67812   0.02542   1.00000   0.075  Uiso
A854  C      0.00039   0.81251   0.04782   1.00000   0.075  Uiso
A855  C      0.31216   0.70925   0.06124   1.00000   0.075  Uiso
A856  C      0.30285   0.59974   0.06458   1.00000   0.075  Uiso
A857  C      0.95237   0.49296   0.09115   1.00000   0.075  Uiso
A858  C      0.07896   0.09410   0.09526   1.00000   0.075  Uiso
A859  C      0.82387   0.60829   0.09665   1.00000   0.075  Uiso
A860  C      0.83579   0.88170   0.12404   1.00000   0.075  Uiso
A861  C      0.37342   0.69677   0.13574   1.00000   0.075  Uiso
A862  C      0.06224   0.38849   0.20400   1.00000   0.075  Uiso
A863  C      0.62171   0.61306   0.21255   1.00000   0.075  Uiso
A864  C      0.91675   0.45932   0.23435   1.00000   0.075  Uiso
A865  C      0.05785   0.33858   0.27606   1.00000   0.075  Uiso
A866  C      0.27670   0.38520   0.28326   1.00000   0.075  Uiso
A867  C      0.15794   0.49090   0.29956   1.00000   0.075  Uiso
A868  C      0.28807   0.34496   0.30935   1.00000   0.075  Uiso
A869  C      0.73179   0.64524   0.31509   1.00000   0.075  Uiso
A870  C      0.05985   0.78483   0.35649   1.00000   0.075  Uiso
A871  C      0.19721   0.88474   0.36010   1.00000   0.075  Uiso
A872  C      0.34457   0.02320   0.40342   1.00000   0.075  Uiso
A873  C      0.10554   0.75084   0.47209   1.00000   0.075  Uiso
A874  C      0.40694   0.86939   0.48168   1.00000   0.075  Uiso
A875  C      0.41481   0.86524   0.49810   1.00000   0.075  Uiso
A876  C      0.17569   0.10896   0.88206   1.00000   0.075  Uiso
A877  C      0.90653   0.94855   0.88236   1.00000   0.075  Uiso
A878  C      0.08469   0.19117   0.01851   1.00000   0.075  Uiso
A879  C      0.14283   0.74296   0.08117   1.00000   0.075  Uiso
A880  C      0.95360   0.05957   0.13525   1.00000   0.075  Uiso
A881  C      0.36626   0.92521   0.15022   1.00000   0.075  Uiso
A882  C      0.63990   0.85667   0.18497   1.00000   0.075  Uiso
A883  C      0.87886   0.95391   0.19909   1.00000   0.075  Uiso
A884  C      0.44463   0.71625   0.27687   1.00000   0.075  Uiso
A885  C      0.39673   0.55163   0.28171   1.00000   0.075  Uiso
A886  C      0.99934   0.35473   0.29180   1.00000   0.075  Uiso
A887  C      0.35339   0.53248   0.29694   1.00000   0.075  Uiso
A888  C      0.22966   0.85602   0.33874   1.00000   0.075  Uiso
A889  C      0.16443   0.89007   0.34394   1.00000   0.075  Uiso
A890  C      0.06422   0.68749   0.39438   1.00000   0.075  Uiso
A891  C      0.52358   0.50957   0.39918   1.00000   0.075  Uiso
A892  C      0.95441   0.61668   0.46001   1.00000   0.075  Uiso
A893  C      0.20355   0.40752   0.47011   1.00000   0.075  Uiso
A894  C      0.43696   0.41588   0.48087   1.00000   0.075  Uiso
A895  C      0.97983   0.07612   0.48550   1.00000   0.075  Uiso
A896  C      0.82966   0.45202   0.49508   1.00000   0.075  Uiso
A897  C      0.76450   0.34182   0.85584   1.00000   0.075  Uiso
A898  C      0.14187   0.48484   0.00307   1.00000   0.075  Uiso
A899  C      0.89670   0.77029   0.02334   1.00000   0.075  Uiso
A900  C      0.06703   0.48092   0.02787   1.00000   0.075  Uiso
A901  C      0.85348   0.56390   0.13678   1.00000   0.075  Uiso
A902  C      0.96202   0.96078   0.15399   1.00000   0.075  Uiso
A903  C      0.16516   0.10802   0.16457   1.00000   0.075  Uiso
A904  C      0.06535   0.38051   0.17042   1.00000   0.075  Uiso
A905  C      0.19187   0.92001   0.18026   1.00000   0.075  Uiso
A906  C      0.33163   0.67211   0.25592   1.00000   0.075  Uiso
A907  C      0.84395   0.67589   0.26959   1.00000   0.075  Uiso
A908  C      0.20164   0.98691   0.32514   1.00000   0.075  Uiso
A909  C      0.83531   0.72591   0.32355   1.00000   0.075  Uiso
A910  C      0.05215   0.40391   0.35521   1.00000   0.075  Uiso
A911  C      0.34926   0.44793   0.36258   1.00000   0.075  Uiso
A912  C      0.97805   0.48115   0.37319   1.00000   0.075  Uiso
A913  C      0.50315   0.42974   0.37822   1.00000   0.075  Uiso
A914  C      0.93146   0.58852   0.42763   1.00000   0.075  Uiso
A915  C      0.98308   0.26654   0.48594   1.00000   0.075  Uiso
A916  C      0.12445   0.49415   0.50172   1.00000   0.075  Uiso
A917  C      0.82968   0.62624   0.04510   1.00000   0.075  Uiso
A918  C      0.17377   0.59415   0.05971   1.00000   0.075  Uiso
A919  C      0.20085   0.93617   0.12968   1.00000   0.075  Uiso
A920  C      0.20824   0.02373   0.15377   1.00000   0.075  Uiso
A921  C      0.05745   0.04628   0.17167   1.00000   0.075  Uiso
A922  C      0.68849   0.91075   0.18750   1.00000   0.075  Uiso
A923  C      0.00230   0.38636   0.20236   1.00000   0.075  Uiso
A924  C      0.94393   0.05089   0.20308   1.00000   0.075  Uiso
A925  C      0.75010   0.93591   0.20840   1.00000   0.075  Uiso
A926  C      0.04069   0.27420   0.21870   1.00000   0.075  Uiso
A927  C      0.82214   0.88226   0.23141   1.00000   0.075  Uiso
A928  C      0.01258   0.20111   0.23784   1.00000   0.075  Uiso
A929  C      0.94603   0.45207   0.27227   1.00000   0.075  Uiso
A930  C      0.41493   0.79911   0.34862   1.00000   0.075  Uiso
A931  C      0.14918   0.34880   0.36826   1.00000   0.075  Uiso
A932  C      0.35125   0.59361   0.39939   1.00000   0.075  Uiso
A933  C      0.94723   0.59417   0.39737   1.00000   0.075  Uiso
A934  C      0.18266   0.65118   0.43060   1.00000   0.075  Uiso
A935  C      0.43180   0.93851   0.42867   1.00000   0.075  Uiso
A936  C      0.52885   0.56617   0.43796   1.00000   0.075  Uiso
A937  C      0.89526   0.13661   0.46877   1.00000   0.075  Uiso
A938  C      0.98887   0.47454   0.46841   1.00000   0.075  Uiso
A939  C      0.97289   0.83601   0.04521   1.00000   0.075  Uiso
A940  C      0.82908   0.64434   0.14633   1.00000   0.075  Uiso
A941  C      0.88203   0.91352   0.17414   1.00000   0.075  Uiso
A942  C      0.35309   0.51052   0.18367   1.00000   0.075  Uiso
A943  C      0.97736   0.37436   0.21268   1.00000   0.075  Uiso
A944  C      0.28854   0.36835   0.26794   1.00000   0.075  Uiso
A945  C      0.35172   0.89377   0.32831   1.00000   0.075  Uiso
A946  C      0.52355   0.90770   0.34174   1.00000   0.075  Uiso
A947  C      0.15840   0.74496   0.41080   1.00000   0.075  Uiso
A948  C      0.33841   0.43095   0.43859   1.00000   0.075  Uiso
A949  C      0.97083   0.72364   0.44057   1.00000   0.075  Uiso
A950  C      0.54675   0.74592   0.44307   1.00000   0.075  Uiso
A951  C      0.00014   0.44113   0.46393   1.00000   0.075  Uiso
A952  C      0.78608   0.20071   0.48740   1.00000   0.075  Uiso
A953  C      0.08330   0.59908   0.83505   1.00000   0.075  Uiso
A954  C      0.63265   0.14019   0.88464   1.00000   0.075  Uiso
A955  C      0.79704   0.19050   0.05980   1.00000   0.075  Uiso
A956  C      0.25028   0.88111   0.07785   1.00000   0.075  Uiso
A957  C      0.98663   0.01442   0.11133   1.00000   0.075  Uiso
A958  C      0.85437   0.91086   0.12067   1.00000   0.075  Uiso
A959  C      0.06555   0.03961   0.13950   1.00000   0.075  Uiso
A960  C      0.49883   0.83240   0.20051   1.00000   0.075  Uiso
A961  C      0.21256   0.40925   0.22478   1.00000   0.075  Uiso
A962  C      0.30589   0.45618   0.22827   1.00000   0.075  Uiso
A963  C      0.96834   0.02431   0.23457   1.00000   0.075  Uiso
A964  C      0.14214   0.31875   0.25384   1.00000   0.075  Uiso
A965  C      0.07197   0.65185   0.28965   1.00000   0.075  Uiso
A966  C      0.08467   0.03707   0.29556   1.00000   0.075  Uiso
A967  C      0.26065   0.48588   0.30480   1.00000   0.075  Uiso
A968  C      0.86472   0.48600   0.31187   1.00000   0.075  Uiso
A969  C      0.37433   0.39073   0.36772   1.00000   0.075  Uiso
A970  C      0.51505   0.80164   0.39946   1.00000   0.075  Uiso
A971  C      0.41032   0.35318   0.41335   1.00000   0.075  Uiso
A972  C      0.91564   0.44566   0.42475   1.00000   0.075  Uiso
A973  C      0.40576   0.92246   0.43515   1.00000   0.075  Uiso
A974  C      0.42951   0.58590   0.43465   1.00000   0.075  Uiso
A975  C      0.87578   0.29856   0.45371   1.00000   0.075  Uiso
A976  C      0.11699   0.44608   0.46496   1.00000   0.075  Uiso
A977  C      0.37285   0.65153   0.46425   1.00000   0.075  Uiso
A978  C      0.83528   0.17628   0.46448   1.00000   0.075  Uiso
A979  C      0.11669   0.56941   0.47311   1.00000   0.075  Uiso
A980  C      0.90584   0.08312   0.00954   1.00000   0.075  Uiso
A981  C      0.34558   0.69045   0.03269   1.00000   0.075  Uiso
A982  C      0.08050   0.41530   0.10704   1.00000   0.075  Uiso
A983  C      0.40762   0.84310   0.11089   1.00000   0.075  Uiso
A984  C      0.99193   0.37573   0.11453   1.00000   0.075  Uiso
A985  C      0.07556   0.14307   0.17226   1.00000   0.075  Uiso
A986  C      0.81370   0.69668   0.18610   1.00000   0.075  Uiso
A987  C      0.28883   0.04542   0.20282   1.00000   0.075  Uiso
A988  C      0.84115   0.54644   0.21746   1.00000   0.075  Uiso
A989  C      0.29627   0.75797   0.22040   1.00000   0.075  Uiso
A990  C      0.40625   0.61987   0.24489   1.00000   0.075  Uiso
A991  C      0.40282   0.82721   0.29097   1.00000   0.075  Uiso
A992  C      0.94027   0.74175   0.29714   1.00000   0.075  Uiso
A993  C      0.10705   0.72734   0.32217   1.00000   0.075  Uiso
A994  C      0.53935   0.76870   0.32836   1.00000   0.075  Uiso
A995  C      0.00952   0.43762   0.39621   1.00000   0.075  Uiso
A996  C      0.34933   0.34858   0.39983   1.00000   0.075  Uiso
A997  C      0.03456   0.58650   0.42077   1.00000   0.075  Uiso
A998  C      0.21045   0.91729   0.42215   1.00000   0.075  Uiso
A999  C      0.03135   0.81490   0.42410   1.00000   0.075  Uiso
1000  C      0.49179   0.81722   0.42575   1.00000   0.075  Uiso
1001  C      0.34377   0.34366   0.45863   1.00000   0.075  Uiso
1002  C      0.86197   0.12693   0.45754   1.00000   0.075  Uiso
1003  C      0.28904   0.77842   0.50052   1.00000   0.075  Uiso
1004  C      0.96898   0.52297   0.09871   1.00000   0.075  Uiso
1005  C      0.79890   0.62888   0.15167   1.00000   0.075  Uiso
1006  C      0.28859   0.09857   0.16605   1.00000   0.075  Uiso
1007  C      0.66627   0.74366   0.22832   1.00000   0.075  Uiso
1008  C      0.45583   0.68435   0.27229   1.00000   0.075  Uiso
1009  C      0.05202   0.39409   0.28394   1.00000   0.075  Uiso
1010  C      0.31300   0.74985   0.28099   1.00000   0.075  Uiso
1011  C      0.01450   0.78072   0.29908   1.00000   0.075  Uiso
1012  C      0.42741   0.64998   0.33085   1.00000   0.075  Uiso
1013  C      0.23847   0.97189   0.33369   1.00000   0.075  Uiso
1014  C      0.53192   0.57563   0.36803   1.00000   0.075  Uiso
1015  C      0.89115   0.65926   0.38835   1.00000   0.075  Uiso
1016  C      0.46810   0.40104   0.39526   1.00000   0.075  Uiso
1017  C      0.46090   0.97894   0.39848   1.00000   0.075  Uiso
1018  C      0.52402   0.57617   0.40575   1.00000   0.075  Uiso
1019  C      0.43749   0.71455   0.41003   1.00000   0.075  Uiso
1020  C      0.46830   0.64222   0.41245   1.00000   0.075  Uiso
1021  C      0.77628   0.22242   0.42048   1.00000   0.075  Uiso
1022  C      0.73194   0.14820   0.42529   1.00000   0.075  Uiso
1023  C      0.05450   0.15655   0.43741   1.00000   0.075  Uiso
1024  C      0.17143   0.91959   0.43996   1.00000   0.075  Uiso
1025  C      0.62010   0.32964   0.45735   1.00000   0.075  Uiso
1026  C      0.80340   0.39449   0.45927   1.00000   0.075  Uiso
1027  C      0.07873   0.00504   0.49593   1.00000   0.075  Uiso
1028  C      0.97513   0.73150   0.49506   1.00000   0.075  Uiso
1029  C      0.70462   0.78965   0.10291   1.00000   0.075  Uiso
1030  C      0.20242   0.54090   0.11749   1.00000   0.075  Uiso
1031  C      0.95105   0.09146   0.14511   1.00000   0.075  Uiso
1032  C      0.72675   0.88243   0.15391   1.00000   0.075  Uiso
1033  C      0.90715   0.09475   0.18533   1.00000   0.075  Uiso
1034  C      0.70327   0.58582   0.23306   1.00000   0.075  Uiso
1035  C      0.17171   0.06475   0.26807   1.00000   0.075  Uiso
1036  C      0.00151   0.11742   0.28179   1.00000   0.075  Uiso
1037  C      0.12494   0.30308   0.30024   1.00000   0.075  Uiso
1038  C      0.18661   0.38434   0.30735   1.00000   0.075  Uiso
1039  C      0.51170   0.70690   0.35171   1.00000   0.075  Uiso
1040  C      0.51490   0.67450   0.35714   1.00000   0.075  Uiso
1041  C      0.47126   0.33242   0.36002   1.00000   0.075  Uiso
1042  C      0.35996   0.05951   0.37097   1.00000   0.075  Uiso
1043  C      0.46224   0.45773   0.38547   1.00000   0.075  Uiso
1044  C      0.00443   0.68293   0.38741   1.00000   0.075  Uiso
1045  C      0.01645   0.19345   0.42467   1.00000   0.075  Uiso
1046  C      0.30082   0.76658   0.42548   1.00000   0.075  Uiso
1047  C      0.07184   0.77096   0.46713   1.00000   0.075  Uiso
1048  C      0.78025   0.25000   0.46587   1.00000   0.075  Uiso
1049  C      0.27917   0.78589   0.48053   1.00000   0.075  Uiso
1050  C      0.95987   0.32160   0.48341   1.00000   0.075  Uiso
1051  C      0.61202   0.08230   0.48897   1.00000   0.075  Uiso
1052  C      0.14167   0.46656   0.78699   1.00000   0.075  Uiso
1053  C      0.08268   0.67793   0.01113   1.00000   0.075  Uiso
1054  C      0.91219   0.74227   0.01518   1.00000   0.075  Uiso
1055  C      0.29835   0.69897   0.04138   1.00000   0.075  Uiso
1056  C      0.29304   0.77728   0.08747   1.00000   0.075  Uiso
1057  C      0.42033   0.88159   0.15846   1.00000   0.075  Uiso
1058  C      0.28083   0.88016   0.19888   1.00000   0.075  Uiso
1059  C      0.35271   0.66420   0.20753   1.00000   0.075  Uiso
1060  C      0.03760   0.37827   0.21442   1.00000   0.075  Uiso
1061  C      0.25999   0.51289   0.25734   1.00000   0.075  Uiso
1062  C      0.47326   0.95587   0.28317   1.00000   0.075  Uiso
1063  C      0.38477   0.52427   0.29085   1.00000   0.075  Uiso
1064  C      0.39350   0.43171   0.33042   1.00000   0.075  Uiso
1065  C      0.91532   0.64238   0.33641   1.00000   0.075  Uiso
1066  C      0.03902   0.43220   0.41437   1.00000   0.075  Uiso
1067  C      0.99847   0.77389   0.43870   1.00000   0.075  Uiso
1068  C      0.34333   0.32853   0.43987   1.00000   0.075  Uiso
1069  C      0.45814   0.74110   0.43990   1.00000   0.075  Uiso
1070  C      0.21735   0.94517   0.45324   1.00000   0.075  Uiso
1071  C      0.85292   0.30892   0.46639   1.00000   0.075  Uiso
1072  C      0.22561   0.47881   0.47057   1.00000   0.075  Uiso
1073  C      0.47545   0.11944   0.54010   1.00000   0.075  Uiso
1074  C      0.67072   0.27179   0.77062   1.00000   0.075  Uiso
1075  C      0.73071   0.50191   0.91321   1.00000   0.075  Uiso
1076  C      0.18401   0.56284   0.06054   1.00000   0.075  Uiso
1077  C      0.98137   0.85803   0.06338   1.00000   0.075  Uiso
1078  C      0.86564   0.83522   0.07409   1.00000   0.075  Uiso
1079  C      0.27653   0.69529   0.12132   1.00000   0.075  Uiso
1080  C      0.94702   0.16913   0.13750   1.00000   0.075  Uiso
1081  C      0.99687   0.00834   0.24638   1.00000   0.075  Uiso
1082  C      0.68858   0.71961   0.24342   1.00000   0.075  Uiso
1083  C      0.82053   0.89223   0.25267   1.00000   0.075  Uiso
1084  C      0.38057   0.49492   0.27755   1.00000   0.075  Uiso
1085  C      0.38173   0.85124   0.28208   1.00000   0.075  Uiso
1086  C      0.09886   0.06688   0.29811   1.00000   0.075  Uiso
1087  C      0.32513   0.78774   0.30811   1.00000   0.075  Uiso
1088  C      0.11815   0.28873   0.33263   1.00000   0.075  Uiso
1089  C      0.35652   0.01962   0.33702   1.00000   0.075  Uiso
1090  C      0.49212   0.77966   0.38419   1.00000   0.075  Uiso
1091  C      0.97231   0.69514   0.38965   1.00000   0.075  Uiso
1092  C      0.18843   0.50473   0.41888   1.00000   0.075  Uiso
1093  C      0.23050   0.64168   0.41843   1.00000   0.075  Uiso
1094  C      0.96486   0.70546   0.42069   1.00000   0.075  Uiso
1095  C      0.21963   0.69491   0.42666   1.00000   0.075  Uiso
1096  C      0.19184   0.68362   0.43192   1.00000   0.075  Uiso
1097  C      0.11638   0.85342   0.46556   1.00000   0.075  Uiso
1098  C      0.94451   0.50043   0.47739   1.00000   0.075  Uiso
1099  C      0.02456   0.57179   0.49305   1.00000   0.075  Uiso
1100  C      0.57320   0.15066   0.51267   1.00000   0.075  Uiso
1101  C      0.02854   0.96540   0.91375   1.00000   0.075  Uiso
1102  C      0.23554   0.94167   0.08835   1.00000   0.075  Uiso
1103  C      0.93672   0.91646   0.09302   1.00000   0.075  Uiso
1104  C      0.04394   0.09274   0.11408   1.00000   0.075  Uiso
1105  C      0.29699   0.53992   0.12460   1.00000   0.075  Uiso
1106  C      0.23696   0.93773   0.13050   1.00000   0.075  Uiso
1107  C      0.01090   0.45484   0.14865   1.00000   0.075  Uiso
1108  C      0.25792   0.93559   0.14909   1.00000   0.075  Uiso
1109  C      0.32769   0.68482   0.17464   1.00000   0.075  Uiso
1110  C      0.66505   0.84203   0.19772   1.00000   0.075  Uiso
1111  C      0.87950   0.53012   0.19795   1.00000   0.075  Uiso
1112  C      0.83617   0.77171   0.27975   1.00000   0.075  Uiso
1113  C      0.38936   0.41965   0.31029   1.00000   0.075  Uiso
1114  C      0.44292   0.31878   0.34608   1.00000   0.075  Uiso
1115  C      0.82259   0.60328   0.34611   1.00000   0.075  Uiso
1116  C      0.34911   0.47857   0.35269   1.00000   0.075  Uiso
1117  C      0.43406   0.83305   0.35165   1.00000   0.075  Uiso
1118  C      0.44108   0.50674   0.36731   1.00000   0.075  Uiso
1119  C      0.42578   0.77181   0.41322   1.00000   0.075  Uiso
1120  C      0.02396   0.51105   0.41832   1.00000   0.075  Uiso
1121  C      0.40106   0.93916   0.45282   1.00000   0.075  Uiso
1122  C      0.40638   0.29703   0.45273   1.00000   0.075  Uiso
1123  C      0.61725   0.36900   0.47956   1.00000   0.075  Uiso
1124  C      0.09841   0.96203   0.48734   1.00000   0.075  Uiso
1125  C      0.74198   0.09461   0.49584   1.00000   0.075  Uiso
1126  C      0.98137   0.63052   0.09711   1.00000   0.075  Uiso
1127  C      0.14828   0.44392   0.11095   1.00000   0.075  Uiso
1128  C      0.01168   0.36371   0.13314   1.00000   0.075  Uiso
1129  C      0.06762   0.13572   0.15416   1.00000   0.075  Uiso
1130  C      0.34285   0.96711   0.19235   1.00000   0.075  Uiso
1131  C      0.67492   0.85126   0.21750   1.00000   0.075  Uiso
1132  C      0.40960   0.95086   0.24049   1.00000   0.075  Uiso
1133  C      0.92815   0.42623   0.26338   1.00000   0.075  Uiso
1134  C      0.39564   0.88363   0.28241   1.00000   0.075  Uiso
1135  C      0.82567   0.66829   0.28393   1.00000   0.075  Uiso
1136  C      0.32580   0.93991   0.30918   1.00000   0.075  Uiso
1137  C      0.18775   0.99508   0.34266   1.00000   0.075  Uiso
1138  C      0.41938   0.30529   0.35133   1.00000   0.075  Uiso
1139  C      0.92039   0.55661   0.42268   1.00000   0.075  Uiso
1140  C      0.31120   0.32657   0.42561   1.00000   0.075  Uiso
1141  C      0.37009   0.68097   0.43369   1.00000   0.075  Uiso
1142  C      0.11127   0.86030   0.48447   1.00000   0.075  Uiso
1143  C      0.77574   0.02217   0.48428   1.00000   0.075  Uiso
1144  C      0.36808   0.82736   0.49566   1.00000   0.075  Uiso
1145  C      0.77152   0.71703   0.01325   1.00000   0.075  Uiso
1146  C      0.91412   0.56122   0.05356   1.00000   0.075  Uiso
1147  C      0.19232   0.57258   0.11140   1.00000   0.075  Uiso
1148  C      0.14737   0.35686   0.12006   1.00000   0.075  Uiso
1149  C      0.45247   0.84010   0.15176   1.00000   0.075  Uiso
1150  C      0.96351   0.98159   0.17170   1.00000   0.075  Uiso
1151  C      0.07481   0.74030   0.21184   1.00000   0.075  Uiso
1152  C      0.77727   0.77848   0.21179   1.00000   0.075  Uiso
1153  C      0.81147   0.79581   0.21882   1.00000   0.075  Uiso
1154  C      0.38602   0.96767   0.24069   1.00000   0.075  Uiso
1155  C      0.85955   0.49836   0.26125   1.00000   0.075  Uiso
1156  C      0.00147   0.36115   0.27083   1.00000   0.075  Uiso
1157  C      0.18292   0.04938   0.28483   1.00000   0.075  Uiso
1158  C      0.71921   0.59451   0.30631   1.00000   0.075  Uiso
1159  C      0.14318   0.34778   0.38364   1.00000   0.075  Uiso
1160  C      0.04283   0.80820   0.39338   1.00000   0.075  Uiso
1161  C      0.35667   0.12398   0.40314   1.00000   0.075  Uiso
1162  C      0.31414   0.30882   0.40789   1.00000   0.075  Uiso
1163  C      0.12291   0.37281   0.41085   1.00000   0.075  Uiso
1164  C      0.35861   0.65368   0.44362   1.00000   0.075  Uiso
1165  C      0.95778   0.16925   0.44843   1.00000   0.075  Uiso
1166  C      0.91652   0.35014   0.46104   1.00000   0.075  Uiso
1167  C      0.55889   0.37999   0.49140   1.00000   0.075  Uiso
1168  C      0.99010   0.23515   0.49642   1.00000   0.075  Uiso
1169  C      0.09838   0.44869   0.99901   1.00000   0.075  Uiso
1170  C      0.13391   0.70108   0.00963   1.00000   0.075  Uiso
1171  C      0.21572   0.65779   0.02763   1.00000   0.075  Uiso
1172  C      0.77099   0.20975   0.03121   1.00000   0.075  Uiso
1173  C      0.09968   0.83351   0.05833   1.00000   0.075  Uiso
1174  C      0.26025   0.76580   0.08392   1.00000   0.075  Uiso
1175  C      0.45219   0.58182   0.24969   1.00000   0.075  Uiso
1176  C      0.54028   0.65740   0.26291   1.00000   0.075  Uiso
1177  C      0.40786   0.72160   0.26910   1.00000   0.075  Uiso
1178  C      0.29659   0.37385   0.30280   1.00000   0.075  Uiso
1179  C      0.75883   0.74371   0.31887   1.00000   0.075  Uiso
1180  C      0.77525   0.70772   0.34806   1.00000   0.075  Uiso
1181  C      0.33753   0.86866   0.37715   1.00000   0.075  Uiso
1182  C      0.24867   0.93159   0.42389   1.00000   0.075  Uiso
1183  C      0.10749   0.01690   0.45461   1.00000   0.075  Uiso
1184  C      0.80113   0.22224   0.47385   1.00000   0.075  Uiso
1185  C      0.96026   0.02028   0.47786   1.00000   0.075  Uiso
1186  C      0.73307   0.12018   0.48172   1.00000   0.075  Uiso
1187  C      0.15828   0.60842   0.49164   1.00000   0.075  Uiso
1188  C      0.60429   0.34729   0.49169   1.00000   0.075  Uiso
1189  C      0.03578   0.43437   0.49890   1.00000   0.075  Uiso
1190  C      0.80383   0.44449   0.93589   1.00000   0.075  Uiso
1191  C      0.12839   0.23569   0.01460   1.00000   0.075  Uiso
1192  C      0.83184   0.67559   0.02423   1.00000   0.075  Uiso
1193  C      0.10087   0.55130   0.07580   1.00000   0.075  Uiso
1194  C      0.41250   0.62548   0.09398   1.00000   0.075  Uiso
1195  C      0.71202   0.74894   0.14481   1.00000   0.075  Uiso
1196  C      0.70278   0.85703   0.14745   1.00000   0.075  Uiso
1197  C      0.70905   0.75116   0.17984   1.00000   0.075  Uiso
1198  C      0.27178   0.16988   0.20933   1.00000   0.075  Uiso
1199  C      0.83968   0.76993   0.22027   1.00000   0.075  Uiso
1200  C      0.35759   0.48993   0.24386   1.00000   0.075  Uiso
1201  C      0.15224   0.23966   0.25249   1.00000   0.075  Uiso
1202  C      0.17745   0.12441   0.25827   1.00000   0.075  Uiso
1203  C      0.79287   0.68026   0.27741   1.00000   0.075  Uiso
1204  C      0.50451   0.75240   0.32828   1.00000   0.075  Uiso
1205  C      0.81234   0.63289   0.33710   1.00000   0.075  Uiso
1206  C      0.74097   0.60238   0.35302   1.00000   0.075  Uiso
1207  C      0.34177   0.25947   0.42149   1.00000   0.075  Uiso
1208  C      0.40912   0.88618   0.43711   1.00000   0.075  Uiso
1209  C      0.03638   0.64318   0.43850   1.00000   0.075  Uiso
1210  C      0.32025   0.65276   0.43863   1.00000   0.075  Uiso
1211  C      0.45310   0.80016   0.44446   1.00000   0.075  Uiso
1212  C      0.48715   0.81018   0.44571   1.00000   0.075  Uiso
1213  C      0.68671   0.35289   0.45601   1.00000   0.075  Uiso
1214  C      0.80325   0.33965   0.46699   1.00000   0.075  Uiso
1215  C      0.53983   0.06038   0.53464   1.00000   0.075  Uiso
1216  C      0.85400   0.95593   0.93777   1.00000   0.075  Uiso
1217  C      0.79334   0.80471   0.05565   1.00000   0.075  Uiso
1218  C      0.24315   0.85961   0.09335   1.00000   0.075  Uiso
1219  C      0.87070   0.02614   0.16203   1.00000   0.075  Uiso
1220  C      0.44484   0.65567   0.16481   1.00000   0.075  Uiso
1221  C      0.22675   0.41325   0.17565   1.00000   0.075  Uiso
1222  C      0.38956   0.52046   0.18635   1.00000   0.075  Uiso
1223  C      0.55578   0.67544   0.18602   1.00000   0.075  Uiso
1224  C      0.28254   0.07543   0.19605   1.00000   0.075  Uiso
1225  C      0.26521   0.03207   0.21444   1.00000   0.075  Uiso
1226  C      0.80842   0.81707   0.28141   1.00000   0.075  Uiso
1227  C      0.27169   0.52118   0.33330   1.00000   0.075  Uiso
1228  C      0.48452   0.43099   0.38430   1.00000   0.075  Uiso
1229  C      0.76664   0.33494   0.45207   1.00000   0.075  Uiso
1230  C      0.16265   0.35817   0.47809   1.00000   0.075  Uiso
1231  C      0.07734   0.54484   0.48874   1.00000   0.075  Uiso
1232  C      0.00845   0.70955   0.99994   1.00000   0.075  Uiso
1233  C      0.17915   0.18554   0.02002   1.00000   0.075  Uiso
1234  C      0.32280   0.67223   0.03373   1.00000   0.075  Uiso
1235  C      0.28846   0.90560   0.06432   1.00000   0.075  Uiso
1236  C      0.91696   0.89348   0.09214   1.00000   0.075  Uiso
1237  C      0.07217   0.57443   0.10102   1.00000   0.075  Uiso
1238  C      0.28364   0.72445   0.10902   1.00000   0.075  Uiso
1239  C      0.28795   0.54724   0.14250   1.00000   0.075  Uiso
1240  C      0.98434   0.11037   0.14766   1.00000   0.075  Uiso
1241  C      0.74984   0.87455   0.17347   1.00000   0.075  Uiso
1242  C      0.00221   0.14587   0.22206   1.00000   0.075  Uiso
1243  C      0.64881   0.60990   0.22564   1.00000   0.075  Uiso
1244  C      0.01622   0.79175   0.24628   1.00000   0.075  Uiso
1245  C      0.18199   0.09598   0.26899   1.00000   0.075  Uiso
1246  C      0.82976   0.82688   0.27038   1.00000   0.075  Uiso
1247  C      0.38122   0.12830   0.32973   1.00000   0.075  Uiso
1248  C      0.51037   0.71712   0.33196   1.00000   0.075  Uiso
1249  C      0.56252   0.97439   0.34956   1.00000   0.075  Uiso
1250  C      0.04626   0.18571   0.39769   1.00000   0.075  Uiso
1251  C      0.12635   0.90777   0.40676   1.00000   0.075  Uiso
1252  C      0.23158   0.40785   0.42534   1.00000   0.075  Uiso
1253  C      0.11747   0.03378   0.46230   1.00000   0.075  Uiso
1254  C      0.38947   0.76675   0.46222   1.00000   0.075  Uiso
1255  C      0.56351   0.87530   0.49397   1.00000   0.075  Uiso
1256  C      0.44655   0.49298   0.50206   1.00000   0.075  Uiso
1257  C      0.05220   0.67872   0.02027   1.00000   0.075  Uiso
1258  C      0.66371   0.76568   0.08233   1.00000   0.075  Uiso
1259  C      0.24671   0.96668   0.12100   1.00000   0.075  Uiso
1260  C      0.73852   0.68185   0.11939   1.00000   0.075  Uiso
1261  C      0.82531   0.97830   0.14904   1.00000   0.075  Uiso
1262  C      0.07871   0.18113   0.19999   1.00000   0.075  Uiso
1263  C      0.41338   0.49825   0.20009   1.00000   0.075  Uiso
1264  C      0.72569   0.61190   0.23429   1.00000   0.075  Uiso
1265  C      0.78332   0.59284   0.24076   1.00000   0.075  Uiso
1266  C      0.30391   0.33287   0.32802   1.00000   0.075  Uiso
1267  C      0.39927   0.66803   0.33453   1.00000   0.075  Uiso
1268  C      0.24976   0.42294   0.40804   1.00000   0.075  Uiso
1269  C      0.95897   0.13451   0.44131   1.00000   0.075  Uiso
1270  C      0.95679   0.96505   0.45251   1.00000   0.075  Uiso
1271  C      0.50355   0.41023   0.46635   1.00000   0.075  Uiso
1272  C      0.06705   0.18126   0.47437   1.00000   0.075  Uiso
1273  C      0.53137   0.87952   0.47711   1.00000   0.075  Uiso
1274  C      0.73580   0.49258   0.54583   1.00000   0.075  Uiso
1275  C      0.21869   0.19241   0.99842   1.00000   0.075  Uiso
1276  C      0.07260   0.21708   0.01303   1.00000   0.075  Uiso
1277  C      0.04486   0.39124   0.08011   1.00000   0.075  Uiso
1278  C      0.23356   0.46698   0.14932   1.00000   0.075  Uiso
1279  C      0.45545   0.57557   0.16084   1.00000   0.075  Uiso
1280  C      0.44333   0.62795   0.17592   1.00000   0.075  Uiso
1281  C      0.52363   0.58304   0.22538   1.00000   0.075  Uiso
1282  C      0.08349   0.99038   0.23326   1.00000   0.075  Uiso
1283  C      0.71704   0.83138   0.26149   1.00000   0.075  Uiso
1284  C      0.72514   0.83655   0.28186   1.00000   0.075  Uiso
1285  C      0.45831   0.48239   0.29752   1.00000   0.075  Uiso
1286  C      0.78756   0.76772   0.32491   1.00000   0.075  Uiso
1287  C      0.21626   0.07433   0.33739   1.00000   0.075  Uiso
1288  C      0.30481   0.08843   0.35150   1.00000   0.075  Uiso
1289  C      0.99348   0.35040   0.37045   1.00000   0.075  Uiso
1290  C      0.38319   0.35587   0.39559   1.00000   0.075  Uiso
1291  C      0.36954   0.56281   0.40454   1.00000   0.075  Uiso
1292  C      0.48796   0.40191   0.41617   1.00000   0.075  Uiso
1293  C      0.92426   0.60358   0.44567   1.00000   0.075  Uiso
1294  C      0.46508   0.89867   0.50073   1.00000   0.075  Uiso
1295  C      0.51547   0.14922   0.65115   1.00000   0.075  Uiso
1296  C      0.20285   0.52261   0.08699   1.00000   0.075  Uiso
1297  C      0.03061   0.36657   0.09234   1.00000   0.075  Uiso
1298  C      0.22770   0.40538   0.20881   1.00000   0.075  Uiso
1299  C      0.63460   0.64230   0.26871   1.00000   0.075  Uiso
1300  C      0.43880   0.65480   0.27981   1.00000   0.075  Uiso
1301  C      0.09565   0.01112   0.28545   1.00000   0.075  Uiso
1302  C      0.47533   0.60614   0.28546   1.00000   0.075  Uiso
1303  C      0.43516   0.83629   0.30011   1.00000   0.075  Uiso
1304  C      0.33359   0.30823   0.32430   1.00000   0.075  Uiso
1305  C      0.38814   0.29347   0.33428   1.00000   0.075  Uiso
1306  C      0.81832   0.80807   0.33399   1.00000   0.075  Uiso
1307  C      0.07131   0.29600   0.34593   1.00000   0.075  Uiso
1308  C      0.29683   0.29410   0.35373   1.00000   0.075  Uiso
1309  C      0.09930   0.87980   0.45235   1.00000   0.075  Uiso
1310  C      0.94041   0.17021   0.46371   1.00000   0.075  Uiso
1311  C      0.25584   0.57650   0.47052   1.00000   0.075  Uiso
1312  C      0.36608   0.95543   0.47341   1.00000   0.075  Uiso
1313  C      0.46266   0.64165   0.48827   1.00000   0.075  Uiso
1314  C      0.79633   0.12987   0.57737   1.00000   0.075  Uiso
1315  C      0.81158   0.07755   0.90962   1.00000   0.075  Uiso
1316  C      0.01986   0.57292   0.01003   1.00000   0.075  Uiso
1317  C      0.97522   0.40530   0.04660   1.00000   0.075  Uiso
1318  C      0.06297   0.04477   0.10532   1.00000   0.075  Uiso
1319  C      0.20665   0.51879   0.10574   1.00000   0.075  Uiso
1320  C      0.96814   0.35182   0.10570   1.00000   0.075  Uiso
1321  C      0.31367   0.73725   0.10979   1.00000   0.075  Uiso
1322  C      0.14826   0.09468   0.14565   1.00000   0.075  Uiso
1323  C      0.71985   0.76856   0.16390   1.00000   0.075  Uiso
1324  C      0.44829   0.87349   0.20401   1.00000   0.075  Uiso
1325  C      0.49760   0.57480   0.23353   1.00000   0.075  Uiso
1326  C      0.28744   0.02428   0.23418   1.00000   0.075  Uiso
1327  C      0.46733   0.91246   0.24585   1.00000   0.075  Uiso
1328  C      0.79025   0.57807   0.27298   1.00000   0.075  Uiso
1329  C      0.22681   0.31654   0.29074   1.00000   0.075  Uiso
1330  C      0.42433   0.89057   0.29056   1.00000   0.075  Uiso
1331  C      0.31351   0.43227   0.35654   1.00000   0.075  Uiso
1332  C      0.45961   0.82965   0.36989   1.00000   0.075  Uiso
1333  C      0.40604   0.56510   0.40207   1.00000   0.075  Uiso
1334  C      0.23884   0.67437   0.41974   1.00000   0.075  Uiso
1335  C      0.80734   0.05709   0.46724   1.00000   0.075  Uiso
1336  C      0.49117   0.54100   0.47197   1.00000   0.075  Uiso
1337  C      0.20686   0.71474   0.49327   1.00000   0.075  Uiso
1338  C      0.67877   0.76830   0.09763   1.00000   0.075  Uiso
1339  C      0.63639   0.74191   0.10893   1.00000   0.075  Uiso
1340  C      0.06541   0.35577   0.15328   1.00000   0.075  Uiso
1341  C      0.24146   0.15104   0.16273   1.00000   0.075  Uiso
1342  C      0.95172   0.17623   0.17002   1.00000   0.075  Uiso
1343  C      0.44966   0.97695   0.21061   1.00000   0.075  Uiso
1344  C      0.93498   0.90319   0.24521   1.00000   0.075  Uiso
1345  C      0.13939   0.30085   0.32020   1.00000   0.075  Uiso
1346  C      0.67738   0.59093   0.32978   1.00000   0.075  Uiso
1347  C      0.31167   0.07958   0.37067   1.00000   0.075  Uiso
1348  C      0.10756   0.85039   0.38039   1.00000   0.075  Uiso
1349  C      0.47600   0.37163   0.38675   1.00000   0.075  Uiso
1350  C      0.35546   0.53362   0.39209   1.00000   0.075  Uiso
1351  C      0.24344   0.53368   0.42142   1.00000   0.075  Uiso
1352  C      0.12472   0.41170   0.43779   1.00000   0.075  Uiso
1353  C      0.82925   0.95684   0.48620   1.00000   0.075  Uiso
1354  C      0.20934   0.94207   0.48914   1.00000   0.075  Uiso
1355  C      0.28054   0.92378   0.48904   1.00000   0.075  Uiso
1356  C      0.13345   0.76717   0.55553   1.00000   0.075  Uiso
1357  C      0.92265   0.65759   0.03791   1.00000   0.075  Uiso
1358  C      0.79084   0.61387   0.06399   1.00000   0.075  Uiso
1359  C      0.05257   0.16174   0.13887   1.00000   0.075  Uiso
1360  C      0.14166   0.22689   0.18635   1.00000   0.075  Uiso
1361  C      0.30757   0.08394   0.18498   1.00000   0.075  Uiso
1362  C      0.43541   0.89099   0.19347   1.00000   0.075  Uiso
1363  C      0.32729   0.45485   0.19948   1.00000   0.075  Uiso
1364  C      0.22469   0.16311   0.22169   1.00000   0.075  Uiso
1365  C      0.95136   0.88321   0.23130   1.00000   0.075  Uiso
1366  C      0.60677   0.80892   0.24360   1.00000   0.075  Uiso
1367  C      0.10453   0.12232   0.28861   1.00000   0.075  Uiso
1368  C      0.54728   0.70431   0.29189   1.00000   0.075  Uiso
1369  C      0.95224   0.35010   0.30401   1.00000   0.075  Uiso
1370  C      0.79108   0.79738   0.32827   1.00000   0.075  Uiso
1371  C      0.27216   0.07259   0.33941   1.00000   0.075  Uiso
1372  C      0.86567   0.56743   0.33854   1.00000   0.075  Uiso
1373  C      0.40011   0.67046   0.35641   1.00000   0.075  Uiso
1374  C      0.46168   0.36270   0.36897   1.00000   0.075  Uiso
1375  C      0.50913   0.69131   0.40144   1.00000   0.075  Uiso
1376  C      0.82902   0.32766   0.45727   1.00000   0.075  Uiso
1377  C      0.94160   0.64114   0.47431   1.00000   0.075  Uiso
1378  C      0.17875   0.94768   0.48894   1.00000   0.075  Uiso
1379  C      0.58639   0.96170   0.57958   1.00000   0.075  Uiso
1380  C      0.95442   0.52839   0.88045   1.00000   0.075  Uiso
1381  C      0.88912   0.88019   0.94299   1.00000   0.075  Uiso
1382  C      0.22020   0.62216   0.02144   1.00000   0.075  Uiso
1383  C      0.05210   0.64980   0.03274   1.00000   0.075  Uiso
1384  C      0.93783   0.03252   0.08651   1.00000   0.075  Uiso
1385  C      0.31759   0.02738   0.11799   1.00000   0.075  Uiso
1386  C      0.31259   0.89833   0.19776   1.00000   0.075  Uiso
1387  C      0.63324   0.75066   0.19832   1.00000   0.075  Uiso
1388  C      0.91202   0.43078   0.24402   1.00000   0.075  Uiso
1389  C      0.80816   0.58586   0.25783   1.00000   0.075  Uiso
1390  C      0.14923   0.21883   0.27118   1.00000   0.075  Uiso
1391  C      0.37197   0.99728   0.29121   1.00000   0.075  Uiso
1392  C      0.50101   0.90895   0.29067   1.00000   0.075  Uiso
1393  C      0.10101   0.19883   0.30101   1.00000   0.075  Uiso
1394  C      0.81155   0.65952   0.35088   1.00000   0.075  Uiso
1395  C      0.24838   0.10043   0.36223   1.00000   0.075  Uiso
1396  C      0.31693   0.14378   0.36277   1.00000   0.075  Uiso
1397  C      0.54551   0.49820   0.38849   1.00000   0.075  Uiso
1398  C      0.20936   0.52837   0.39235   1.00000   0.075  Uiso
1399  C      0.42925   0.59048   0.41379   1.00000   0.075  Uiso
1400  C      0.44624   0.76675   0.43334   1.00000   0.075  Uiso
1401  C      0.85842   0.10477   0.44021   1.00000   0.075  Uiso
1402  C      0.53792   0.96663   0.44875   1.00000   0.075  Uiso
1403  C      0.37946   0.79672   0.48932   1.00000   0.075  Uiso
1404  C      0.38991   0.77281   0.50031   1.00000   0.075  Uiso
1405  C      0.17166   0.92459   0.79584   1.00000   0.075  Uiso
1406  C      0.94500   0.99011   0.02833   1.00000   0.075  Uiso
1407  C      0.06989   0.13415   0.03762   1.00000   0.075  Uiso
1408  C      0.14059   0.41821   0.03511   1.00000   0.075  Uiso
1409  C      0.95202   0.07198   0.04327   1.00000   0.075  Uiso
1410  C      0.08383   0.64611   0.04803   1.00000   0.075  Uiso
1411  C      0.22558   0.02662   0.09210   1.00000   0.075  Uiso
1412  C      0.68312   0.76177   0.13268   1.00000   0.075  Uiso
1413  C      0.53811   0.76644   0.14772   1.00000   0.075  Uiso
1414  C      0.59290   0.70848   0.18118   1.00000   0.075  Uiso
1415  C      0.10886   0.22009   0.22437   1.00000   0.075  Uiso
1416  C      0.97935   0.89305   0.23199   1.00000   0.075  Uiso
1417  C      0.20099   0.09990   0.28824   1.00000   0.075  Uiso
1418  C      0.58516   0.82387   0.34168   1.00000   0.075  Uiso
1419  C      0.03402   0.56209   0.43818   1.00000   0.075  Uiso
1420  C      0.12532   0.44386   0.44539   1.00000   0.075  Uiso
1421  C      0.69929   0.29886   0.44368   1.00000   0.075  Uiso
1422  C      0.26627   0.60209   0.48444   1.00000   0.075  Uiso
1423  C      0.79604   0.79125   0.00443   1.00000   0.075  Uiso
1424  C      0.92435   0.05183   0.01557   1.00000   0.075  Uiso
1425  C      0.19346   0.55117   0.07913   1.00000   0.075  Uiso
1426  C      0.85412   0.49681   0.08412   1.00000   0.075  Uiso
1427  C      0.06085   0.07709   0.10517   1.00000   0.075  Uiso
1428  C      0.86788   0.45173   0.11199   1.00000   0.075  Uiso
1429  C      0.90086   0.12732   0.19213   1.00000   0.075  Uiso
1430  C      0.29226   0.75062   0.19804   1.00000   0.075  Uiso
1431  C      0.55307   0.75097   0.23585   1.00000   0.075  Uiso
1432  C      0.63763   0.86145   0.24081   1.00000   0.075  Uiso
1433  C      0.63626   0.64581   0.24664   1.00000   0.075  Uiso
1434  C      0.86908   0.91133   0.27519   1.00000   0.075  Uiso
1435  C      0.53274   0.80155   0.32009   1.00000   0.075  Uiso
1436  C      0.70064   0.21184   0.42853   1.00000   0.075  Uiso
1437  C      0.04436   0.18179   0.44028   1.00000   0.075  Uiso
1438  C      0.08566   0.98921   0.48232   1.00000   0.075  Uiso
1439  C      0.28418   0.46558   0.48621   1.00000   0.075  Uiso
1440  C      0.14854   0.10572   0.61399   1.00000   0.075  Uiso
1441  C      0.19768   0.21223   0.01306   1.00000   0.075  Uiso
1442  C      0.87142   0.62510   0.02741   1.00000   0.075  Uiso
1443  C      0.95143   0.02738   0.10735   1.00000   0.075  Uiso
1444  C      0.39275   0.67370   0.14165   1.00000   0.075  Uiso
1445  C      0.30209   0.05807   0.14743   1.00000   0.075  Uiso
1446  C      0.05460   0.19799   0.16738   1.00000   0.075  Uiso
1447  C      0.10431   0.21129   0.20462   1.00000   0.075  Uiso
1448  C      0.85238   0.85610   0.27768   1.00000   0.075  Uiso
1449  C      0.82096   0.75521   0.32636   1.00000   0.075  Uiso
1450  C      0.95877   0.71680   0.37348   1.00000   0.075  Uiso
1451  C      0.51558   0.01776   0.37779   1.00000   0.075  Uiso
1452  C      0.37615   0.86260   0.38254   1.00000   0.075  Uiso
1453  C      0.56205   0.80113   0.38278   1.00000   0.075  Uiso
1454  C      0.35192   0.18798   0.39354   1.00000   0.075  Uiso
1455  C      0.16175   0.32706   0.39731   1.00000   0.075  Uiso
1456  C      0.37683   0.07389   0.41094   1.00000   0.075  Uiso
1457  C      0.52148   0.42567   0.48453   1.00000   0.075  Uiso
1458  C      0.17186   0.07549   0.66508   1.00000   0.075  Uiso
1459  C      0.11689   0.47502   0.02890   1.00000   0.075  Uiso
1460  C      0.80817   0.13252   0.03824   1.00000   0.075  Uiso
1461  C      0.75544   0.81421   0.05116   1.00000   0.075  Uiso
1462  C      0.73858   0.88651   0.07070   1.00000   0.075  Uiso
1463  C      0.07086   0.36897   0.07332   1.00000   0.075  Uiso
1464  C      0.35284   0.94525   0.21163   1.00000   0.075  Uiso
1465  C      0.67267   0.58391   0.21924   1.00000   0.075  Uiso
1466  C      0.56891   0.77540   0.22217   1.00000   0.075  Uiso
1467  C      0.32596   0.37284   0.26757   1.00000   0.075  Uiso
1468  C      0.44744   0.86485   0.29987   1.00000   0.075  Uiso
1469  C      0.88873   0.75256   0.33221   1.00000   0.075  Uiso
1470  C      0.50702   0.96579   0.36618   1.00000   0.075  Uiso
1471  C      0.81364   0.15744   0.40820   1.00000   0.075  Uiso
1472  C      0.73505   0.17755   0.41650   1.00000   0.075  Uiso
1473  C      0.88256   0.25550   0.42964   1.00000   0.075  Uiso
1474  C      0.45401   0.35959   0.45620   1.00000   0.075  Uiso
1475  C      0.15576   0.94475   0.47343   1.00000   0.075  Uiso
1476  C      0.25010   0.63524   0.47608   1.00000   0.075  Uiso
1477  C      0.66551   0.19687   0.48948   1.00000   0.075  Uiso
1478  C      0.52456   0.11423   0.59056   1.00000   0.075  Uiso
1479  C      0.14013   0.73809   0.00589   1.00000   0.075  Uiso
1480  C      0.11282   0.58176   0.00871   1.00000   0.075  Uiso
1481  C      0.72640   0.26760   0.01738   1.00000   0.075  Uiso
1482  C      0.85096   0.64765   0.03815   1.00000   0.075  Uiso
1483  C      0.22964   0.97061   0.09838   1.00000   0.075  Uiso
1484  C      0.04768   0.18959   0.14595   1.00000   0.075  Uiso
1485  C      0.41537   0.67801   0.16259   1.00000   0.075  Uiso
1486  C      0.75112   0.58484   0.18046   1.00000   0.075  Uiso
1487  C      0.87271   0.41913   0.18167   1.00000   0.075  Uiso
1488  C      0.51044   0.60136   0.20649   1.00000   0.075  Uiso
1489  C      0.81977   0.92916   0.25419   1.00000   0.075  Uiso
1490  C      0.45240   0.62297   0.27448   1.00000   0.075  Uiso
1491  C      0.03946   0.99782   0.29698   1.00000   0.075  Uiso
1492  C      0.36329   0.55724   0.31580   1.00000   0.075  Uiso
1493  C      0.84193   0.78290   0.33271   1.00000   0.075  Uiso
1494  C      0.61092   0.84195   0.34605   1.00000   0.075  Uiso
1495  C      0.37668   0.34196   0.47149   1.00000   0.075  Uiso
1496  C      0.97405   0.05012   0.47200   1.00000   0.075  Uiso
1497  C      0.00180   0.12314   0.01492   1.00000   0.075  Uiso
1498  C      0.03005   0.48078   0.03347   1.00000   0.075  Uiso
1499  C      0.02296   0.64900   0.04194   1.00000   0.075  Uiso
1500  C      0.27626   0.58293   0.06698   1.00000   0.075  Uiso
1501  C      0.21174   0.86025   0.09128   1.00000   0.075  Uiso
1502  C      0.93143   0.07946   0.10299   1.00000   0.075  Uiso
1503  C      0.10574   0.58148   0.11707   1.00000   0.075  Uiso
1504  C      0.48623   0.66737   0.13925   1.00000   0.075  Uiso
1505  C      0.82128   0.52946   0.19917   1.00000   0.075  Uiso
1506  C      0.89230   0.12589   0.21265   1.00000   0.075  Uiso
1507  C      0.05881   0.31505   0.26398   1.00000   0.075  Uiso
1508  C      0.08016   0.28351   0.27423   1.00000   0.075  Uiso
1509  C      0.80160   0.78344   0.27861   1.00000   0.075  Uiso
1510  C      0.47714   0.54915   0.31287   1.00000   0.075  Uiso
1511  C      0.09080   0.30906   0.33401   1.00000   0.075  Uiso
1512  C      0.19071   0.28038   0.34285   1.00000   0.075  Uiso
1513  C      0.88184   0.48894   0.36278   1.00000   0.075  Uiso
1514  C      0.48039   0.95821   0.36996   1.00000   0.075  Uiso
1515  C      0.03845   0.15065   0.38931   1.00000   0.075  Uiso
1516  C      0.97741   0.19845   0.39361   1.00000   0.075  Uiso
1517  C      0.64090   0.38272   0.45140   1.00000   0.075  Uiso
1518  C      0.64718   0.15939   0.46244   1.00000   0.075  Uiso
1519  C      0.54631   0.21299   0.57334   1.00000   0.075  Uiso
1520  C      0.38039   0.33783   0.74919   1.00000   0.075  Uiso
1521  C      0.90529   0.94685   0.02327   1.00000   0.075  Uiso
1522  C      0.77161   0.24137   0.03768   1.00000   0.075  Uiso
1523  C      0.91222   0.98270   0.04820   1.00000   0.075  Uiso
1524  C      0.35081   0.96424   0.12987   1.00000   0.075  Uiso
1525  C      0.12318   0.33698   0.17164   1.00000   0.075  Uiso
1526  C      0.61896   0.88238   0.18946   1.00000   0.075  Uiso
1527  C      0.75879   0.61273   0.24800   1.00000   0.075  Uiso
1528  C      0.23273   0.24973   0.28355   1.00000   0.075  Uiso
1529  C      0.05272   0.83681   0.30881   1.00000   0.075  Uiso
1530  C      0.68535   0.61648   0.32630   1.00000   0.075  Uiso
1531  C      0.34724   0.22132   0.35275   1.00000   0.075  Uiso
1532  C      0.37440   0.68898   0.35881   1.00000   0.075  Uiso
1533  C      0.55025   0.79030   0.40108   1.00000   0.075  Uiso
1534  C      0.92845   0.32457   0.47103   1.00000   0.075  Uiso
1535  C      0.92165   0.41225   0.47819   1.00000   0.075  Uiso
1536  C      0.24955   0.45234   0.48013   1.00000   0.075  Uiso
1537  C      0.99053   0.91881   0.51804   1.00000   0.075  Uiso
1538  C      0.24642   0.80784   0.02183   1.00000   0.075  Uiso
1539  C      0.18891   0.52294   0.02633   1.00000   0.075  Uiso
1540  C      0.94543   0.05088   0.03247   1.00000   0.075  Uiso
1541  C      0.75682   0.61725   0.05568   1.00000   0.075  Uiso
1542  C      0.16260   0.36355   0.08453   1.00000   0.075  Uiso
1543  C      0.76088   0.62263   0.08957   1.00000   0.075  Uiso
1544  C      0.86214   0.98774   0.09806   1.00000   0.075  Uiso
1545  C      0.59596   0.86696   0.15770   1.00000   0.075  Uiso
1546  C      0.56041   0.71830   0.17387   1.00000   0.075  Uiso
1547  C      0.20549   0.19413   0.20934   1.00000   0.075  Uiso
1548  C      0.26180   0.16738   0.22568   1.00000   0.075  Uiso
1549  C      0.23383   0.31474   0.23100   1.00000   0.075  Uiso
1550  C      0.61823   0.61060   0.27265   1.00000   0.075  Uiso
1551  C      0.12313   0.17589   0.28530   1.00000   0.075  Uiso
1552  C      0.05284   0.02663   0.30137   1.00000   0.075  Uiso
1553  C      0.28134   0.31303   0.33695   1.00000   0.075  Uiso
1554  C      0.46587   0.52662   0.34149   1.00000   0.075  Uiso
1555  C      0.74226   0.64159   0.37241   1.00000   0.075  Uiso
1556  C      0.51065   0.95657   0.40558   1.00000   0.075  Uiso
1557  C      0.70496   0.20027   0.41317   1.00000   0.075  Uiso
1558  C      0.06453   0.08910   0.47614   1.00000   0.075  Uiso
1559  C      0.95810   0.76472   0.48317   1.00000   0.075  Uiso
1560  C      0.98538   0.42550   0.01028   1.00000   0.075  Uiso
1561  C      0.14496   0.29046   0.02207   1.00000   0.075  Uiso
1562  C      0.71166   0.84129   0.02569   1.00000   0.075  Uiso
1563  C      0.33665   0.89439   0.09650   1.00000   0.075  Uiso
1564  C      0.09889   0.34969   0.15488   1.00000   0.075  Uiso
1565  C      0.47160   0.60289   0.17531   1.00000   0.075  Uiso
1566  C      0.59287   0.68133   0.18921   1.00000   0.075  Uiso
1567  C      0.16852   0.43637   0.20436   1.00000   0.075  Uiso
1568  C      0.99277   0.17069   0.23810   1.00000   0.075  Uiso
1569  C      0.71993   0.84944   0.24740   1.00000   0.075  Uiso
1570  C      0.40840   0.98702   0.27293   1.00000   0.075  Uiso
1571  C      0.96679   0.33944   0.29225   1.00000   0.075  Uiso
1572  C      0.41375   0.97018   0.32121   1.00000   0.075  Uiso
1573  C      0.55252   0.92179   0.32046   1.00000   0.075  Uiso
1574  C      0.45097   0.53723   0.35658   1.00000   0.075  Uiso
1575  C      0.75603   0.28514   0.40800   1.00000   0.075  Uiso
1576  C      0.45822   0.98401   0.41769   1.00000   0.075  Uiso
1577  C      0.48640   0.03464   0.42410   1.00000   0.075  Uiso
1578  C      0.38043   0.79129   0.46978   1.00000   0.075  Uiso
1579  C      0.23049   0.83054   0.03179   1.00000   0.075  Uiso
1580  C      0.96072   0.91208   0.10397   1.00000   0.075  Uiso
1581  C      0.67156   0.74531   0.11413   1.00000   0.075  Uiso
1582  C      0.16407   0.21182   0.15811   1.00000   0.075  Uiso
1583  C      0.17470   0.21704   0.18011   1.00000   0.075  Uiso
1584  C      0.61863   0.73282   0.17887   1.00000   0.075  Uiso
1585  C      0.18014   0.43119   0.18689   1.00000   0.075  Uiso
1586  C      0.44616   0.86941   0.22575   1.00000   0.075  Uiso
1587  C      0.56059   0.83286   0.22576   1.00000   0.075  Uiso
1588  C      0.21266   0.15421   0.28117   1.00000   0.075  Uiso
1589  C      0.74891   0.72746   0.33585   1.00000   0.075  Uiso
1590  C      0.47567   0.48888   0.37968   1.00000   0.075  Uiso
1591  C      0.88101   0.07515   0.44675   1.00000   0.075  Uiso
1592  C      0.62504   0.35679   0.46175   1.00000   0.075  Uiso
1593  C      0.68356   0.15202   0.46427   1.00000   0.075  Uiso
1594  C      0.80708   0.37241   0.47297   1.00000   0.075  Uiso
1595  C      0.88395   0.51771   0.47180   1.00000   0.075  Uiso
1596  C      0.35298   0.93173   0.48643   1.00000   0.075  Uiso
1597  C      0.48464   0.67268   0.48622   1.00000   0.075  Uiso
1598  C      0.45960   0.49657   0.49037   1.00000   0.075  Uiso
1599  C      0.42279   0.30802   0.76925   1.00000   0.075  Uiso
1600  C      0.02017   0.20896   0.01795   1.00000   0.075  Uiso
1601  C      0.82174   0.55750   0.03189   1.00000   0.075  Uiso
1602  C      0.93308   0.94284   0.08115   1.00000   0.075  Uiso
1603  C      0.62687   0.84288   0.16623   1.00000   0.075  Uiso
1604  C      0.19362   0.15154   0.26527   1.00000   0.075  Uiso
1605  C      0.17041   0.28045   0.32586   1.00000   0.075  Uiso
1606  C      0.63260   0.59369   0.32315   1.00000   0.075  Uiso
1607  C      0.73949   0.51576   0.33458   1.00000   0.075  Uiso
1608  C      0.73530   0.74948   0.34759   1.00000   0.075  Uiso
1609  C      0.73037   0.62519   0.35615   1.00000   0.075  Uiso
1610  C      0.71929   0.71737   0.36549   1.00000   0.075  Uiso
1611  C      0.89916   0.38990   0.36469   1.00000   0.075  Uiso
1612  C      0.51305   0.60863   0.40708   1.00000   0.075  Uiso
1613  C      0.19393   0.92812   0.43919   1.00000   0.075  Uiso
1614  C      0.72619   0.09641   0.44967   1.00000   0.075  Uiso
1615  C      0.35436   0.56855   0.48015   1.00000   0.075  Uiso
1616  C      0.92352   0.63899   0.50293   1.00000   0.075  Uiso
1617  C      0.35362   0.69353   0.52902   1.00000   0.075  Uiso
1618  C      0.54118   0.52358   0.57800   1.00000   0.075  Uiso
1619  C      0.12060   0.47114   0.00872   1.00000   0.075  Uiso
1620  C      0.13164   0.95796   0.08709   1.00000   0.075  Uiso
1621  C      0.74671   0.89149   0.13957   1.00000   0.075  Uiso
1622  C      0.98787   0.14168   0.16092   1.00000   0.075  Uiso
1623  C      0.44688   0.89399   0.17435   1.00000   0.075  Uiso
1624  C      0.06165   0.29447   0.18874   1.00000   0.075  Uiso
1625  C      0.74399   0.59023   0.29701   1.00000   0.075  Uiso
1626  C      0.30220   0.18062   0.30194   1.00000   0.075  Uiso
1627  C      0.94039   0.85905   0.30089   1.00000   0.075  Uiso
1628  C      0.41697   0.39235   0.30823   1.00000   0.075  Uiso
1629  C      0.86685   0.72249   0.32542   1.00000   0.075  Uiso
1630  C      0.40069   0.63824   0.36655   1.00000   0.075  Uiso
1631  C      0.18776   0.15604   0.38839   1.00000   0.075  Uiso
1632  C      0.04568   0.09307   0.45754   1.00000   0.075  Uiso
1633  C      0.89139   0.95214   0.45925   1.00000   0.075  Uiso
1634  C      0.39963   0.74004   0.47427   1.00000   0.075  Uiso
1635  C      0.98307   0.23629   0.99187   1.00000   0.075  Uiso
1636  C      0.99844   0.48112   0.01767   1.00000   0.075  Uiso
1637  C      0.71582   0.81223   0.09107   1.00000   0.075  Uiso
1638  C      0.39064   0.83545   0.13800   1.00000   0.075  Uiso
1639  C      0.35414   0.97486   0.16130   1.00000   0.075  Uiso
1640  C      0.21002   0.41592   0.19079   1.00000   0.075  Uiso
1641  C      0.58581   0.61076   0.27108   1.00000   0.075  Uiso
1642  C      0.42480   0.98248   0.31054   1.00000   0.075  Uiso
1643  C      0.16352   0.11936   0.32657   1.00000   0.075  Uiso
1644  C      0.87512   0.77917   0.33384   1.00000   0.075  Uiso
1645  C      0.21333   0.25780   0.35022   1.00000   0.075  Uiso
1646  C      0.55369   0.99931   0.36114   1.00000   0.075  Uiso
1647  C      0.25608   0.02672   0.42019   1.00000   0.075  Uiso
1648  C      0.53125   0.55838   0.42133   1.00000   0.075  Uiso
1649  C      0.36104   0.01493   0.45948   1.00000   0.075  Uiso
1650  C      0.92090   0.75838   0.47418   1.00000   0.075  Uiso
1651  C      0.91433   0.49794   0.48540   1.00000   0.075  Uiso
1652  C      0.67905   0.42151   0.78839   1.00000   0.075  Uiso
1653  C      0.75780   0.92410   0.87625   1.00000   0.075  Uiso
1654  C      0.98250   0.12085   0.94768   1.00000   0.075  Uiso
1655  C      0.29394   0.60173   0.00692   1.00000   0.075  Uiso
1656  C      0.14974   0.26070   0.02267   1.00000   0.075  Uiso
1657  C      0.91642   0.47492   0.03925   1.00000   0.075  Uiso
1658  C      0.37241   0.61024   0.10702   1.00000   0.075  Uiso
1659  C      0.35415   0.94461   0.11142   1.00000   0.075  Uiso
1660  C      0.40962   0.74975   0.12008   1.00000   0.075  Uiso
1661  C      0.62570   0.71579   0.12402   1.00000   0.075  Uiso
1662  C      0.96283   0.16430   0.15603   1.00000   0.075  Uiso
1663  C      0.53234   0.72636   0.22395   1.00000   0.075  Uiso
1664  C      0.28092   0.13678   0.33551   1.00000   0.075  Uiso
1665  C      0.48646   0.44148   0.33722   1.00000   0.075  Uiso
1666  C      0.46150   0.28506   0.40342   1.00000   0.075  Uiso
1667  C      0.31179   0.27478   0.40817   1.00000   0.075  Uiso
1668  C      0.74174   0.41184   0.49549   1.00000   0.075  Uiso
1669  C      0.45887   0.02652   0.58301   1.00000   0.075  Uiso
1670  C      0.89492   0.64724   0.72350   1.00000   0.075  Uiso
1671  C      0.88727   0.25111   0.00955   1.00000   0.075  Uiso
1672  C      0.89891   0.64535   0.02215   1.00000   0.075  Uiso
1673  C      0.33848   0.62110   0.02765   1.00000   0.075  Uiso
1674  C      0.54321   0.62326   0.14825   1.00000   0.075  Uiso
1675  C      0.33662   0.87256   0.19564   1.00000   0.075  Uiso
1676  C      0.94032   0.38472   0.20340   1.00000   0.075  Uiso
1677  C      0.38347   0.99330   0.25618   1.00000   0.075  Uiso
1678  C      0.71586   0.61823   0.31458   1.00000   0.075  Uiso
1679  C      0.24567   0.08232   0.34688   1.00000   0.075  Uiso
1680  C      0.49973   0.33486   0.35300   1.00000   0.075  Uiso
1681  C      0.26418   0.54979   0.41231   1.00000   0.075  Uiso
1682  C      0.38153   0.10976   0.40990   1.00000   0.075  Uiso
1683  C      0.40585   0.12143   0.41586   1.00000   0.075  Uiso
1684  C      0.18194   0.01772   0.66060   1.00000   0.075  Uiso
1685  C      0.52136   0.37299   0.68787   1.00000   0.075  Uiso
1686  C      0.64165   0.45197   0.85260   1.00000   0.075  Uiso
1687  C      0.01629   0.89150   0.02679   1.00000   0.075  Uiso
1688  C      0.14404   0.45105   0.04220   1.00000   0.075  Uiso
1689  C      0.22590   0.89617   0.06793   1.00000   0.075  Uiso
1690  C      0.24545   0.00158   0.09177   1.00000   0.075  Uiso
1691  C      0.52271   0.70112   0.23759   1.00000   0.075  Uiso
1692  C      0.49993   0.87686   0.24010   1.00000   0.075  Uiso
1693  C      0.54962   0.67799   0.24813   1.00000   0.075  Uiso
1694  C      0.02670   0.74164   0.33014   1.00000   0.075  Uiso
1695  C      0.65064   0.53405   0.33364   1.00000   0.075  Uiso
1696  C      0.62440   0.54764   0.35249   1.00000   0.075  Uiso
1697  C      0.71982   0.73658   0.36195   1.00000   0.075  Uiso
1698  C      0.46628   0.92915   0.36526   1.00000   0.075  Uiso
1699  C      0.20388   0.41714   0.37901   1.00000   0.075  Uiso
1700  C      0.34616   0.05696   0.40090   1.00000   0.075  Uiso
1701  C      0.65466   0.35649   0.40407   1.00000   0.075  Uiso
1702  C      0.87861   0.05076   0.42992   1.00000   0.075  Uiso
1703  C      0.93769   0.37870   0.43100   1.00000   0.075  Uiso
1704  C      0.22626   0.37664   0.44990   1.00000   0.075  Uiso
1705  C      0.71080   0.33170   0.44690   1.00000   0.075  Uiso
1706  C      0.61664   0.10672   0.45956   1.00000   0.075  Uiso
1707  C      0.52576   0.04911   0.46422   1.00000   0.075  Uiso
1708  C      0.37349   0.53243   0.47488   1.00000   0.075  Uiso
1709  C      0.05729   0.39725   0.00892   1.00000   0.075  Uiso
1710  C      0.18769   0.27187   0.06754   1.00000   0.075  Uiso
1711  C      0.36795   0.85418   0.06878   1.00000   0.075  Uiso
1712  C      0.33185   0.35504   0.24925   1.00000   0.075  Uiso
1713  C      0.46388   0.74481   0.27114   1.00000   0.075  Uiso
1714  C      0.64011   0.83656   0.27165   1.00000   0.075  Uiso
1715  C      0.08906   0.09104   0.28252   1.00000   0.075  Uiso
1716  C      0.44345   0.31650   0.30469   1.00000   0.075  Uiso
1717  C      0.46868   0.20627   0.38888   1.00000   0.075  Uiso
1718  C      0.25586   0.55777   0.39699   1.00000   0.075  Uiso
1719  C      0.49840   0.09214   0.47282   1.00000   0.075  Uiso
1720  C      0.61747   0.48677   0.47163   1.00000   0.075  Uiso
1721  C      0.09283   0.11417   0.48649   1.00000   0.075  Uiso
1722  C      0.38861   0.89348   0.56602   1.00000   0.075  Uiso
1723  C      0.76324   0.90685   0.61122   1.00000   0.075  Uiso
1724  C      0.98169   0.94853   0.00466   1.00000   0.075  Uiso
1725  C      0.86116   0.88450   0.02711   1.00000   0.075  Uiso
1726  C      0.18757   0.24853   0.03027   1.00000   0.075  Uiso
1727  C      0.92174   0.97458   0.03457   1.00000   0.075  Uiso
1728  C      0.73534   0.61112   0.07022   1.00000   0.075  Uiso
1729  C      0.17081   0.11791   0.11170   1.00000   0.075  Uiso
1730  C      0.58201   0.79390   0.12781   1.00000   0.075  Uiso
1731  C      0.27657   0.36665   0.18498   1.00000   0.075  Uiso
1732  C      0.54101   0.55085   0.22021   1.00000   0.075  Uiso
1733  C      0.31491   0.24985   0.24650   1.00000   0.075  Uiso
1734  C      0.25724   0.33882   0.34112   1.00000   0.075  Uiso
1735  C      0.20587   0.97418   0.38900   1.00000   0.075  Uiso
1736  C      0.07128   0.99972   0.46197   1.00000   0.075  Uiso
1737  C      0.27204   0.02516   0.48914   1.00000   0.075  Uiso
1738  C      0.07299   0.86700   0.81061   1.00000   0.075  Uiso
1739  C      0.85988   0.84588   0.00549   1.00000   0.075  Uiso
1740  C      0.23549   0.05908   0.08659   1.00000   0.075  Uiso
1741  C      0.45443   0.93266   0.16930   1.00000   0.075  Uiso
1742  C      0.65862   0.55259   0.21941   1.00000   0.075  Uiso
1743  C      0.37582   0.34243   0.23169   1.00000   0.075  Uiso
1744  C      0.53181   0.84878   0.27746   1.00000   0.075  Uiso
1745  C      0.63368   0.58375   0.27753   1.00000   0.075  Uiso
1746  C      0.05041   0.97588   0.28710   1.00000   0.075  Uiso
1747  C      0.57688   0.53363   0.47128   1.00000   0.075  Uiso
1748  C      0.35942   0.82738   0.07579   1.00000   0.075  Uiso
1749  C      0.94060   0.36856   0.08540   1.00000   0.075  Uiso
1750  C      0.47153   0.94574   0.18077   1.00000   0.075  Uiso
1751  C      0.28171   0.23387   0.31351   1.00000   0.075  Uiso
1752  C      0.36805   0.06068   0.31273   1.00000   0.075  Uiso
1753  C      0.56207   0.81811   0.32107   1.00000   0.075  Uiso
1754  C      0.04393   0.27254   0.33290   1.00000   0.075  Uiso
1755  C      0.15721   0.01740   0.33609   1.00000   0.075  Uiso
1756  C      0.76086   0.51637   0.35078   1.00000   0.075  Uiso
1757  C      0.96178   0.18404   0.37234   1.00000   0.075  Uiso
1758  C      0.00722   0.17698   0.40706   1.00000   0.075  Uiso
1759  C      0.10398   0.07507   0.42409   1.00000   0.075  Uiso
1760  C      0.76646   0.19770   0.42668   1.00000   0.075  Uiso
1761  C      0.01746   0.87203   0.46209   1.00000   0.075  Uiso
1762  C      0.56908   0.02514   0.46161   1.00000   0.075  Uiso
1763  C      0.30435   0.44044   0.50216   1.00000   0.075  Uiso
1764  C      0.40788   0.57797   0.09357   1.00000   0.075  Uiso
1765  C      0.32809   0.91682   0.10810   1.00000   0.075  Uiso
1766  C      0.24637   0.07644   0.11217   1.00000   0.075  Uiso
1767  C      0.51457   0.87177   0.15883   1.00000   0.075  Uiso
1768  C      0.43564   0.08623   0.31893   1.00000   0.075  Uiso
1769  C      0.45972   0.06748   0.33295   1.00000   0.075  Uiso
1770  C      0.70020   0.64107   0.34590   1.00000   0.075  Uiso
1771  C      0.67437   0.05055   0.45333   1.00000   0.075  Uiso
1772  C      0.34489   0.98440   0.46783   1.00000   0.075  Uiso
1773  C      0.04812   0.91553   0.48521   1.00000   0.075  Uiso
1774  C      0.21005   0.05206   0.64912   1.00000   0.075  Uiso
1775  C      0.55335   0.00416   0.79691   1.00000   0.075  Uiso
1776  C      0.53691   0.25871   0.81524   1.00000   0.075  Uiso
1777  C      0.85708   0.69383   0.84852   1.00000   0.075  Uiso
1778  C      0.01451   0.99024   0.04207   1.00000   0.075  Uiso
1779  C      0.12375   0.07225   0.08333   1.00000   0.075  Uiso
1780  C      0.71822   0.70474   0.08388   1.00000   0.075  Uiso
1781  C      0.13194   0.29097   0.21364   1.00000   0.075  Uiso
1782  C      0.27862   0.14122   0.23999   1.00000   0.075  Uiso
1783  C      0.70535   0.54016   0.26163   1.00000   0.075  Uiso
1784  C      0.66009   0.50523   0.26869   1.00000   0.075  Uiso
1785  C      0.08081   0.98160   0.28207   1.00000   0.075  Uiso
1786  C      0.56281   0.76651   0.28323   1.00000   0.075  Uiso
1787  C      0.21816   0.13006   0.29467   1.00000   0.075  Uiso
1788  C      0.18931   0.18766   0.32230   1.00000   0.075  Uiso
1789  C      0.62213   0.84848   0.36268   1.00000   0.075  Uiso
1790  C      0.93510   0.24157   0.37087   1.00000   0.075  Uiso
1791  C      0.88497   0.43806   0.38374   1.00000   0.075  Uiso
1792  C      0.10792   0.37690   0.48910   1.00000   0.075  Uiso
1793  C      0.39806   0.74152   0.49205   1.00000   0.075  Uiso
1794  C      0.25961   0.38700   0.72523   1.00000   0.075  Uiso
1795  C      0.89032   0.85860   0.00659   1.00000   0.075  Uiso
1796  C      0.21902   0.07306   0.11630   1.00000   0.075  Uiso
1797  C      0.81301   0.48343   0.14377   1.00000   0.075  Uiso
1798  C      0.57715   0.50107   0.21431   1.00000   0.075  Uiso
1799  C      0.87827   0.99355   0.22461   1.00000   0.075  Uiso
1800  C      0.59839   0.85038   0.28701   1.00000   0.075  Uiso
1801  C      0.32001   0.17851   0.36186   1.00000   0.075  Uiso
1802  C      0.05482   0.88320   0.39901   1.00000   0.075  Uiso
1803  C      0.42550   0.25959   0.42719   1.00000   0.075  Uiso
1804  C      0.06379   0.79262   0.01916   1.00000   0.075  Uiso
1805  C      0.77638   0.15213   0.03239   1.00000   0.075  Uiso
1806  C      0.19518   0.29106   0.05748   1.00000   0.075  Uiso
1807  C      0.77170   0.54254   0.10649   1.00000   0.075  Uiso
1808  C      0.28905   0.06568   0.27884   1.00000   0.075  Uiso
1809  C      0.96293   0.31184   0.28372   1.00000   0.075  Uiso
1810  C      0.34458   0.19301   0.35438   1.00000   0.075  Uiso
1811  C      0.09901   0.12879   0.41194   1.00000   0.075  Uiso
1812  C      0.24744   0.34688   0.46236   1.00000   0.075  Uiso
1813  C      0.60206   0.08246   0.46788   1.00000   0.075  Uiso
1814  C      0.57370   0.59239   0.49045   1.00000   0.075  Uiso
1815  C      0.30672   0.97307   0.06921   1.00000   0.075  Uiso
1816  C      0.28115   0.88614   0.07502   1.00000   0.075  Uiso
1817  C      0.42247   0.83218   0.24730   1.00000   0.075  Uiso
1818  C      0.73469   0.88144   0.25307   1.00000   0.075  Uiso
1819  C      0.68226   0.76401   0.29397   1.00000   0.075  Uiso
1820  C      0.81014   0.54342   0.34232   1.00000   0.075  Uiso
1821  C      0.36597   0.17054   0.34767   1.00000   0.075  Uiso
1822  C      0.42320   0.18603   0.34758   1.00000   0.075  Uiso
1823  C      0.96978   0.28478   0.40509   1.00000   0.075  Uiso
1824  C      0.35489   0.53028   0.45041   1.00000   0.075  Uiso
1825  C      0.05125   0.20099   0.45838   1.00000   0.075  Uiso
1826  C      0.81831   0.92171   0.48521   1.00000   0.075  Uiso
1827  C      0.88708   0.88554   0.02119   1.00000   0.075  Uiso
1828  C      0.91656   0.91318   0.02816   1.00000   0.075  Uiso
1829  C      0.78217   0.18306   0.04071   1.00000   0.075  Uiso
1830  C      0.31416   0.55101   0.04723   1.00000   0.075  Uiso
1831  C      0.43118   0.71432   0.16317   1.00000   0.075  Uiso
1832  C      0.44954   0.72328   0.18436   1.00000   0.075  Uiso
1833  C      0.62738   0.75563   0.26953   1.00000   0.075  Uiso
1834  C      0.04794   0.18613   0.28949   1.00000   0.075  Uiso
1835  C      0.49697   0.90521   0.31013   1.00000   0.075  Uiso
1836  C      0.94187   0.77307   0.37938   1.00000   0.075  Uiso
1837  C      0.42375   0.18620   0.41283   1.00000   0.075  Uiso
1838  C      0.84434   0.37133   0.42675   1.00000   0.075  Uiso
1839  C      0.38370   0.30803   0.48026   1.00000   0.075  Uiso
1840  C      0.48920   0.52403   0.49135   1.00000   0.075  Uiso
1841  C      0.17225   0.07583   0.49555   1.00000   0.075  Uiso
1842  C      0.88373   0.11512   0.02936   1.00000   0.075  Uiso
1843  C      0.34972   0.60223   0.04691   1.00000   0.075  Uiso
1844  C      0.68982   0.72303   0.05130   1.00000   0.075  Uiso
1845  C      0.34651   0.79319   0.06481   1.00000   0.075  Uiso
1846  C      0.93709   0.06958   0.08384   1.00000   0.075  Uiso
1847  C      0.02435   0.93556   0.10180   1.00000   0.075  Uiso
1848  C      0.03939   0.28567   0.12014   1.00000   0.075  Uiso
1849  C      0.29893   0.50564   0.11812   1.00000   0.075  Uiso
1850  C      0.43435   0.71427   0.20244   1.00000   0.075  Uiso
1851  C      0.43545   0.83523   0.22892   1.00000   0.075  Uiso
1852  C      0.82587   0.46150   0.23447   1.00000   0.075  Uiso
1853  C      0.85827   0.49887   0.29392   1.00000   0.075  Uiso
1854  C      0.87221   0.73426   0.37477   1.00000   0.075  Uiso
1855  C      0.24086   0.37353   0.38878   1.00000   0.075  Uiso
1856  C      0.54649   0.45082   0.48357   1.00000   0.075  Uiso
1857  C      0.67876   0.08111   0.94610   1.00000   0.075  Uiso
1858  C      0.81846   0.30866   0.02868   1.00000   0.075  Uiso
1859  C      0.39463   0.68174   0.07462   1.00000   0.075  Uiso
1860  C      0.40653   0.89398   0.10198   1.00000   0.075  Uiso
1861  C      0.35342   0.12302   0.18506   1.00000   0.075  Uiso
1862  C      0.45117   0.49592   0.25398   1.00000   0.075  Uiso
1863  C      0.85296   0.93903   0.26032   1.00000   0.075  Uiso
1864  C      0.52599   0.99909   0.30550   1.00000   0.075  Uiso
1865  C      0.52934   0.63881   0.30485   1.00000   0.075  Uiso
1866  C      0.40559   0.15367   0.30931   1.00000   0.075  Uiso
1867  C      0.46121   0.55665   0.32730   1.00000   0.075  Uiso
1868  C      0.50872   0.30939   0.34442   1.00000   0.075  Uiso
1869  C      0.59474   0.94706   0.36886   1.00000   0.075  Uiso
1870  C      0.48393   0.96227   0.39140   1.00000   0.075  Uiso
1871  C      0.61912   0.10297   0.44348   1.00000   0.075  Uiso
1872  C      0.85936   0.44251   0.46548   1.00000   0.075  Uiso
1873  C      0.91363   0.61861   0.01034   1.00000   0.075  Uiso
1874  C      0.88987   0.09097   0.02638   1.00000   0.075  Uiso
1875  C      0.74834   0.84108   0.03616   1.00000   0.075  Uiso
1876  C      0.70447   0.31859   0.04186   1.00000   0.075  Uiso
1877  C      0.82328   0.06373   0.17422   1.00000   0.075  Uiso
1878  C      0.24186   0.25214   0.24924   1.00000   0.075  Uiso
1879  C      0.59809   0.56535   0.27787   1.00000   0.075  Uiso
1880  C      0.39633   0.98967   0.29010   1.00000   0.075  Uiso
1881  C      0.40978   0.37711   0.29237   1.00000   0.075  Uiso
1882  C      0.58445   0.80067   0.38409   1.00000   0.075  Uiso
1883  C      0.88931   0.69015   0.43686   1.00000   0.075  Uiso
1884  C      0.76329   0.44225   0.49484   1.00000   0.075  Uiso
1885  C      0.88728   0.16469   0.09141   1.00000   0.075  Uiso
1886  C      0.29069   0.08307   0.14859   1.00000   0.075  Uiso
1887  C      0.07214   0.20970   0.29515   1.00000   0.075  Uiso
1888  C      0.97134   0.79200   0.36147   1.00000   0.075  Uiso
1889  C      0.46238   0.21567   0.37185   1.00000   0.075  Uiso
1890  C      0.90424   0.15557   0.39992   1.00000   0.075  Uiso
1891  C      0.57877   0.52273   0.41716   1.00000   0.075  Uiso
1892  C      0.65521   0.13482   0.41661   1.00000   0.075  Uiso
1893  C      0.38505   0.20770   0.44173   1.00000   0.075  Uiso
1894  C      0.02284   0.38644   0.47478   1.00000   0.075  Uiso
1895  C      0.92182   0.44412   0.58185   1.00000   0.075  Uiso
1896  C      0.10277   0.21719   0.62566   1.00000   0.075  Uiso
1897  C      0.22696   0.41852   0.85773   1.00000   0.075  Uiso
1898  C      0.33758   0.78177   0.00046   1.00000   0.075  Uiso
1899  C      0.74676   0.69621   0.02412   1.00000   0.075  Uiso
1900  C      0.06687   0.88843   0.05552   1.00000   0.075  Uiso
1901  C      0.88279   0.13894   0.06005   1.00000   0.075  Uiso
1902  C      0.86589   0.14077   0.07880   1.00000   0.075  Uiso
1903  C      0.97406   0.17307   0.10601   1.00000   0.075  Uiso
1904  C      0.87904   0.04080   0.12619   1.00000   0.075  Uiso
1905  C      0.82528   0.98310   0.20061   1.00000   0.075  Uiso
1906  C      0.31372   0.12556   0.29146   1.00000   0.075  Uiso
1907  C      0.64528   0.51436   0.30611   1.00000   0.075  Uiso
1908  C      0.12444   0.22256   0.35185   1.00000   0.075  Uiso
1909  C      0.56187   0.39407   0.38626   1.00000   0.075  Uiso
1910  C      0.76122   0.11576   0.41069   1.00000   0.075  Uiso
1911  C      0.74031   0.41347   0.44081   1.00000   0.075  Uiso
1912  C      0.22670   0.66729   0.90660   1.00000   0.075  Uiso
1913  C      0.72827   0.72084   0.03172   1.00000   0.075  Uiso
1914  C      0.19599   0.87527   0.06723   1.00000   0.075  Uiso
1915  C      0.13574   0.18220   0.12877   1.00000   0.075  Uiso
1916  C      0.88457   0.34149   0.13401   1.00000   0.075  Uiso
1917  C      0.61551   0.51763   0.35731   1.00000   0.075  Uiso
1918  C      0.53997   0.87630   0.37755   1.00000   0.075  Uiso
1919  C      0.63690   0.76416   0.40770   1.00000   0.075  Uiso
1920  C      0.11775   0.39492   0.92099   1.00000   0.075  Uiso
1921  C      0.99898   0.44856   0.00313   1.00000   0.075  Uiso
1922  C      0.72387   0.34824   0.00461   1.00000   0.075  Uiso
1923  C      0.75442   0.61413   0.00639   1.00000   0.075  Uiso
1924  C      0.74013   0.26005   0.03307   1.00000   0.075  Uiso
1925  C      0.10136   0.31888   0.03844   1.00000   0.075  Uiso
1926  C      0.96541   0.01696   0.03790   1.00000   0.075  Uiso
1927  C      0.81968   0.92570   0.04030   1.00000   0.075  Uiso
1928  C      0.63589   0.83513   0.10092   1.00000   0.075  Uiso
1929  C      0.14226   0.29131   0.12442   1.00000   0.075  Uiso
1930  C      0.33030   0.83424   0.14301   1.00000   0.075  Uiso
1931  C      0.73633   0.86397   0.28495   1.00000   0.075  Uiso
1932  C      0.07905   0.21858   0.30963   1.00000   0.075  Uiso
1933  C      0.08428   0.92507   0.32481   1.00000   0.075  Uiso
1934  C      0.58576   0.92616   0.33716   1.00000   0.075  Uiso
1935  C      0.51691   0.32310   0.40870   1.00000   0.075  Uiso
1936  C      0.33941   0.03658   0.45347   1.00000   0.075  Uiso
1937  C      0.36297   0.50767   0.48683   1.00000   0.075  Uiso
1938  C      0.19060   0.38254   0.03057   1.00000   0.075  Uiso
1939  C      0.73960   0.92379   0.03780   1.00000   0.075  Uiso
1940  C      0.11438   0.08634   0.04258   1.00000   0.075  Uiso
1941  C      0.23427   0.47441   0.04737   1.00000   0.075  Uiso
1942  C      0.19770   0.07665   0.07248   1.00000   0.075  Uiso
1943  C      0.30630   0.87379   0.08716   1.00000   0.075  Uiso
1944  C      0.84348   0.19260   0.14485   1.00000   0.075  Uiso
1945  C      0.64879   0.64418   0.16068   1.00000   0.075  Uiso
1946  C      0.53481   0.81385   0.17260   1.00000   0.075  Uiso
1947  C      0.41009   0.81496   0.21171   1.00000   0.075  Uiso
1948  C      0.68360   0.52547   0.21202   1.00000   0.075  Uiso
1949  C      0.37093   0.15592   0.26376   1.00000   0.075  Uiso
1950  C      0.06926   0.13181   0.32960   1.00000   0.075  Uiso
1951  C      0.47114   0.41427   0.34178   1.00000   0.075  Uiso
1952  C      0.10946   0.17024   0.34690   1.00000   0.075  Uiso
1953  C      0.63275   0.03135   0.37065   1.00000   0.075  Uiso
1954  C      0.23950   0.77497   0.02714   1.00000   0.075  Uiso
1955  C      0.64623   0.75943   0.03247   1.00000   0.075  Uiso
1956  C      0.00675   0.02371   0.03788   1.00000   0.075  Uiso
1957  C      0.35619   0.76029   0.03761   1.00000   0.075  Uiso
1958  C      0.73349   0.27017   0.05051   1.00000   0.075  Uiso
1959  C      0.38409   0.52982   0.13509   1.00000   0.075  Uiso
1960  C      0.82779   0.11638   0.14968   1.00000   0.075  Uiso
1961  C      0.53000   0.91922   0.19013   1.00000   0.075  Uiso
1962  C      0.38934   0.05567   0.26277   1.00000   0.075  Uiso
1963  C      0.66500   0.93315   0.27850   1.00000   0.075  Uiso
1964  C      0.51691   0.52906   0.28529   1.00000   0.075  Uiso
1965  C      0.41442   0.22231   0.30206   1.00000   0.075  Uiso
1966  C      0.10564   0.14149   0.39431   1.00000   0.075  Uiso
1967  C      0.15035   0.03609   0.44387   1.00000   0.075  Uiso
1968  C      0.52548   0.34243   0.45124   1.00000   0.075  Uiso
1969  C      0.55001   0.17560   0.46420   1.00000   0.075  Uiso
1970  C      0.95622   0.40884   0.91706   1.00000   0.075  Uiso
1971  C      0.34552   0.58300   0.00442   1.00000   0.075  Uiso
1972  C      0.79288   0.26253   0.02682   1.00000   0.075  Uiso
1973  C      0.74910   0.13911   0.04050   1.00000   0.075  Uiso
1974  C      0.84916   0.02147   0.06390   1.00000   0.075  Uiso
1975  C      0.21636   0.16769   0.11191   1.00000   0.075  Uiso
1976  C      0.59351   0.58855   0.17757   1.00000   0.075  Uiso
1977  C      0.73068   0.53372   0.19900   1.00000   0.075  Uiso
1978  C      0.27410   0.32501   0.20798   1.00000   0.075  Uiso
1979  C      0.32252   0.43444   0.21746   1.00000   0.075  Uiso
1980  C      0.95616   0.03954   0.29671   1.00000   0.075  Uiso
1981  C      0.98288   0.06290   0.31871   1.00000   0.075  Uiso
1982  C      0.24799   0.21698   0.33544   1.00000   0.075  Uiso
1983  C      0.71924   0.49295   0.34082   1.00000   0.075  Uiso
1984  C      0.14506   0.95040   0.37822   1.00000   0.075  Uiso
1985  C      0.12592   0.13317   0.38806   1.00000   0.075  Uiso
1986  C      0.03084   0.26634   0.40341   1.00000   0.075  Uiso
1987  C      0.11937   0.10751   0.42132   1.00000   0.075  Uiso
1988  C      0.04717   0.98198   0.45044   1.00000   0.075  Uiso
1989  C      0.25775   0.28622   0.45829   1.00000   0.075  Uiso
1990  C      0.32078   0.36588   0.50093   1.00000   0.075  Uiso
1991  C      0.72464   0.30631   0.97611   1.00000   0.075  Uiso
1992  C      0.20874   0.28063   0.03985   1.00000   0.075  Uiso
1993  C      0.79246   0.30744   0.04194   1.00000   0.075  Uiso
1994  C      0.87434   0.13607   0.04490   1.00000   0.075  Uiso
1995  C      0.41436   0.83456   0.07758   1.00000   0.075  Uiso
1996  C      0.51694   0.89886   0.11773   1.00000   0.075  Uiso
1997  C      0.97507   0.31427   0.16778   1.00000   0.075  Uiso
1998  C      0.99926   0.22866   0.24683   1.00000   0.075  Uiso
1999  C      0.01581   0.26302   0.34313   1.00000   0.075  Uiso
2000  C      0.92909   0.19537   0.34656   1.00000   0.075  Uiso
2001  C      0.74568   0.79590   0.38475   1.00000   0.075  Uiso
2002  C      0.79005   0.06227   0.40092   1.00000   0.075  Uiso
2003  C      0.05395   0.33481   0.43905   1.00000   0.075  Uiso
2004  C      0.56618   0.08158   0.46202   1.00000   0.075  Uiso
2005  C      0.68107   0.34125   0.03915   1.00000   0.075  Uiso
2006  C      0.69793   0.70880   0.03789   1.00000   0.075  Uiso
2007  C      0.96295   0.13642   0.04045   1.00000   0.075  Uiso
2008  C      0.99849   0.24413   0.07071   1.00000   0.075  Uiso
2009  C      0.07096   0.15018   0.07747   1.00000   0.075  Uiso
2010  C      0.92239   0.39271   0.09132   1.00000   0.075  Uiso
2011  C      0.02077   0.27305   0.15458   1.00000   0.075  Uiso
2012  C      0.35044   0.78689   0.15900   1.00000   0.075  Uiso
2013  C      0.33534   0.10277   0.19444   1.00000   0.075  Uiso
2014  C      0.34487   0.10100   0.21651   1.00000   0.075  Uiso
2015  C      0.76519   0.49319   0.22984   1.00000   0.075  Uiso
2016  C      0.49981   0.50643   0.24040   1.00000   0.075  Uiso
2017  C      0.49579   0.93339   0.25776   1.00000   0.075  Uiso
2018  C      0.91329   0.09863   0.26747   1.00000   0.075  Uiso
2019  C      0.68203   0.70408   0.29907   1.00000   0.075  Uiso
2020  C      0.54005   0.61509   0.30977   1.00000   0.075  Uiso
2021  C      0.61456   0.93541   0.32536   1.00000   0.075  Uiso
2022  C      0.09211   0.92503   0.34816   1.00000   0.075  Uiso
2023  C      0.31569   0.19250   0.37805   1.00000   0.075  Uiso
2024  C      0.57860   0.49410   0.40501   1.00000   0.075  Uiso
2025  C      0.79811   0.61590   0.40179   1.00000   0.075  Uiso
2026  C      0.54665   0.06170   0.41088   1.00000   0.075  Uiso
2027  C      0.85562   0.44781   0.43685   1.00000   0.075  Uiso
2028  C      0.57391   0.88392   0.44237   1.00000   0.075  Uiso
2029  C      0.01100   0.97305   0.45950   1.00000   0.075  Uiso
2030  C      0.13524   0.17512   0.46926   1.00000   0.075  Uiso
2031  C      0.05246   0.28929   0.47171   1.00000   0.075  Uiso
2032  C      0.41159   0.25939   0.47177   1.00000   0.075  Uiso
2033  C      0.90522   0.74089   0.48877   1.00000   0.075  Uiso
2034  C      0.69600   0.99620   0.90008   1.00000   0.075  Uiso
2035  C      0.88823   0.23537   0.02853   1.00000   0.075  Uiso
2036  C      0.28718   0.19777   0.03176   1.00000   0.075  Uiso
2037  C      0.75136   0.25669   0.07128   1.00000   0.075  Uiso
2038  C      0.83360   0.08896   0.06873   1.00000   0.075  Uiso
2039  C      0.99910   0.96451   0.07704   1.00000   0.075  Uiso
2040  C      0.12696   0.21486   0.07850   1.00000   0.075  Uiso
2041  C      0.83871   0.39139   0.10300   1.00000   0.075  Uiso
2042  C      0.22822   0.22092   0.32021   1.00000   0.075  Uiso
2043  C      0.48265   0.01512   0.32589   1.00000   0.075  Uiso
2044  C      0.38869   0.17959   0.33542   1.00000   0.075  Uiso
2045  C      0.53877   0.54864   0.33525   1.00000   0.075  Uiso
2046  C      0.70291   0.76574   0.36865   1.00000   0.075  Uiso
2047  C      0.06183   0.14136   0.37888   1.00000   0.075  Uiso
2048  C      0.11598   0.23175   0.39834   1.00000   0.075  Uiso
2049  C      0.96935   0.02292   0.42087   1.00000   0.075  Uiso
2050  C      0.60603   0.28231   0.42948   1.00000   0.075  Uiso
2051  C      0.86489   0.45702   0.44983   1.00000   0.075  Uiso
2052  C      0.64511   0.21996   0.45928   1.00000   0.075  Uiso
2053  C      0.01231   0.84155   0.00028   1.00000   0.075  Uiso
2054  C      0.68555   0.17292   0.01974   1.00000   0.075  Uiso
2055  C      0.10495   0.81585   0.02314   1.00000   0.075  Uiso
2056  C      0.19470   0.40968   0.02531   1.00000   0.075  Uiso
2057  C      0.76398   0.53188   0.04099   1.00000   0.075  Uiso
2058  C      0.19424   0.31362   0.06048   1.00000   0.075  Uiso
2059  C      0.86306   0.86560   0.08104   1.00000   0.075  Uiso
2060  C      0.31360   0.08914   0.08788   1.00000   0.075  Uiso
2061  C      0.36427   0.82141   0.14974   1.00000   0.075  Uiso
2062  C      0.29653   0.44397   0.20820   1.00000   0.075  Uiso
2063  C      0.66569   0.94471   0.23637   1.00000   0.075  Uiso
2064  C      0.31500   0.15664   0.29307   1.00000   0.075  Uiso
2065  C      0.62494   0.83318   0.29008   1.00000   0.075  Uiso
2066  C      0.45996   0.03385   0.32385   1.00000   0.075  Uiso
2067  C      0.56390   0.48403   0.34268   1.00000   0.075  Uiso
2068  C      0.46081   0.08378   0.38311   1.00000   0.075  Uiso
2069  C      0.14142   0.04776   0.38985   1.00000   0.075  Uiso
2070  C      0.70718   0.06629   0.41670   1.00000   0.075  Uiso
2071  C      0.89209   0.02634   0.43220   1.00000   0.075  Uiso
2072  C      0.80275   0.02883   0.43429   1.00000   0.075  Uiso
2073  C      0.26626   0.74651   0.45032   1.00000   0.075  Uiso
2074  C      0.72511   0.00170   0.46000   1.00000   0.075  Uiso
2075  C      0.66491   0.94508   0.49014   1.00000   0.075  Uiso
2076  C      0.71110   0.79798   0.00489   1.00000   0.075  Uiso
2077  C      0.28449   0.85573   0.01674   1.00000   0.075  Uiso
2078  C      0.37095   0.92566   0.04751   1.00000   0.075  Uiso
2079  C      0.68163   0.18744   0.05066   1.00000   0.075  Uiso
2080  C      0.00401   0.30738   0.05665   1.00000   0.075  Uiso
2081  C      0.42358   0.85701   0.14705   1.00000   0.075  Uiso
2082  C      0.15892   0.34187   0.17425   1.00000   0.075  Uiso
2083  C      0.56964   0.22248   0.26826   1.00000   0.075  Uiso
2084  C      0.91585   0.26933   0.28257   1.00000   0.075  Uiso
2085  C      0.04466   0.84875   0.34932   1.00000   0.075  Uiso
2086  C      0.13241   0.12217   0.35152   1.00000   0.075  Uiso
2087  C      0.93541   0.19562   0.36204   1.00000   0.075  Uiso
2088  C      0.59686   0.58863   0.38491   1.00000   0.075  Uiso
2089  C      0.98822   0.34231   0.42589   1.00000   0.075  Uiso
2090  C      0.39465   0.02540   0.47671   1.00000   0.075  Uiso
2091  C      0.51119   0.78546   0.49407   1.00000   0.075  Uiso
2092  C      0.73350   0.59334   0.56890   1.00000   0.075  Uiso
2093  C      0.21233   0.90665   0.01307   1.00000   0.075  Uiso
2094  C      0.43826   0.41397   0.01843   1.00000   0.075  Uiso
2095  C      0.91802   0.52966   0.01912   1.00000   0.075  Uiso
2096  C      0.85998   0.00954   0.03239   1.00000   0.075  Uiso
2097  C      0.67052   0.24528   0.06126   1.00000   0.075  Uiso
2098  C      0.79094   0.96120   0.09318   1.00000   0.075  Uiso
2099  C      0.45642   0.92295   0.11559   1.00000   0.075  Uiso
2100  C      0.59083   0.70961   0.11732   1.00000   0.075  Uiso
2101  C      0.09962   0.26889   0.14325   1.00000   0.075  Uiso
2102  C      0.55430   0.90039   0.22628   1.00000   0.075  Uiso
2103  C      0.80253   0.51024   0.30050   1.00000   0.075  Uiso
2104  C      0.61414   0.68569   0.30710   1.00000   0.075  Uiso
2105  C      0.47105   0.12574   0.30912   1.00000   0.075  Uiso
2106  C      0.55590   0.03074   0.35600   1.00000   0.075  Uiso
2107  C      0.25788   0.40596   0.37567   1.00000   0.075  Uiso
2108  C      0.77835   0.21391   0.38044   1.00000   0.075  Uiso
2109  C      0.64181   0.24691   0.41338   1.00000   0.075  Uiso
2110  C      0.47152   0.10216   0.41677   1.00000   0.075  Uiso
2111  C      0.93371   0.84240   0.42112   1.00000   0.075  Uiso
2112  C      0.83426   0.96506   0.42944   1.00000   0.075  Uiso
2113  C      0.23590   0.31509   0.44987   1.00000   0.075  Uiso
2114  C      0.52046   0.66945   0.49618   1.00000   0.075  Uiso
2115  C      0.32125   0.04225   0.81528   1.00000   0.075  Uiso
2116  C      0.03480   0.29703   0.00005   1.00000   0.075  Uiso
2117  C      0.00977   0.21772   0.03742   1.00000   0.075  Uiso
2118  C      0.85529   0.23605   0.06851   1.00000   0.075  Uiso
2119  C      0.89829   0.28884   0.09571   1.00000   0.075  Uiso
2120  C      0.68555   0.63768   0.10595   1.00000   0.075  Uiso
2121  C      0.57760   0.68464   0.13144   1.00000   0.075  Uiso
2122  C      0.59990   0.89365   0.17064   1.00000   0.075  Uiso
2123  C      0.23640   0.27365   0.17874   1.00000   0.075  Uiso
2124  C      0.41497   0.05121   0.18454   1.00000   0.075  Uiso
2125  C      0.90202   0.23539   0.25485   1.00000   0.075  Uiso
2126  C      0.43586   0.40084   0.26295   1.00000   0.075  Uiso
2127  C      0.30997   0.08951   0.27791   1.00000   0.075  Uiso
2128  C      0.05672   0.23865   0.29213   1.00000   0.075  Uiso
2129  C      0.97639   0.95286   0.31805   1.00000   0.075  Uiso
2130  C      0.84977   0.41583   0.33251   1.00000   0.075  Uiso
2131  C      0.97685   0.95004   0.35327   1.00000   0.075  Uiso
2132  C      0.66942   0.50656   0.41947   1.00000   0.075  Uiso
2133  C      0.73546   0.09228   0.43045   1.00000   0.075  Uiso
2134  C      0.07031   0.27900   0.44012   1.00000   0.075  Uiso
2135  C      0.14999   0.06644   0.43897   1.00000   0.075  Uiso
2136  C      0.16622   0.00925   0.44516   1.00000   0.075  Uiso
2137  C      0.77661   0.48856   0.45749   1.00000   0.075  Uiso
2138  C      0.07930   0.33191   0.50186   1.00000   0.075  Uiso
2139  C      0.35072   0.84243   0.01801   1.00000   0.075  Uiso
2140  C      0.49731   0.87402   0.04764   1.00000   0.075  Uiso
2141  C      0.44601   0.84251   0.07045   1.00000   0.075  Uiso
2142  C      0.86590   0.38924   0.06811   1.00000   0.075  Uiso
2143  C      0.42120   0.82158   0.09491   1.00000   0.075  Uiso
2144  C      0.25229   0.31659   0.12527   1.00000   0.075  Uiso
2145  C      0.19987   0.38341   0.14460   1.00000   0.075  Uiso
2146  C      0.46401   0.47785   0.20797   1.00000   0.075  Uiso
2147  C      0.40513   0.41758   0.23168   1.00000   0.075  Uiso
2148  C      0.45055   0.11682   0.23162   1.00000   0.075  Uiso
2149  C      0.47305   0.71130   0.23033   1.00000   0.075  Uiso
2150  C      0.90489   0.16886   0.23538   1.00000   0.075  Uiso
2151  C      0.38362   0.16485   0.24700   1.00000   0.075  Uiso
2152  C      0.85179   0.50415   0.27875   1.00000   0.075  Uiso
2153  C      0.99893   0.19080   0.30103   1.00000   0.075  Uiso
2154  C      0.57116   0.60711   0.32727   1.00000   0.075  Uiso
2155  C      0.62840   0.42313   0.33044   1.00000   0.075  Uiso
2156  C      0.79633   0.89131   0.33765   1.00000   0.075  Uiso
2157  C      0.27214   0.53373   0.37152   1.00000   0.075  Uiso
2158  C      0.70735   0.54061   0.37627   1.00000   0.075  Uiso
2159  C      0.54497   0.67969   0.44268   1.00000   0.075  Uiso
2160  C      0.49390   0.15157   0.44808   1.00000   0.075  Uiso
2161  C      0.77294   0.76298   0.60351   1.00000   0.075  Uiso
2162  C      0.34494   0.22968   0.00499   1.00000   0.075  Uiso
2163  C      0.26551   0.33456   0.01754   1.00000   0.075  Uiso
2164  C      0.23590   0.41909   0.05773   1.00000   0.075  Uiso
2165  C      0.89634   0.40564   0.07574   1.00000   0.075  Uiso
2166  C      0.11979   0.19022   0.09603   1.00000   0.075  Uiso
2167  C      0.81371   0.99787   0.11539   1.00000   0.075  Uiso
2168  C      0.99706   0.26595   0.12163   1.00000   0.075  Uiso
2169  C      0.70370   0.99256   0.14256   1.00000   0.075  Uiso
2170  C      0.76219   0.00245   0.16253   1.00000   0.075  Uiso
2171  C      0.42398   0.03527   0.16481   1.00000   0.075  Uiso
2172  C      0.41594   0.37625   0.17743   1.00000   0.075  Uiso
2173  C      0.73853   0.98597   0.18032   1.00000   0.075  Uiso
2174  C      0.85814   0.07639   0.24876   1.00000   0.075  Uiso
2175  C      0.33319   0.18715   0.28369   1.00000   0.075  Uiso
2176  C      0.41124   0.36662   0.31829   1.00000   0.075  Uiso
2177  C      0.92258   0.29561   0.35029   1.00000   0.075  Uiso
2178  C      0.03745   0.23908   0.35851   1.00000   0.075  Uiso
2179  C      0.42594   0.20814   0.36256   1.00000   0.075  Uiso
2180  C      0.19247   0.09876   0.37674   1.00000   0.075  Uiso
2181  C      0.57569   0.96069   0.40921   1.00000   0.075  Uiso
2182  C      0.86169   0.22210   0.41343   1.00000   0.075  Uiso
2183  C      0.13386   0.14700   0.44281   1.00000   0.075  Uiso
2184  C      0.18642   0.08375   0.44563   1.00000   0.075  Uiso
2185  C      0.61138   0.99945   0.44409   1.00000   0.075  Uiso
2186  C      0.21724   0.18989   0.44824   1.00000   0.075  Uiso
2187  C      0.55824   0.39000   0.45064   1.00000   0.075  Uiso
2188  C      0.11873   0.31828   0.45389   1.00000   0.075  Uiso
2189  C      0.96170   0.22436   0.79504   1.00000   0.075  Uiso
2190  C      0.82040   0.81929   0.80497   1.00000   0.075  Uiso
2191  C      0.41254   0.37357   0.81953   1.00000   0.075  Uiso
2192  C      0.74277   0.54119   0.96798   1.00000   0.075  Uiso
2193  C      0.02769   0.94995   0.00941   1.00000   0.075  Uiso
2194  C      0.34202   0.38849   0.01587   1.00000   0.075  Uiso
2195  C      0.97740   0.62344   0.01372   1.00000   0.075  Uiso
2196  C      0.71272   0.16364   0.03675   1.00000   0.075  Uiso
2197  C      0.92359   0.36436   0.03686   1.00000   0.075  Uiso
2198  C      0.46285   0.82013   0.10117   1.00000   0.075  Uiso
2199  C      0.76042   0.48124   0.11522   1.00000   0.075  Uiso
2200  C      0.72757   0.90057   0.11842   1.00000   0.075  Uiso
2201  C      0.81606   0.44216   0.16645   1.00000   0.075  Uiso
2202  C      0.75320   0.79858   0.20450   1.00000   0.075  Uiso
2203  C      0.40270   0.34138   0.21728   1.00000   0.075  Uiso
2204  C      0.94361   0.28044   0.22180   1.00000   0.075  Uiso
2205  C      0.73158   0.96505   0.24102   1.00000   0.075  Uiso
2206  C      0.92348   0.33947   0.24186   1.00000   0.075  Uiso
2207  C      0.96919   0.23691   0.24063   1.00000   0.075  Uiso
2208  C      0.50256   0.96622   0.25183   1.00000   0.075  Uiso
2209  C      0.52929   0.06256   0.25354   1.00000   0.075  Uiso
2210  C      0.97830   0.90717   0.29483   1.00000   0.075  Uiso
2211  C      0.50247   0.20908   0.30986   1.00000   0.075  Uiso
2212  C      0.56771   0.50962   0.33826   1.00000   0.075  Uiso
2213  C      0.81165   0.30560   0.35893   1.00000   0.075  Uiso
2214  C      0.25834   0.22673   0.37543   1.00000   0.075  Uiso
2215  C      0.75578   0.94833   0.37457   1.00000   0.075  Uiso
2216  C      0.70574   0.85214   0.38461   1.00000   0.075  Uiso
2217  C      0.64028   0.01665   0.38903   1.00000   0.075  Uiso
2218  C      0.61023   0.60825   0.43579   1.00000   0.075  Uiso
2219  C      0.98954   0.93487   0.44129   1.00000   0.075  Uiso
2220  C      0.18369   0.02643   0.45956   1.00000   0.075  Uiso
2221  C      0.55443   0.76151   0.48114   1.00000   0.075  Uiso
2222  C      0.36403   0.08510   0.84896   1.00000   0.075  Uiso
2223  C      0.49307   0.28362   0.99943   1.00000   0.075  Uiso
2224  C      0.67542   0.80617   0.02436   1.00000   0.075  Uiso
2225  C      0.37615   0.88854   0.05571   1.00000   0.075  Uiso
2226  C      0.39329   0.70571   0.08687   1.00000   0.075  Uiso
2227  C      0.46304   0.85833   0.08762   1.00000   0.075  Uiso
2228  C      0.50033   0.71575   0.12178   1.00000   0.075  Uiso
2229  C      0.71491   0.61541   0.15357   1.00000   0.075  Uiso
2230  C      0.66452   0.00972   0.17621   1.00000   0.075  Uiso
2231  C      0.82031   0.07632   0.20856   1.00000   0.075  Uiso
2232  C      0.32161   0.07052   0.29340   1.00000   0.075  Uiso
2233  C      0.84399   0.99342   0.30141   1.00000   0.075  Uiso
2234  C      0.82283   0.89969   0.31149   1.00000   0.075  Uiso
2235  C      0.43437   0.01589   0.31668   1.00000   0.075  Uiso
2236  C      0.21431   0.49223   0.32194   1.00000   0.075  Uiso
2237  C      0.86023   0.86792   0.32703   1.00000   0.075  Uiso
2238  C      0.45195   0.05988   0.35045   1.00000   0.075  Uiso
2239  C      0.00980   0.24246   0.37439   1.00000   0.075  Uiso
2240  C      0.66494   0.60571   0.38412   1.00000   0.075  Uiso
2241  C      0.03334   0.04233   0.40994   1.00000   0.075  Uiso
2242  C      0.66372   0.69709   0.41598   1.00000   0.075  Uiso
2243  C      0.52832   0.15132   0.42977   1.00000   0.075  Uiso
2244  C      0.72815   0.72559   0.42925   1.00000   0.075  Uiso
2245  C      0.19534   0.30636   0.44818   1.00000   0.075  Uiso
2246  C      0.39519   0.15440   0.46218   1.00000   0.075  Uiso
2247  C      0.68213   0.50142   0.47754   1.00000   0.075  Uiso
2248  C      0.85910   0.72998   0.48585   1.00000   0.075  Uiso
2249  C      0.84567   0.70499   0.49667   1.00000   0.075  Uiso
2250  C      0.36219   0.94592   0.56788   1.00000   0.075  Uiso
2251  C      0.05497   0.78985   0.63047   1.00000   0.075  Uiso
2252  C      0.36570   0.94489   0.67257   1.00000   0.075  Uiso
2253  C      0.60185   0.98199   0.85958   1.00000   0.075  Uiso
2254  C      0.67438   0.74294   0.97630   1.00000   0.075  Uiso
2255  C      0.71427   0.39877   0.00814   1.00000   0.075  Uiso
2256  C      0.40830   0.59941   0.01763   1.00000   0.075  Uiso
2257  C      0.18969   0.12258   0.02327   1.00000   0.075  Uiso
2258  C      0.26436   0.46766   0.02247   1.00000   0.075  Uiso
2259  C      0.41029   0.67786   0.04003   1.00000   0.075  Uiso
2260  C      0.98928   0.17637   0.04638   1.00000   0.075  Uiso
2261  C      0.69935   0.04471   0.06143   1.00000   0.075  Uiso
2262  C      0.57140   0.06719   0.06399   1.00000   0.075  Uiso
2263  C      0.64699   0.47482   0.06807   1.00000   0.075  Uiso
2264  C      0.11680   0.25203   0.07475   1.00000   0.075  Uiso
2265  C      0.85247   0.28189   0.09921   1.00000   0.075  Uiso
2266  C      0.64721   0.93432   0.12882   1.00000   0.075  Uiso
2267  C      0.77358   0.27408   0.16705   1.00000   0.075  Uiso
2268  C      0.80666   0.15854   0.18094   1.00000   0.075  Uiso
2269  C      0.73445   0.37795   0.20857   1.00000   0.075  Uiso
2270  C      0.97122   0.23194   0.21026   1.00000   0.075  Uiso
2271  C      0.51614   0.95085   0.23238   1.00000   0.075  Uiso
2272  C      0.07406   0.77802   0.26186   1.00000   0.075  Uiso
2273  C      0.45505   0.22158   0.26308   1.00000   0.075  Uiso
2274  C      0.57747   0.93083   0.26508   1.00000   0.075  Uiso
2275  C      0.30850   0.10741   0.30326   1.00000   0.075  Uiso
2276  C      0.68673   0.47433   0.31151   1.00000   0.075  Uiso
2277  C      0.89203   0.23330   0.31288   1.00000   0.075  Uiso
2278  C      0.63076   0.75289   0.32951   1.00000   0.075  Uiso
2279  C      0.82413   0.14810   0.35111   1.00000   0.075  Uiso
2280  C      0.18638   0.55019   0.38123   1.00000   0.075  Uiso
2281  C      0.22629   0.29280   0.39776   1.00000   0.075  Uiso
2282  C      0.01487   0.89658   0.42448   1.00000   0.075  Uiso
2283  C      0.57413   0.27636   0.44367   1.00000   0.075  Uiso
2284  C      0.89377   0.88853   0.47108   1.00000   0.075  Uiso
2285  C      0.11491   0.22576   0.49942   1.00000   0.075  Uiso
2286  C      0.01602   0.59737   0.61021   1.00000   0.075  Uiso
2287  C      0.42911   0.23992   0.00009   1.00000   0.075  Uiso
2288  C      0.50010   0.56066   0.02797   1.00000   0.075  Uiso
2289  C      0.64559   0.06501   0.02969   1.00000   0.075  Uiso
2290  C      0.65288   0.30977   0.03298   1.00000   0.075  Uiso
2291  C      0.66342   0.18386   0.03340   1.00000   0.075  Uiso
2292  C      0.02874   0.20684   0.05252   1.00000   0.075  Uiso
2293  C      0.67688   0.89404   0.09038   1.00000   0.075  Uiso
2294  C      0.65656   0.18465   0.09807   1.00000   0.075  Uiso
2295  C      0.33292   0.52048   0.10309   1.00000   0.075  Uiso
2296  C      0.85349   0.39916   0.12817   1.00000   0.075  Uiso
2297  C      0.08058   0.27163   0.16033   1.00000   0.075  Uiso
2298  C      0.29715   0.28520   0.16813   1.00000   0.075  Uiso
2299  C      0.85030   0.09761   0.20580   1.00000   0.075  Uiso
2300  C      0.00156   0.21515   0.21799   1.00000   0.075  Uiso
2301  C      0.49162   0.03694   0.22123   1.00000   0.075  Uiso
2302  C      0.63998   0.04275   0.22258   1.00000   0.075  Uiso
2303  C      0.59670   0.92559   0.24652   1.00000   0.075  Uiso
2304  C      0.00535   0.26438   0.27236   1.00000   0.075  Uiso
2305  C      0.64812   0.06548   0.27634   1.00000   0.075  Uiso
2306  C      0.49976   0.30182   0.28873   1.00000   0.075  Uiso
2307  C      0.68166   0.88549   0.31945   1.00000   0.075  Uiso
2308  C      0.98810   0.15151   0.32756   1.00000   0.075  Uiso
2309  C      0.07852   0.00174   0.34528   1.00000   0.075  Uiso
2310  C      0.60017   0.69722   0.34633   1.00000   0.075  Uiso
2311  C      0.05603   0.26639   0.35041   1.00000   0.075  Uiso
2312  C      0.60827   0.04424   0.35346   1.00000   0.075  Uiso
2313  C      0.78478   0.86581   0.35543   1.00000   0.075  Uiso
2314  C      0.93274   0.99940   0.36528   1.00000   0.075  Uiso
2315  C      0.22841   0.15063   0.36892   1.00000   0.075  Uiso
2316  C      0.55163   0.22748   0.37983   1.00000   0.075  Uiso
2317  C      0.58087   0.74923   0.38354   1.00000   0.075  Uiso
2318  C      0.89389   0.93144   0.40393   1.00000   0.075  Uiso
2319  C      0.62638   0.42348   0.42647   1.00000   0.075  Uiso
2320  C      0.20258   0.04423   0.44809   1.00000   0.075  Uiso
2321  C      0.78001   0.91979   0.47165   1.00000   0.075  Uiso
2322  C      0.84762   0.58357   0.47544   1.00000   0.075  Uiso
2323  C      0.13226   0.86593   0.71362   1.00000   0.075  Uiso
2324  C      0.44501   0.01595   0.71141   1.00000   0.075  Uiso
2325  C      0.14177   0.90701   0.97272   1.00000   0.075  Uiso
2326  C      0.47011   0.07323   0.00793   1.00000   0.075  Uiso
2327  C      0.26175   0.54173   0.01616   1.00000   0.075  Uiso
2328  C      0.66989   0.20288   0.03766   1.00000   0.075  Uiso
2329  C      0.56271   0.43582   0.04102   1.00000   0.075  Uiso
2330  C      0.73380   0.36828   0.04205   1.00000   0.075  Uiso
2331  C      0.58544   0.59694   0.05068   1.00000   0.075  Uiso
2332  C      0.11659   0.92806   0.05429   1.00000   0.075  Uiso
2333  C      0.04275   0.14272   0.06393   1.00000   0.075  Uiso
2334  C      0.55457   0.52415   0.07831   1.00000   0.075  Uiso
2335  C      0.71386   0.97508   0.09547   1.00000   0.075  Uiso
2336  C      0.42194   0.14416   0.12818   1.00000   0.075  Uiso
2337  C      0.32515   0.43556   0.14682   1.00000   0.075  Uiso
2338  C      0.37965   0.00171   0.16493   1.00000   0.075  Uiso
2339  C      0.69187   0.33447   0.18011   1.00000   0.075  Uiso
2340  C      0.83720   0.07547   0.19946   1.00000   0.075  Uiso
2341  C      0.37138   0.21340   0.20525   1.00000   0.075  Uiso
2342  C      0.41286   0.02826   0.24017   1.00000   0.075  Uiso
2343  C      0.74996   0.48523   0.27420   1.00000   0.075  Uiso
2344  C      0.35522   0.25553   0.28646   1.00000   0.075  Uiso
2345  C      0.67439   0.13565   0.30225   1.00000   0.075  Uiso
2346  C      0.03283   0.90719   0.30745   1.00000   0.075  Uiso
2347  C      0.80255   0.28304   0.30361   1.00000   0.075  Uiso
2348  C      0.83396   0.25132   0.31237   1.00000   0.075  Uiso
2349  C      0.90061   0.31129   0.31327   1.00000   0.075  Uiso
2350  C      0.65521   0.66862   0.35134   1.00000   0.075  Uiso
2351  C      0.40018   0.10970   0.36837   1.00000   0.075  Uiso
2352  C      0.61454   0.46800   0.37217   1.00000   0.075  Uiso
2353  C      0.62947   0.48583   0.36994   1.00000   0.075  Uiso
2354  C      0.83499   0.07366   0.38184   1.00000   0.075  Uiso
2355  C      0.83991   0.79230   0.39397   1.00000   0.075  Uiso
2356  C      0.89922   0.11846   0.39743   1.00000   0.075  Uiso
2357  C      0.64745   0.57375   0.40294   1.00000   0.075  Uiso
2358  C      0.00938   0.06955   0.43035   1.00000   0.075  Uiso
2359  C      0.96693   0.84083   0.47233   1.00000   0.075  Uiso
2360  C      0.59947   0.72604   0.49740   1.00000   0.075  Uiso
2361  C      0.14926   0.46562   0.69252   1.00000   0.075  Uiso
2362  C      0.28611   0.08160   0.00013   1.00000   0.075  Uiso
2363  C      0.79519   0.05019   0.00538   1.00000   0.075  Uiso
2364  C      0.38190   0.34166   0.00878   1.00000   0.075  Uiso
2365  C      0.46800   0.60000   0.01490   1.00000   0.075  Uiso
2366  C      0.39852   0.97749   0.01718   1.00000   0.075  Uiso
2367  C      0.09516   0.98292   0.02139   1.00000   0.075  Uiso
2368  C      0.24758   0.13064   0.05730   1.00000   0.075  Uiso
2369  C      0.64898   0.55729   0.07471   1.00000   0.075  Uiso
2370  C      0.83456   0.34380   0.07879   1.00000   0.075  Uiso
2371  C      0.80010   0.31409   0.08687   1.00000   0.075  Uiso
2372  C      0.29991   0.20434   0.12078   1.00000   0.075  Uiso
2373  C      0.46946   0.78172   0.13636   1.00000   0.075  Uiso
2374  C      0.98527   0.26109   0.15377   1.00000   0.075  Uiso
2375  C      0.20399   0.94663   0.17691   1.00000   0.075  Uiso
2376  C      0.34800   0.70564   0.18095   1.00000   0.075  Uiso
2377  C      0.73348   0.39344   0.18512   1.00000   0.075  Uiso
2378  C      0.58272   0.51905   0.19001   1.00000   0.075  Uiso
2379  C      0.03768   0.66464   0.21016   1.00000   0.075  Uiso
2380  C      0.68042   0.52320   0.24970   1.00000   0.075  Uiso
2381  C      0.48495   0.23551   0.27759   1.00000   0.075  Uiso
2382  C      0.13128   0.68309   0.28802   1.00000   0.075  Uiso
2383  C      0.03280   0.89304   0.29245   1.00000   0.075  Uiso
2384  C      0.92332   0.05820   0.29770   1.00000   0.075  Uiso
2385  C      0.88071   0.42535   0.30074   1.00000   0.075  Uiso
2386  C      0.32235   0.55963   0.33414   1.00000   0.075  Uiso
2387  C      0.03757   0.64992   0.33885   1.00000   0.075  Uiso
2388  C      0.61675   0.13883   0.37702   1.00000   0.075  Uiso
2389  C      0.88078   0.11077   0.38491   1.00000   0.075  Uiso
2390  C      0.83527   0.94233   0.39445   1.00000   0.075  Uiso
2391  C      0.62301   0.16310   0.40964   1.00000   0.075  Uiso
2392  C      0.80916   0.71019   0.40839   1.00000   0.075  Uiso
2393  C      0.64811   0.86586   0.44419   1.00000   0.075  Uiso
2394  C      0.88564   0.58246   0.44252   1.00000   0.075  Uiso
2395  C      0.28906   0.10074   0.44778   1.00000   0.075  Uiso
2396  C      0.42079   0.68549   0.45823   1.00000   0.075  Uiso
2397  C      0.66207   0.54216   0.48487   1.00000   0.075  Uiso
2398  C      0.19858   0.23410   0.48844   1.00000   0.075  Uiso
2399  C      0.20096   0.14985   0.49416   1.00000   0.075  Uiso
2400  C      0.31183   0.95619   0.86230   1.00000   0.075  Uiso
2401  C      0.96139   0.70325   0.91649   1.00000   0.075  Uiso
2402  C      0.49221   0.56758   0.92157   1.00000   0.075  Uiso
2403  C      0.39560   0.70268   0.00103   1.00000   0.075  Uiso
2404  C      0.60706   0.25876   0.00626   1.00000   0.075  Uiso
2405  C      0.86777   0.27358   0.01874   1.00000   0.075  Uiso
2406  C      0.00276   0.39130   0.02687   1.00000   0.075  Uiso
2407  C      0.16901   0.11293   0.05638   1.00000   0.075  Uiso
2408  C      0.41418   0.04116   0.06538   1.00000   0.075  Uiso
2409  C      0.67380   0.66644   0.06339   1.00000   0.075  Uiso
2410  C      0.77465   0.12631   0.06252   1.00000   0.075  Uiso
2411  C      0.81398   0.93925   0.07519   1.00000   0.075  Uiso
2412  C      0.48422   0.60468   0.09393   1.00000   0.075  Uiso
2413  C      0.46353   0.41430   0.10018   1.00000   0.075  Uiso
2414  C      0.36638   0.05986   0.10639   1.00000   0.075  Uiso
2415  C      0.72587   0.19090   0.10548   1.00000   0.075  Uiso
2416  C      0.79336   0.11558   0.11284   1.00000   0.075  Uiso
2417  C      0.86696   0.16247   0.11176   1.00000   0.075  Uiso
2418  C      0.57010   0.65674   0.12098   1.00000   0.075  Uiso
2419  C      0.42495   0.47625   0.14750   1.00000   0.075  Uiso
2420  C      0.85211   0.32720   0.17073   1.00000   0.075  Uiso
2421  C      0.27899   0.23328   0.18123   1.00000   0.075  Uiso
2422  C      0.25691   0.45770   0.18972   1.00000   0.075  Uiso
2423  C      0.34196   0.36376   0.19528   1.00000   0.075  Uiso
2424  C      0.40565   0.66953   0.19236   1.00000   0.075  Uiso
2425  C      0.63011   0.26347   0.19320   1.00000   0.075  Uiso
2426  C      0.98057   0.25961   0.19388   1.00000   0.075  Uiso
2427  C      0.06356   0.78867   0.22853   1.00000   0.075  Uiso
2428  C      0.88521   0.41236   0.23189   1.00000   0.075  Uiso
2429  C      0.04367   0.80866   0.24329   1.00000   0.075  Uiso
2430  C      0.41099   0.41463   0.25166   1.00000   0.075  Uiso
2431  C      0.81937   0.44801   0.25420   1.00000   0.075  Uiso
2432  C      0.62639   0.46584   0.26480   1.00000   0.075  Uiso
2433  C      0.02460   0.53204   0.27644   1.00000   0.075  Uiso
2434  C      0.11970   0.62326   0.29004   1.00000   0.075  Uiso
2435  C      0.45652   0.09331   0.30223   1.00000   0.075  Uiso
2436  C      0.97050   0.98852   0.30863   1.00000   0.075  Uiso
2437  C      0.70178   0.91811   0.31577   1.00000   0.075  Uiso
2438  C      0.90499   0.42046   0.31549   1.00000   0.075  Uiso
2439  C      0.75706   0.38010   0.34182   1.00000   0.075  Uiso
2440  C      0.70822   0.81757   0.35796   1.00000   0.075  Uiso
2441  C      0.57157   0.71623   0.38328   1.00000   0.075  Uiso
2442  C      0.87440   0.96731   0.39886   1.00000   0.075  Uiso
2443  C      0.96581   0.88078   0.39969   1.00000   0.075  Uiso
2444  C      0.47756   0.26736   0.42067   1.00000   0.075  Uiso
2445  C      0.88177   0.77288   0.42392   1.00000   0.075  Uiso
2446  C      0.08431   0.20817   0.44625   1.00000   0.075  Uiso
2447  C      0.11023   0.18882   0.44326   1.00000   0.075  Uiso
2448  C      0.45380   0.02394   0.44250   1.00000   0.075  Uiso
2449  C      0.58288   0.44122   0.44357   1.00000   0.075  Uiso
2450  C      0.46070   0.17730   0.44801   1.00000   0.075  Uiso
2451  C      0.60991   0.93261   0.46328   1.00000   0.075  Uiso
2452  C      0.34541   0.53918   0.46721   1.00000   0.075  Uiso
2453  C      0.44538   0.01960   0.47303   1.00000   0.075  Uiso
2454  C      0.66303   0.68513   0.77626   1.00000   0.075  Uiso
2455  C      0.35256   0.81049   0.02520   1.00000   0.075  Uiso
2456  C      0.19445   0.15721   0.05106   1.00000   0.075  Uiso
2457  C      0.29224   0.53179   0.05268   1.00000   0.075  Uiso
2458  C      0.80841   0.41750   0.05394   1.00000   0.075  Uiso
2459  C      0.28421   0.13285   0.05999   1.00000   0.075  Uiso
2460  C      0.63393   0.87500   0.06434   1.00000   0.075  Uiso
2461  C      0.65573   0.67437   0.06428   1.00000   0.075  Uiso
2462  C      0.88834   0.27705   0.07103   1.00000   0.075  Uiso
2463  C      0.59232   0.28367   0.07295   1.00000   0.075  Uiso
2464  C      0.60101   0.33073   0.07352   1.00000   0.075  Uiso
2465  C      0.67901   0.90927   0.07533   1.00000   0.075  Uiso
2466  C      0.31248   0.15294   0.07953   1.00000   0.075  Uiso
2467  C      0.64556   0.46198   0.09765   1.00000   0.075  Uiso
2468  C      0.32907   0.40964   0.10039   1.00000   0.075  Uiso
2469  C      0.70027   0.10750   0.11359   1.00000   0.075  Uiso
2470  C      0.46211   0.22695   0.12660   1.00000   0.075  Uiso
2471  C      0.91027   0.28208   0.12482   1.00000   0.075  Uiso
2472  C      0.21410   0.36023   0.13294   1.00000   0.075  Uiso
2473  C      0.31461   0.41848   0.13689   1.00000   0.075  Uiso
2474  C      0.17937   0.89523   0.14326   1.00000   0.075  Uiso
2475  C      0.51978   0.39838   0.14412   1.00000   0.075  Uiso
2476  C      0.26976   0.20527   0.18613   1.00000   0.075  Uiso
2477  C      0.01769   0.89897   0.20755   1.00000   0.075  Uiso
2478  C      0.02897   0.70010   0.20929   1.00000   0.075  Uiso
2479  C      0.03737   0.63928   0.21788   1.00000   0.075  Uiso
2480  C      0.87911   0.15579   0.21973   1.00000   0.075  Uiso
2481  C      0.46508   0.20013   0.23788   1.00000   0.075  Uiso
2482  C      0.56130   0.31017   0.24526   1.00000   0.075  Uiso
2483  C      0.73527   0.07868   0.25726   1.00000   0.075  Uiso
2484  C      0.66574   0.98359   0.27322   1.00000   0.075  Uiso
2485  C      0.67811   0.15784   0.27439   1.00000   0.075  Uiso
2486  C      0.77381   0.97918   0.28856   1.00000   0.075  Uiso
2487  C      0.86378   0.45034   0.28692   1.00000   0.075  Uiso
2488  C      0.69506   0.81257   0.31526   1.00000   0.075  Uiso
2489  C      0.07608   0.66458   0.34259   1.00000   0.075  Uiso
2490  C      0.10203   0.07988   0.34813   1.00000   0.075  Uiso
2491  C      0.94514   0.96555   0.36890   1.00000   0.075  Uiso
2492  C      0.16917   0.56301   0.37458   1.00000   0.075  Uiso
2493  C      0.62970   0.95202   0.39556   1.00000   0.075  Uiso
2494  C      0.64721   0.90565   0.39749   1.00000   0.075  Uiso
2495  C      0.61663   0.42773   0.40272   1.00000   0.075  Uiso
2496  C      0.77579   0.84230   0.45112   1.00000   0.075  Uiso
2497  C      0.72906   0.21635   0.48780   1.00000   0.075  Uiso
2498  C      0.72150   0.73047   0.48982   1.00000   0.075  Uiso
2499  C      0.76890   0.54337   0.49212   1.00000   0.075  Uiso
2500  C      0.74964   0.72484   0.49663   1.00000   0.075  Uiso
2501  C      0.29684   0.12440   0.52920   1.00000   0.075  Uiso
2502  C      0.14949   0.96739   0.95023   1.00000   0.075  Uiso
2503  C      0.03818   0.79238   0.00537   1.00000   0.075  Uiso
2504  C      0.69459   0.37632   0.00933   1.00000   0.075  Uiso
2505  C      0.12372   0.03576   0.01910   1.00000   0.075  Uiso
2506  C      0.58410   0.87258   0.02015   1.00000   0.075  Uiso
2507  C      0.32149   0.86539   0.02154   1.00000   0.075  Uiso
2508  C      0.06340   0.10040   0.02807   1.00000   0.075  Uiso
2509  C      0.15330   0.91591   0.03445   1.00000   0.075  Uiso
2510  C      0.25738   0.28709   0.03799   1.00000   0.075  Uiso
2511  C      0.23291   0.06129   0.04780   1.00000   0.075  Uiso
2512  C      0.46685   0.65711   0.04540   1.00000   0.075  Uiso
2513  C      0.62273   0.31909   0.06742   1.00000   0.075  Uiso
2514  C      0.73634   0.43922   0.06788   1.00000   0.075  Uiso
2515  C      0.47236   0.73117   0.07179   1.00000   0.075  Uiso
2516  C      0.23235   0.44156   0.08011   1.00000   0.075  Uiso
2517  C      0.34074   0.03073   0.08217   1.00000   0.075  Uiso
2518  C      0.54897   0.24192   0.08817   1.00000   0.075  Uiso
2519  C      0.34413   0.44066   0.09298   1.00000   0.075  Uiso
2520  C      0.36517   0.33879   0.10289   1.00000   0.075  Uiso
2521  C      0.57166   0.47831   0.11245   1.00000   0.075  Uiso
2522  C      0.99899   0.24229   0.11456   1.00000   0.075  Uiso
2523  C      0.60813   0.21513   0.12833   1.00000   0.075  Uiso
2524  C      0.26502   0.68880   0.13834   1.00000   0.075  Uiso
2525  C      0.62638   0.93709   0.13723   1.00000   0.075  Uiso
2526  C      0.32610   0.37635   0.16999   1.00000   0.075  Uiso
2527  C      0.51362   0.50659   0.17533   1.00000   0.075  Uiso
2528  C      0.49221   0.02340   0.17921   1.00000   0.075  Uiso
2529  C      0.71704   0.67401   0.18095   1.00000   0.075  Uiso
2530  C      0.61527   0.31108   0.21295   1.00000   0.075  Uiso
2531  C      0.85242   0.37507   0.21679   1.00000   0.075  Uiso
2532  C      0.79621   0.37605   0.23995   1.00000   0.075  Uiso
2533  C      0.22696   0.75821   0.25972   1.00000   0.075  Uiso
2534  C      0.53399   0.34326   0.26260   1.00000   0.075  Uiso
2535  C      0.53075   0.97823   0.26818   1.00000   0.075  Uiso
2536  C      0.70342   0.13410   0.26787   1.00000   0.075  Uiso
2537  C      0.90953   0.00729   0.28767   1.00000   0.075  Uiso
2538  C      0.46312   0.03360   0.30596   1.00000   0.075  Uiso
2539  C      0.23351   0.32577   0.30975   1.00000   0.075  Uiso
2540  C      0.23162   0.55690   0.32464   1.00000   0.075  Uiso
2541  C      0.64682   0.16636   0.32404   1.00000   0.075  Uiso
2542  C      0.02326   0.88331   0.35892   1.00000   0.075  Uiso
2543  C      0.24064   0.21176   0.38642   1.00000   0.075  Uiso
2544  C      0.85400   0.82849   0.38604   1.00000   0.075  Uiso
2545  C      0.99203   0.07778   0.40801   1.00000   0.075  Uiso
2546  C      0.69419   0.79862   0.41736   1.00000   0.075  Uiso
2547  C      0.23627   0.30325   0.41969   1.00000   0.075  Uiso
2548  C      0.71412   0.03305   0.42369   1.00000   0.075  Uiso
2549  C      0.81274   0.76473   0.44010   1.00000   0.075  Uiso
2550  C      0.71902   0.47544   0.45288   1.00000   0.075  Uiso
2551  C      0.19252   0.32562   0.46305   1.00000   0.075  Uiso
2552  C      0.60336   0.82133   0.46389   1.00000   0.075  Uiso
2553  C      0.80161   0.69780   0.48147   1.00000   0.075  Uiso
2554  C      0.75731   0.86682   0.48709   1.00000   0.075  Uiso
2555  C      0.79472   0.82681   0.49070   1.00000   0.075  Uiso
2556  C      0.35926   0.10667   0.49491   1.00000   0.075  Uiso
2557  C      0.38788   0.14543   0.49513   1.00000   0.075  Uiso
2558  C      0.49115   0.77458   0.50233   1.00000   0.075  Uiso
2559  C      0.35855   0.69078   0.79347   1.00000   0.075  Uiso
2560  C      0.78870   0.47773   0.81647   1.00000   0.075  Uiso
2561  C      0.38913   0.04237   0.83354   1.00000   0.075  Uiso
2562  C      0.51005   0.11787   0.89915   1.00000   0.075  Uiso
2563  C      0.29411   0.66872   0.95005   1.00000   0.075  Uiso
2564  C      0.40430   0.33965   0.00968   1.00000   0.075  Uiso
2565  C      0.38148   0.12293   0.01854   1.00000   0.075  Uiso
2566  C      0.39641   0.54059   0.03008   1.00000   0.075  Uiso
2567  C      0.44063   0.96043   0.02705   1.00000   0.075  Uiso
2568  C      0.17764   0.18783   0.03727   1.00000   0.075  Uiso
2569  C      0.18080   0.39722   0.04516   1.00000   0.075  Uiso
2570  C      0.65446   0.80894   0.04574   1.00000   0.075  Uiso
2571  C      0.43539   0.88622   0.05777   1.00000   0.075  Uiso
2572  C      0.87500   0.30901   0.05699   1.00000   0.075  Uiso
2573  C      0.41588   0.87445   0.06767   1.00000   0.075  Uiso
2574  C      0.42526   0.64740   0.06955   1.00000   0.075  Uiso
2575  C      0.36063   0.41155   0.07754   1.00000   0.075  Uiso
2576  C      0.68929   0.09566   0.09135   1.00000   0.075  Uiso
2577  C      0.54052   0.61819   0.09997   1.00000   0.075  Uiso
2578  C      0.16206   0.59970   0.11043   1.00000   0.075  Uiso
2579  C      0.42292   0.25891   0.13142   1.00000   0.075  Uiso
2580  C      0.65978   0.64369   0.12847   1.00000   0.075  Uiso
2581  C      0.41951   0.10075   0.14250   1.00000   0.075  Uiso
2582  C      0.68361   0.96879   0.14805   1.00000   0.075  Uiso
2583  C      0.10817   0.55811   0.15155   1.00000   0.075  Uiso
2584  C      0.68471   0.50865   0.16218   1.00000   0.075  Uiso
2585  C      0.53073   0.54004   0.17111   1.00000   0.075  Uiso
2586  C      0.45521   0.21709   0.18609   1.00000   0.075  Uiso
2587  C      0.40140   0.38972   0.19079   1.00000   0.075  Uiso
2588  C      0.85882   0.17535   0.20975   1.00000   0.075  Uiso
2589  C      0.02232   0.92586   0.21915   1.00000   0.075  Uiso
2590  C      0.48972   0.27680   0.21837   1.00000   0.075  Uiso
2591  C      0.56200   0.54016   0.23675   1.00000   0.075  Uiso
2592  C      0.72621   0.15718   0.25527   1.00000   0.075  Uiso
2593  C      0.81962   0.02882   0.25590   1.00000   0.075  Uiso
2594  C      0.06276   0.82568   0.26392   1.00000   0.075  Uiso
2595  C      0.57937   0.16533   0.27323   1.00000   0.075  Uiso
2596  C      0.58392   0.25945   0.27515   1.00000   0.075  Uiso
2597  C      0.58449   0.29158   0.28279   1.00000   0.075  Uiso
2598  C      0.61865   0.39314   0.29179   1.00000   0.075  Uiso
2599  C      0.69858   0.52089   0.30047   1.00000   0.075  Uiso
2600  C      0.71797   0.39209   0.30207   1.00000   0.075  Uiso
2601  C      0.67379   0.91192   0.30659   1.00000   0.075  Uiso
2602  C      0.78560   0.41602   0.30723   1.00000   0.075  Uiso
2603  C      0.89047   0.03068   0.30506   1.00000   0.075  Uiso
2604  C      0.20115   0.52174   0.31428   1.00000   0.075  Uiso
2605  C      0.83695   0.06956   0.31438   1.00000   0.075  Uiso
2606  C      0.75713   0.42773   0.31945   1.00000   0.075  Uiso
2607  C      0.46325   0.24627   0.32653   1.00000   0.075  Uiso
2608  C      0.60055   0.27689   0.33388   1.00000   0.075  Uiso
2609  C      0.94767   0.68827   0.34326   1.00000   0.075  Uiso
2610  C      0.06315   0.05582   0.34573   1.00000   0.075  Uiso
2611  C      0.70689   0.10550   0.35539   1.00000   0.075  Uiso
2612  C      0.02976   0.90949   0.35973   1.00000   0.075  Uiso
2613  C      0.58550   0.62548   0.36667   1.00000   0.075  Uiso
2614  C      0.93078   0.84736   0.36893   1.00000   0.075  Uiso
2615  C      0.77508   0.39914   0.38425   1.00000   0.075  Uiso
2616  C      0.25102   0.18813   0.39682   1.00000   0.075  Uiso
2617  C      0.56914   0.17202   0.42627   1.00000   0.075  Uiso
2618  C      0.65341   0.97141   0.46080   1.00000   0.075  Uiso
2619  C      0.14108   0.87452   0.49961   1.00000   0.075  Uiso
2620  C      0.88017   0.79202   0.57487   1.00000   0.075  Uiso
2621  C      0.30491   0.10305   0.60573   1.00000   0.075  Uiso
2622  C      0.38832   0.55989   0.61694   1.00000   0.075  Uiso
2623  C      0.32851   0.73672   0.70782   1.00000   0.075  Uiso
2624  C      0.30731   0.95039   0.93557   1.00000   0.075  Uiso
2625  C      0.41392   0.48676   0.00033   1.00000   0.075  Uiso
2626  C      0.78290   0.51619   0.00348   1.00000   0.075  Uiso
2627  C      0.59800   0.93380   0.02005   1.00000   0.075  Uiso
2628  C      0.53976   0.57451   0.02549   1.00000   0.075  Uiso
2629  C      0.92686   0.71375   0.03420   1.00000   0.075  Uiso
2630  C      0.04152   0.29985   0.03918   1.00000   0.075  Uiso
2631  C      0.20746   0.75291   0.05712   1.00000   0.075  Uiso
2632  C      0.66829   0.44978   0.05756   1.00000   0.075  Uiso
2633  C      0.25022   0.20864   0.06113   1.00000   0.075  Uiso
2634  C      0.56796   0.78339   0.07545   1.00000   0.075  Uiso
2635  C      0.59848   0.52466   0.07766   1.00000   0.075  Uiso
2636  C      0.44618   0.47812   0.08403   1.00000   0.075  Uiso
2637  C      0.73904   0.38210   0.08247   1.00000   0.075  Uiso
2638  C      0.50111   0.99248   0.08595   1.00000   0.075  Uiso
2639  C      0.35157   0.39101   0.09157   1.00000   0.075  Uiso
2640  C      0.46151   0.15381   0.09773   1.00000   0.075  Uiso
2641  C      0.34378   0.34958   0.10298   1.00000   0.075  Uiso
2642  C      0.59130   0.79978   0.10594   1.00000   0.075  Uiso
2643  C      0.62627   0.11437   0.11192   1.00000   0.075  Uiso
2644  C      0.09951   0.71692   0.11740   1.00000   0.075  Uiso
2645  C      0.59457   0.96752   0.11446   1.00000   0.075  Uiso
2646  C      0.47797   0.62026   0.12042   1.00000   0.075  Uiso
2647  C      0.60955   0.12718   0.11920   1.00000   0.075  Uiso
2648  C      0.10687   0.63387   0.12685   1.00000   0.075  Uiso
2649  C      0.69031   0.24886   0.12471   1.00000   0.075  Uiso
2650  C      0.82714   0.03065   0.12533   1.00000   0.075  Uiso
2651  C      0.33073   0.18915   0.14121   1.00000   0.075  Uiso
2652  C      0.87096   0.26850   0.14203   1.00000   0.075  Uiso
2653  C      0.78865   0.45842   0.16256   1.00000   0.075  Uiso
2654  C      0.60987   0.48092   0.17215   1.00000   0.075  Uiso
2655  C      0.84954   0.27592   0.17081   1.00000   0.075  Uiso
2656  C      0.49988   0.15773   0.17675   1.00000   0.075  Uiso
2657  C      0.63499   0.45068   0.17515   1.00000   0.075  Uiso
2658  C      0.01514   0.03389   0.18286   1.00000   0.075  Uiso
2659  C      0.73223   0.23164   0.18102   1.00000   0.075  Uiso
2660  C      0.01453   0.71078   0.20010   1.00000   0.075  Uiso
2661  C      0.43698   0.29365   0.20056   1.00000   0.075  Uiso
2662  C      0.89765   0.29205   0.20387   1.00000   0.075  Uiso
2663  C      0.46925   0.36069   0.20972   1.00000   0.075  Uiso
2664  C      0.89786   0.76149   0.21071   1.00000   0.075  Uiso
2665  C      0.07282   0.80696   0.23103   1.00000   0.075  Uiso
2666  C      0.53669   0.30805   0.23356   1.00000   0.075  Uiso
2667  C      0.72598   0.04829   0.24453   1.00000   0.075  Uiso
2668  C      0.14659   0.76453   0.26377   1.00000   0.075  Uiso
2669  C      0.92144   0.96107   0.27225   1.00000   0.075  Uiso
2670  C      0.63384   0.40049   0.27652   1.00000   0.075  Uiso
2671  C      0.61811   0.37994   0.28410   1.00000   0.075  Uiso
2672  C      0.93607   0.00351   0.29203   1.00000   0.075  Uiso
2673  C      0.56812   0.14711   0.30055   1.00000   0.075  Uiso
2674  C      0.03045   0.75825   0.31636   1.00000   0.075  Uiso
2675  C      0.54582   0.38268   0.32787   1.00000   0.075  Uiso
2676  C      0.81233   0.78162   0.38072   1.00000   0.075  Uiso
2677  C      0.85321   0.53548   0.38850   1.00000   0.075  Uiso
2678  C      0.68687   0.28613   0.39135   1.00000   0.075  Uiso
2679  C      0.56971   0.68734   0.40035   1.00000   0.075  Uiso
2680  C      0.84277   0.59079   0.40181   1.00000   0.075  Uiso
2681  C      0.28618   0.12601   0.40819   1.00000   0.075  Uiso
2682  C      0.81285   0.88814   0.41147   1.00000   0.075  Uiso
2683  C      0.87398   0.49243   0.45120   1.00000   0.075  Uiso
2684  C      0.94009   0.83048   0.45734   1.00000   0.075  Uiso
2685  C      0.32270   0.06817   0.48530   1.00000   0.075  Uiso
2686  C      0.86354   0.39159   0.48803   1.00000   0.075  Uiso
2687  C      0.81309   0.75124   0.49431   1.00000   0.075  Uiso
2688  C      0.15125   0.05180   0.99534   1.00000   0.075  Uiso
2689  C      0.59653   0.70294   0.01637   1.00000   0.075  Uiso
2690  C      0.62457   0.16496   0.02532   1.00000   0.075  Uiso
2691  C      0.82915   0.98835   0.02275   1.00000   0.075  Uiso
2692  C      0.69990   0.54801   0.02874   1.00000   0.075  Uiso
2693  C      0.98531   0.24212   0.02988   1.00000   0.075  Uiso
2694  C      0.02357   0.32168   0.03241   1.00000   0.075  Uiso
2695  C      0.32948   0.07429   0.03465   1.00000   0.075  Uiso
2696  C      0.98564   0.31479   0.04236   1.00000   0.075  Uiso
2697  C      0.14573   0.82795   0.04663   1.00000   0.075  Uiso
2698  C      0.78915   0.98895   0.05150   1.00000   0.075  Uiso
2699  C      0.47374   0.72196   0.06117   1.00000   0.075  Uiso
2700  C      0.09533   0.96523   0.06508   1.00000   0.075  Uiso
2701  C      0.67136   0.05540   0.06529   1.00000   0.075  Uiso
2702  C      0.77149   0.44106   0.07728   1.00000   0.075  Uiso
2703  C      0.14057   0.43442   0.08381   1.00000   0.075  Uiso
2704  C      0.21833   0.40544   0.08834   1.00000   0.075  Uiso
2705  C      0.41001   0.10357   0.10175   1.00000   0.075  Uiso
2706  C      0.37664   0.52336   0.10972   1.00000   0.075  Uiso
2707  C      0.17085   0.18599   0.12494   1.00000   0.075  Uiso
2708  C      0.43921   0.22544   0.13167   1.00000   0.075  Uiso
2709  C      0.52375   0.13264   0.12961   1.00000   0.075  Uiso
2710  C      0.46886   0.48313   0.13513   1.00000   0.075  Uiso
2711  C      0.44998   0.10047   0.13700   1.00000   0.075  Uiso
2712  C      0.54767   0.30001   0.13959   1.00000   0.075  Uiso
2713  C      0.46232   0.30536   0.14474   1.00000   0.075  Uiso
2714  C      0.78986   0.38486   0.15122   1.00000   0.075  Uiso
2715  C      0.33553   0.19889   0.15941   1.00000   0.075  Uiso
2716  C      0.53015   0.95735   0.15714   1.00000   0.075  Uiso
2717  C      0.30155   0.26237   0.16850   1.00000   0.075  Uiso
2718  C      0.44408   0.12699   0.16529   1.00000   0.075  Uiso
2719  C      0.43600   0.14068   0.17109   1.00000   0.075  Uiso
2720  C      0.90126   0.02424   0.17530   1.00000   0.075  Uiso
2721  C      0.77034   0.43721   0.18590   1.00000   0.075  Uiso
2722  C      0.49443   0.67774   0.19605   1.00000   0.075  Uiso
2723  C      0.60958   0.44710   0.20983   1.00000   0.075  Uiso
2724  C      0.51197   0.45769   0.21845   1.00000   0.075  Uiso
2725  C      0.70464   0.45021   0.22033   1.00000   0.075  Uiso
2726  C      0.12442   0.93490   0.24692   1.00000   0.075  Uiso
2727  C      0.13016   0.11911   0.26026   1.00000   0.075  Uiso
2728  C      0.18695   0.72618   0.25842   1.00000   0.075  Uiso
2729  C      0.64980   0.24916   0.26436   1.00000   0.075  Uiso
2730  C      0.47776   0.18950   0.26739   1.00000   0.075  Uiso
2731  C      0.88188   0.71941   0.28266   1.00000   0.075  Uiso
2732  C      0.62182   0.80078   0.28815   1.00000   0.075  Uiso
2733  C      0.90848   0.15335   0.28878   1.00000   0.075  Uiso
2734  C      0.64866   0.09021   0.30833   1.00000   0.075  Uiso
2735  C      0.23418   0.35828   0.31521   1.00000   0.075  Uiso
2736  C      0.73000   0.22632   0.31405   1.00000   0.075  Uiso
2737  C      0.68622   0.21064   0.32466   1.00000   0.075  Uiso
2738  C      0.48351   0.19161   0.32966   1.00000   0.075  Uiso
2739  C      0.57905   0.26572   0.32846   1.00000   0.075  Uiso
2740  C      0.95903   0.00012   0.36136   1.00000   0.075  Uiso
2741  C      0.88323   0.05255   0.37642   1.00000   0.075  Uiso
2742  C      0.92920   0.74044   0.37667   1.00000   0.075  Uiso
2743  C      0.81045   0.42433   0.38309   1.00000   0.075  Uiso
2744  C      0.18086   0.20953   0.38754   1.00000   0.075  Uiso
2745  C      0.18779   0.21955   0.40702   1.00000   0.075  Uiso
2746  C      0.73423   0.98855   0.40695   1.00000   0.075  Uiso
2747  C      0.88262   0.71508   0.42491   1.00000   0.075  Uiso
2748  C      0.90659   0.78627   0.43744   1.00000   0.075  Uiso
2749  C      0.43533   0.09920   0.44673   1.00000   0.075  Uiso
2750  C      0.61248   0.76097   0.44339   1.00000   0.075  Uiso
2751  C      0.02914   0.43960   0.45451   1.00000   0.075  Uiso
2752  C      0.24122   0.26086   0.45606   1.00000   0.075  Uiso
2753  C      0.32003   0.23542   0.45627   1.00000   0.075  Uiso
2754  C      0.52151   0.28817   0.47259   1.00000   0.075  Uiso
2755  C      0.67384   0.79587   0.72324   1.00000   0.075  Uiso
2756  C      0.51494   0.34225   0.94793   1.00000   0.075  Uiso
2757  C      0.67993   0.95852   0.95896   1.00000   0.075  Uiso
2758  C      0.52254   0.69003   0.00111   1.00000   0.075  Uiso
2759  C      0.48380   0.50384   0.02585   1.00000   0.075  Uiso
2760  C      0.50901   0.84160   0.03495   1.00000   0.075  Uiso
2761  C      0.64942   0.62400   0.04260   1.00000   0.075  Uiso
2762  C      0.44290   0.60282   0.06476   1.00000   0.075  Uiso
2763  C      0.91478   0.74158   0.06575   1.00000   0.075  Uiso
2764  C      0.48934   0.91804   0.08524   1.00000   0.075  Uiso
2765  C      0.67137   0.65622   0.09160   1.00000   0.075  Uiso
2766  C      0.89054   0.06767   0.09200   1.00000   0.075  Uiso
2767  C      0.49137   0.38650   0.10156   1.00000   0.075  Uiso
2768  C      0.57854   0.33876   0.09986   1.00000   0.075  Uiso
2769  C      0.85438   0.66432   0.17144   1.00000   0.075  Uiso
2770  C      0.65586   0.97686   0.17629   1.00000   0.075  Uiso
2771  C      0.75368   0.09049   0.17985   1.00000   0.075  Uiso
2772  C      0.34308   0.45252   0.18702   1.00000   0.075  Uiso
2773  C      0.64812   0.10761   0.19832   1.00000   0.075  Uiso
2774  C      0.79698   0.04359   0.23777   1.00000   0.075  Uiso
2775  C      0.99228   0.28600   0.23738   1.00000   0.075  Uiso
2776  C      0.23504   0.22779   0.25317   1.00000   0.075  Uiso
2777  C      0.41834   0.14599   0.28225   1.00000   0.075  Uiso
2778  C      0.95895   0.94505   0.29305   1.00000   0.075  Uiso
2779  C      0.01220   0.21663   0.29572   1.00000   0.075  Uiso
2780  C      0.63501   0.42208   0.29646   1.00000   0.075  Uiso
2781  C      0.84074   0.08831   0.31010   1.00000   0.075  Uiso
2782  C      0.99755   0.99006   0.31539   1.00000   0.075  Uiso
2783  C      0.34253   0.65082   0.31633   1.00000   0.075  Uiso
2784  C      0.09381   0.95564   0.35194   1.00000   0.075  Uiso
2785  C      0.18425   0.17070   0.35522   1.00000   0.075  Uiso
2786  C      0.71189   0.29093   0.38083   1.00000   0.075  Uiso
2787  C      0.83783   0.34800   0.38821   1.00000   0.075  Uiso
2788  C      0.92006   0.33975   0.39860   1.00000   0.075  Uiso
2789  C      0.74202   0.90932   0.41046   1.00000   0.075  Uiso
2790  C      0.11024   0.97313   0.42151   1.00000   0.075  Uiso
2791  C      0.04423   0.31060   0.44885   1.00000   0.075  Uiso
2792  C      0.41858   0.17760   0.46942   1.00000   0.075  Uiso
2793  C      0.47053   0.29188   0.47557   1.00000   0.075  Uiso
2794  C      0.65055   0.68428   0.55026   1.00000   0.075  Uiso
