# Supplementary material for: A new density-modification procedure extending the application of the recent |ρ|-based phasing algorithm to larger crystal structures
Source: Acta Crystallogr A Found Adv. 2021 Jun 21;77(Pt 4):339–47. doi: 10.1107/S2053273321004915 (PMC8248888; doi:10.1107/S2053273321004915)
Supplement: Supplementary file 1 [file a-77-00339-sup1.zip › Suppl_material/B1_strong/sol1_anhydraseII.LPT]

 ============================================================
   STRUCTURE SOLUTION BY PATTERSON-FUNCTION DIRECT METHODS: 
   The Sm-FFT algorithm based on abs(ro): 25 Set 2020
   Copyright Prof. Jordi Rius
   Institut de Ciencia de Materials de Barcelona (CSIC)
   Reference: Rius J. Acta Cryst (2020) A76 489-493 
   Date is 18- 1-2021   at 12:10:50
 ============================================================

     CRYSTAL DATA:
     =============
     TITL Human Carbonic Anhydrase 0.9A P21 Z=2                                      

     A=  42.354      B=  41.359     C=  72.308
     ALPHA=   90.00  BETA=  104.42  GAMMA=   90.00

     VOLUME (A3)=     122672.94

     (SINT/L)2=  0.000149*H2 + 0.000146*K2 + 0.000051*L2 +
                 0.000000*HK + 0.000043*HL + 0.000000*KL

     BRAVAIS LATTICE IS  P  CENTRED AT:

       1)  0.000000       0.000000       0.000000

      SYMMETRY OPERATIONS: 

      R11  R12  R13     R21  R22  R23     R31  R32  R33    T1     T2     T3

  1)    1    0    0       0    1    0       0    0    1    0.00   0.00   0.00
  2)   -1    0    0       0    1    0       0    0   -1    0.00   0.50   0.00

     STRUCTURE TREATED AS NON-CENTROSYMMETRIC

     TYPE OF RADIATION IS X-RAYS

          UNIT CELL CONTENTS
      SYMBOL  ATOMIC_NUMBER    NUMBER IN CELL    TYPE    SCAT_POWER
        ZN         30                2            1          30.00
        S          16                6            2          16.00
        P          15                2            3          15.00
        O           8              962            4           8.00
        C           6             4670            5           6.00
     STARTING PHASES FROM MODULUS FUNCTION
--------------------------------------------------------------

     FORBIDDEN REFLECTIONS IN DATA FILE *.HKL:
     =========================================
    H    K    L    X        DXO        <XO>        NEQ

--------------------------------------------------------------

      DATA REDUCTION:
     ==============

     INPUT DATA ARE F**2
     % COMPLETENESS (>DSFOU):    92.229

     UNIQUE REFL. WITH AVERAGED INPUT DATA
     Rint(I) in (%):   0.00000  Nref:         0
     Rint(F) in (%):   0.00000

     ds_interval        Rsig(I)   Rsig(F)      Nref
  
     DSMIN (ANGS.):            0.9003

     DSFOU (ANGS.):            0.9500
     N.U.REF (MEAS,TOT)=       140095      152449
     N.REF in XLHEM.HKL=       276402
     N.REF in XLUNMEAS.HKL=       23290
     HMAX=   44  KMAX=   43  LMAX=   76
  

--------------------------------------------------------------

     SCALING OF MEASURED INTENSITIES:
     ================================


      SCALE FACTOR:        0.2682  F(EXP)/SK = F(ABS)
      B OVERALL   :        7.5018
      R(Wilson)   :       23.5752
      DSFOU       :        0.9500
      FACDF       :        2.0000  Observed if I > FACDF * sig(I)

      SHELL  DMEAN  DINF  SFC2/SFO2  Nref  f.unobs
        1     2.05  1.62   0.90752   57895  0.0106
        2     1.42  1.29   1.27721   57714  0.0293
        3     1.20  1.13   0.91736   57183  0.0308
        4     1.07  1.02   0.85330   54491  0.0790
        5     0.98  0.95   1.10214   49119  0.2158

 -------------------------------------------------------------

     DATA NORMALIZING:
     ================

     NUMBER OF INPUT REFLEXIONS =            276402
     F(ABS)  =  F(EXP) /          0.2682

     MAXIMUM         H         K         L
     INDICES        42        43        76

                   CENT    ACENT     HK0     0KL     H0L    REST
     </E2-1/>      0.968   0.736   0.719   0.915   0.705   0.709

      E2MEAN      :    0.931847

     <E**2> ACCORDING TO PARITY GROUPS ( D-SPACING > 0.950
        ALL     GGG     GGU     GUG     GUU     UGG     UGU     UUG     UUU
E^2   1.000   1.003   0.991   1.005   0.998   1.000   1.009   1.005   0.989
N    276402   34462   34457   34616   34604   34425   34540   34644   34654

--------------------------------------------------------------

     PHASE REFINEMENT DETAILS:
     ======================== 
    TOTAL N. OF E-VALUES =    276402
    D-SPACING CUT-OFF =    0.95
    <E>, <E2> =    0.8859  1.0000

    N. SETS AND CYCLES =        5    100
    ELIM FOR K REFLECTIONS =    0.00
    N.REFLECTIONS > EKLIM =    276402
    ELIM FOR H REFLECTIONS =    1.00
    N.REFLECTIONS > EHLIM =     98861
    N. ATOMS IN UNIT_CELL (NCELL)  =  5642
    PIXELS(0); P_ATOMS(1); OMIT(2) =     1
    FRAC. RANDOMLY DELETED ATOMS = 0.000

    GRID SPACING IN ANGS. =    0.33
    N.GRID POINTS (XYZ) =    128   120   216
    ESD FACTOR FOR MASK DEFINITION =    2.80
    ESD FACT FOR PEAK ACCEPTANCE (ATOMS=1,2) =  3.90
    ESD FACTOR IN SEARCH (DIF.FOURIER) =  1.20

---------------------------------------------------------------

  SUMMARY OF SOLUTIONS:
   SET   CC      SEED    NCYC NITER  RVAL(ini,end) PKS(ini,end)  RO/SIG
     1 0.8311  0.0384620   10    3      29.8  18.6  3959  2794   96.43
 TOTAL NUMBER OF CYCLES IS           10

--------------------------------------------------------------

    PEAK SEARCH:
    ===========

     SOLUTION N.      1  R =   18.602228  ITERATIONS=       3

     NUMBER OF E AND CUT-OFF VALUE   85013      0.70
     GRID: NX= 128 NY= 120 NZ= 216 SIZE(ANGS)=  0.33
     ATOMS IN UNIT CELL: (SOUGHT)   5642; (FOUND)   5582
     ATOMS IN ASYMMETRIC UNIT=   2794
     RO IN WFOURIER: MAX., SIGMA, MEAN:  0.30763E+07  0.49852E+05 -0.85316E-04
     MIN. INTERPEAK DISTANCE (A):   0.70
      PEAK_NR HEIGHT    X/A      Y/B      Z/C     MULT
            1   1000   0.0666   0.7241   0.2817   1.0000
            2    384   0.9724   0.9575   0.1940   1.0000
            3    323   0.0588   0.6190   0.4278   1.0000
            4    221   0.1860   0.6966   0.3249   1.0000
            5    221   0.2183   0.7809   0.3702   1.0000
            6    218   0.1726   0.7899   0.1892   1.0000
            7    216   0.9597   0.7479   0.1445   1.0000
            8    213   0.0096   0.6574   0.2457   1.0000
            9    211   0.9532   0.8010   0.0788   1.0000
           10    209   0.9059   0.7901   0.2050   1.0000
           11    207   0.1026   0.9411   0.1669   1.0000
           12    207   0.1783   0.5036   0.2724   1.0000
           13    204   0.9703   0.8004   0.1844   1.0000
           14    204   0.1637   0.9654   0.2302   1.0000
           15    203   0.2187   0.8288   0.2544   1.0000
           16    201   0.1971   0.7512   0.3433   1.0000
           17    199   0.0548   0.4998   0.1244   1.0000
           18    198   0.2000   0.7654   0.3027   1.0000
           19    197   0.9998   0.7031   0.1333   1.0000
           20    196   0.1022   0.6758   0.2404   1.0000
           21    196   0.0542   0.7992   0.0957   1.0000
           22    196   0.8918   0.7909   0.1663   1.0000
           23    193   0.9768   0.8274   0.1062   1.0000
           24    194   0.0161   0.4991   0.2344   1.0000
           25    193   0.1421   0.7818   0.4495   1.0000
           26    192   0.2282   0.8239   0.5005   1.0000
           27    191   0.2339   0.6407   0.2348   1.0000
           28    192   0.0695   0.4745   0.2598   1.0000
           29    192   0.2080   0.6708   0.2639   1.0000
           30    192   0.1572   0.6101   0.2970   1.0000
           31    191   0.9076   0.6317   0.1376   1.0000
           32    191   0.8986   0.6988   0.1785   1.0000
           33    189   0.0627   0.5089   0.1882   1.0000
           34    190   0.1076   0.6413   0.3458   1.0000
           35    188   0.9754   0.6321   0.2589   1.0000
           36    188   0.9451   0.8173   0.1476   1.0000
           37    187   0.2336   0.5864   0.2588   1.0000
           38    188   0.1181   0.5428   0.3142   1.0000
           39    187   0.7811   0.4168   0.7119   1.0000
           40    187   0.9926   0.5691   0.1267   1.0000
           41    187   0.1865   0.8921   0.2178   1.0000
           42    187   0.9264   0.5689   0.2183   1.0000
           43    186   0.9027   0.5483   0.2704   1.0000
           44    187   0.2272   0.4325   0.2783   1.0000
           45    186   0.0840   0.5323   0.3320   1.0000
           46    185   0.2369   0.6551   0.2044   1.0000
           47    185   0.0955   0.5761   0.2216   1.0000
           48    185   0.2515   0.0039   0.2774   1.0000
           49    185   0.2425   0.9480   0.3645   1.0000
           50    185   0.2640   0.8550   0.3892   1.0000
           51    185   0.1278   0.8519   0.1530   1.0000
           52    184   0.2883   0.5159   0.2583   1.0000
           53    182   0.1381   0.7784   0.1187   1.0000
           54    183   0.1067   0.0371   0.1982   1.0000
           55    182   0.2809   0.5598   0.2073   1.0000
           56    183   0.1933   0.6991   0.2875   1.0000
           57    182   0.9324   0.6663   0.3106   1.0000
           58    182   0.7882   0.2153   0.7882   1.0000
           59    180   0.1492   0.8018   0.0848   1.0000
           60    181   0.9869   0.4670   0.1343   1.0000
           61    180   0.8358   0.8638   0.1799   1.0000
           62    180   0.1637   0.6726   0.3476   1.0000
           63    180   0.1703   0.7328   0.3976   1.0000
           64    179   0.7420   0.0753   0.8312   1.0000
           65    178   0.9902   0.5433   0.1879   1.0000
           66    178   0.2244   0.8566   0.3228   1.0000
           67    177   0.2256   0.7396   0.2412   1.0000
           68    176   0.0561   0.5083   0.2814   1.0000
           69    175   0.9811   0.7124   0.2488   1.0000
           70    174   0.9869   0.6018   0.3141   1.0000
           71    174   0.9612   0.4896   0.4351   1.0000
           72    173   0.8839   0.7176   0.1141   1.0000
           73    174   0.1590   0.6729   0.3855   1.0000
           74    173   0.9001   0.2382   0.9481   1.0000
           75    172   0.1805   0.7038   0.1067   1.0000
           76    173   0.8927   0.1272   0.7827   1.0000
           77    172   0.2303   0.6428   0.1370   1.0000
           78    172   0.3446   0.5406   0.2097   1.0000
           79    171   0.7134   0.3684   0.5411   1.0000
           80    170   0.2556   0.6646   0.0776   1.0000
           81    171   0.0716   0.8932   0.1390   1.0000
           82    171   0.8684   0.5786   0.1773   1.0000
           83    170   0.0976   0.9251   0.1099   1.0000
           84    170   0.8780   0.8099   0.1105   1.0000
           85    170   0.0952   0.8179   0.1329   1.0000
           86    170   0.1962   0.6990   0.1475   1.0000
           87    170   0.2136   0.7289   0.1741   1.0000
           88    170   0.2103   0.8496   0.2822   1.0000
           89    169   0.0259   0.6416   0.2997   1.0000
           90    169   0.1359   0.4367   0.3138   1.0000
           91    170   0.8531   0.1756   0.4811   1.0000
           92    169   0.0549   0.3634   0.8694   1.0000
           93    168   0.9369   0.6668   0.2758   1.0000
           94    168   0.0533   0.5072   0.4211   1.0000
           95    167   0.0398   0.4873   0.3381   1.0000
           96    168   0.0354   0.5605   0.3475   1.0000
           97    167   0.0506   0.7093   0.4677   1.0000
           98    166   0.9703   0.0368   0.1471   1.0000
           99    167   0.9707   0.4099   0.3243   1.0000
          100    166   0.9234   0.5150   0.3265   1.0000
          101    166   0.9543   0.4906   0.3736   1.0000
          102    165   0.0764   0.4496   0.1342   1.0000
          103    166   0.1010   0.9761   0.1338   1.0000
          104    166   0.9434   0.8406   0.1967   1.0000
          105    166   0.2123   0.0643   0.2333   1.0000
          106    165   0.0867   0.7616   0.0776   1.0000
          107    165   0.0217   0.8698   0.1270   1.0000
          108    164   0.9067   0.9578   0.1246   1.0000
          109    165   0.8893   0.8210   0.2578   1.0000
          110    165   0.2440   0.4942   0.2690   1.0000
          111    164   0.1265   0.7769   0.3245   1.0000
          112    164   0.8533   0.4355   0.8063   1.0000
          113    164   0.0887   0.0492   0.1434   1.0000
          114    163   0.8037   0.7723   0.1625   1.0000
          115    163   0.1619   0.1396   0.2117   1.0000
          116    163   0.7339   0.8143   0.1387   1.0000
          117    163   0.0724   0.4072   0.1668   1.0000
          118    162   0.9232   0.5890   0.2544   1.0000
          119    161   0.9112   0.4668   0.1722   1.0000
          120    162   0.9219   0.0305   0.1942   1.0000
          121    162   0.9065   0.7140   0.2479   1.0000
          122    162   0.9735   0.5317   0.3385   1.0000
          123    160   0.3281   0.6848   0.0740   1.0000
          124    160   0.0422   0.4244   0.2768   1.0000
          125    159   0.0393   0.6637   0.1562   1.0000
          126    159   0.0768   0.4081   0.3687   1.0000
          127    160   0.2146   0.8185   0.4333   1.0000
          128    159   0.2206   0.6579   0.0974   1.0000
          129    158   0.1644   0.7708   0.1489   1.0000
          130    158   0.9987   0.9151   0.1530   1.0000
          131    159   0.7167   0.6340   0.2224   1.0000
          132    159   0.9973   0.4365   0.2420   1.0000
          133    159   0.1961   0.9208   0.2551   1.0000
          134    158   0.6709   0.1295   0.8657   1.0000
          135    157   0.7953   0.8488   0.1061   1.0000
          136    158   0.0384   0.5688   0.1924   1.0000
          137    158   0.1088   0.4154   0.2611   1.0000
          138    157   0.4449   0.7379   0.3324   1.0000
          139    157   0.3201   0.9223   0.4264   1.0000
          140    156   0.0207   0.9637   0.1617   1.0000
          141    156   0.0419   0.5447   0.2311   1.0000
          142    157   0.1160   0.6065   0.3225   1.0000
          143    157   0.0708   0.4444   0.3354   1.0000
          144    156   0.9398   0.3922   0.3430   1.0000
          145    156   0.1810   0.7285   0.3518   1.0000
          146    156   0.9065   0.7520   0.0832   1.0000
          147    156   0.2121   0.7957   0.2173   1.0000
          148    155   0.0807   0.4701   0.2204   1.0000
          149    156   0.3503   0.8429   0.2728   1.0000
          150    155   0.2038   0.6160   0.2851   1.0000
          151    156   0.9569   0.5577   0.3002   1.0000
          152    156   0.3203   0.3896   0.3129   1.0000
          153    155   0.1802   0.6150   0.3491   1.0000
          154    154   0.8451   0.7006   0.0239   1.0000
          155    155   0.1568   0.8537   0.1977   1.0000
          156    154   0.2418   0.8278   0.3509   1.0000
          157    154   0.8825   0.0001   0.4829   1.0000
          158    154   0.1661   0.6900   0.0410   1.0000
          159    153   0.9749   0.8191   0.0884   1.0000
          160    153   0.0156   0.5985   0.2262   1.0000
          161    154   0.2457   0.5582   0.2342   1.0000
          162    153   0.0370   0.0816   0.2627   1.0000
          163    154   0.0995   0.5029   0.3985   1.0000
          164    154   0.2356   0.8062   0.4080   1.0000
          165    152   0.9326   0.6611   0.1716   1.0000
          166    153   0.2529   0.8894   0.2434   1.0000
          167    151   0.2582   0.6158   0.2366   1.0000
          168    150   0.0876   0.3904   0.1154   1.0000
          169    151   0.9512   0.8234   0.1821   1.0000
          170    151   0.9884   0.4716   0.3566   1.0000
          171    150   0.1210   0.7017   0.4119   1.0000
          172    151   0.1420   0.5123   0.4470   1.0000
          173    151   0.9274   0.2238   0.4733   1.0000
          174    150   0.0199   0.6252   0.4821   1.0000
          175    150   0.8681   0.7116   0.0739   1.0000
          176    149   0.9935   0.4542   0.0996   1.0000
          177    150   0.8922   0.7310   0.1445   1.0000
          178    150   0.0675   0.6355   0.1813   1.0000
          179    150   0.9077   0.8960   0.1790   1.0000
          180    150   0.0778   0.7208   0.4228   1.0000
          181    149   0.1314   0.7754   0.4786   1.0000
          182    149   0.0875   0.6202   0.5190   1.0000
          183    149   0.9773   0.5514   0.0713   1.0000
          184    149   0.1499   0.0187   0.1354   1.0000
          185    149   0.0370   0.5091   0.1569   1.0000
          186    148   0.9554   0.6478   0.1617   1.0000
          187    149   0.7993   0.8910   0.2177   1.0000
          188    148   0.0796   0.6859   0.2497   1.0000
          189    148   0.1590   0.3997   0.2736   1.0000
          190    149   0.3448   0.4559   0.2848   1.0000
          191    148   0.9195   0.1612   0.0038   1.0000
          192    147   0.8850   0.7426   0.0508   1.0000
          193    148   0.0632   0.4805   0.0719   1.0000
          194    147   0.0059   0.0699   0.1924   1.0000
          195    147   0.9572   0.4941   0.2009   1.0000
          196    148   0.1570   0.4609   0.4441   1.0000
          197    146   0.0138   0.8115   0.0690   1.0000
          198    147   0.1557   0.7138   0.0763   1.0000
          199    147   0.9375   0.9365   0.1519   1.0000
          200    146   0.0846   0.3323   0.3243   1.0000
          201    147   0.0649   0.7843   0.4792   1.0000
          202    147   0.8588   0.0997   0.7574   1.0000
          203    146   0.0445   0.0352   0.1534   1.0000
          204    145   0.0782   0.9927   0.1821   1.0000
          205    146   0.1858   0.8743   0.2729   1.0000
          206    146   0.1637   0.7763   0.4154   1.0000
          207    146   0.0089   0.5154   0.4489   1.0000
          208    145   0.7272   0.7278   0.1430   1.0000
          209    144   0.8347   0.7174   0.1806   1.0000
          210    145   0.8578   0.6331   0.2173   1.0000
          211    145   0.1479   0.7362   0.2746   1.0000
          212    145   0.2044   0.7567   0.2862   1.0000
          213    145   0.2294   0.9138   0.3386   1.0000
          214    145   0.2947   0.0159   0.3931   1.0000
          215    144   0.2967   0.9505   0.3987   1.0000
          216    145   0.4766   0.5195   0.4083   1.0000
          217    145   0.8549   0.2971   0.4815   1.0000
          218    144   0.9514   0.5490   0.1031   1.0000
          219    144   0.0225   0.7794   0.1675   1.0000
          220    144   0.0451   0.7570   0.2002   1.0000
          221    144   0.0929   0.7082   0.2623   1.0000
          222    144   0.8518   0.7972   0.2721   1.0000
          223    143   0.0750   0.3897   0.2997   1.0000
          224    143   0.1599   0.8333   0.3388   1.0000
          225    144   0.1257   0.5943   0.3842   1.0000
          226    143   0.0234   0.7660   0.4061   1.0000
          227    142   0.8082   0.8166   0.1446   1.0000
          228    143   0.8716   0.9236   0.1571   1.0000
          229    143   0.1003   0.9697   0.1949   1.0000
          230    143   0.1650   0.0664   0.2099   1.0000
          231    143   0.9818   0.1436   0.2083   1.0000
          232    143   0.1987   0.6841   0.2177   1.0000
          233    142   0.1129   0.6001   0.2257   1.0000
          234    142   0.1333   0.6923   0.2489   1.0000
          235    142   0.2638   0.7809   0.3384   1.0000
          236    143   0.0010   0.4948   0.4053   1.0000
          237    142   0.9994   0.7430   0.4439   1.0000
          238    143   0.0247   0.1572   0.4803   1.0000
          239    141   0.0072   0.7102   0.1163   1.0000
          240    142   0.3055   0.8878   0.2583   1.0000
          241    142   0.2238   0.7708   0.2774   1.0000
          242    142   0.1595   0.5445   0.2869   1.0000
          243    141   0.1620   0.4580   0.2935   1.0000
          244    141   0.2153   0.7756   0.3541   1.0000
          245    141   0.8793   0.2989   0.6248   1.0000
          246    141   0.0709   0.1407   0.8125   1.0000
          247    141   0.1100   0.7902   0.1431   1.0000
          248    140   0.9386   0.6328   0.1433   1.0000
          249    140   0.1173   0.9487   0.1835   1.0000
          250    141   0.0536   0.6256   0.2961   1.0000
          251    141   0.2531   0.6425   0.2998   1.0000
          252    141   0.1603   0.6404   0.3382   1.0000
          253    140   0.0582   0.5197   0.4815   1.0000
          254    140   0.4182   0.6599   0.4996   1.0000
          255    140   0.7941   0.1740   0.7198   1.0000
          256    140   0.7553   0.1906   0.9905   1.0000
          257    139   0.0220   0.5264   0.0900   1.0000
          258    139   0.0461   0.7097   0.0965   1.0000
          259    140   0.9217   0.7102   0.1517   1.0000
          260    139   0.9515   0.7308   0.1597   1.0000
          261    140   0.1833   0.1263   0.1664   1.0000
          262    139   0.2819   0.6266   0.1665   1.0000
          263    139   0.5964   0.7941   0.1946   1.0000
          264    140   0.9510   0.7721   0.2281   1.0000
          265    139   0.9979   0.6335   0.2506   1.0000
          266    140   0.0236   0.5828   0.3550   1.0000
          267    140   0.0294   0.3831   0.3556   1.0000
          268    139   0.8026   0.0160   0.7926   1.0000
          269    139   0.8343   0.1687   0.0240   1.0000
          270    138   0.8266   0.5461   0.1361   1.0000
          271    139   0.0627   0.7645   0.1533   1.0000
          272    139   0.3352   0.5332   0.1696   1.0000
          273    139   0.1009   0.7385   0.1846   1.0000
          274    139   0.4054   0.3732   0.4265   1.0000
          275    138   0.2871   0.4570   0.4389   1.0000
          276    138   0.3232   0.3175   0.8081   1.0000
          277    137   0.2739   0.5924   0.1617   1.0000
          278    138   0.9463   0.6091   0.1845   1.0000
          279    137   0.8562   0.6661   0.2086   1.0000
          280    138   0.6651   0.7710   0.2333   1.0000
          281    137   0.7126   0.6203   0.2694   1.0000
          282    138   0.9665   0.4536   0.2916   1.0000
          283    138   0.2738   0.6741   0.3045   1.0000
          284    138   0.8053   0.6348   0.3196   1.0000
          285    137   0.9772   0.3398   0.3551   1.0000
          286    138   0.4964   0.7505   0.3843   1.0000
          287    137   0.9674   0.2906   0.4920   1.0000
          288    136   0.8765   0.7326   0.1266   1.0000
          289    137   0.9570   0.6186   0.1330   1.0000
          290    137   0.0399   0.8847   0.1389   1.0000
          291    136   0.8233   0.6719   0.1978   1.0000
          292    137   0.0763   0.5014   0.2489   1.0000
          293    137   0.2682   0.8802   0.4172   1.0000
          294    137   0.2187   0.4832   0.4506   1.0000
          295    136   0.4368   0.8790   0.4531   1.0000
          296    136   0.7881   0.9938   0.5201   1.0000
          297    136   0.0307   0.3416   0.0930   1.0000
          298    136   0.8053   0.8732   0.1068   1.0000
          299    135   0.8747   0.5507   0.2129   1.0000
          300    135   0.0395   0.5155   0.2371   1.0000
          301    136   0.1225   0.3888   0.3370   1.0000
          302    135   0.1257   0.5688   0.3719   1.0000
          303    135   0.2003   0.8153   0.4710   1.0000
          304    135   0.6916   0.3540   0.4727   1.0000
          305    136   0.1430   0.4583   0.4797   1.0000
          306    135   0.8885   0.9081   0.7757   1.0000
          307    135   0.8149   0.6661   0.0631   1.0000
          308    135   0.9280   0.4446   0.1391   1.0000
          309    135   0.2902   0.5808   0.1479   1.0000
          310    135   0.2255   0.6579   0.2190   1.0000
          311    134   0.1910   0.0070   0.2467   1.0000
          312    135   0.2422   0.7995   0.2828   1.0000
          313    134   0.0945   0.7449   0.3050   1.0000
          314    134   0.2984   0.9929   0.3288   1.0000
          315    135   0.0673   0.4755   0.3369   1.0000
          316    134   0.1183   0.5914   0.4017   1.0000
          317    135   0.1468   0.7901   0.4673   1.0000
          318    135   0.3404   0.6321   0.4851   1.0000
          319    133   0.3097   0.6312   0.1854   1.0000
          320    134   0.2034   0.5229   0.1893   1.0000
          321    133   0.3521   0.4995   0.2602   1.0000
          322    134   0.1251   0.7140   0.2628   1.0000
          323    134   0.1657   0.5698   0.2739   1.0000
          324    133   0.4436   0.6567   0.3008   1.0000
          325    134   0.0855   0.5866   0.3197   1.0000
          326    133   0.9502   0.5078   0.3347   1.0000
          327    134   0.1474   0.7408   0.3527   1.0000
          328    134   0.5021   0.3510   0.4975   1.0000
          329    133   0.0392   0.0647   0.7182   1.0000
          330    133   0.8339   0.0137   0.7157   1.0000
          331    132   0.8051   0.7920   0.0432   1.0000
          332    132   0.0091   0.0364   0.1155   1.0000
          333    133   0.8543   0.5907   0.1285   1.0000
          334    133   0.9494   0.8332   0.1335   1.0000
          335    133   0.2266   0.6502   0.1533   1.0000
          336    132   0.0128   0.5580   0.1988   1.0000
          337    133   0.9473   0.7987   0.2900   1.0000
          338    133   0.4107   0.4527   0.4063   1.0000
          339    133   0.4026   0.9830   0.4182   1.0000
          340    133   0.2788   0.8460   0.4855   1.0000
          341    132   0.6298   0.0897   0.8384   1.0000
          342    131   0.0529   0.7687   0.0671   1.0000
          343    132   0.7959   0.7267   0.0784   1.0000
          344    132   0.0377   0.7007   0.1128   1.0000
          345    131   0.1948   0.7582   0.1440   1.0000
          346    131   0.0613   0.6149   0.1664   1.0000
          347    132   0.2648   0.0931   0.1979   1.0000
          348    132   0.9538   0.8272   0.2163   1.0000
          349    132   0.9624   0.1261   0.2537   1.0000
          350    131   0.2020   0.9061   0.2731   1.0000
          351    131   0.2558   0.4411   0.2823   1.0000
          352    132   0.2800   0.4192   0.2830   1.0000
          353    132   0.2533   0.9620   0.3174   1.0000
          354    131   0.0930   0.4986   0.3344   1.0000
          355    132   0.2892   0.7677   0.3555   1.0000
          356    131   0.4770   0.8422   0.4168   1.0000
          357    132   0.1243   0.5164   0.4883   1.0000
          358    132   0.0812   0.6742   0.4894   1.0000
          359    131   0.1387   0.7797   0.1353   1.0000
          360    130   0.8867   0.5345   0.1647   1.0000
          361    131   0.7599   0.6465   0.1990   1.0000
          362    130   0.9373   0.0832   0.1993   1.0000
          363    131   0.0871   0.2254   0.2323   1.0000
          364    130   0.2895   0.6260   0.2512   1.0000
          365    131   0.2664   0.6482   0.3745   1.0000
          366    131   0.3324   0.3725   0.4019   1.0000
          367    130   0.7703   0.6364   0.1438   1.0000
          368    129   0.0001   0.9463   0.1572   1.0000
          369    130   0.0299   0.8967   0.1581   1.0000
          370    130   0.1984   0.6670   0.1569   1.0000
          371    130   0.9319   0.8330   0.1617   1.0000
          372    129   0.0459   0.7632   0.1817   1.0000
          373    130   0.0837   0.0252   0.1858   1.0000
          374    130   0.4845   0.5896   0.1937   1.0000
          375    129   0.5933   0.7572   0.2173   1.0000
          376    130   0.0704   0.0918   0.2231   1.0000
          377    130   0.0951   0.4930   0.2347   1.0000
          378    129   0.2446   0.5844   0.2449   1.0000
          379    129   0.2796   0.8694   0.2501   1.0000
          380    130   0.3271   0.8992   0.3758   1.0000
          381    129   0.4262   0.9507   0.4650   1.0000
          382    128   0.8847   0.5542   0.0818   1.0000
          383    128   0.0617   0.3671   0.1877   1.0000
          384    129   0.8455   0.8606   0.2304   1.0000
          385    129   0.6239   0.7032   0.2457   1.0000
          386    128   0.1365   0.5757   0.2582   1.0000
          387    128   0.9248   0.5660   0.2683   1.0000
          388    128   0.9798   0.5355   0.2738   1.0000
          389    129   0.0254   0.6728   0.2951   1.0000
          390    129   0.1473   0.8578   0.3383   1.0000
          391    129   0.1794   0.6971   0.3406   1.0000
          392    128   0.2824   0.7401   0.3655   1.0000
          393    129   0.1155   0.5062   0.3708   1.0000
          394    129   0.2867   0.4171   0.4169   1.0000
          395    129   0.4382   0.4824   0.4300   1.0000
          396    128   0.9081   0.1610   0.4588   1.0000
          397    128   0.9896   0.2673   0.4691   1.0000
          398    128   0.4408   0.5823   0.4894   1.0000
          399    128   0.9297   0.9064   0.9504   1.0000
          400    128   0.9987   0.8349   0.0786   1.0000
          401    127   0.0407   0.7951   0.0780   1.0000
          402    128   0.0117   0.3902   0.1013   1.0000
          403    128   0.4439   0.5914   0.1425   1.0000
          404    128   0.0538   0.6658   0.1746   1.0000
          405    128   0.0621   0.8498   0.1750   1.0000
          406    128   0.1572   0.8749   0.2832   1.0000
          407    128   0.0525   0.6802   0.2908   1.0000
          408    127   0.9000   0.6176   0.3050   1.0000
          409    128   0.4577   0.6674   0.3393   1.0000
          410    128   0.2182   0.6225   0.3549   1.0000
          411    128   0.4054   0.0068   0.3709   1.0000
          412    128   0.3355   0.9588   0.3786   1.0000
          413    127   0.1045   0.4854   0.3827   1.0000
          414    127   0.3438   0.3182   0.4017   1.0000
          415    128   0.9774   0.7117   0.4093   1.0000
          416    128   0.9393   0.6838   0.4188   1.0000
          417    128   0.0076   0.6002   0.4813   1.0000
          418    128   0.6395   0.4339   0.4963   1.0000
          419    127   0.7761   0.2405   0.7761   1.0000
          420    126   0.1049   0.6992   0.0176   1.0000
          421    127   0.7345   0.7689   0.0745   1.0000
          422    127   0.0856   0.8755   0.1266   1.0000
          423    126   0.0572   0.4777   0.1351   1.0000
          424    126   0.6423   0.8221   0.1401   1.0000
          425    127   0.2030   0.7257   0.1572   1.0000
          426    127   0.3835   0.4796   0.2403   1.0000
          427    127   0.1773   0.6002   0.2869   1.0000
          428    127   0.7682   0.6762   0.2865   1.0000
          429    127   0.2362   0.6055   0.3436   1.0000
          430    127   0.3606   0.3682   0.3578   1.0000
          431    127   0.0589   0.7733   0.4482   1.0000
          432    127   0.7025   0.1683   0.4570   1.0000
          433    127   0.9787   0.2082   0.4858   1.0000
          434    126   0.9770   0.1828   0.9947   1.0000
          435    126   0.0290   0.5069   0.0475   1.0000
          436    126   0.9989   0.3562   0.1468   1.0000
          437    125   0.8033   0.7846   0.1476   1.0000
          438    126   0.0460   0.5241   0.1734   1.0000
          439    126   0.4385   0.6078   0.2574   1.0000
          440    125   0.9699   0.5039   0.2767   1.0000
          441    125   0.2977   0.7714   0.2917   1.0000
          442    126   0.4680   0.7948   0.3717   1.0000
          443    126   0.3271   0.9131   0.4766   1.0000
          444    125   0.8108   0.1646   0.9162   1.0000
          445    124   0.0319   0.7785   0.1493   1.0000
          446    124   0.8882   0.5485   0.1477   1.0000
          447    125   0.8603   0.8972   0.2011   1.0000
          448    125   0.2327   0.7695   0.2143   1.0000
          449    124   0.4846   0.6239   0.2404   1.0000
          450    125   0.9190   0.7385   0.2458   1.0000
          451    124   0.2228   0.8279   0.2726   1.0000
          452    125   0.1806   0.4978   0.3199   1.0000
          453    124   0.9645   0.4749   0.3378   1.0000
          454    124   0.4150   0.3031   0.3666   1.0000
          455    125   0.4096   0.5917   0.4416   1.0000
          456    125   0.9788   0.5923   0.4700   1.0000
          457    125   0.0772   0.7020   0.4813   1.0000
          458    125   0.5061   0.8932   0.4832   1.0000
          459    124   0.0335   0.0714   0.8840   1.0000
          460    124   0.2679   0.6797   0.0408   1.0000
          461    123   0.8095   0.8120   0.0729   1.0000
          462    124   0.7927   0.8978   0.0968   1.0000
          463    124   0.8421   0.7699   0.1042   1.0000
          464    124   0.9478   0.0570   0.1165   1.0000
          465    124   0.0447   0.1550   0.1219   1.0000
          466    123   0.6545   0.6227   0.2412   1.0000
          467    124   0.8965   0.5912   0.2396   1.0000
          468    124   0.2160   0.6455   0.2938   1.0000
          469    123   0.3752   0.2655   0.3833   1.0000
          470    124   0.1089   0.5355   0.3967   1.0000
          471    124   0.2430   0.3869   0.4348   1.0000
          472    123   0.9737   0.2416   0.4345   1.0000
          473    123   0.3487   0.3980   0.4432   1.0000
          474    124   0.4950   0.8404   0.4568   1.0000
          475    123   0.0953   0.4360   0.4674   1.0000
          476    123   0.6794   0.1647   0.8095   1.0000
          477    123   0.0599   0.5093   0.0157   1.0000
          478    122   0.8848   0.7365   0.0691   1.0000
          479    122   0.9647   0.4541   0.0685   1.0000
          480    122   0.9924   0.7351   0.0848   1.0000
          481    122   0.0847   0.7599   0.1396   1.0000
          482    122   0.8949   0.1150   0.1534   1.0000
          483    122   0.0404   0.5604   0.1738   1.0000
          484    123   0.1400   0.5296   0.1949   1.0000
          485    123   0.6512   0.7306   0.2127   1.0000
          486    123   0.9595   0.7122   0.2303   1.0000
          487    123   0.7987   0.7009   0.2470   1.0000
          488    122   0.2128   0.9510   0.2531   1.0000
          489    122   0.1339   0.9019   0.2740   1.0000
          490    123   0.1412   0.8427   0.2840   1.0000
          491    123   0.9781   0.4849   0.2930   1.0000
          492    122   0.1261   0.7481   0.3340   1.0000
          493    122   0.3843   0.2280   0.4120   1.0000
          494    123   0.3298   0.8176   0.4206   1.0000
          495    123   0.2070   0.4243   0.4241   1.0000
          496    123   0.1025   0.7269   0.4865   1.0000
          497    121   0.1077   0.7473   0.0690   1.0000
          498    121   0.0247   0.7254   0.0819   1.0000
          499    122   0.1060   0.8484   0.1396   1.0000
          500    122   0.9136   0.6898   0.1685   1.0000
          501    122   0.1022   0.7316   0.2028   1.0000
          502    121   0.1318   0.8151   0.2172   1.0000
          503    122   0.9978   0.0678   0.2220   1.0000
          504    121   0.9184   0.7660   0.2564   1.0000
          505    121   0.2770   0.7986   0.2809   1.0000
          506    121   0.3978   0.6284   0.3012   1.0000
          507    122   0.1053   0.7734   0.3064   1.0000
          508    122   0.1800   0.9666   0.3106   1.0000
          509    121   0.9712   0.5770   0.3153   1.0000
          510    122   0.5123   0.6978   0.3205   1.0000
          511    121   0.9643   0.5659   0.3346   1.0000
          512    122   0.2138   0.5236   0.4116   1.0000
          513    122   0.4513   0.4823   0.4730   1.0000
          514    121   0.2285   0.8190   0.4840   1.0000
          515    121   0.0774   0.1512   0.9037   1.0000
          516    120   0.1703   0.7787   0.0601   1.0000
          517    121   0.8481   0.6025   0.0915   1.0000
          518    121   0.1796   0.5314   0.1747   1.0000
          519    121   0.8784   0.5525   0.1793   1.0000
          520    120   0.1613   0.9089   0.1859   1.0000
          521    121   0.1817   0.8017   0.2036   1.0000
          522    120   0.9360   0.7948   0.2164   1.0000
          523    120   0.1675   0.0311   0.2365   1.0000
          524    121   0.0253   0.7491   0.2697   1.0000
          525    121   0.0618   0.4816   0.2769   1.0000
          526    121   0.8743   0.8535   0.2938   1.0000
          527    120   0.2965   0.7994   0.4135   1.0000
          528    121   0.4084   0.6473   0.4679   1.0000
          529    120   0.2586   0.8189   0.4766   1.0000
          530    120   0.1857   0.6732   0.0174   1.0000
          531    120   0.9445   0.6011   0.1155   1.0000
          532    120   0.0466   0.3643   0.1376   1.0000
          533    120   0.0012   0.4532   0.1677   1.0000
          534    119   0.1327   0.2051   0.1982   1.0000
          535    119   0.9750   0.7123   0.2136   1.0000
          536    119   0.1318   0.4073   0.2596   1.0000
          537    119   0.9497   0.4821   0.2635   1.0000
          538    120   0.2644   0.4759   0.2846   1.0000
          539    119   0.4174   0.4487   0.3378   1.0000
          540    119   0.9858   0.5866   0.3517   1.0000
          541    119   0.1867   0.2989   0.3574   1.0000
          542    120   0.2330   0.6415   0.3695   1.0000
          543    119   0.0069   0.4740   0.3909   1.0000
          544    120   0.4916   0.9557   0.4717   1.0000
          545    119   0.7096   0.3689   0.5245   1.0000
          546    119   0.7915   0.7648   0.1277   1.0000
          547    118   0.8988   0.5254   0.1345   1.0000
          548    119   0.9105   0.9387   0.1386   1.0000
          549    118   0.2936   0.4976   0.1607   1.0000
          550    119   0.3230   0.9879   0.1913   1.0000
          551    119   0.0942   0.3827   0.2180   1.0000
          552    119   0.1816   0.4266   0.2212   1.0000
          553    118   0.9009   0.5690   0.2223   1.0000
          554    118   0.1872   0.0551   0.2269   1.0000
          555    118   0.1401   0.7910   0.2325   1.0000
          556    119   0.0546   0.3246   0.3518   1.0000
          557    119   0.3176   0.7860   0.3622   1.0000
          558    118   0.3439   0.7747   0.3783   1.0000
          559    119   0.2118   0.8077   0.4165   1.0000
          560    118   0.2903   0.3371   0.4291   1.0000
          561    119   0.4930   0.9048   0.4307   1.0000
          562    118   0.9706   0.7859   0.4294   1.0000
          563    119   0.1505   0.5837   0.4762   1.0000
          564    119   0.9581   0.5264   0.4779   1.0000
          565    119   0.4910   0.8768   0.4961   1.0000
          566    118   0.6680   0.9882   0.7919   1.0000
          567    118   0.9543   0.9771   0.8467   1.0000
          568    117   0.0323   0.7382   0.0639   1.0000
          569    117   0.1636   0.7738   0.0789   1.0000
          570    118   0.8532   0.7953   0.0989   1.0000
          571    118   0.9447   0.6230   0.0971   1.0000
          572    118   0.9541   0.8120   0.1161   1.0000
          573    118   0.7091   0.8025   0.1631   1.0000
          574    118   0.9407   0.0869   0.1621   1.0000
          575    117   0.4241   0.6210   0.1848   1.0000
          576    118   0.6717   0.6718   0.1977   1.0000
          577    118   0.9360   0.7405   0.2297   1.0000
          578    117   0.1659   0.4325   0.2369   1.0000
          579    118   0.2324   0.5277   0.2410   1.0000
          580    117   0.2380   0.9470   0.2410   1.0000
          581    117   0.3159   0.6002   0.2538   1.0000
          582    117   0.0850   0.1466   0.2601   1.0000
          583    118   0.2023   0.3465   0.2575   1.0000
          584    118   0.3962   0.4480   0.2982   1.0000
          585    117   0.2786   0.5171   0.3143   1.0000
          586    118   0.4902   0.7688   0.3422   1.0000
          587    118   0.1233   0.4962   0.3520   1.0000
          588    118   0.2275   0.8861   0.3512   1.0000
          589    118   0.5414   0.8058   0.3683   1.0000
          590    117   0.0330   0.6970   0.3952   1.0000
          591    118   0.1249   0.4078   0.4170   1.0000
          592    118   0.7697   0.3341   0.4346   1.0000
          593    118   0.9852   0.4934   0.4484   1.0000
          594    117   0.9576   0.4733   0.4731   1.0000
          595    117   0.1551   0.3448   0.7883   1.0000
          596    116   0.9780   0.5551   0.0325   1.0000
          597    117   0.3049   0.5239   0.1577   1.0000
          598    117   0.2520   0.6427   0.1681   1.0000
          599    117   0.1474   0.5358   0.1770   1.0000
          600    117   0.0146   0.5627   0.2202   1.0000
          601    116   0.3562   0.9651   0.2279   1.0000
          602    117   0.7248   0.7179   0.2439   1.0000
          603    116   0.8494   0.8843   0.2687   1.0000
          604    116   0.1841   0.7282   0.2768   1.0000
          605    116   0.1486   0.4328   0.3015   1.0000
          606    116   0.2963   0.8845   0.3092   1.0000
          607    117   0.9169   0.6425   0.3161   1.0000
          608    116   0.2361   0.9430   0.3469   1.0000
          609    116   0.1079   0.5619   0.4082   1.0000
          610    116   0.4598   0.5898   0.4090   1.0000
          611    117   0.1597   0.4932   0.4445   1.0000
          612    117   0.3206   0.3939   0.4660   1.0000
          613    116   0.0540   0.0689   0.4864   1.0000
          614    117   0.1105   0.5489   0.4899   1.0000
          615    116   0.8861   0.3974   0.8793   1.0000
          616    116   0.1651   0.6366   0.0840   1.0000
          617    115   0.0637   0.4183   0.0906   1.0000
          618    116   0.1571   0.0150   0.0985   1.0000
          619    116   0.8487   0.7572   0.1238   1.0000
          620    116   0.3915   0.6469   0.1314   1.0000
          621    116   0.1371   0.6668   0.1550   1.0000
          622    116   0.2319   0.0182   0.1705   1.0000
          623    116   0.1517   0.0908   0.1791   1.0000
          624    115   0.3445   0.5150   0.2016   1.0000
          625    115   0.1661   0.5191   0.2096   1.0000
          626    115   0.1637   0.8291   0.2121   1.0000
          627    116   0.0537   0.9390   0.2324   1.0000
          628    115   0.0099   0.6012   0.2455   1.0000
          629    116   0.2778   0.0367   0.2493   1.0000
          630    116   0.0076   0.1566   0.2581   1.0000
          631    115   0.0539   0.4517   0.2878   1.0000
          632    116   0.3039   0.9863   0.2891   1.0000
          633    116   0.2668   0.5468   0.3023   1.0000
          634    116   0.0962   0.5517   0.3212   1.0000
          635    116   0.3727   0.4199   0.3390   1.0000
          636    116   0.2714   0.6100   0.3487   1.0000
          637    116   0.3930   0.4483   0.4354   1.0000
          638    115   0.9856   0.7262   0.1021   1.0000
          639    115   0.8268   0.6423   0.1257   1.0000
          640    115   0.2556   0.7675   0.1466   1.0000
          641    114   0.9391   0.3817   0.1496   1.0000
          642    114   0.8965   0.8236   0.1607   1.0000
          643    115   0.0701   0.1744   0.1800   1.0000
          644    115   0.1064   0.3531   0.2218   1.0000
          645    114   0.2656   0.6902   0.3216   1.0000
          646    114   0.3061   0.7298   0.3806   1.0000
          647    114   0.1577   0.8288   0.3985   1.0000
          648    114   0.0888   0.7033   0.4109   1.0000
          649    115   0.7735   0.1221   0.4632   1.0000
          650    114   0.3669   0.5950   0.4716   1.0000
          651    115   0.3054   0.8984   0.4872   1.0000
          652    114   0.7035   0.5337   0.7322   1.0000
          653    114   0.1971   0.1656   0.9860   1.0000
          654    114   0.3034   0.9243   0.1119   1.0000
          655    114   0.8152   0.7416   0.1261   1.0000
          656    114   0.0408   0.6323   0.1498   1.0000
          657    113   0.4589   0.5250   0.1953   1.0000
          658    114   0.1780   0.0896   0.1986   1.0000
          659    113   0.8895   0.6268   0.2318   1.0000
          660    113   0.9430   0.8503   0.2306   1.0000
          661    113   0.1438   0.2238   0.2352   1.0000
          662    113   0.8989   0.7676   0.2702   1.0000
          663    113   0.0611   0.5932   0.3003   1.0000
          664    114   0.2855   0.6326   0.3644   1.0000
          665    113   0.1164   0.5384   0.3789   1.0000
          666    114   0.2797   0.7294   0.4675   1.0000
          667    112   0.0475   0.5039   0.0648   1.0000
          668    113   0.2948   0.8018   0.0741   1.0000
          669    112   0.2232   0.7827   0.1504   1.0000
          670    112   0.2226   0.0082   0.1861   1.0000
          671    113   0.2038   0.2168   0.2184   1.0000
          672    113   0.7816   0.6949   0.2594   1.0000
          673    113   0.9860   0.1324   0.2628   1.0000
          674    112   0.1341   0.3175   0.2909   1.0000
          675    113   0.0047   0.6605   0.3754   1.0000
          676    113   0.3481   0.9259   0.3794   1.0000
          677    113   0.1779   0.7988   0.4049   1.0000
          678    112   0.9380   0.1885   0.4331   1.0000
          679    112   0.7448   0.3341   0.4586   1.0000
          680    112   0.5466   0.8270   0.4677   1.0000
          681    113   0.6602   0.0645   0.4910   1.0000
          682    112   0.8269   0.1148   0.8388   1.0000
          683    112   0.7429   0.8200   0.0656   1.0000
          684    111   0.9909   0.5347   0.0844   1.0000
          685    111   0.3095   0.6564   0.1069   1.0000
          686    112   0.1428   0.4770   0.1380   1.0000
          687    112   0.8828   0.9151   0.1401   1.0000
          688    111   0.9735   0.6242   0.1763   1.0000
          689    111   0.1893   0.0053   0.1855   1.0000
          690    112   0.1705   0.8833   0.2016   1.0000
          691    112   0.2168   0.1342   0.2111   1.0000
          692    111   0.4050   0.5985   0.2271   1.0000
          693    111   0.7110   0.8409   0.2268   1.0000
          694    112   0.1860   0.9756   0.2428   1.0000
          695    112   0.9501   0.0445   0.2462   1.0000
          696    112   0.8788   0.7988   0.2644   1.0000
          697    111   0.3103   0.6646   0.3086   1.0000
          698    112   0.1224   0.6305   0.3350   1.0000
          699    112   0.0714   0.6943   0.3750   1.0000
          700    111   0.3957   0.8900   0.3851   1.0000
          701    111   0.9360   0.5624   0.3931   1.0000
          702    111   0.2965   0.9289   0.4127   1.0000
          703    111   0.9451   0.6068   0.4160   1.0000
          704    112   0.7809   0.1867   0.4452   1.0000
          705    112   0.1487   0.8504   0.4637   1.0000
          706    111   0.1900   0.7019   0.5425   1.0000
          707    111   0.1615   0.6549   0.5503   1.0000
          708    111   0.6635   0.2478   0.6121   1.0000
          709    110   0.4130   0.9125   0.1949   1.0000
          710    110   0.8486   0.5072   0.1947   1.0000
          711    111   0.0694   0.9651   0.2223   1.0000
          712    110   0.2682   0.7799   0.2221   1.0000
          713    110   0.6741   0.6867   0.2416   1.0000
          714    111   0.8336   0.6904   0.2538   1.0000
          715    110   0.1704   0.2222   0.2865   1.0000
          716    111   0.2796   0.9740   0.3160   1.0000
          717    110   0.1252   0.3693   0.3909   1.0000
          718    111   0.2679   0.8531   0.4067   1.0000
          719    111   0.0609   0.5708   0.4946   1.0000
          720    110   0.7937   0.6143   0.0845   1.0000
          721    110   0.2484   0.6608   0.0934   1.0000
          722    110   0.0298   0.8677   0.1700   1.0000
          723    109   0.0802   0.9498   0.2052   1.0000
          724    110   0.0109   0.0805   0.2081   1.0000
          725    110   0.1132   0.8428   0.2224   1.0000
          726    109   0.3037   0.6581   0.2441   1.0000
          727    109   0.9369   0.4485   0.3348   1.0000
          728    110   0.4867   0.6260   0.3522   1.0000
          729    110   0.0571   0.3110   0.3807   1.0000
          730    109   0.3265   0.9675   0.3980   1.0000
          731    110   0.4689   0.6160   0.4765   1.0000
          732    109   0.2050   0.2206   0.6384   1.0000
          733    108   0.1644   0.6882   0.0242   1.0000
          734    109   0.8451   0.8070   0.0785   1.0000
          735    108   0.8072   0.6065   0.1651   1.0000
          736    109   0.0376   0.1066   0.2149   1.0000
          737    108   0.2788   0.0075   0.2789   1.0000
          738    109   0.8839   0.5946   0.3121   1.0000
          739    108   0.3248   0.2857   0.3132   1.0000
          740    109   0.9511   0.4151   0.3334   1.0000
          741    109   0.9755   0.4252   0.3996   1.0000
          742    108   0.1424   0.7245   0.4230   1.0000
          743    108   0.0093   0.5334   0.4318   1.0000
          744    108   0.3728   0.9395   0.4570   1.0000
          745    108   0.9359   0.6653   0.4713   1.0000
          746    108   0.9364   0.6231   0.4899   1.0000
          747    109   0.1398   0.4613   0.4988   1.0000
          748    108   0.9840   0.3760   0.8125   1.0000
          749    108   0.0452   0.5332   0.0777   1.0000
          750    107   0.1292   0.8777   0.1079   1.0000
          751    107   0.3344   0.6424   0.1202   1.0000
          752    108   0.1742   0.0163   0.1521   1.0000
          753    108   0.0670   0.5798   0.1685   1.0000
          754    108   0.5230   0.6274   0.2031   1.0000
          755    108   0.6406   0.8867   0.2408   1.0000
          756    108   0.9352   0.4856   0.2446   1.0000
          757    107   0.2946   0.9595   0.3002   1.0000
          758    107   0.2342   0.7971   0.3416   1.0000
          759    107   0.0297   0.3600   0.3709   1.0000
          760    107   0.3846   0.3868   0.3863   1.0000
          761    108   0.2691   0.8206   0.4164   1.0000
          762    107   0.0282   0.7946   0.4420   1.0000
          763    107   0.7403   0.2597   0.5331   1.0000
          764    107   0.3156   0.6476   0.0308   1.0000
          765    106   0.0779   0.5438   0.0891   1.0000
          766    106   0.1782   0.6967   0.0906   1.0000
          767    106   0.3194   0.7645   0.0982   1.0000
          768    106   0.2128   0.8150   0.1377   1.0000
          769    106   0.7179   0.8235   0.1496   1.0000
          770    107   0.8138   0.8224   0.2046   1.0000
          771    107   0.2254   0.5051   0.2234   1.0000
          772    107   0.6505   0.8393   0.2271   1.0000
          773    106   0.2604   0.9201   0.2471   1.0000
          774    107   0.0377   0.1156   0.2883   1.0000
          775    107   0.9918   0.6873   0.3342   1.0000
          776    106   0.3764   0.4243   0.3592   1.0000
          777    106   0.3174   0.0044   0.3985   1.0000
          778    106   0.4223   0.7426   0.4034   1.0000
          779    106   0.9036   0.7696   0.0456   1.0000
          780    105   0.1763   0.6067   0.0787   1.0000
          781    106   0.0712   0.7545   0.1727   1.0000
          782    106   0.8445   0.8695   0.1937   1.0000
          783    105   0.0280   0.1282   0.2289   1.0000
          784    106   0.4234   0.5676   0.2356   1.0000
          785    106   0.2952   0.9178   0.2570   1.0000
          786    106   0.7594   0.5982   0.2665   1.0000
          787    105   0.0968   0.2836   0.2923   1.0000
          788    105   0.9234   0.7723   0.2909   1.0000
          789    106   0.4246   0.6425   0.3099   1.0000
          790    106   0.7818   0.6795   0.3425   1.0000
          791    105   0.4393   0.3806   0.3583   1.0000
          792    105   0.0403   0.6067   0.3641   1.0000
          793    105   0.0494   0.3313   0.3693   1.0000
          794    106   0.1279   0.8238   0.3838   1.0000
          795    106   0.9240   0.5441   0.4049   1.0000
          796    106   0.5065   0.7970   0.4179   1.0000
          797    105   0.6624   0.3662   0.4450   1.0000
          798    106   0.1555   0.5955   0.4580   1.0000
          799    106   0.9784   0.0522   0.4569   1.0000
          800    106   0.2501   0.4258   0.4681   1.0000
          801    105   0.9600   0.8660   0.7291   1.0000
          802    104   0.0845   0.4687   0.0327   1.0000
          803    104   0.1311   0.4494   0.1259   1.0000
          804    105   0.1639   0.0086   0.1683   1.0000
          805    105   0.1298   0.2519   0.1822   1.0000
          806    104   0.3565   0.9593   0.1808   1.0000
          807    104   0.9736   0.0414   0.2173   1.0000
          808    105   0.1224   0.1976   0.2697   1.0000
          809    105   0.3683   0.4635   0.2874   1.0000
          810    105   0.1546   0.3993   0.2936   1.0000
          811    105   0.3622   0.3145   0.3341   1.0000
          812    104   0.8984   0.6188   0.3425   1.0000
          813    104   0.3820   0.9196   0.3837   1.0000
          814    104   0.0318   0.7921   0.4066   1.0000
          815    104   0.2642   0.9110   0.4114   1.0000
          816    104   0.1937   0.5048   0.4420   1.0000
          817    104   0.1345   0.4233   0.8110   1.0000
          818    103   0.0465   0.2298   0.0136   1.0000
          819    104   0.2006   0.2347   0.0164   1.0000
          820    104   0.2555   0.7407   0.0970   1.0000
          821    104   0.2787   0.6623   0.1119   1.0000
          822    104   0.1680   0.6475   0.1516   1.0000
          823    104   0.3101   0.0057   0.2377   1.0000
          824    103   0.1439   0.4055   0.2391   1.0000
          825    104   0.0457   0.3134   0.2490   1.0000
          826    104   0.7458   0.7025   0.2586   1.0000
          827    104   0.2018   0.0697   0.2979   1.0000
          828    104   0.3180   0.9106   0.3207   1.0000
          829    103   0.0481   0.4206   0.3350   1.0000
          830    103   0.4596   0.7586   0.3426   1.0000
          831    103   0.3582   0.4445   0.4255   1.0000
          832    103   0.1682   0.7073   0.4392   1.0000
          833    104   0.1668   0.8189   0.4743   1.0000
          834    103   0.5847   0.9296   0.4949   1.0000
          835    103   0.5391   0.0714   0.5544   1.0000
          836    102   0.9913   0.9838   0.1109   1.0000
          837    102   0.6756   0.8584   0.1574   1.0000
          838    102   0.7799   0.7027   0.1787   1.0000
          839    103   0.1915   0.1905   0.1918   1.0000
          840    103   0.2483   0.0019   0.2047   1.0000
          841    102   0.3257   0.4887   0.2276   1.0000
          842    102   0.7407   0.6907   0.2763   1.0000
          843    102   0.1169   0.8653   0.3288   1.0000
          844    103   0.8841   0.5937   0.3312   1.0000
          845    103   0.4438   0.7742   0.3573   1.0000
          846    102   0.4279   0.9671   0.4220   1.0000
          847    102   0.9063   0.2974   0.4648   1.0000
          848    102   0.6306   0.1333   0.4701   1.0000
          849    102   0.3566   0.6258   0.4752   1.0000
          850    103   0.6972   0.1264   0.4757   1.0000
          851    102   0.8511   0.5476   0.7497   1.0000
          852    102   0.0938   0.2432   0.0057   1.0000
          853    102   0.2413   0.6781   0.0254   1.0000
          854    101   0.0004   0.8125   0.0478   1.0000
          855    101   0.3122   0.7093   0.0612   1.0000
          856    102   0.3028   0.5997   0.0646   1.0000
          857    101   0.9524   0.4930   0.0912   1.0000
          858    101   0.0790   0.0941   0.0953   1.0000
          859    102   0.8239   0.6083   0.0967   1.0000
          860    102   0.8358   0.8817   0.1240   1.0000
          861    102   0.3734   0.6968   0.1357   1.0000
          862    102   0.0622   0.3885   0.2040   1.0000
          863    101   0.6217   0.6131   0.2126   1.0000
          864    101   0.9168   0.4593   0.2343   1.0000
          865    102   0.0579   0.3386   0.2761   1.0000
          866    102   0.2767   0.3852   0.2833   1.0000
          867    102   0.1579   0.4909   0.2996   1.0000
          868    101   0.2881   0.3450   0.3093   1.0000
          869    101   0.7318   0.6452   0.3151   1.0000
          870    102   0.0598   0.7848   0.3565   1.0000
          871    102   0.1972   0.8847   0.3601   1.0000
          872    102   0.3446   0.0232   0.4034   1.0000
          873    101   0.1055   0.7508   0.4721   1.0000
          874    101   0.4069   0.8694   0.4817   1.0000
          875    101   0.4148   0.8652   0.4981   1.0000
          876    101   0.1757   0.1090   0.8821   1.0000
          877    101   0.9065   0.9485   0.8824   1.0000
          878    101   0.0847   0.1912   0.0185   1.0000
          879    101   0.1428   0.7430   0.0812   1.0000
          880    100   0.9536   0.0596   0.1353   1.0000
          881    101   0.3663   0.9252   0.1502   1.0000
          882    101   0.6399   0.8567   0.1850   1.0000
          883    100   0.8789   0.9539   0.1991   1.0000
          884    100   0.4446   0.7163   0.2769   1.0000
          885    101   0.3967   0.5516   0.2817   1.0000
          886    100   0.9993   0.3547   0.2918   1.0000
          887    100   0.3534   0.5325   0.2969   1.0000
          888    100   0.2297   0.8560   0.3387   1.0000
          889    100   0.1644   0.8901   0.3439   1.0000
          890    101   0.0642   0.6875   0.3944   1.0000
          891    101   0.5236   0.5096   0.3992   1.0000
          892    101   0.9544   0.6167   0.4600   1.0000
          893    101   0.2035   0.4075   0.4701   1.0000
          894    101   0.4370   0.4159   0.4809   1.0000
          895    100   0.9798   0.0761   0.4855   1.0000
          896    100   0.8297   0.4520   0.4951   1.0000
          897    100   0.7645   0.3418   0.8558   1.0000
          898    100   0.1419   0.4848   0.0031   1.0000
          899    100   0.8967   0.7703   0.0233   1.0000
          900     99   0.0670   0.4809   0.0279   1.0000
          901     99   0.8535   0.5639   0.1368   1.0000
          902     99   0.9620   0.9608   0.1540   1.0000
          903    100   0.1652   0.1080   0.1646   1.0000
          904    100   0.0653   0.3805   0.1704   1.0000
          905    100   0.1919   0.9200   0.1803   1.0000
          906     99   0.3316   0.6721   0.2559   1.0000
          907    100   0.8439   0.6759   0.2696   1.0000
          908     99   0.2016   0.9869   0.3251   1.0000
          909     99   0.8353   0.7259   0.3236   1.0000
          910    100   0.0521   0.4039   0.3552   1.0000
          911    100   0.3493   0.4479   0.3626   1.0000
          912    100   0.9781   0.4812   0.3732   1.0000
          913     99   0.5031   0.4297   0.3782   1.0000
          914     99   0.9315   0.5885   0.4276   1.0000
          915    100   0.9831   0.2665   0.4859   1.0000
          916    100   0.1245   0.4941   0.5017   1.0000
          917     99   0.8297   0.6262   0.0451   1.0000
          918     98   0.1738   0.5942   0.0597   1.0000
          919     98   0.2009   0.9362   0.1297   1.0000
          920     98   0.2082   0.0237   0.1538   1.0000
          921     98   0.0574   0.0463   0.1717   1.0000
          922     99   0.6885   0.9107   0.1875   1.0000
          923     98   0.0023   0.3864   0.2024   1.0000
          924     99   0.9439   0.0509   0.2031   1.0000
          925     99   0.7501   0.9359   0.2084   1.0000
          926     99   0.0407   0.2742   0.2187   1.0000
          927     99   0.8221   0.8823   0.2314   1.0000
          928     99   0.0126   0.2011   0.2378   1.0000
          929     99   0.9460   0.4521   0.2723   1.0000
          930     98   0.4149   0.7991   0.3486   1.0000
          931     98   0.1492   0.3488   0.3683   1.0000
          932     98   0.3512   0.5936   0.3994   1.0000
          933     99   0.9472   0.5942   0.3974   1.0000
          934     99   0.1827   0.6512   0.4306   1.0000
          935     99   0.4318   0.9385   0.4287   1.0000
          936     98   0.5288   0.5662   0.4380   1.0000
          937     98   0.8953   0.1366   0.4688   1.0000
          938     98   0.9889   0.4745   0.4684   1.0000
          939     98   0.9729   0.8360   0.0452   1.0000
          940     97   0.8291   0.6443   0.1463   1.0000
          941     97   0.8820   0.9135   0.1741   1.0000
          942     97   0.3531   0.5105   0.1837   1.0000
          943     98   0.9774   0.3744   0.2127   1.0000
          944     97   0.2885   0.3683   0.2679   1.0000
          945     98   0.3517   0.8938   0.3283   1.0000
          946     98   0.5236   0.9077   0.3417   1.0000
          947     98   0.1584   0.7450   0.4108   1.0000
          948     98   0.3384   0.4309   0.4386   1.0000
          949     98   0.9708   0.7236   0.4406   1.0000
          950     98   0.5467   0.7459   0.4431   1.0000
          951     97   0.0001   0.4411   0.4639   1.0000
          952     98   0.7861   0.2007   0.4874   1.0000
          953     97   0.0833   0.5991   0.8350   1.0000
          954     97   0.6326   0.1402   0.8846   1.0000
          955     96   0.7970   0.1905   0.0598   1.0000
          956     97   0.2503   0.8811   0.0778   1.0000
          957     96   0.9866   0.0144   0.1113   1.0000
          958     97   0.8544   0.9109   0.1207   1.0000
          959     96   0.0656   0.0396   0.1395   1.0000
          960     97   0.4988   0.8324   0.2005   1.0000
          961     97   0.2126   0.4093   0.2248   1.0000
          962     96   0.3059   0.4562   0.2283   1.0000
          963     97   0.9683   0.0243   0.2346   1.0000
          964     96   0.1421   0.3187   0.2538   1.0000
          965     97   0.0720   0.6519   0.2896   1.0000
          966     97   0.0847   0.0371   0.2956   1.0000
          967     96   0.2606   0.4859   0.3048   1.0000
          968     97   0.8647   0.4860   0.3119   1.0000
          969     96   0.3743   0.3907   0.3677   1.0000
          970     97   0.5151   0.8016   0.3995   1.0000
          971     96   0.4103   0.3532   0.4133   1.0000
          972     97   0.9156   0.4457   0.4248   1.0000
          973     97   0.4058   0.9225   0.4352   1.0000
          974     96   0.4295   0.5859   0.4347   1.0000
          975     97   0.8758   0.2986   0.4537   1.0000
          976     97   0.1170   0.4461   0.4650   1.0000
          977     96   0.3728   0.6515   0.4643   1.0000
          978     96   0.8353   0.1763   0.4645   1.0000
          979     96   0.1167   0.5694   0.4731   1.0000
          980     96   0.9058   0.0831   0.0095   1.0000
          981     96   0.3456   0.6905   0.0327   1.0000
          982     96   0.0805   0.4153   0.1070   1.0000
          983     95   0.4076   0.8431   0.1109   1.0000
          984     96   0.9919   0.3757   0.1145   1.0000
          985     96   0.0756   0.1431   0.1723   1.0000
          986     95   0.8137   0.6967   0.1861   1.0000
          987     95   0.2888   0.0454   0.2028   1.0000
          988     96   0.8411   0.5464   0.2175   1.0000
          989     95   0.2963   0.7580   0.2204   1.0000
          990     96   0.4062   0.6199   0.2449   1.0000
          991     95   0.4028   0.8272   0.2910   1.0000
          992     96   0.9403   0.7417   0.2971   1.0000
          993     95   0.1071   0.7273   0.3222   1.0000
          994     95   0.5393   0.7687   0.3284   1.0000
          995     96   0.0095   0.4376   0.3962   1.0000
          996     96   0.3493   0.3486   0.3998   1.0000
          997     95   0.0346   0.5865   0.4208   1.0000
          998     95   0.2105   0.9173   0.4222   1.0000
          999     95   0.0314   0.8149   0.4241   1.0000
         1000     96   0.4918   0.8172   0.4258   1.0000
         1001     96   0.3438   0.3437   0.4586   1.0000
         1002     95   0.8620   0.1269   0.4575   1.0000
         1003     95   0.2890   0.7784   0.5005   1.0000
         1004     95   0.9690   0.5230   0.0987   1.0000
         1005     95   0.7989   0.6289   0.1517   1.0000
         1006     95   0.2886   0.0986   0.1660   1.0000
         1007     94   0.6663   0.7437   0.2283   1.0000
         1008     95   0.4558   0.6844   0.2723   1.0000
         1009     95   0.0520   0.3941   0.2839   1.0000
         1010     95   0.3130   0.7498   0.2810   1.0000
         1011     94   0.0145   0.7807   0.2991   1.0000
         1012     95   0.4274   0.6500   0.3308   1.0000
         1013     95   0.2385   0.9719   0.3337   1.0000
         1014     95   0.5319   0.5756   0.3680   1.0000
         1015     95   0.8911   0.6593   0.3884   1.0000
         1016     94   0.4681   0.4010   0.3953   1.0000
         1017     95   0.4609   0.9789   0.3985   1.0000
         1018     95   0.5240   0.5762   0.4058   1.0000
         1019     94   0.4375   0.7146   0.4100   1.0000
         1020     94   0.4683   0.6422   0.4124   1.0000
         1021     94   0.7763   0.2224   0.4205   1.0000
         1022     95   0.7319   0.1482   0.4253   1.0000
         1023     95   0.0545   0.1565   0.4374   1.0000
         1024     95   0.1714   0.9196   0.4400   1.0000
         1025     95   0.6201   0.3296   0.4574   1.0000
         1026     95   0.8034   0.3945   0.4593   1.0000
         1027     95   0.0787   0.0050   0.4959   1.0000
         1028     95   0.9751   0.7315   0.4951   1.0000
         1029     93   0.7046   0.7896   0.1029   1.0000
         1030     93   0.2024   0.5409   0.1175   1.0000
         1031     93   0.9511   0.0915   0.1451   1.0000
         1032     93   0.7267   0.8824   0.1539   1.0000
         1033     93   0.9071   0.0947   0.1853   1.0000
         1034     93   0.7033   0.5858   0.2331   1.0000
         1035     93   0.1717   0.0648   0.2681   1.0000
         1036     93   0.0015   0.1174   0.2818   1.0000
         1037     94   0.1249   0.3031   0.3002   1.0000
         1038     93   0.1866   0.3843   0.3073   1.0000
         1039     93   0.5117   0.7069   0.3517   1.0000
         1040     94   0.5149   0.6745   0.3571   1.0000
         1041     93   0.4713   0.3324   0.3600   1.0000
         1042     93   0.3600   0.0595   0.3710   1.0000
         1043     94   0.4622   0.4577   0.3855   1.0000
         1044     94   0.0044   0.6829   0.3874   1.0000
         1045     93   0.0165   0.1934   0.4247   1.0000
         1046     94   0.3008   0.7666   0.4255   1.0000
         1047     93   0.0718   0.7710   0.4671   1.0000
         1048     94   0.7803   0.2500   0.4659   1.0000
         1049     94   0.2792   0.7859   0.4805   1.0000
         1050     94   0.9599   0.3216   0.4834   1.0000
         1051     93   0.6120   0.0823   0.4890   1.0000
         1052     93   0.1417   0.4666   0.7870   1.0000
         1053     93   0.0827   0.6779   0.0111   1.0000
         1054     92   0.9122   0.7423   0.0152   1.0000
         1055     92   0.2984   0.6990   0.0414   1.0000
         1056     93   0.2930   0.7773   0.0875   1.0000
         1057     92   0.4203   0.8816   0.1585   1.0000
         1058     93   0.2808   0.8802   0.1989   1.0000
         1059     92   0.3527   0.6642   0.2075   1.0000
         1060     92   0.0376   0.3783   0.2144   1.0000
         1061     93   0.2600   0.5129   0.2573   1.0000
         1062     93   0.4733   0.9559   0.2832   1.0000
         1063     92   0.3848   0.5243   0.2908   1.0000
         1064     93   0.3935   0.4317   0.3304   1.0000
         1065     93   0.9153   0.6424   0.3364   1.0000
         1066     92   0.0390   0.4322   0.4144   1.0000
         1067     93   0.9985   0.7739   0.4387   1.0000
         1068     93   0.3433   0.3285   0.4399   1.0000
         1069     93   0.4581   0.7411   0.4399   1.0000
         1070     93   0.2173   0.9452   0.4532   1.0000
         1071     92   0.8529   0.3089   0.4664   1.0000
         1072     93   0.2256   0.4788   0.4706   1.0000
         1073     92   0.4755   0.1194   0.5401   1.0000
         1074     93   0.6707   0.2718   0.7706   1.0000
         1075     92   0.7307   0.5019   0.9132   1.0000
         1076     92   0.1840   0.5628   0.0605   1.0000
         1077     92   0.9814   0.8580   0.0634   1.0000
         1078     92   0.8656   0.8352   0.0741   1.0000
         1079     91   0.2765   0.6953   0.1213   1.0000
         1080     91   0.9470   0.1691   0.1375   1.0000
         1081     92   0.9969   0.0083   0.2464   1.0000
         1082     92   0.6886   0.7196   0.2434   1.0000
         1083     92   0.8205   0.8922   0.2527   1.0000
         1084     91   0.3806   0.4949   0.2775   1.0000
         1085     92   0.3817   0.8512   0.2821   1.0000
         1086     92   0.0989   0.0669   0.2981   1.0000
         1087     92   0.3251   0.7877   0.3081   1.0000
         1088     91   0.1182   0.2887   0.3326   1.0000
         1089     91   0.3565   0.0196   0.3370   1.0000
         1090     92   0.4921   0.7797   0.3842   1.0000
         1091     92   0.9723   0.6951   0.3896   1.0000
         1092     92   0.1884   0.5047   0.4189   1.0000
         1093     92   0.2305   0.6417   0.4184   1.0000
         1094     91   0.9649   0.7055   0.4207   1.0000
         1095     92   0.2196   0.6949   0.4267   1.0000
         1096     92   0.1918   0.6836   0.4319   1.0000
         1097     92   0.1164   0.8534   0.4656   1.0000
         1098     91   0.9445   0.5004   0.4774   1.0000
         1099     91   0.0246   0.5718   0.4930   1.0000
         1100     91   0.5732   0.1507   0.5127   1.0000
         1101     91   0.0285   0.9654   0.9138   1.0000
         1102     91   0.2355   0.9417   0.0884   1.0000
         1103     91   0.9367   0.9165   0.0930   1.0000
         1104     91   0.0439   0.0927   0.1141   1.0000
         1105     90   0.2970   0.5399   0.1246   1.0000
         1106     90   0.2370   0.9377   0.1305   1.0000
         1107     90   0.0109   0.4548   0.1487   1.0000
         1108     90   0.2579   0.9356   0.1491   1.0000
         1109     91   0.3277   0.6848   0.1746   1.0000
         1110     91   0.6650   0.8420   0.1977   1.0000
         1111     91   0.8795   0.5301   0.1980   1.0000
         1112     90   0.8362   0.7717   0.2797   1.0000
         1113     91   0.3894   0.4196   0.3103   1.0000
         1114     91   0.4429   0.3188   0.3461   1.0000
         1115     91   0.8226   0.6033   0.3461   1.0000
         1116     91   0.3491   0.4786   0.3527   1.0000
         1117     90   0.4341   0.8330   0.3517   1.0000
         1118     90   0.4411   0.5067   0.3673   1.0000
         1119     90   0.4258   0.7718   0.4132   1.0000
         1120     90   0.0240   0.5110   0.4183   1.0000
         1121     91   0.4011   0.9392   0.4528   1.0000
         1122     90   0.4064   0.2970   0.4527   1.0000
         1123     90   0.6172   0.3690   0.4796   1.0000
         1124     90   0.0984   0.9620   0.4873   1.0000
         1125     91   0.7420   0.0946   0.4958   1.0000
         1126     89   0.9814   0.6305   0.0971   1.0000
         1127     90   0.1483   0.4439   0.1110   1.0000
         1128     89   0.0117   0.3637   0.1331   1.0000
         1129     89   0.0676   0.1357   0.1542   1.0000
         1130     90   0.3429   0.9671   0.1923   1.0000
         1131     90   0.6749   0.8513   0.2175   1.0000
         1132     90   0.4096   0.9509   0.2405   1.0000
         1133     89   0.9282   0.4262   0.2634   1.0000
         1134     90   0.3956   0.8836   0.2824   1.0000
         1135     90   0.8257   0.6683   0.2839   1.0000
         1136     89   0.3258   0.9399   0.3092   1.0000
         1137     89   0.1878   0.9951   0.3427   1.0000
         1138     90   0.4194   0.3053   0.3513   1.0000
         1139     89   0.9204   0.5566   0.4227   1.0000
         1140     90   0.3112   0.3266   0.4256   1.0000
         1141     90   0.3701   0.6810   0.4337   1.0000
         1142     89   0.1113   0.8603   0.4845   1.0000
         1143     89   0.7757   0.0222   0.4843   1.0000
         1144     90   0.3681   0.8274   0.4957   1.0000
         1145     88   0.7715   0.7170   0.0133   1.0000
         1146     89   0.9141   0.5612   0.0536   1.0000
         1147     89   0.1923   0.5726   0.1114   1.0000
         1148     89   0.1474   0.3569   0.1201   1.0000
         1149     88   0.4525   0.8401   0.1518   1.0000
         1150     89   0.9635   0.9816   0.1717   1.0000
         1151     89   0.0748   0.7403   0.2118   1.0000
         1152     88   0.7773   0.7785   0.2118   1.0000
         1153     89   0.8115   0.7958   0.2188   1.0000
         1154     89   0.3860   0.9677   0.2407   1.0000
         1155     88   0.8595   0.4984   0.2613   1.0000
         1156     89   0.0015   0.3611   0.2708   1.0000
         1157     89   0.1829   0.0494   0.2848   1.0000
         1158     89   0.7192   0.5945   0.3063   1.0000
         1159     89   0.1432   0.3478   0.3836   1.0000
         1160     89   0.0428   0.8082   0.3934   1.0000
         1161     88   0.3567   0.1240   0.4031   1.0000
         1162     88   0.3141   0.3088   0.4079   1.0000
         1163     89   0.1229   0.3728   0.4109   1.0000
         1164     88   0.3586   0.6537   0.4436   1.0000
         1165     88   0.9578   0.1692   0.4484   1.0000
         1166     89   0.9165   0.3501   0.4610   1.0000
         1167     89   0.5589   0.3800   0.4914   1.0000
         1168     89   0.9901   0.2352   0.4964   1.0000
         1169     88   0.0984   0.4487   0.9990   1.0000
         1170     88   0.1339   0.7011   0.0096   1.0000
         1171     87   0.2157   0.6578   0.0276   1.0000
         1172     88   0.7710   0.2098   0.0312   1.0000
         1173     87   0.0997   0.8335   0.0583   1.0000
         1174     87   0.2603   0.7658   0.0839   1.0000
         1175     87   0.4522   0.5818   0.2497   1.0000
         1176     88   0.5403   0.6574   0.2629   1.0000
         1177     87   0.4079   0.7216   0.2691   1.0000
         1178     87   0.2966   0.3738   0.3028   1.0000
         1179     88   0.7588   0.7437   0.3189   1.0000
         1180     87   0.7753   0.7077   0.3481   1.0000
         1181     87   0.3375   0.8687   0.3772   1.0000
         1182     88   0.2487   0.9316   0.4239   1.0000
         1183     87   0.1075   0.0169   0.4546   1.0000
         1184     88   0.8011   0.2222   0.4739   1.0000
         1185     88   0.9603   0.0203   0.4779   1.0000
         1186     88   0.7331   0.1202   0.4817   1.0000
         1187     88   0.1583   0.6084   0.4916   1.0000
         1188     88   0.6043   0.3473   0.4917   1.0000
         1189     87   0.0358   0.4344   0.4989   1.0000
         1190     87   0.8038   0.4445   0.9359   1.0000
         1191     86   0.1284   0.2357   0.0146   1.0000
         1192     87   0.8318   0.6756   0.0242   1.0000
         1193     87   0.1009   0.5513   0.0758   1.0000
         1194     87   0.4125   0.6255   0.0940   1.0000
         1195     86   0.7120   0.7489   0.1448   1.0000
         1196     87   0.7028   0.8570   0.1475   1.0000
         1197     87   0.7091   0.7512   0.1798   1.0000
         1198     86   0.2718   0.1699   0.2093   1.0000
         1199     87   0.8397   0.7699   0.2203   1.0000
         1200     87   0.3576   0.4899   0.2439   1.0000
         1201     87   0.1522   0.2397   0.2525   1.0000
         1202     86   0.1774   0.1244   0.2583   1.0000
         1203     86   0.7929   0.6803   0.2774   1.0000
         1204     86   0.5045   0.7524   0.3283   1.0000
         1205     86   0.8123   0.6329   0.3371   1.0000
         1206     87   0.7410   0.6024   0.3530   1.0000
         1207     87   0.3418   0.2595   0.4215   1.0000
         1208     87   0.4091   0.8862   0.4371   1.0000
         1209     86   0.0364   0.6432   0.4385   1.0000
         1210     87   0.3203   0.6528   0.4386   1.0000
         1211     86   0.4531   0.8002   0.4445   1.0000
         1212     86   0.4871   0.8102   0.4457   1.0000
         1213     87   0.6867   0.3529   0.4560   1.0000
         1214     86   0.8032   0.3397   0.4670   1.0000
         1215     86   0.5398   0.0604   0.5346   1.0000
         1216     86   0.8540   0.9559   0.9378   1.0000
         1217     86   0.7933   0.8047   0.0557   1.0000
         1218     86   0.2432   0.8596   0.0933   1.0000
         1219     86   0.8707   0.0261   0.1620   1.0000
         1220     86   0.4448   0.6557   0.1648   1.0000
         1221     86   0.2267   0.4132   0.1757   1.0000
         1222     86   0.3896   0.5205   0.1863   1.0000
         1223     86   0.5558   0.6754   0.1860   1.0000
         1224     85   0.2825   0.0754   0.1961   1.0000
         1225     86   0.2652   0.0321   0.2144   1.0000
         1226     86   0.8084   0.8171   0.2814   1.0000
         1227     86   0.2717   0.5212   0.3333   1.0000
         1228     86   0.4845   0.4310   0.3843   1.0000
         1229     86   0.7666   0.3349   0.4521   1.0000
         1230     86   0.1626   0.3582   0.4781   1.0000
         1231     86   0.0773   0.5448   0.4887   1.0000
         1232     85   0.0085   0.7095   0.9999   1.0000
         1233     84   0.1792   0.1855   0.0200   1.0000
         1234     84   0.3228   0.6722   0.0337   1.0000
         1235     84   0.2885   0.9056   0.0643   1.0000
         1236     85   0.9170   0.8935   0.0921   1.0000
         1237     85   0.0722   0.5744   0.1010   1.0000
         1238     85   0.2836   0.7245   0.1090   1.0000
         1239     85   0.2879   0.5472   0.1425   1.0000
         1240     85   0.9843   0.1104   0.1477   1.0000
         1241     84   0.7498   0.8746   0.1735   1.0000
         1242     85   0.0022   0.1459   0.2221   1.0000
         1243     85   0.6488   0.6099   0.2256   1.0000
         1244     85   0.0162   0.7918   0.2463   1.0000
         1245     84   0.1820   0.0960   0.2690   1.0000
         1246     85   0.8298   0.8269   0.2704   1.0000
         1247     84   0.3812   0.1283   0.3297   1.0000
         1248     85   0.5104   0.7171   0.3320   1.0000
         1249     84   0.5625   0.9744   0.3496   1.0000
         1250     85   0.0463   0.1857   0.3977   1.0000
         1251     85   0.1264   0.9078   0.4068   1.0000
         1252     84   0.2316   0.4078   0.4253   1.0000
         1253     85   0.1175   0.0338   0.4623   1.0000
         1254     85   0.3895   0.7667   0.4622   1.0000
         1255     85   0.5635   0.8753   0.4940   1.0000
         1256     85   0.4466   0.4930   0.5021   1.0000
         1257     84   0.0522   0.6787   0.0203   1.0000
         1258     84   0.6637   0.7657   0.0823   1.0000
         1259     84   0.2467   0.9667   0.1210   1.0000
         1260     84   0.7385   0.6818   0.1194   1.0000
         1261     84   0.8253   0.9783   0.1490   1.0000
         1262     84   0.0787   0.1811   0.2000   1.0000
         1263     84   0.4134   0.4982   0.2001   1.0000
         1264     83   0.7257   0.6119   0.2343   1.0000
         1265     84   0.7833   0.5928   0.2408   1.0000
         1266     83   0.3039   0.3329   0.3280   1.0000
         1267     83   0.3993   0.6680   0.3345   1.0000
         1268     83   0.2498   0.4229   0.4080   1.0000
         1269     83   0.9590   0.1345   0.4413   1.0000
         1270     83   0.9568   0.9651   0.4525   1.0000
         1271     84   0.5036   0.4102   0.4664   1.0000
         1272     84   0.0670   0.1813   0.4744   1.0000
         1273     84   0.5314   0.8795   0.4771   1.0000
         1274     83   0.7358   0.4926   0.5458   1.0000
         1275     82   0.2187   0.1924   0.9984   1.0000
         1276     82   0.0726   0.2171   0.0130   1.0000
         1277     83   0.0449   0.3912   0.0801   1.0000
         1278     82   0.2336   0.4670   0.1493   1.0000
         1279     82   0.4555   0.5756   0.1608   1.0000
         1280     83   0.4433   0.6279   0.1759   1.0000
         1281     83   0.5236   0.5830   0.2254   1.0000
         1282     83   0.0835   0.9904   0.2333   1.0000
         1283     82   0.7170   0.8314   0.2615   1.0000
         1284     83   0.7251   0.8365   0.2819   1.0000
         1285     83   0.4583   0.4824   0.2975   1.0000
         1286     83   0.7876   0.7677   0.3249   1.0000
         1287     83   0.2163   0.0743   0.3374   1.0000
         1288     82   0.3048   0.0884   0.3515   1.0000
         1289     82   0.9935   0.3504   0.3704   1.0000
         1290     82   0.3832   0.3559   0.3956   1.0000
         1291     82   0.3695   0.5628   0.4045   1.0000
         1292     82   0.4880   0.4019   0.4162   1.0000
         1293     83   0.9243   0.6036   0.4457   1.0000
         1294     82   0.4651   0.8987   0.5007   1.0000
         1295     82   0.5155   0.1492   0.6512   1.0000
         1296     82   0.2029   0.5226   0.0870   1.0000
         1297     82   0.0306   0.3666   0.0923   1.0000
         1298     81   0.2277   0.4054   0.2088   1.0000
         1299     81   0.6346   0.6423   0.2687   1.0000
         1300     82   0.4388   0.6548   0.2798   1.0000
         1301     82   0.0956   0.0111   0.2855   1.0000
         1302     82   0.4753   0.6061   0.2855   1.0000
         1303     82   0.4352   0.8363   0.3001   1.0000
         1304     82   0.3336   0.3082   0.3243   1.0000
         1305     81   0.3881   0.2935   0.3343   1.0000
         1306     82   0.8183   0.8081   0.3340   1.0000
         1307     82   0.0713   0.2960   0.3459   1.0000
         1308     82   0.2968   0.2941   0.3537   1.0000
         1309     82   0.0993   0.8798   0.4524   1.0000
         1310     82   0.9404   0.1702   0.4637   1.0000
         1311     81   0.2558   0.5765   0.4705   1.0000
         1312     82   0.3661   0.9554   0.4734   1.0000
         1313     81   0.4627   0.6417   0.4883   1.0000
         1314     81   0.7963   0.1299   0.5774   1.0000
         1315     81   0.8116   0.0776   0.9096   1.0000
         1316     80   0.0199   0.5729   0.0100   1.0000
         1317     80   0.9752   0.4053   0.0466   1.0000
         1318     81   0.0630   0.0448   0.1053   1.0000
         1319     81   0.2066   0.5188   0.1057   1.0000
         1320     81   0.9681   0.3518   0.1057   1.0000
         1321     80   0.3137   0.7372   0.1098   1.0000
         1322     81   0.1483   0.0947   0.1456   1.0000
         1323     81   0.7199   0.7686   0.1639   1.0000
         1324     80   0.4483   0.8735   0.2040   1.0000
         1325     81   0.4976   0.5748   0.2335   1.0000
         1326     80   0.2874   0.0243   0.2342   1.0000
         1327     80   0.4673   0.9125   0.2459   1.0000
         1328     81   0.7902   0.5781   0.2730   1.0000
         1329     81   0.2268   0.3165   0.2907   1.0000
         1330     81   0.4243   0.8906   0.2906   1.0000
         1331     81   0.3135   0.4323   0.3565   1.0000
         1332     81   0.4596   0.8297   0.3699   1.0000
         1333     80   0.4060   0.5651   0.4021   1.0000
         1334     81   0.2388   0.6744   0.4197   1.0000
         1335     81   0.8073   0.0571   0.4672   1.0000
         1336     81   0.4912   0.5410   0.4720   1.0000
         1337     81   0.2069   0.7147   0.4933   1.0000
         1338     79   0.6788   0.7683   0.0976   1.0000
         1339     79   0.6364   0.7419   0.1089   1.0000
         1340     79   0.0654   0.3558   0.1533   1.0000
         1341     80   0.2415   0.1510   0.1627   1.0000
         1342     80   0.9517   0.1762   0.1700   1.0000
         1343     79   0.4497   0.9770   0.2106   1.0000
         1344     80   0.9350   0.9032   0.2452   1.0000
         1345     80   0.1394   0.3008   0.3202   1.0000
         1346     80   0.6774   0.5909   0.3298   1.0000
         1347     80   0.3117   0.0796   0.3707   1.0000
         1348     79   0.1076   0.8504   0.3804   1.0000
         1349     80   0.4760   0.3716   0.3868   1.0000
         1350     79   0.3555   0.5336   0.3921   1.0000
         1351     80   0.2434   0.5337   0.4214   1.0000
         1352     80   0.1247   0.4117   0.4378   1.0000
         1353     80   0.8293   0.9568   0.4862   1.0000
         1354     80   0.2093   0.9421   0.4891   1.0000
         1355     80   0.2805   0.9238   0.4890   1.0000
         1356     79   0.1335   0.7672   0.5555   1.0000
         1357     78   0.9227   0.6576   0.0379   1.0000
         1358     78   0.7908   0.6139   0.0640   1.0000
         1359     78   0.0526   0.1617   0.1389   1.0000
         1360     79   0.1417   0.2269   0.1863   1.0000
         1361     79   0.3076   0.0839   0.1850   1.0000
         1362     78   0.4354   0.8910   0.1935   1.0000
         1363     78   0.3273   0.4549   0.1995   1.0000
         1364     79   0.2247   0.1631   0.2217   1.0000
         1365     78   0.9514   0.8832   0.2313   1.0000
         1366     78   0.6068   0.8089   0.2436   1.0000
         1367     79   0.1045   0.1223   0.2886   1.0000
         1368     78   0.5473   0.7043   0.2919   1.0000
         1369     78   0.9522   0.3501   0.3040   1.0000
         1370     79   0.7911   0.7974   0.3283   1.0000
         1371     79   0.2722   0.0726   0.3394   1.0000
         1372     78   0.8657   0.5674   0.3385   1.0000
         1373     79   0.4001   0.6705   0.3564   1.0000
         1374     78   0.4617   0.3627   0.3690   1.0000
         1375     78   0.5091   0.6913   0.4014   1.0000
         1376     78   0.8290   0.3277   0.4573   1.0000
         1377     79   0.9416   0.6411   0.4743   1.0000
         1378     79   0.1788   0.9477   0.4889   1.0000
         1379     78   0.5864   0.9617   0.5796   1.0000
         1380     78   0.9544   0.5284   0.8804   1.0000
         1381     78   0.8891   0.8802   0.9430   1.0000
         1382     77   0.2202   0.6222   0.0214   1.0000
         1383     77   0.0521   0.6498   0.0327   1.0000
         1384     78   0.9378   0.0325   0.0865   1.0000
         1385     78   0.3176   0.0274   0.1180   1.0000
         1386     78   0.3126   0.8983   0.1978   1.0000
         1387     78   0.6332   0.7507   0.1983   1.0000
         1388     78   0.9120   0.4308   0.2440   1.0000
         1389     77   0.8082   0.5859   0.2578   1.0000
         1390     78   0.1492   0.2188   0.2712   1.0000
         1391     78   0.3720   0.9973   0.2912   1.0000
         1392     77   0.5010   0.9090   0.2907   1.0000
         1393     77   0.1010   0.1988   0.3010   1.0000
         1394     78   0.8116   0.6595   0.3509   1.0000
         1395     78   0.2484   0.1004   0.3622   1.0000
         1396     78   0.3169   0.1438   0.3628   1.0000
         1397     78   0.5455   0.4982   0.3885   1.0000
         1398     78   0.2094   0.5284   0.3924   1.0000
         1399     78   0.4293   0.5905   0.4138   1.0000
         1400     77   0.4462   0.7668   0.4333   1.0000
         1401     77   0.8584   0.1048   0.4402   1.0000
         1402     78   0.5379   0.9666   0.4487   1.0000
         1403     78   0.3795   0.7967   0.4893   1.0000
         1404     77   0.3899   0.7728   0.5003   1.0000
         1405     78   0.1717   0.9246   0.7958   1.0000
         1406     77   0.9450   0.9901   0.0283   1.0000
         1407     76   0.0699   0.1342   0.0376   1.0000
         1408     76   0.1406   0.4182   0.0351   1.0000
         1409     76   0.9520   0.0720   0.0433   1.0000
         1410     77   0.0838   0.6461   0.0480   1.0000
         1411     77   0.2256   0.0266   0.0921   1.0000
         1412     76   0.6831   0.7618   0.1327   1.0000
         1413     77   0.5381   0.7664   0.1477   1.0000
         1414     76   0.5929   0.7085   0.1812   1.0000
         1415     77   0.1089   0.2201   0.2244   1.0000
         1416     77   0.9793   0.8931   0.2320   1.0000
         1417     76   0.2010   0.0999   0.2882   1.0000
         1418     76   0.5852   0.8239   0.3417   1.0000
         1419     77   0.0340   0.5621   0.4382   1.0000
         1420     77   0.1253   0.4439   0.4454   1.0000
         1421     77   0.6993   0.2989   0.4437   1.0000
         1422     76   0.2663   0.6021   0.4844   1.0000
         1423     76   0.7960   0.7912   0.0044   1.0000
         1424     75   0.9244   0.0518   0.0156   1.0000
         1425     76   0.1935   0.5512   0.0791   1.0000
         1426     75   0.8541   0.4968   0.0841   1.0000
         1427     75   0.0609   0.0771   0.1052   1.0000
         1428     76   0.8679   0.4517   0.1120   1.0000
         1429     75   0.9009   0.1273   0.1921   1.0000
         1430     76   0.2923   0.7506   0.1980   1.0000
         1431     75   0.5531   0.7510   0.2359   1.0000
         1432     75   0.6376   0.8614   0.2408   1.0000
         1433     75   0.6363   0.6458   0.2466   1.0000
         1434     76   0.8691   0.9113   0.2752   1.0000
         1435     76   0.5327   0.8015   0.3201   1.0000
         1436     75   0.7006   0.2118   0.4285   1.0000
         1437     75   0.0444   0.1818   0.4403   1.0000
         1438     75   0.0857   0.9892   0.4823   1.0000
         1439     76   0.2842   0.4656   0.4862   1.0000
         1440     75   0.1485   0.1057   0.6140   1.0000
         1441     74   0.1977   0.2122   0.0131   1.0000
         1442     74   0.8714   0.6251   0.0274   1.0000
         1443     75   0.9514   0.0274   0.1073   1.0000
         1444     75   0.3928   0.6737   0.1416   1.0000
         1445     75   0.3021   0.0581   0.1474   1.0000
         1446     75   0.0546   0.1980   0.1674   1.0000
         1447     75   0.1043   0.2113   0.2046   1.0000
         1448     75   0.8524   0.8561   0.2777   1.0000
         1449     74   0.8210   0.7552   0.3264   1.0000
         1450     75   0.9588   0.7168   0.3735   1.0000
         1451     75   0.5156   0.0178   0.3778   1.0000
         1452     74   0.3761   0.8626   0.3825   1.0000
         1453     75   0.5620   0.8011   0.3828   1.0000
         1454     74   0.3519   0.1880   0.3935   1.0000
         1455     74   0.1618   0.3271   0.3973   1.0000
         1456     75   0.3768   0.0739   0.4109   1.0000
         1457     75   0.5215   0.4257   0.4845   1.0000
         1458     74   0.1719   0.0755   0.6651   1.0000
         1459     73   0.1169   0.4750   0.0289   1.0000
         1460     73   0.8082   0.1325   0.0382   1.0000
         1461     74   0.7554   0.8142   0.0512   1.0000
         1462     74   0.7386   0.8865   0.0707   1.0000
         1463     74   0.0709   0.3690   0.0733   1.0000
         1464     74   0.3528   0.9452   0.2116   1.0000
         1465     74   0.6727   0.5839   0.2192   1.0000
         1466     73   0.5689   0.7754   0.2222   1.0000
         1467     74   0.3260   0.3728   0.2676   1.0000
         1468     73   0.4474   0.8649   0.2999   1.0000
         1469     74   0.8887   0.7526   0.3322   1.0000
         1470     74   0.5070   0.9658   0.3662   1.0000
         1471     74   0.8136   0.1574   0.4082   1.0000
         1472     74   0.7351   0.1775   0.4165   1.0000
         1473     73   0.8826   0.2555   0.4296   1.0000
         1474     73   0.4540   0.3596   0.4562   1.0000
         1475     73   0.1558   0.9447   0.4734   1.0000
         1476     74   0.2501   0.6352   0.4761   1.0000
         1477     73   0.6655   0.1969   0.4895   1.0000
         1478     73   0.5246   0.1142   0.5906   1.0000
         1479     72   0.1401   0.7381   0.0059   1.0000
         1480     73   0.1128   0.5818   0.0087   1.0000
         1481     73   0.7264   0.2676   0.0174   1.0000
         1482     72   0.8510   0.6476   0.0381   1.0000
         1483     72   0.2296   0.9706   0.0984   1.0000
         1484     73   0.0477   0.1896   0.1459   1.0000
         1485     73   0.4154   0.6780   0.1626   1.0000
         1486     72   0.7511   0.5848   0.1805   1.0000
         1487     72   0.8727   0.4191   0.1817   1.0000
         1488     72   0.5104   0.6014   0.2065   1.0000
         1489     72   0.8198   0.9292   0.2542   1.0000
         1490     72   0.4524   0.6230   0.2745   1.0000
         1491     73   0.0395   0.9978   0.2970   1.0000
         1492     72   0.3633   0.5572   0.3158   1.0000
         1493     73   0.8419   0.7829   0.3327   1.0000
         1494     73   0.6109   0.8420   0.3460   1.0000
         1495     73   0.3767   0.3420   0.4715   1.0000
         1496     73   0.9741   0.0501   0.4720   1.0000
         1497     72   0.0018   0.1231   0.0149   1.0000
         1498     71   0.0301   0.4808   0.0335   1.0000
         1499     72   0.0230   0.6490   0.0419   1.0000
         1500     71   0.2763   0.5829   0.0670   1.0000
         1501     71   0.2117   0.8603   0.0913   1.0000
         1502     72   0.9314   0.0795   0.1030   1.0000
         1503     71   0.1057   0.5815   0.1171   1.0000
         1504     72   0.4862   0.6674   0.1393   1.0000
         1505     72   0.8213   0.5295   0.1992   1.0000
         1506     72   0.8923   0.1259   0.2126   1.0000
         1507     71   0.0588   0.3150   0.2640   1.0000
         1508     71   0.0802   0.2835   0.2742   1.0000
         1509     72   0.8016   0.7834   0.2786   1.0000
         1510     72   0.4771   0.5491   0.3129   1.0000
         1511     71   0.0908   0.3091   0.3340   1.0000
         1512     71   0.1907   0.2804   0.3429   1.0000
         1513     71   0.8818   0.4889   0.3628   1.0000
         1514     72   0.4804   0.9582   0.3700   1.0000
         1515     71   0.0384   0.1506   0.3893   1.0000
         1516     72   0.9774   0.1985   0.3936   1.0000
         1517     72   0.6409   0.3827   0.4514   1.0000
         1518     72   0.6472   0.1594   0.4624   1.0000
         1519     71   0.5463   0.2130   0.5733   1.0000
         1520     71   0.3804   0.3378   0.7492   1.0000
         1521     71   0.9053   0.9468   0.0233   1.0000
         1522     71   0.7716   0.2414   0.0377   1.0000
         1523     70   0.9122   0.9827   0.0482   1.0000
         1524     70   0.3508   0.9642   0.1299   1.0000
         1525     70   0.1232   0.3370   0.1716   1.0000
         1526     70   0.6190   0.8824   0.1895   1.0000
         1527     70   0.7588   0.6127   0.2480   1.0000
         1528     71   0.2327   0.2497   0.2835   1.0000
         1529     70   0.0527   0.8368   0.3088   1.0000
         1530     71   0.6853   0.6165   0.3263   1.0000
         1531     71   0.3472   0.2213   0.3528   1.0000
         1532     70   0.3744   0.6890   0.3588   1.0000
         1533     70   0.5503   0.7903   0.4011   1.0000
         1534     71   0.9285   0.3246   0.4710   1.0000
         1535     70   0.9217   0.4122   0.4782   1.0000
         1536     70   0.2496   0.4523   0.4801   1.0000
         1537     70   0.9905   0.9188   0.5180   1.0000
         1538     69   0.2464   0.8078   0.0218   1.0000
         1539     70   0.1889   0.5229   0.0263   1.0000
         1540     70   0.9454   0.0509   0.0325   1.0000
         1541     69   0.7568   0.6173   0.0557   1.0000
         1542     69   0.1626   0.3636   0.0845   1.0000
         1543     70   0.7609   0.6226   0.0896   1.0000
         1544     70   0.8621   0.9877   0.0981   1.0000
         1545     69   0.5960   0.8670   0.1577   1.0000
         1546     69   0.5604   0.7183   0.1739   1.0000
         1547     70   0.2055   0.1941   0.2093   1.0000
         1548     70   0.2618   0.1674   0.2257   1.0000
         1549     70   0.2338   0.3147   0.2310   1.0000
         1550     69   0.6182   0.6106   0.2726   1.0000
         1551     69   0.1231   0.1759   0.2853   1.0000
         1552     70   0.0528   0.0266   0.3014   1.0000
         1553     70   0.2813   0.3130   0.3369   1.0000
         1554     70   0.4659   0.5266   0.3415   1.0000
         1555     69   0.7423   0.6416   0.3724   1.0000
         1556     69   0.5107   0.9566   0.4056   1.0000
         1557     70   0.7050   0.2003   0.4132   1.0000
         1558     69   0.0645   0.0891   0.4761   1.0000
         1559     70   0.9581   0.7647   0.4832   1.0000
         1560     69   0.9854   0.4255   0.0103   1.0000
         1561     68   0.1450   0.2905   0.0221   1.0000
         1562     69   0.7117   0.8413   0.0257   1.0000
         1563     68   0.3366   0.8944   0.0965   1.0000
         1564     68   0.0989   0.3497   0.1549   1.0000
         1565     68   0.4716   0.6029   0.1753   1.0000
         1566     68   0.5929   0.6813   0.1892   1.0000
         1567     68   0.1685   0.4364   0.2044   1.0000
         1568     69   0.9928   0.1707   0.2381   1.0000
         1569     68   0.7199   0.8494   0.2474   1.0000
         1570     68   0.4084   0.9870   0.2729   1.0000
         1571     68   0.9668   0.3394   0.2922   1.0000
         1572     68   0.4137   0.9702   0.3212   1.0000
         1573     68   0.5525   0.9218   0.3205   1.0000
         1574     69   0.4510   0.5372   0.3566   1.0000
         1575     68   0.7560   0.2851   0.4080   1.0000
         1576     69   0.4582   0.9840   0.4177   1.0000
         1577     68   0.4864   0.0346   0.4241   1.0000
         1578     69   0.3804   0.7913   0.4698   1.0000
         1579     68   0.2305   0.8305   0.0318   1.0000
         1580     68   0.9607   0.9121   0.1040   1.0000
         1581     67   0.6716   0.7453   0.1141   1.0000
         1582     67   0.1641   0.2118   0.1581   1.0000
         1583     67   0.1747   0.2170   0.1801   1.0000
         1584     68   0.6186   0.7328   0.1789   1.0000
         1585     68   0.1801   0.4312   0.1869   1.0000
         1586     67   0.4462   0.8694   0.2258   1.0000
         1587     67   0.5606   0.8329   0.2258   1.0000
         1588     68   0.2127   0.1542   0.2812   1.0000
         1589     68   0.7489   0.7275   0.3359   1.0000
         1590     67   0.4757   0.4889   0.3797   1.0000
         1591     67   0.8810   0.0751   0.4468   1.0000
         1592     67   0.6250   0.3568   0.4617   1.0000
         1593     68   0.6836   0.1520   0.4643   1.0000
         1594     68   0.8071   0.3724   0.4730   1.0000
         1595     67   0.8839   0.5177   0.4718   1.0000
         1596     67   0.3530   0.9317   0.4864   1.0000
         1597     67   0.4846   0.6727   0.4862   1.0000
         1598     67   0.4596   0.4966   0.4904   1.0000
         1599     67   0.4228   0.3080   0.7693   1.0000
         1600     66   0.0202   0.2090   0.0179   1.0000
         1601     66   0.8217   0.5575   0.0319   1.0000
         1602     67   0.9331   0.9428   0.0812   1.0000
         1603     66   0.6269   0.8429   0.1662   1.0000
         1604     66   0.1936   0.1515   0.2653   1.0000
         1605     66   0.1704   0.2805   0.3259   1.0000
         1606     66   0.6326   0.5937   0.3231   1.0000
         1607     67   0.7395   0.5158   0.3346   1.0000
         1608     67   0.7353   0.7495   0.3476   1.0000
         1609     66   0.7304   0.6252   0.3561   1.0000
         1610     67   0.7193   0.7174   0.3655   1.0000
         1611     66   0.8992   0.3899   0.3647   1.0000
         1612     67   0.5131   0.6086   0.4071   1.0000
         1613     66   0.1939   0.9281   0.4392   1.0000
         1614     67   0.7262   0.0964   0.4497   1.0000
         1615     67   0.3544   0.5686   0.4802   1.0000
         1616     66   0.9235   0.6390   0.5029   1.0000
         1617     66   0.3536   0.6935   0.5290   1.0000
         1618     66   0.5412   0.5236   0.5780   1.0000
         1619     66   0.1206   0.4711   0.0087   1.0000
         1620     66   0.1316   0.9580   0.0871   1.0000
         1621     66   0.7467   0.8915   0.1396   1.0000
         1622     66   0.9879   0.1417   0.1609   1.0000
         1623     66   0.4469   0.8940   0.1743   1.0000
         1624     66   0.0617   0.2945   0.1887   1.0000
         1625     66   0.7440   0.5902   0.2970   1.0000
         1626     65   0.3022   0.1806   0.3019   1.0000
         1627     65   0.9404   0.8591   0.3009   1.0000
         1628     66   0.4170   0.3923   0.3082   1.0000
         1629     66   0.8668   0.7225   0.3254   1.0000
         1630     66   0.4007   0.6382   0.3666   1.0000
         1631     65   0.1878   0.1560   0.3884   1.0000
         1632     65   0.0457   0.0931   0.4575   1.0000
         1633     66   0.8914   0.9521   0.4592   1.0000
         1634     65   0.3996   0.7400   0.4743   1.0000
         1635     65   0.9831   0.2363   0.9919   1.0000
         1636     64   0.9984   0.4811   0.0177   1.0000
         1637     64   0.7158   0.8122   0.0911   1.0000
         1638     64   0.3906   0.8355   0.1380   1.0000
         1639     64   0.3541   0.9749   0.1613   1.0000
         1640     65   0.2100   0.4159   0.1908   1.0000
         1641     65   0.5858   0.6108   0.2711   1.0000
         1642     64   0.4248   0.9825   0.3105   1.0000
         1643     64   0.1635   0.1194   0.3266   1.0000
         1644     65   0.8751   0.7792   0.3338   1.0000
         1645     64   0.2133   0.2578   0.3502   1.0000
         1646     64   0.5537   0.9993   0.3611   1.0000
         1647     65   0.2561   0.0267   0.4202   1.0000
         1648     64   0.5312   0.5584   0.4213   1.0000
         1649     64   0.3610   0.0149   0.4595   1.0000
         1650     64   0.9209   0.7584   0.4742   1.0000
         1651     64   0.9143   0.4979   0.4854   1.0000
         1652     64   0.6791   0.4215   0.7884   1.0000
         1653     64   0.7578   0.9241   0.8762   1.0000
         1654     64   0.9825   0.1209   0.9477   1.0000
         1655     63   0.2939   0.6017   0.0069   1.0000
         1656     63   0.1497   0.2607   0.0227   1.0000
         1657     64   0.9164   0.4749   0.0392   1.0000
         1658     64   0.3724   0.6102   0.1070   1.0000
         1659     63   0.3541   0.9446   0.1114   1.0000
         1660     64   0.4096   0.7498   0.1201   1.0000
         1661     64   0.6257   0.7158   0.1240   1.0000
         1662     64   0.9628   0.1643   0.1560   1.0000
         1663     64   0.5323   0.7264   0.2239   1.0000
         1664     63   0.2809   0.1368   0.3355   1.0000
         1665     64   0.4865   0.4415   0.3372   1.0000
         1666     63   0.4615   0.2851   0.4034   1.0000
         1667     64   0.3118   0.2748   0.4082   1.0000
         1668     63   0.7417   0.4118   0.4955   1.0000
         1669     63   0.4589   0.0265   0.5830   1.0000
         1670     63   0.8949   0.6472   0.7235   1.0000
         1671     63   0.8873   0.2511   0.0096   1.0000
         1672     63   0.8989   0.6453   0.0221   1.0000
         1673     62   0.3385   0.6211   0.0276   1.0000
         1674     63   0.5432   0.6233   0.1482   1.0000
         1675     62   0.3366   0.8726   0.1956   1.0000
         1676     63   0.9403   0.3847   0.2034   1.0000
         1677     63   0.3835   0.9933   0.2562   1.0000
         1678     63   0.7159   0.6182   0.3146   1.0000
         1679     63   0.2457   0.0823   0.3469   1.0000
         1680     63   0.4997   0.3349   0.3530   1.0000
         1681     62   0.2642   0.5498   0.4123   1.0000
         1682     63   0.3815   0.1098   0.4099   1.0000
         1683     62   0.4059   0.1214   0.4159   1.0000
         1684     62   0.1819   0.0177   0.6606   1.0000
         1685     62   0.5214   0.3730   0.6879   1.0000
         1686     62   0.6416   0.4520   0.8526   1.0000
         1687     62   0.0163   0.8915   0.0268   1.0000
         1688     61   0.1440   0.4510   0.0422   1.0000
         1689     62   0.2259   0.8962   0.0679   1.0000
         1690     61   0.2454   0.0016   0.0918   1.0000
         1691     61   0.5227   0.7011   0.2376   1.0000
         1692     61   0.4999   0.8769   0.2401   1.0000
         1693     61   0.5496   0.6780   0.2481   1.0000
         1694     62   0.0267   0.7416   0.3301   1.0000
         1695     61   0.6506   0.5340   0.3336   1.0000
         1696     61   0.6244   0.5476   0.3525   1.0000
         1697     61   0.7198   0.7366   0.3619   1.0000
         1698     61   0.4663   0.9291   0.3653   1.0000
         1699     61   0.2039   0.4171   0.3790   1.0000
         1700     62   0.3462   0.0570   0.4009   1.0000
         1701     62   0.6547   0.3565   0.4041   1.0000
         1702     61   0.8786   0.0508   0.4299   1.0000
         1703     62   0.9377   0.3787   0.4310   1.0000
         1704     62   0.2263   0.3766   0.4499   1.0000
         1705     61   0.7108   0.3317   0.4469   1.0000
         1706     61   0.6166   0.1067   0.4596   1.0000
         1707     61   0.5258   0.0491   0.4642   1.0000
         1708     62   0.3735   0.5324   0.4749   1.0000
         1709     60   0.0573   0.3972   0.0089   1.0000
         1710     60   0.1877   0.2719   0.0675   1.0000
         1711     60   0.3679   0.8542   0.0688   1.0000
         1712     61   0.3318   0.3550   0.2492   1.0000
         1713     61   0.4639   0.7448   0.2711   1.0000
         1714     60   0.6401   0.8366   0.2716   1.0000
         1715     60   0.0891   0.0910   0.2825   1.0000
         1716     61   0.4435   0.3165   0.3047   1.0000
         1717     61   0.4687   0.2063   0.3889   1.0000
         1718     61   0.2559   0.5578   0.3970   1.0000
         1719     61   0.4984   0.0921   0.4728   1.0000
         1720     60   0.6175   0.4868   0.4716   1.0000
         1721     61   0.0928   0.1142   0.4865   1.0000
         1722     60   0.3886   0.8935   0.5660   1.0000
         1723     60   0.7632   0.9068   0.6112   1.0000
         1724     60   0.9817   0.9485   0.0047   1.0000
         1725     59   0.8612   0.8845   0.0271   1.0000
         1726     60   0.1876   0.2485   0.0303   1.0000
         1727     60   0.9217   0.9746   0.0346   1.0000
         1728     59   0.7353   0.6111   0.0702   1.0000
         1729     60   0.1708   0.1179   0.1117   1.0000
         1730     59   0.5820   0.7939   0.1278   1.0000
         1731     60   0.2766   0.3667   0.1850   1.0000
         1732     59   0.5410   0.5508   0.2202   1.0000
         1733     60   0.3149   0.2499   0.2465   1.0000
         1734     60   0.2572   0.3388   0.3411   1.0000
         1735     60   0.2059   0.9742   0.3890   1.0000
         1736     59   0.0713   0.9997   0.4620   1.0000
         1737     59   0.2720   0.0252   0.4891   1.0000
         1738     59   0.0730   0.8670   0.8106   1.0000
         1739     59   0.8599   0.8459   0.0055   1.0000
         1740     59   0.2355   0.0591   0.0866   1.0000
         1741     58   0.4544   0.9327   0.1693   1.0000
         1742     59   0.6586   0.5526   0.2194   1.0000
         1743     59   0.3758   0.3424   0.2317   1.0000
         1744     58   0.5318   0.8488   0.2775   1.0000
         1745     59   0.6337   0.5837   0.2775   1.0000
         1746     58   0.0504   0.9759   0.2871   1.0000
         1747     58   0.5769   0.5336   0.4713   1.0000
         1748     58   0.3594   0.8274   0.0758   1.0000
         1749     57   0.9406   0.3686   0.0854   1.0000
         1750     57   0.4715   0.9457   0.1808   1.0000
         1751     57   0.2817   0.2339   0.3135   1.0000
         1752     58   0.3681   0.0607   0.3127   1.0000
         1753     57   0.5621   0.8181   0.3211   1.0000
         1754     58   0.0439   0.2725   0.3329   1.0000
         1755     58   0.1572   0.0174   0.3361   1.0000
         1756     58   0.7609   0.5164   0.3508   1.0000
         1757     58   0.9618   0.1840   0.3723   1.0000
         1758     58   0.0072   0.1770   0.4071   1.0000
         1759     58   0.1040   0.0751   0.4241   1.0000
         1760     57   0.7665   0.1977   0.4267   1.0000
         1761     58   0.0175   0.8720   0.4621   1.0000
         1762     57   0.5691   0.0251   0.4616   1.0000
         1763     57   0.3043   0.4404   0.5022   1.0000
         1764     57   0.4079   0.5780   0.0936   1.0000
         1765     56   0.3281   0.9168   0.1081   1.0000
         1766     57   0.2464   0.0764   0.1122   1.0000
         1767     57   0.5146   0.8718   0.1588   1.0000
         1768     57   0.4356   0.0862   0.3189   1.0000
         1769     57   0.4597   0.0675   0.3329   1.0000
         1770     57   0.7002   0.6411   0.3459   1.0000
         1771     57   0.6744   0.0506   0.4533   1.0000
         1772     56   0.3449   0.9844   0.4678   1.0000
         1773     56   0.0481   0.9155   0.4852   1.0000
         1774     56   0.2101   0.0521   0.6491   1.0000
         1775     57   0.5533   0.0042   0.7969   1.0000
         1776     56   0.5369   0.2587   0.8152   1.0000
         1777     56   0.8571   0.6938   0.8485   1.0000
         1778     55   0.0145   0.9902   0.0421   1.0000
         1779     55   0.1237   0.0722   0.0833   1.0000
         1780     56   0.7182   0.7047   0.0839   1.0000
         1781     56   0.1319   0.2910   0.2136   1.0000
         1782     56   0.2786   0.1412   0.2400   1.0000
         1783     56   0.7053   0.5402   0.2616   1.0000
         1784     56   0.6601   0.5052   0.2687   1.0000
         1785     56   0.0808   0.9816   0.2821   1.0000
         1786     55   0.5628   0.7665   0.2832   1.0000
         1787     56   0.2182   0.1301   0.2947   1.0000
         1788     55   0.1893   0.1877   0.3223   1.0000
         1789     55   0.6221   0.8485   0.3627   1.0000
         1790     55   0.9351   0.2416   0.3709   1.0000
         1791     56   0.8850   0.4381   0.3837   1.0000
         1792     55   0.1079   0.3769   0.4891   1.0000
         1793     56   0.3981   0.7415   0.4920   1.0000
         1794     55   0.2596   0.3870   0.7252   1.0000
         1795     54   0.8903   0.8586   0.0066   1.0000
         1796     55   0.2190   0.0731   0.1163   1.0000
         1797     55   0.8130   0.4834   0.1438   1.0000
         1798     55   0.5771   0.5011   0.2143   1.0000
         1799     54   0.8783   0.9936   0.2246   1.0000
         1800     55   0.5984   0.8504   0.2870   1.0000
         1801     54   0.3200   0.1785   0.3619   1.0000
         1802     54   0.0548   0.8832   0.3990   1.0000
         1803     55   0.4255   0.2596   0.4272   1.0000
         1804     53   0.0638   0.7926   0.0192   1.0000
         1805     53   0.7764   0.1521   0.0324   1.0000
         1806     54   0.1952   0.2911   0.0575   1.0000
         1807     54   0.7717   0.5425   0.1065   1.0000
         1808     54   0.2890   0.0657   0.2788   1.0000
         1809     54   0.9629   0.3118   0.2837   1.0000
         1810     54   0.3446   0.1930   0.3544   1.0000
         1811     53   0.0990   0.1288   0.4119   1.0000
         1812     53   0.2474   0.3469   0.4624   1.0000
         1813     54   0.6021   0.0825   0.4679   1.0000
         1814     53   0.5737   0.5924   0.4904   1.0000
         1815     52   0.3067   0.9731   0.0692   1.0000
         1816     52   0.2811   0.8861   0.0750   1.0000
         1817     53   0.4225   0.8322   0.2473   1.0000
         1818     53   0.7347   0.8814   0.2531   1.0000
         1819     52   0.6823   0.7640   0.2940   1.0000
         1820     53   0.8101   0.5434   0.3423   1.0000
         1821     52   0.3660   0.1705   0.3477   1.0000
         1822     52   0.4232   0.1860   0.3476   1.0000
         1823     53   0.9698   0.2848   0.4051   1.0000
         1824     52   0.3549   0.5303   0.4504   1.0000
         1825     52   0.0513   0.2010   0.4584   1.0000
         1826     53   0.8183   0.9217   0.4852   1.0000
         1827     51   0.8871   0.8855   0.0212   1.0000
         1828     52   0.9166   0.9132   0.0282   1.0000
         1829     51   0.7822   0.1831   0.0407   1.0000
         1830     52   0.3142   0.5510   0.0472   1.0000
         1831     52   0.4312   0.7143   0.1632   1.0000
         1832     52   0.4495   0.7233   0.1844   1.0000
         1833     52   0.6274   0.7556   0.2695   1.0000
         1834     52   0.0479   0.1861   0.2895   1.0000
         1835     51   0.4970   0.9052   0.3101   1.0000
         1836     52   0.9419   0.7731   0.3794   1.0000
         1837     51   0.4238   0.1862   0.4128   1.0000
         1838     52   0.8443   0.3713   0.4267   1.0000
         1839     51   0.3837   0.3080   0.4803   1.0000
         1840     52   0.4892   0.5240   0.4913   1.0000
         1841     52   0.1723   0.0758   0.4956   1.0000
         1842     51   0.8837   0.1151   0.0294   1.0000
         1843     51   0.3497   0.6022   0.0469   1.0000
         1844     50   0.6898   0.7230   0.0513   1.0000
         1845     50   0.3465   0.7932   0.0648   1.0000
         1846     50   0.9371   0.0696   0.0838   1.0000
         1847     51   0.0243   0.9356   0.1018   1.0000
         1848     51   0.0394   0.2857   0.1201   1.0000
         1849     50   0.2989   0.5056   0.1181   1.0000
         1850     50   0.4344   0.7143   0.2024   1.0000
         1851     50   0.4355   0.8352   0.2289   1.0000
         1852     50   0.8259   0.4615   0.2345   1.0000
         1853     51   0.8583   0.4989   0.2939   1.0000
         1854     50   0.8722   0.7343   0.3748   1.0000
         1855     51   0.2409   0.3735   0.3888   1.0000
         1856     51   0.5465   0.4508   0.4836   1.0000
         1857     50   0.6788   0.0811   0.9461   1.0000
         1858     49   0.8185   0.3087   0.0287   1.0000
         1859     49   0.3946   0.6817   0.0746   1.0000
         1860     49   0.4065   0.8940   0.1020   1.0000
         1861     49   0.3534   0.1230   0.1851   1.0000
         1862     50   0.4512   0.4959   0.2540   1.0000
         1863     50   0.8530   0.9390   0.2603   1.0000
         1864     49   0.5260   0.9991   0.3055   1.0000
         1865     50   0.5293   0.6388   0.3049   1.0000
         1866     49   0.4056   0.1537   0.3093   1.0000
         1867     50   0.4612   0.5567   0.3273   1.0000
         1868     49   0.5087   0.3094   0.3444   1.0000
         1869     49   0.5947   0.9471   0.3689   1.0000
         1870     50   0.4839   0.9623   0.3914   1.0000
         1871     50   0.6191   0.1030   0.4435   1.0000
         1872     50   0.8594   0.4425   0.4655   1.0000
         1873     48   0.9136   0.6186   0.0103   1.0000
         1874     48   0.8899   0.0910   0.0264   1.0000
         1875     49   0.7483   0.8411   0.0362   1.0000
         1876     49   0.7045   0.3186   0.0419   1.0000
         1877     49   0.8233   0.0637   0.1742   1.0000
         1878     49   0.2419   0.2521   0.2492   1.0000
         1879     49   0.5981   0.5654   0.2779   1.0000
         1880     48   0.3963   0.9897   0.2901   1.0000
         1881     49   0.4098   0.3771   0.2924   1.0000
         1882     48   0.5844   0.8007   0.3841   1.0000
         1883     48   0.8893   0.6902   0.4369   1.0000
         1884     48   0.7633   0.4423   0.4948   1.0000
         1885     47   0.8873   0.1647   0.0914   1.0000
         1886     47   0.2907   0.0831   0.1486   1.0000
         1887     48   0.0721   0.2097   0.2951   1.0000
         1888     47   0.9713   0.7920   0.3615   1.0000
         1889     47   0.4624   0.2157   0.3718   1.0000
         1890     48   0.9042   0.1556   0.3999   1.0000
         1891     47   0.5788   0.5227   0.4172   1.0000
         1892     47   0.6552   0.1348   0.4166   1.0000
         1893     47   0.3851   0.2077   0.4417   1.0000
         1894     47   0.0228   0.3864   0.4748   1.0000
         1895     47   0.9218   0.4441   0.5818   1.0000
         1896     47   0.1028   0.2172   0.6257   1.0000
         1897     47   0.2270   0.4185   0.8577   1.0000
         1898     46   0.3376   0.7818   0.0005   1.0000
         1899     47   0.7468   0.6962   0.0241   1.0000
         1900     46   0.0669   0.8884   0.0555   1.0000
         1901     47   0.8828   0.1389   0.0601   1.0000
         1902     46   0.8659   0.1408   0.0788   1.0000
         1903     47   0.9741   0.1731   0.1060   1.0000
         1904     46   0.8790   0.0408   0.1262   1.0000
         1905     46   0.8253   0.9831   0.2006   1.0000
         1906     47   0.3137   0.1256   0.2915   1.0000
         1907     46   0.6453   0.5144   0.3061   1.0000
         1908     46   0.1244   0.2226   0.3519   1.0000
         1909     46   0.5619   0.3941   0.3863   1.0000
         1910     46   0.7612   0.1158   0.4107   1.0000
         1911     46   0.7403   0.4135   0.4408   1.0000
         1912     46   0.2267   0.6673   0.9066   1.0000
         1913     46   0.7283   0.7208   0.0317   1.0000
         1914     45   0.1960   0.8753   0.0672   1.0000
         1915     45   0.1357   0.1822   0.1288   1.0000
         1916     46   0.8846   0.3415   0.1340   1.0000
         1917     46   0.6155   0.5176   0.3573   1.0000
         1918     45   0.5400   0.8763   0.3776   1.0000
         1919     45   0.6369   0.7642   0.4077   1.0000
         1920     45   0.1177   0.3949   0.9210   1.0000
         1921     45   0.9990   0.4486   0.0031   1.0000
         1922     45   0.7239   0.3482   0.0046   1.0000
         1923     45   0.7544   0.6141   0.0064   1.0000
         1924     44   0.7401   0.2600   0.0331   1.0000
         1925     44   0.1014   0.3189   0.0384   1.0000
         1926     45   0.9654   0.0170   0.0379   1.0000
         1927     44   0.8197   0.9257   0.0403   1.0000
         1928     45   0.6359   0.8351   0.1009   1.0000
         1929     44   0.1423   0.2913   0.1244   1.0000
         1930     44   0.3303   0.8342   0.1430   1.0000
         1931     45   0.7363   0.8640   0.2850   1.0000
         1932     45   0.0790   0.2186   0.3096   1.0000
         1933     44   0.0843   0.9251   0.3248   1.0000
         1934     45   0.5858   0.9262   0.3372   1.0000
         1935     45   0.5169   0.3231   0.4087   1.0000
         1936     44   0.3394   0.0366   0.4535   1.0000
         1937     44   0.3630   0.5077   0.4868   1.0000
         1938     44   0.1906   0.3825   0.0306   1.0000
         1939     44   0.7396   0.9238   0.0378   1.0000
         1940     44   0.1144   0.0863   0.0426   1.0000
         1941     43   0.2343   0.4744   0.0474   1.0000
         1942     43   0.1977   0.0767   0.0725   1.0000
         1943     44   0.3063   0.8738   0.0872   1.0000
         1944     44   0.8435   0.1926   0.1449   1.0000
         1945     43   0.6488   0.6442   0.1607   1.0000
         1946     43   0.5348   0.8138   0.1726   1.0000
         1947     43   0.4101   0.8150   0.2117   1.0000
         1948     44   0.6836   0.5255   0.2120   1.0000
         1949     43   0.3709   0.1559   0.2638   1.0000
         1950     44   0.0693   0.1318   0.3296   1.0000
         1951     44   0.4711   0.4143   0.3418   1.0000
         1952     44   0.1095   0.1702   0.3469   1.0000
         1953     44   0.6328   0.0314   0.3706   1.0000
         1954     42   0.2395   0.7750   0.0271   1.0000
         1955     42   0.6462   0.7594   0.0325   1.0000
         1956     42   0.0067   0.0237   0.0379   1.0000
         1957     43   0.3562   0.7603   0.0376   1.0000
         1958     42   0.7335   0.2702   0.0505   1.0000
         1959     43   0.3841   0.5298   0.1351   1.0000
         1960     43   0.8278   0.1164   0.1497   1.0000
         1961     43   0.5300   0.9192   0.1901   1.0000
         1962     43   0.3893   0.0557   0.2628   1.0000
         1963     42   0.6650   0.9331   0.2785   1.0000
         1964     42   0.5169   0.5291   0.2853   1.0000
         1965     42   0.4144   0.2223   0.3021   1.0000
         1966     43   0.1056   0.1415   0.3943   1.0000
         1967     43   0.1503   0.0361   0.4439   1.0000
         1968     43   0.5255   0.3424   0.4512   1.0000
         1969     43   0.5500   0.1756   0.4642   1.0000
         1970     42   0.9562   0.4088   0.9171   1.0000
         1971     41   0.3455   0.5830   0.0044   1.0000
         1972     41   0.7929   0.2625   0.0268   1.0000
         1973     42   0.7491   0.1391   0.0405   1.0000
         1974     41   0.8492   0.0215   0.0639   1.0000
         1975     41   0.2164   0.1677   0.1119   1.0000
         1976     42   0.5935   0.5886   0.1776   1.0000
         1977     42   0.7307   0.5337   0.1990   1.0000
         1978     42   0.2741   0.3250   0.2080   1.0000
         1979     42   0.3225   0.4344   0.2175   1.0000
         1980     41   0.9562   0.0395   0.2967   1.0000
         1981     41   0.9829   0.0629   0.3187   1.0000
         1982     41   0.2480   0.2170   0.3354   1.0000
         1983     42   0.7192   0.4930   0.3408   1.0000
         1984     42   0.1451   0.9504   0.3782   1.0000
         1985     42   0.1259   0.1332   0.3881   1.0000
         1986     41   0.0308   0.2663   0.4034   1.0000
         1987     41   0.1194   0.1075   0.4213   1.0000
         1988     41   0.0472   0.9820   0.4504   1.0000
         1989     41   0.2578   0.2862   0.4583   1.0000
         1990     41   0.3208   0.3659   0.5009   1.0000
         1991     41   0.7246   0.3063   0.9761   1.0000
         1992     41   0.2087   0.2806   0.0398   1.0000
         1993     40   0.7925   0.3074   0.0419   1.0000
         1994     41   0.8743   0.1361   0.0449   1.0000
         1995     41   0.4144   0.8346   0.0776   1.0000
         1996     41   0.5169   0.8989   0.1177   1.0000
         1997     41   0.9751   0.3143   0.1678   1.0000
         1998     41   0.9993   0.2287   0.2468   1.0000
         1999     40   0.0158   0.2630   0.3431   1.0000
         2000     40   0.9291   0.1954   0.3466   1.0000
         2001     41   0.7457   0.7959   0.3847   1.0000
         2002     41   0.7900   0.0623   0.4009   1.0000
         2003     41   0.0539   0.3348   0.4391   1.0000
         2004     41   0.5662   0.0816   0.4620   1.0000
         2005     40   0.6811   0.3413   0.0392   1.0000
         2006     40   0.6979   0.7088   0.0379   1.0000
         2007     40   0.9629   0.1364   0.0405   1.0000
         2008     39   0.9985   0.2441   0.0707   1.0000
         2009     39   0.0710   0.1502   0.0775   1.0000
         2010     40   0.9224   0.3927   0.0913   1.0000
         2011     39   0.0208   0.2730   0.1546   1.0000
         2012     39   0.3504   0.7869   0.1590   1.0000
         2013     39   0.3353   0.1028   0.1944   1.0000
         2014     40   0.3449   0.1010   0.2165   1.0000
         2015     39   0.7652   0.4932   0.2298   1.0000
         2016     39   0.4998   0.5064   0.2404   1.0000
         2017     40   0.4958   0.9334   0.2578   1.0000
         2018     39   0.9133   0.0986   0.2675   1.0000
         2019     40   0.6820   0.7041   0.2991   1.0000
         2020     39   0.5401   0.6151   0.3098   1.0000
         2021     39   0.6146   0.9354   0.3254   1.0000
         2022     39   0.0921   0.9250   0.3482   1.0000
         2023     40   0.3157   0.1925   0.3781   1.0000
         2024     39   0.5786   0.4941   0.4050   1.0000
         2025     40   0.7981   0.6159   0.4018   1.0000
         2026     39   0.5467   0.0617   0.4109   1.0000
         2027     39   0.8556   0.4478   0.4369   1.0000
         2028     39   0.5739   0.8839   0.4424   1.0000
         2029     39   0.0110   0.9731   0.4595   1.0000
         2030     39   0.1352   0.1751   0.4693   1.0000
         2031     40   0.0525   0.2893   0.4717   1.0000
         2032     39   0.4116   0.2594   0.4718   1.0000
         2033     39   0.9052   0.7409   0.4888   1.0000
         2034     39   0.6960   0.9962   0.9001   1.0000
         2035     39   0.8882   0.2354   0.0285   1.0000
         2036     39   0.2872   0.1978   0.0318   1.0000
         2037     38   0.7514   0.2567   0.0713   1.0000
         2038     39   0.8336   0.0890   0.0687   1.0000
         2039     39   0.9991   0.9645   0.0770   1.0000
         2040     39   0.1270   0.2149   0.0785   1.0000
         2041     39   0.8387   0.3914   0.1030   1.0000
         2042     38   0.2282   0.2209   0.3202   1.0000
         2043     38   0.4827   0.0151   0.3259   1.0000
         2044     38   0.3887   0.1796   0.3354   1.0000
         2045     39   0.5388   0.5486   0.3353   1.0000
         2046     38   0.7029   0.7657   0.3687   1.0000
         2047     38   0.0618   0.1414   0.3789   1.0000
         2048     38   0.1160   0.2317   0.3983   1.0000
         2049     38   0.9694   0.0229   0.4209   1.0000
         2050     39   0.6060   0.2823   0.4295   1.0000
         2051     38   0.8649   0.4570   0.4498   1.0000
         2052     39   0.6451   0.2200   0.4593   1.0000
         2053     37   0.0123   0.8416   0.0003   1.0000
         2054     37   0.6855   0.1729   0.0197   1.0000
         2055     37   0.1050   0.8159   0.0231   1.0000
         2056     38   0.1947   0.4097   0.0253   1.0000
         2057     38   0.7640   0.5319   0.0410   1.0000
         2058     37   0.1942   0.3136   0.0605   1.0000
         2059     37   0.8631   0.8656   0.0810   1.0000
         2060     38   0.3136   0.0891   0.0879   1.0000
         2061     38   0.3643   0.8214   0.1497   1.0000
         2062     37   0.2965   0.4440   0.2082   1.0000
         2063     37   0.6657   0.9447   0.2364   1.0000
         2064     38   0.3150   0.1566   0.2931   1.0000
         2065     38   0.6249   0.8332   0.2901   1.0000
         2066     37   0.4600   0.0339   0.3239   1.0000
         2067     37   0.5639   0.4840   0.3427   1.0000
         2068     37   0.4608   0.0838   0.3831   1.0000
         2069     37   0.1414   0.0478   0.3898   1.0000
         2070     38   0.7072   0.0663   0.4167   1.0000
         2071     37   0.8921   0.0263   0.4322   1.0000
         2072     37   0.8027   0.0288   0.4343   1.0000
         2073     38   0.2663   0.7465   0.4503   1.0000
         2074     38   0.7251   0.0017   0.4600   1.0000
         2075     38   0.6649   0.9451   0.4901   1.0000
         2076     37   0.7111   0.7980   0.0049   1.0000
         2077     37   0.2845   0.8557   0.0167   1.0000
         2078     37   0.3710   0.9257   0.0475   1.0000
         2079     37   0.6816   0.1874   0.0507   1.0000
         2080     36   0.0040   0.3074   0.0567   1.0000
         2081     37   0.4236   0.8570   0.1470   1.0000
         2082     37   0.1589   0.3419   0.1742   1.0000
         2083     37   0.5696   0.2225   0.2683   1.0000
         2084     37   0.9159   0.2693   0.2826   1.0000
         2085     37   0.0447   0.8488   0.3493   1.0000
         2086     37   0.1324   0.1222   0.3515   1.0000
         2087     37   0.9354   0.1956   0.3620   1.0000
         2088     37   0.5969   0.5886   0.3849   1.0000
         2089     36   0.9882   0.3423   0.4259   1.0000
         2090     36   0.3947   0.0254   0.4767   1.0000
         2091     36   0.5112   0.7855   0.4941   1.0000
         2092     36   0.7335   0.5933   0.5689   1.0000
         2093     35   0.2123   0.9067   0.0131   1.0000
         2094     36   0.4383   0.4140   0.0184   1.0000
         2095     36   0.9180   0.5297   0.0191   1.0000
         2096     35   0.8600   0.0095   0.0324   1.0000
         2097     36   0.6705   0.2453   0.0613   1.0000
         2098     36   0.7909   0.9612   0.0932   1.0000
         2099     35   0.4564   0.9229   0.1156   1.0000
         2100     35   0.5908   0.7096   0.1173   1.0000
         2101     35   0.0996   0.2689   0.1433   1.0000
         2102     36   0.5543   0.9004   0.2263   1.0000
         2103     36   0.8025   0.5102   0.3005   1.0000
         2104     36   0.6141   0.6857   0.3071   1.0000
         2105     35   0.4710   0.1257   0.3091   1.0000
         2106     35   0.5559   0.0307   0.3560   1.0000
         2107     35   0.2579   0.4060   0.3757   1.0000
         2108     35   0.7784   0.2139   0.3804   1.0000
         2109     36   0.6418   0.2469   0.4134   1.0000
         2110     36   0.4715   0.1022   0.4168   1.0000
         2111     36   0.9337   0.8424   0.4211   1.0000
         2112     35   0.8343   0.9651   0.4294   1.0000
         2113     36   0.2359   0.3151   0.4499   1.0000
         2114     36   0.5205   0.6695   0.4962   1.0000
         2115     35   0.3213   0.0423   0.8153   1.0000
         2116     35   0.0348   0.2970   0.0001   1.0000
         2117     35   0.0098   0.2177   0.0374   1.0000
         2118     34   0.8553   0.2360   0.0685   1.0000
         2119     34   0.8983   0.2888   0.0957   1.0000
         2120     35   0.6855   0.6377   0.1059   1.0000
         2121     35   0.5776   0.6846   0.1314   1.0000
         2122     35   0.5999   0.8936   0.1706   1.0000
         2123     35   0.2364   0.2736   0.1787   1.0000
         2124     34   0.4150   0.0512   0.1845   1.0000
         2125     35   0.9020   0.2354   0.2549   1.0000
         2126     35   0.4359   0.4008   0.2630   1.0000
         2127     35   0.3100   0.0895   0.2779   1.0000
         2128     34   0.0567   0.2387   0.2921   1.0000
         2129     34   0.9764   0.9529   0.3180   1.0000
         2130     35   0.8498   0.4158   0.3325   1.0000
         2131     34   0.9768   0.9500   0.3533   1.0000
         2132     35   0.6694   0.5066   0.4195   1.0000
         2133     35   0.7355   0.0923   0.4304   1.0000
         2134     35   0.0703   0.2790   0.4401   1.0000
         2135     34   0.1500   0.0664   0.4390   1.0000
         2136     35   0.1662   0.0092   0.4452   1.0000
         2137     34   0.7766   0.4886   0.4575   1.0000
         2138     34   0.0793   0.3319   0.5019   1.0000
         2139     33   0.3507   0.8424   0.0180   1.0000
         2140     34   0.4973   0.8740   0.0476   1.0000
         2141     33   0.4460   0.8425   0.0704   1.0000
         2142     34   0.8659   0.3892   0.0681   1.0000
         2143     33   0.4212   0.8216   0.0949   1.0000
         2144     34   0.2523   0.3166   0.1253   1.0000
         2145     34   0.1999   0.3834   0.1446   1.0000
         2146     33   0.4640   0.4779   0.2080   1.0000
         2147     33   0.4051   0.4176   0.2317   1.0000
         2148     33   0.4505   0.1168   0.2316   1.0000
         2149     34   0.4731   0.7113   0.2303   1.0000
         2150     34   0.9049   0.1689   0.2354   1.0000
         2151     33   0.3836   0.1649   0.2470   1.0000
         2152     33   0.8518   0.5041   0.2787   1.0000
         2153     33   0.9989   0.1908   0.3010   1.0000
         2154     33   0.5712   0.6071   0.3273   1.0000
         2155     34   0.6284   0.4231   0.3304   1.0000
         2156     34   0.7963   0.8913   0.3377   1.0000
         2157     33   0.2721   0.5337   0.3715   1.0000
         2158     33   0.7074   0.5406   0.3763   1.0000
         2159     34   0.5450   0.6797   0.4427   1.0000
         2160     33   0.4939   0.1516   0.4481   1.0000
         2161     33   0.7729   0.7630   0.6035   1.0000
         2162     33   0.3449   0.2297   0.0050   1.0000
         2163     32   0.2655   0.3346   0.0175   1.0000
         2164     33   0.2359   0.4191   0.0577   1.0000
         2165     32   0.8963   0.4056   0.0757   1.0000
         2166     32   0.1198   0.1902   0.0960   1.0000
         2167     32   0.8137   0.9979   0.1154   1.0000
         2168     32   0.9971   0.2659   0.1216   1.0000
         2169     32   0.7037   0.9926   0.1426   1.0000
         2170     32   0.7622   0.0024   0.1625   1.0000
         2171     33   0.4240   0.0353   0.1648   1.0000
         2172     33   0.4159   0.3762   0.1774   1.0000
         2173     33   0.7385   0.9860   0.1803   1.0000
         2174     33   0.8581   0.0764   0.2488   1.0000
         2175     33   0.3332   0.1872   0.2837   1.0000
         2176     32   0.4112   0.3666   0.3183   1.0000
         2177     33   0.9226   0.2956   0.3503   1.0000
         2178     33   0.0375   0.2391   0.3585   1.0000
         2179     32   0.4259   0.2081   0.3626   1.0000
         2180     33   0.1925   0.0988   0.3767   1.0000
         2181     32   0.5757   0.9607   0.4092   1.0000
         2182     33   0.8617   0.2221   0.4134   1.0000
         2183     33   0.1339   0.1470   0.4428   1.0000
         2184     33   0.1864   0.0837   0.4456   1.0000
         2185     32   0.6114   0.9995   0.4441   1.0000
         2186     32   0.2172   0.1899   0.4482   1.0000
         2187     32   0.5582   0.3900   0.4506   1.0000
         2188     32   0.1187   0.3183   0.4539   1.0000
         2189     32   0.9617   0.2244   0.7950   1.0000
         2190     32   0.8204   0.8193   0.8050   1.0000
         2191     33   0.4125   0.3736   0.8195   1.0000
         2192     32   0.7428   0.5412   0.9680   1.0000
         2193     32   0.0277   0.9500   0.0094   1.0000
         2194     31   0.3420   0.3885   0.0159   1.0000
         2195     32   0.9774   0.6234   0.0137   1.0000
         2196     31   0.7127   0.1636   0.0368   1.0000
         2197     31   0.9236   0.3644   0.0369   1.0000
         2198     31   0.4628   0.8201   0.1012   1.0000
         2199     32   0.7604   0.4812   0.1152   1.0000
         2200     31   0.7276   0.9006   0.1184   1.0000
         2201     32   0.8161   0.4422   0.1665   1.0000
         2202     31   0.7532   0.7986   0.2045   1.0000
         2203     31   0.4027   0.3414   0.2173   1.0000
         2204     31   0.9436   0.2804   0.2218   1.0000
         2205     31   0.7316   0.9651   0.2410   1.0000
         2206     32   0.9235   0.3395   0.2419   1.0000
         2207     31   0.9692   0.2369   0.2406   1.0000
         2208     32   0.5026   0.9662   0.2518   1.0000
         2209     32   0.5293   0.0626   0.2535   1.0000
         2210     32   0.9783   0.9072   0.2948   1.0000
         2211     31   0.5025   0.2091   0.3099   1.0000
         2212     32   0.5677   0.5096   0.3383   1.0000
         2213     31   0.8116   0.3056   0.3589   1.0000
         2214     31   0.2583   0.2267   0.3754   1.0000
         2215     32   0.7558   0.9483   0.3746   1.0000
         2216     31   0.7057   0.8521   0.3846   1.0000
         2217     31   0.6403   0.0166   0.3890   1.0000
         2218     31   0.6102   0.6082   0.4358   1.0000
         2219     32   0.9895   0.9349   0.4413   1.0000
         2220     32   0.1837   0.0264   0.4596   1.0000
         2221     31   0.5544   0.7615   0.4811   1.0000
         2222     31   0.3640   0.0851   0.8490   1.0000
         2223     30   0.4931   0.2836   0.9994   1.0000
         2224     30   0.6754   0.8062   0.0244   1.0000
         2225     31   0.3762   0.8885   0.0557   1.0000
         2226     30   0.3933   0.7057   0.0869   1.0000
         2227     31   0.4630   0.8583   0.0876   1.0000
         2228     31   0.5003   0.7157   0.1218   1.0000
         2229     31   0.7149   0.6154   0.1536   1.0000
         2230     30   0.6645   0.0097   0.1762   1.0000
         2231     31   0.8203   0.0763   0.2086   1.0000
         2232     31   0.3216   0.0705   0.2934   1.0000
         2233     30   0.8440   0.9934   0.3014   1.0000
         2234     31   0.8228   0.8997   0.3115   1.0000
         2235     30   0.4344   0.0159   0.3167   1.0000
         2236     30   0.2143   0.4922   0.3219   1.0000
         2237     30   0.8602   0.8679   0.3270   1.0000
         2238     31   0.4520   0.0599   0.3505   1.0000
         2239     31   0.0098   0.2425   0.3744   1.0000
         2240     31   0.6649   0.6057   0.3841   1.0000
         2241     30   0.0333   0.0423   0.4099   1.0000
         2242     31   0.6637   0.6971   0.4160   1.0000
         2243     31   0.5283   0.1513   0.4298   1.0000
         2244     30   0.7281   0.7256   0.4293   1.0000
         2245     31   0.1953   0.3064   0.4482   1.0000
         2246     30   0.3952   0.1544   0.4622   1.0000
         2247     30   0.6821   0.5014   0.4775   1.0000
         2248     30   0.8591   0.7300   0.4859   1.0000
         2249     30   0.8457   0.7050   0.4967   1.0000
         2250     30   0.3622   0.9459   0.5679   1.0000
         2251     30   0.0550   0.7898   0.6305   1.0000
         2252     30   0.3657   0.9449   0.6726   1.0000
         2253     30   0.6019   0.9820   0.8596   1.0000
         2254     30   0.6744   0.7429   0.9763   1.0000
         2255     29   0.7143   0.3988   0.0081   1.0000
         2256     29   0.4083   0.5994   0.0176   1.0000
         2257     29   0.1897   0.1226   0.0233   1.0000
         2258     30   0.2644   0.4677   0.0225   1.0000
         2259     30   0.4103   0.6779   0.0400   1.0000
         2260     30   0.9893   0.1764   0.0464   1.0000
         2261     29   0.6993   0.0447   0.0614   1.0000
         2262     29   0.5714   0.0672   0.0640   1.0000
         2263     30   0.6470   0.4748   0.0681   1.0000
         2264     30   0.1168   0.2520   0.0748   1.0000
         2265     30   0.8525   0.2819   0.0992   1.0000
         2266     30   0.6472   0.9343   0.1288   1.0000
         2267     29   0.7736   0.2741   0.1670   1.0000
         2268     29   0.8067   0.1585   0.1809   1.0000
         2269     30   0.7345   0.3779   0.2086   1.0000
         2270     30   0.9712   0.2319   0.2103   1.0000
         2271     30   0.5161   0.9509   0.2324   1.0000
         2272     29   0.0741   0.7780   0.2619   1.0000
         2273     29   0.4551   0.2216   0.2631   1.0000
         2274     29   0.5775   0.9308   0.2651   1.0000
         2275     30   0.3085   0.1074   0.3033   1.0000
         2276     29   0.6867   0.4743   0.3115   1.0000
         2277     30   0.8920   0.2333   0.3129   1.0000
         2278     30   0.6308   0.7529   0.3295   1.0000
         2279     30   0.8241   0.1481   0.3511   1.0000
         2280     29   0.1864   0.5502   0.3812   1.0000
         2281     29   0.2263   0.2928   0.3978   1.0000
         2282     30   0.0149   0.8966   0.4245   1.0000
         2283     30   0.5741   0.2764   0.4437   1.0000
         2284     30   0.8938   0.8885   0.4711   1.0000
         2285     30   0.1149   0.2258   0.4994   1.0000
         2286     29   0.0160   0.5974   0.6102   1.0000
         2287     28   0.4291   0.2399   0.0001   1.0000
         2288     29   0.5001   0.5607   0.0280   1.0000
         2289     29   0.6456   0.0650   0.0297   1.0000
         2290     28   0.6529   0.3098   0.0330   1.0000
         2291     28   0.6634   0.1839   0.0334   1.0000
         2292     29   0.0287   0.2068   0.0525   1.0000
         2293     28   0.6769   0.8940   0.0904   1.0000
         2294     29   0.6566   0.1846   0.0981   1.0000
         2295     29   0.3329   0.5205   0.1031   1.0000
         2296     28   0.8535   0.3992   0.1282   1.0000
         2297     29   0.0806   0.2716   0.1603   1.0000
         2298     29   0.2971   0.2852   0.1681   1.0000
         2299     29   0.8503   0.0976   0.2058   1.0000
         2300     28   0.0016   0.2152   0.2180   1.0000
         2301     29   0.4916   0.0369   0.2212   1.0000
         2302     28   0.6400   0.0428   0.2226   1.0000
         2303     28   0.5967   0.9256   0.2465   1.0000
         2304     29   0.0053   0.2644   0.2724   1.0000
         2305     29   0.6481   0.0655   0.2763   1.0000
         2306     29   0.4998   0.3018   0.2887   1.0000
         2307     28   0.6817   0.8855   0.3195   1.0000
         2308     28   0.9881   0.1515   0.3276   1.0000
         2309     29   0.0785   0.0017   0.3453   1.0000
         2310     29   0.6002   0.6972   0.3463   1.0000
         2311     29   0.0560   0.2664   0.3504   1.0000
         2312     28   0.6083   0.0442   0.3535   1.0000
         2313     29   0.7848   0.8658   0.3554   1.0000
         2314     28   0.9327   0.9994   0.3653   1.0000
         2315     28   0.2284   0.1506   0.3689   1.0000
         2316     28   0.5516   0.2275   0.3798   1.0000
         2317     28   0.5809   0.7492   0.3835   1.0000
         2318     29   0.8939   0.9314   0.4039   1.0000
         2319     28   0.6264   0.4235   0.4265   1.0000
         2320     28   0.2026   0.0442   0.4481   1.0000
         2321     29   0.7800   0.9198   0.4716   1.0000
         2322     28   0.8476   0.5836   0.4754   1.0000
         2323     28   0.1323   0.8659   0.7136   1.0000
         2324     28   0.4450   0.0159   0.7114   1.0000
         2325     28   0.1418   0.9070   0.9727   1.0000
         2326     28   0.4701   0.0732   0.0079   1.0000
         2327     28   0.2618   0.5417   0.0162   1.0000
         2328     28   0.6699   0.2029   0.0377   1.0000
         2329     27   0.5627   0.4358   0.0410   1.0000
         2330     27   0.7338   0.3683   0.0420   1.0000
         2331     28   0.5854   0.5969   0.0507   1.0000
         2332     27   0.1166   0.9281   0.0543   1.0000
         2333     27   0.0428   0.1427   0.0639   1.0000
         2334     27   0.5546   0.5242   0.0783   1.0000
         2335     28   0.7139   0.9751   0.0955   1.0000
         2336     28   0.4219   0.1442   0.1282   1.0000
         2337     28   0.3251   0.4356   0.1468   1.0000
         2338     28   0.3797   0.0017   0.1649   1.0000
         2339     27   0.6919   0.3345   0.1801   1.0000
         2340     27   0.8372   0.0755   0.1995   1.0000
         2341     27   0.3714   0.2134   0.2053   1.0000
         2342     28   0.4129   0.0283   0.2402   1.0000
         2343     27   0.7500   0.4852   0.2742   1.0000
         2344     27   0.3552   0.2555   0.2865   1.0000
         2345     27   0.6744   0.1356   0.3022   1.0000
         2346     27   0.0328   0.9072   0.3074   1.0000
         2347     28   0.8026   0.2830   0.3036   1.0000
         2348     28   0.8340   0.2513   0.3124   1.0000
         2349     28   0.9006   0.3113   0.3133   1.0000
         2350     27   0.6552   0.6686   0.3513   1.0000
         2351     27   0.4002   0.1097   0.3684   1.0000
         2352     27   0.6145   0.4680   0.3722   1.0000
         2353     28   0.6295   0.4858   0.3699   1.0000
         2354     28   0.8350   0.0737   0.3818   1.0000
         2355     28   0.8399   0.7923   0.3940   1.0000
         2356     28   0.8992   0.1185   0.3974   1.0000
         2357     27   0.6475   0.5738   0.4029   1.0000
         2358     28   0.0094   0.0696   0.4303   1.0000
         2359     28   0.9669   0.8408   0.4723   1.0000
         2360     27   0.5995   0.7260   0.4974   1.0000
         2361     27   0.1493   0.4656   0.6925   1.0000
         2362     26   0.2861   0.0816   0.0001   1.0000
         2363     27   0.7952   0.0502   0.0054   1.0000
         2364     26   0.3819   0.3417   0.0088   1.0000
         2365     26   0.4680   0.6000   0.0149   1.0000
         2366     26   0.3985   0.9775   0.0172   1.0000
         2367     27   0.0952   0.9829   0.0214   1.0000
         2368     27   0.2476   0.1306   0.0573   1.0000
         2369     26   0.6490   0.5573   0.0747   1.0000
         2370     27   0.8346   0.3438   0.0788   1.0000
         2371     26   0.8001   0.3141   0.0869   1.0000
         2372     27   0.2999   0.2043   0.1208   1.0000
         2373     27   0.4695   0.7817   0.1364   1.0000
         2374     26   0.9853   0.2611   0.1538   1.0000
         2375     26   0.2040   0.9466   0.1769   1.0000
         2376     26   0.3480   0.7056   0.1810   1.0000
         2377     27   0.7335   0.3934   0.1851   1.0000
         2378     27   0.5827   0.5190   0.1900   1.0000
         2379     26   0.0377   0.6646   0.2102   1.0000
         2380     26   0.6804   0.5232   0.2497   1.0000
         2381     27   0.4849   0.2355   0.2776   1.0000
         2382     26   0.1313   0.6831   0.2880   1.0000
         2383     27   0.0328   0.8930   0.2924   1.0000
         2384     26   0.9233   0.0582   0.2977   1.0000
         2385     26   0.8807   0.4254   0.3007   1.0000
         2386     26   0.3224   0.5596   0.3341   1.0000
         2387     26   0.0376   0.6499   0.3389   1.0000
         2388     26   0.6168   0.1388   0.3770   1.0000
         2389     27   0.8808   0.1108   0.3849   1.0000
         2390     27   0.8353   0.9423   0.3945   1.0000
         2391     26   0.6230   0.1631   0.4096   1.0000
         2392     26   0.8092   0.7102   0.4084   1.0000
         2393     26   0.6481   0.8659   0.4442   1.0000
         2394     26   0.8856   0.5825   0.4425   1.0000
         2395     27   0.2891   0.1007   0.4478   1.0000
         2396     26   0.4208   0.6855   0.4582   1.0000
         2397     27   0.6621   0.5422   0.4849   1.0000
         2398     27   0.1986   0.2341   0.4884   1.0000
         2399     26   0.2010   0.1498   0.4942   1.0000
         2400     26   0.3118   0.9562   0.8623   1.0000
         2401     26   0.9614   0.7032   0.9165   1.0000
         2402     26   0.4922   0.5676   0.9216   1.0000
         2403     26   0.3956   0.7027   0.0010   1.0000
         2404     26   0.6071   0.2588   0.0063   1.0000
         2405     26   0.8678   0.2736   0.0187   1.0000
         2406     25   0.0028   0.3913   0.0269   1.0000
         2407     26   0.1690   0.1129   0.0564   1.0000
         2408     26   0.4142   0.0412   0.0654   1.0000
         2409     25   0.6738   0.6664   0.0634   1.0000
         2410     26   0.7747   0.1263   0.0625   1.0000
         2411     25   0.8140   0.9393   0.0752   1.0000
         2412     25   0.4842   0.6047   0.0939   1.0000
         2413     26   0.4635   0.4143   0.1002   1.0000
         2414     25   0.3664   0.0599   0.1064   1.0000
         2415     25   0.7259   0.1909   0.1055   1.0000
         2416     25   0.7934   0.1156   0.1128   1.0000
         2417     26   0.8670   0.1625   0.1118   1.0000
         2418     26   0.5701   0.6567   0.1210   1.0000
         2419     25   0.4250   0.4763   0.1475   1.0000
         2420     25   0.8521   0.3272   0.1707   1.0000
         2421     26   0.2790   0.2333   0.1812   1.0000
         2422     26   0.2569   0.4577   0.1897   1.0000
         2423     25   0.3420   0.3638   0.1953   1.0000
         2424     25   0.4057   0.6695   0.1924   1.0000
         2425     26   0.6301   0.2635   0.1932   1.0000
         2426     25   0.9806   0.2596   0.1939   1.0000
         2427     26   0.0636   0.7887   0.2285   1.0000
         2428     25   0.8852   0.4124   0.2319   1.0000
         2429     25   0.0437   0.8087   0.2433   1.0000
         2430     25   0.4110   0.4146   0.2517   1.0000
         2431     26   0.8194   0.4480   0.2542   1.0000
         2432     25   0.6264   0.4658   0.2648   1.0000
         2433     26   0.0246   0.5320   0.2764   1.0000
         2434     26   0.1197   0.6233   0.2900   1.0000
         2435     25   0.4565   0.0933   0.3022   1.0000
         2436     26   0.9705   0.9885   0.3086   1.0000
         2437     26   0.7018   0.9181   0.3158   1.0000
         2438     26   0.9050   0.4205   0.3155   1.0000
         2439     25   0.7571   0.3801   0.3418   1.0000
         2440     26   0.7082   0.8176   0.3580   1.0000
         2441     25   0.5716   0.7162   0.3833   1.0000
         2442     26   0.8744   0.9673   0.3989   1.0000
         2443     25   0.9658   0.8808   0.3997   1.0000
         2444     25   0.4776   0.2674   0.4207   1.0000
         2445     25   0.8818   0.7729   0.4239   1.0000
         2446     25   0.0843   0.2082   0.4462   1.0000
         2447     25   0.1102   0.1888   0.4433   1.0000
         2448     26   0.4538   0.0239   0.4425   1.0000
         2449     25   0.5829   0.4412   0.4436   1.0000
         2450     26   0.4607   0.1773   0.4480   1.0000
         2451     26   0.6099   0.9326   0.4633   1.0000
         2452     26   0.3454   0.5392   0.4672   1.0000
         2453     26   0.4454   0.0196   0.4730   1.0000
         2454     25   0.6630   0.6851   0.7763   1.0000
         2455     24   0.3526   0.8105   0.0252   1.0000
         2456     24   0.1944   0.1572   0.0511   1.0000
         2457     24   0.2922   0.5318   0.0527   1.0000
         2458     25   0.8084   0.4175   0.0539   1.0000
         2459     25   0.2842   0.1328   0.0600   1.0000
         2460     24   0.6339   0.8750   0.0643   1.0000
         2461     25   0.6557   0.6744   0.0643   1.0000
         2462     25   0.8883   0.2771   0.0710   1.0000
         2463     24   0.5923   0.2837   0.0729   1.0000
         2464     24   0.6010   0.3307   0.0735   1.0000
         2465     25   0.6790   0.9093   0.0753   1.0000
         2466     24   0.3125   0.1529   0.0795   1.0000
         2467     25   0.6456   0.4620   0.0977   1.0000
         2468     25   0.3291   0.4096   0.1004   1.0000
         2469     24   0.7003   0.1075   0.1136   1.0000
         2470     25   0.4621   0.2269   0.1266   1.0000
         2471     24   0.9103   0.2821   0.1248   1.0000
         2472     24   0.2141   0.3602   0.1329   1.0000
         2473     24   0.3146   0.4185   0.1369   1.0000
         2474     24   0.1794   0.8952   0.1433   1.0000
         2475     24   0.5198   0.3984   0.1441   1.0000
         2476     24   0.2698   0.2053   0.1861   1.0000
         2477     24   0.0177   0.8990   0.2076   1.0000
         2478     25   0.0290   0.7001   0.2093   1.0000
         2479     24   0.0374   0.6393   0.2179   1.0000
         2480     24   0.8791   0.1558   0.2197   1.0000
         2481     25   0.4651   0.2001   0.2379   1.0000
         2482     24   0.5613   0.3102   0.2453   1.0000
         2483     25   0.7353   0.0787   0.2573   1.0000
         2484     24   0.6657   0.9836   0.2732   1.0000
         2485     24   0.6781   0.1578   0.2744   1.0000
         2486     25   0.7738   0.9792   0.2886   1.0000
         2487     25   0.8638   0.4503   0.2869   1.0000
         2488     25   0.6951   0.8126   0.3153   1.0000
         2489     25   0.0761   0.6646   0.3426   1.0000
         2490     24   0.1020   0.0799   0.3481   1.0000
         2491     25   0.9451   0.9656   0.3689   1.0000
         2492     24   0.1692   0.5630   0.3746   1.0000
         2493     24   0.6297   0.9520   0.3956   1.0000
         2494     25   0.6472   0.9056   0.3975   1.0000
         2495     24   0.6166   0.4277   0.4027   1.0000
         2496     24   0.7758   0.8423   0.4511   1.0000
         2497     25   0.7291   0.2163   0.4878   1.0000
         2498     25   0.7215   0.7305   0.4898   1.0000
         2499     24   0.7689   0.5434   0.4921   1.0000
         2500     25   0.7496   0.7248   0.4966   1.0000
         2501     24   0.2968   0.1244   0.5292   1.0000
         2502     24   0.1495   0.9674   0.9502   1.0000
         2503     24   0.0382   0.7924   0.0054   1.0000
         2504     23   0.6946   0.3763   0.0093   1.0000
         2505     24   0.1237   0.0358   0.0191   1.0000
         2506     24   0.5841   0.8726   0.0202   1.0000
         2507     24   0.3215   0.8654   0.0215   1.0000
         2508     23   0.0634   0.1004   0.0281   1.0000
         2509     23   0.1533   0.9159   0.0344   1.0000
         2510     24   0.2574   0.2871   0.0380   1.0000
         2511     23   0.2329   0.0613   0.0478   1.0000
         2512     24   0.4669   0.6571   0.0454   1.0000
         2513     24   0.6227   0.3191   0.0674   1.0000
         2514     23   0.7363   0.4392   0.0679   1.0000
         2515     23   0.4724   0.7312   0.0718   1.0000
         2516     24   0.2324   0.4416   0.0801   1.0000
         2517     24   0.3407   0.0307   0.0822   1.0000
         2518     24   0.5490   0.2419   0.0882   1.0000
         2519     24   0.3441   0.4407   0.0930   1.0000
         2520     24   0.3652   0.3388   0.1029   1.0000
         2521     24   0.5717   0.4783   0.1124   1.0000
         2522     24   0.9990   0.2423   0.1146   1.0000
         2523     24   0.6081   0.2151   0.1283   1.0000
         2524     23   0.2650   0.6888   0.1383   1.0000
         2525     23   0.6264   0.9371   0.1372   1.0000
         2526     24   0.3261   0.3763   0.1700   1.0000
         2527     24   0.5136   0.5066   0.1753   1.0000
         2528     23   0.4922   0.0234   0.1792   1.0000
         2529     23   0.7170   0.6740   0.1810   1.0000
         2530     24   0.6153   0.3111   0.2129   1.0000
         2531     24   0.8524   0.3751   0.2168   1.0000
         2532     23   0.7962   0.3761   0.2400   1.0000
         2533     23   0.2270   0.7582   0.2597   1.0000
         2534     24   0.5340   0.3433   0.2626   1.0000
         2535     23   0.5307   0.9782   0.2682   1.0000
         2536     23   0.7034   0.1341   0.2679   1.0000
         2537     23   0.9095   0.0073   0.2877   1.0000
         2538     24   0.4631   0.0336   0.3060   1.0000
         2539     24   0.2335   0.3258   0.3098   1.0000
         2540     24   0.2316   0.5569   0.3246   1.0000
         2541     24   0.6468   0.1664   0.3240   1.0000
         2542     23   0.0233   0.8833   0.3589   1.0000
         2543     24   0.2406   0.2118   0.3864   1.0000
         2544     24   0.8540   0.8285   0.3860   1.0000
         2545     24   0.9920   0.0778   0.4080   1.0000
         2546     24   0.6942   0.7986   0.4174   1.0000
         2547     23   0.2363   0.3033   0.4197   1.0000
         2548     24   0.7141   0.0330   0.4237   1.0000
         2549     23   0.8127   0.7647   0.4401   1.0000
         2550     23   0.7190   0.4754   0.4529   1.0000
         2551     24   0.1925   0.3256   0.4630   1.0000
         2552     23   0.6034   0.8213   0.4639   1.0000
         2553     24   0.8016   0.6978   0.4815   1.0000
         2554     23   0.7573   0.8668   0.4871   1.0000
         2555     23   0.7947   0.8268   0.4907   1.0000
         2556     24   0.3593   0.1067   0.4949   1.0000
         2557     23   0.3879   0.1454   0.4951   1.0000
         2558     24   0.4912   0.7746   0.5023   1.0000
         2559     23   0.3586   0.6908   0.7935   1.0000
         2560     23   0.7887   0.4777   0.8165   1.0000
         2561     23   0.3891   0.0424   0.8335   1.0000
         2562     23   0.5101   0.1179   0.8992   1.0000
         2563     23   0.2941   0.6687   0.9500   1.0000
         2564     23   0.4043   0.3396   0.0097   1.0000
         2565     22   0.3815   0.1229   0.0185   1.0000
         2566     22   0.3964   0.5406   0.0301   1.0000
         2567     23   0.4406   0.9604   0.0271   1.0000
         2568     22   0.1776   0.1878   0.0373   1.0000
         2569     22   0.1808   0.3972   0.0452   1.0000
         2570     22   0.6545   0.8089   0.0457   1.0000
         2571     22   0.4354   0.8862   0.0578   1.0000
         2572     22   0.8750   0.3090   0.0570   1.0000
         2573     22   0.4159   0.8744   0.0677   1.0000
         2574     23   0.4253   0.6474   0.0696   1.0000
         2575     22   0.3606   0.4115   0.0775   1.0000
         2576     23   0.6893   0.0957   0.0914   1.0000
         2577     23   0.5405   0.6182   0.1000   1.0000
         2578     23   0.1621   0.5997   0.1104   1.0000
         2579     23   0.4229   0.2589   0.1314   1.0000
         2580     23   0.6598   0.6437   0.1285   1.0000
         2581     23   0.4195   0.1007   0.1425   1.0000
         2582     23   0.6836   0.9688   0.1481   1.0000
         2583     23   0.1082   0.5581   0.1516   1.0000
         2584     22   0.6847   0.5087   0.1622   1.0000
         2585     23   0.5307   0.5400   0.1711   1.0000
         2586     23   0.4552   0.2171   0.1861   1.0000
         2587     23   0.4014   0.3897   0.1908   1.0000
         2588     23   0.8588   0.1753   0.2097   1.0000
         2589     22   0.0223   0.9259   0.2192   1.0000
         2590     22   0.4897   0.2768   0.2184   1.0000
         2591     22   0.5620   0.5402   0.2368   1.0000
         2592     22   0.7262   0.1572   0.2553   1.0000
         2593     23   0.8196   0.0288   0.2559   1.0000
         2594     23   0.0628   0.8257   0.2639   1.0000
         2595     22   0.5794   0.1653   0.2732   1.0000
         2596     23   0.5839   0.2594   0.2752   1.0000
         2597     22   0.5845   0.2916   0.2828   1.0000
         2598     23   0.6186   0.3931   0.2918   1.0000
         2599     23   0.6986   0.5209   0.3005   1.0000
         2600     22   0.7180   0.3921   0.3021   1.0000
         2601     23   0.6738   0.9119   0.3066   1.0000
         2602     22   0.7856   0.4160   0.3072   1.0000
         2603     22   0.8905   0.0307   0.3051   1.0000
         2604     22   0.2011   0.5217   0.3143   1.0000
         2605     23   0.8370   0.0696   0.3144   1.0000
         2606     23   0.7571   0.4277   0.3195   1.0000
         2607     23   0.4632   0.2463   0.3265   1.0000
         2608     22   0.6005   0.2769   0.3339   1.0000
         2609     23   0.9477   0.6883   0.3433   1.0000
         2610     22   0.0631   0.0558   0.3457   1.0000
         2611     22   0.7069   0.1055   0.3554   1.0000
         2612     22   0.0298   0.9095   0.3597   1.0000
         2613     22   0.5855   0.6255   0.3667   1.0000
         2614     23   0.9308   0.8474   0.3689   1.0000
         2615     22   0.7751   0.3991   0.3843   1.0000
         2616     22   0.2510   0.1881   0.3968   1.0000
         2617     23   0.5691   0.1720   0.4263   1.0000
         2618     23   0.6534   0.9714   0.4608   1.0000
         2619     22   0.1411   0.8745   0.4996   1.0000
         2620     22   0.8802   0.7920   0.5749   1.0000
         2621     22   0.3049   0.1030   0.6057   1.0000
         2622     22   0.3883   0.5599   0.6169   1.0000
         2623     22   0.3285   0.7367   0.7078   1.0000
         2624     22   0.3073   0.9504   0.9356   1.0000
         2625     22   0.4139   0.4868   0.0003   1.0000
         2626     21   0.7829   0.5162   0.0035   1.0000
         2627     21   0.5980   0.9338   0.0201   1.0000
         2628     21   0.5398   0.5745   0.0255   1.0000
         2629     21   0.9269   0.7137   0.0342   1.0000
         2630     22   0.0415   0.2998   0.0392   1.0000
         2631     22   0.2075   0.7529   0.0571   1.0000
         2632     22   0.6683   0.4498   0.0576   1.0000
         2633     21   0.2502   0.2086   0.0611   1.0000
         2634     22   0.5680   0.7834   0.0755   1.0000
         2635     21   0.5985   0.5247   0.0777   1.0000
         2636     22   0.4462   0.4781   0.0840   1.0000
         2637     21   0.7390   0.3821   0.0825   1.0000
         2638     22   0.5011   0.9925   0.0860   1.0000
         2639     22   0.3516   0.3910   0.0916   1.0000
         2640     21   0.4615   0.1538   0.0977   1.0000
         2641     22   0.3438   0.3496   0.1030   1.0000
         2642     21   0.5913   0.7998   0.1059   1.0000
         2643     21   0.6263   0.1144   0.1119   1.0000
         2644     21   0.0995   0.7169   0.1174   1.0000
         2645     22   0.5946   0.9675   0.1145   1.0000
         2646     21   0.4780   0.6203   0.1204   1.0000
         2647     21   0.6095   0.1272   0.1192   1.0000
         2648     22   0.1069   0.6339   0.1269   1.0000
         2649     22   0.6903   0.2489   0.1247   1.0000
         2650     22   0.8271   0.0306   0.1253   1.0000
         2651     21   0.3307   0.1892   0.1412   1.0000
         2652     21   0.8710   0.2685   0.1420   1.0000
         2653     21   0.7886   0.4584   0.1626   1.0000
         2654     22   0.6099   0.4809   0.1721   1.0000
         2655     21   0.8495   0.2759   0.1708   1.0000
         2656     22   0.4999   0.1577   0.1767   1.0000
         2657     21   0.6350   0.4507   0.1752   1.0000
         2658     22   0.0151   0.0339   0.1829   1.0000
         2659     22   0.7322   0.2316   0.1810   1.0000
         2660     22   0.0145   0.7108   0.2001   1.0000
         2661     21   0.4370   0.2937   0.2006   1.0000
         2662     22   0.8977   0.2921   0.2039   1.0000
         2663     21   0.4692   0.3607   0.2097   1.0000
         2664     22   0.8979   0.7615   0.2107   1.0000
         2665     21   0.0728   0.8070   0.2310   1.0000
         2666     22   0.5367   0.3081   0.2336   1.0000
         2667     22   0.7260   0.0483   0.2445   1.0000
         2668     22   0.1466   0.7645   0.2638   1.0000
         2669     22   0.9214   0.9611   0.2722   1.0000
         2670     21   0.6338   0.4005   0.2765   1.0000
         2671     22   0.6181   0.3799   0.2841   1.0000
         2672     21   0.9361   0.0035   0.2920   1.0000
         2673     21   0.5681   0.1471   0.3006   1.0000
         2674     21   0.0304   0.7583   0.3164   1.0000
         2675     22   0.5458   0.3827   0.3279   1.0000
         2676     22   0.8123   0.7816   0.3807   1.0000
         2677     21   0.8532   0.5355   0.3885   1.0000
         2678     21   0.6869   0.2861   0.3913   1.0000
         2679     21   0.5697   0.6873   0.4003   1.0000
         2680     22   0.8428   0.5908   0.4018   1.0000
         2681     22   0.2862   0.1260   0.4082   1.0000
         2682     22   0.8129   0.8881   0.4115   1.0000
         2683     21   0.8740   0.4924   0.4512   1.0000
         2684     21   0.9401   0.8305   0.4573   1.0000
         2685     21   0.3227   0.0682   0.4853   1.0000
         2686     22   0.8635   0.3916   0.4880   1.0000
         2687     21   0.8131   0.7512   0.4943   1.0000
         2688     21   0.1513   0.0518   0.9953   1.0000
         2689     21   0.5965   0.7029   0.0164   1.0000
         2690     20   0.6246   0.1650   0.0253   1.0000
         2691     21   0.8291   0.9883   0.0228   1.0000
         2692     21   0.6999   0.5480   0.0287   1.0000
         2693     20   0.9853   0.2421   0.0299   1.0000
         2694     20   0.0236   0.3217   0.0324   1.0000
         2695     21   0.3295   0.0743   0.0347   1.0000
         2696     21   0.9856   0.3148   0.0424   1.0000
         2697     21   0.1457   0.8280   0.0466   1.0000
         2698     20   0.7891   0.9889   0.0515   1.0000
         2699     20   0.4737   0.7220   0.0612   1.0000
         2700     20   0.0953   0.9652   0.0651   1.0000
         2701     20   0.6714   0.0554   0.0653   1.0000
         2702     21   0.7715   0.4411   0.0773   1.0000
         2703     21   0.1406   0.4344   0.0838   1.0000
         2704     20   0.2183   0.4054   0.0883   1.0000
         2705     21   0.4100   0.1036   0.1017   1.0000
         2706     21   0.3766   0.5234   0.1097   1.0000
         2707     21   0.1708   0.1860   0.1249   1.0000
         2708     21   0.4392   0.2254   0.1317   1.0000
         2709     21   0.5237   0.1326   0.1296   1.0000
         2710     20   0.4689   0.4831   0.1351   1.0000
         2711     20   0.4500   0.1005   0.1370   1.0000
         2712     20   0.5477   0.3000   0.1396   1.0000
         2713     20   0.4623   0.3054   0.1447   1.0000
         2714     21   0.7899   0.3849   0.1512   1.0000
         2715     20   0.3355   0.1989   0.1594   1.0000
         2716     21   0.5301   0.9573   0.1571   1.0000
         2717     20   0.3016   0.2624   0.1685   1.0000
         2718     21   0.4441   0.1270   0.1653   1.0000
         2719     20   0.4360   0.1407   0.1711   1.0000
         2720     20   0.9013   0.0242   0.1753   1.0000
         2721     21   0.7703   0.4372   0.1859   1.0000
         2722     20   0.4944   0.6777   0.1961   1.0000
         2723     21   0.6096   0.4471   0.2098   1.0000
         2724     20   0.5120   0.4577   0.2184   1.0000
         2725     21   0.7046   0.4502   0.2203   1.0000
         2726     20   0.1244   0.9349   0.2469   1.0000
         2727     21   0.1302   0.1191   0.2603   1.0000
         2728     21   0.1869   0.7262   0.2584   1.0000
         2729     20   0.6498   0.2492   0.2644   1.0000
         2730     21   0.4778   0.1895   0.2674   1.0000
         2731     21   0.8819   0.7194   0.2827   1.0000
         2732     20   0.6218   0.8008   0.2881   1.0000
         2733     20   0.9085   0.1534   0.2888   1.0000
         2734     21   0.6487   0.0902   0.3083   1.0000
         2735     21   0.2342   0.3583   0.3152   1.0000
         2736     20   0.7300   0.2263   0.3140   1.0000
         2737     20   0.6862   0.2106   0.3247   1.0000
         2738     21   0.4835   0.1916   0.3297   1.0000
         2739     20   0.5790   0.2657   0.3285   1.0000
         2740     21   0.9590   0.0001   0.3614   1.0000
         2741     21   0.8832   0.0525   0.3764   1.0000
         2742     20   0.9292   0.7404   0.3767   1.0000
         2743     20   0.8104   0.4243   0.3831   1.0000
         2744     21   0.1809   0.2095   0.3875   1.0000
         2745     20   0.1878   0.2196   0.4070   1.0000
         2746     21   0.7342   0.9885   0.4069   1.0000
         2747     20   0.8826   0.7151   0.4249   1.0000
         2748     20   0.9066   0.7863   0.4374   1.0000
         2749     20   0.4353   0.0992   0.4467   1.0000
         2750     20   0.6125   0.7610   0.4434   1.0000
         2751     20   0.0291   0.4396   0.4545   1.0000
         2752     21   0.2412   0.2609   0.4561   1.0000
         2753     20   0.3200   0.2354   0.4563   1.0000
         2754     21   0.5215   0.2882   0.4726   1.0000
         2755     20   0.6738   0.7959   0.7232   1.0000
         2756     20   0.5149   0.3423   0.9479   1.0000
         2757     20   0.6799   0.9585   0.9590   1.0000
         2758     20   0.5225   0.6900   0.0011   1.0000
         2759     20   0.4838   0.5038   0.0259   1.0000
         2760     20   0.5090   0.8416   0.0349   1.0000
         2761     20   0.6494   0.6240   0.0426   1.0000
         2762     20   0.4429   0.6028   0.0648   1.0000
         2763     20   0.9148   0.7416   0.0657   1.0000
         2764     20   0.4893   0.9180   0.0852   1.0000
         2765     20   0.6714   0.6562   0.0916   1.0000
         2766     20   0.8905   0.0677   0.0920   1.0000
         2767     19   0.4914   0.3865   0.1016   1.0000
         2768     20   0.5785   0.3388   0.0999   1.0000
         2769     20   0.8544   0.6643   0.1714   1.0000
         2770     20   0.6559   0.9769   0.1763   1.0000
         2771     20   0.7537   0.0905   0.1799   1.0000
         2772     20   0.3431   0.4525   0.1870   1.0000
         2773     20   0.6481   0.1076   0.1983   1.0000
         2774     20   0.7970   0.0436   0.2378   1.0000
         2775     20   0.9923   0.2860   0.2374   1.0000
         2776     20   0.2350   0.2278   0.2532   1.0000
         2777     20   0.4183   0.1460   0.2822   1.0000
         2778     20   0.9590   0.9451   0.2931   1.0000
         2779     20   0.0122   0.2166   0.2957   1.0000
         2780     19   0.6350   0.4221   0.2965   1.0000
         2781     20   0.8407   0.0883   0.3101   1.0000
         2782     20   0.9975   0.9901   0.3154   1.0000
         2783     20   0.3425   0.6508   0.3163   1.0000
         2784     20   0.0938   0.9556   0.3519   1.0000
         2785     20   0.1843   0.1707   0.3552   1.0000
         2786     20   0.7119   0.2909   0.3808   1.0000
         2787     19   0.8378   0.3480   0.3882   1.0000
         2788     20   0.9201   0.3398   0.3986   1.0000
         2789     20   0.7420   0.9093   0.4105   1.0000
         2790     20   0.1102   0.9731   0.4215   1.0000
         2791     20   0.0442   0.3106   0.4489   1.0000
         2792     20   0.4186   0.1776   0.4694   1.0000
         2793     20   0.4705   0.2919   0.4756   1.0000
         2794     20   0.6505   0.6843   0.5503   1.0000
------------------------------------------------------------------------------

  COPY OF FILE.CDR:
  ==== == =======

TITL Human Carbonic Anhydrase 0.9A P21 Z=2                                      
CELL                                                                            
42.354 41.359 72.308 90. 104.42 90.                                             
LATTICE                                                                         
P                                                                               
SYMMETRY                                                                        
X,Y,Z                                                                           
-X,1/2+Y,-Z                                                                     
CONTENTS                                                                        
Zn   S   P    C    O                                                            
 2   6   2  4670  962                                                           
&CONTROL                                                                        
IHKL=1,DSFOU=0.95,NSET=5,BINIT=0.0384620,NCYCLE=100,RVMIN=100.,                 
IATOMS=1,FSIGRO=2.8,FSIGDM=3.9,DELTLV=1.2,NITER=3,IFOUSG=1,                     
IBREAK=0,CCTLV=0.829/                                                           
++++++++++++++++++++++++++++++++++++++++++++++++++++++++++++++
   Job finished on 18- 1-2021   at 12:18:50
   Elapsed time:       480 seconds
++++++++++++++++++++++++++++++++++++++++++++++++++++++++++++++
