# Supplementary material for: A new density-modification procedure extending the application of the recent |ρ|-based phasing algorithm to larger crystal structures
Source: Acta Crystallogr A Found Adv. 2021 Jun 21;77(Pt 4):339–47. doi: 10.1107/S2053273321004915 (PMC8248888; doi:10.1107/S2053273321004915)
Supplement: Supplementary file 1 [file a-77-00339-sup1.zip › Suppl_material/B1_strong/sol1_Zn_endoprotease.CIF]

data_XLENS 

loop_
_symmetry_equiv_pos_as_xyz
 +X,+Y,+Z 
 -X+1/2,-Y,+Z+1/2 
 -X,+Y+1/2,-Z+1/2 
 +X+1/2,-Y+1/2,-Z 

_cell_length_a       55.10000
_cell_length_b       55.20000
_cell_length_c       37.24000
_cell_angle_alpha    90.0000
_cell_angle_beta     90.0000
_cell_angle_gamma    90.0000

loop_
_atom_site_label
_atom_site_type_symbol
_atom_site_fract_x
_atom_site_fract_y
_atom_site_fract_z
_atom_site_occupancy
_atom_site_U_iso_or_equiv
_atom_site_thermal_displace_type
A1    ZN     0.33561   0.56547   0.17138   1.00000   0.059  Uiso
A2    CA     0.47913   0.18918   0.01826   1.00000   0.059  Uiso
A3    S      0.37912   0.66264   0.12620   1.00000   0.059  Uiso
A4    S      0.56261   0.59505   0.24076   1.00000   0.059  Uiso
A5    S      0.59251   0.61187   0.21820   1.00000   0.059  Uiso
A6    O      0.76154   0.18321   0.38426   1.00000   0.059  Uiso
A7    O      0.30080   0.64781   0.06048   1.00000   0.059  Uiso
A8    O      0.63124   0.13002   0.16631   1.00000   0.059  Uiso
A9    O      0.42375   0.64626   0.31249   1.00000   0.059  Uiso
A10   O      0.41092   0.58507   0.09025   1.00000   0.059  Uiso
A11   O      0.36740   0.70201   0.25227   1.00000   0.059  Uiso
A12   O      0.15691   0.47500   0.02335   1.00000   0.059  Uiso
A13   O      0.33756   0.46340   0.48484   1.00000   0.059  Uiso
A14   O      0.65815   0.14328   0.23155   1.00000   0.059  Uiso
A15   O      0.71613   0.16392   0.26032   1.00000   0.059  Uiso
A16   O      0.28615   0.72395   0.20720   1.00000   0.059  Uiso
A17   O      0.56927   0.18875   0.12277   1.00000   0.059  Uiso
A18   O      0.65578   0.18730   0.16189   1.00000   0.059  Uiso
A19   O      0.19425   0.57299   0.21612   1.00000   0.059  Uiso
A20   O      0.34298   0.65466   0.21019   1.00000   0.059  Uiso
A21   O      0.63610   0.16243   0.05152   1.00000   0.059  Uiso
A22   O      0.76174   0.91163   0.09783   1.00000   0.059  Uiso
A23   O      0.44112   0.62919   0.16903   1.00000   0.059  Uiso
A24   O      0.61626   0.14787   0.11860   1.00000   0.059  Uiso
A25   O      0.84885   0.26609   0.10704   1.00000   0.059  Uiso
A26   O      0.32539   0.55042   0.41579   1.00000   0.059  Uiso
A27   O      0.22400   0.44616   0.02679   1.00000   0.059  Uiso
A28   O      0.28052   0.56639   0.03427   1.00000   0.059  Uiso
A29   O      0.57271   0.12602   0.13475   1.00000   0.059  Uiso
A30   O      0.44820   0.67327   0.05369   1.00000   0.059  Uiso
A31   O      0.30034   0.44741   0.09810   1.00000   0.059  Uiso
A32   O      0.70488   0.01974   0.18564   1.00000   0.059  Uiso
A33   O      0.47427   0.55193   0.22338   1.00000   0.059  Uiso
A34   O      0.29911   0.70427   0.11891   1.00000   0.059  Uiso
A35   O      0.59423   0.11275   0.14001   1.00000   0.059  Uiso
A36   O      0.82263   0.33311   0.03860   1.00000   0.059  Uiso
A37   O      0.89983   0.26261   0.20824   1.00000   0.059  Uiso
A38   O      0.35500   0.61158   0.02950   1.00000   0.059  Uiso
A39   O      0.16896   0.68370   0.16857   1.00000   0.059  Uiso
A40   O      0.39445   0.60723   0.18955   1.00000   0.059  Uiso
A41   O      0.30514   0.35810   0.99895   1.00000   0.059  Uiso
A42   O      0.58526   0.15246   0.05588   1.00000   0.059  Uiso
A43   O      0.23326   0.50160   0.07040   1.00000   0.059  Uiso
A44   O      0.82468   0.12991   0.18682   1.00000   0.059  Uiso
A45   O      0.26330   0.46462   0.08241   1.00000   0.059  Uiso
A46   O      0.49600   0.57658   0.11880   1.00000   0.059  Uiso
A47   O      0.48104   0.16818   0.23022   1.00000   0.059  Uiso
A48   O      0.67510   0.06752   0.22894   1.00000   0.059  Uiso
A49   O      0.51794   0.16648   0.37870   1.00000   0.059  Uiso
A50   O      0.54318   0.59594   0.09041   1.00000   0.059  Uiso
A51   O      0.32304   0.70431   0.20718   1.00000   0.059  Uiso
A52   O      0.76724   0.07861   0.17093   1.00000   0.059  Uiso
A53   O      0.06808   0.23119   0.42761   1.00000   0.059  Uiso
A54   O      0.61827   0.24381   0.02005   1.00000   0.059  Uiso
A55   O      0.70094   0.03654   0.01576   1.00000   0.059  Uiso
A56   O      0.46806   0.70661   0.07470   1.00000   0.059  Uiso
A57   O      0.78145   0.09437   0.10077   1.00000   0.059  Uiso
A58   O      0.29526   0.61828   0.11857   1.00000   0.059  Uiso
A59   O      0.74040   0.06552   0.08953   1.00000   0.059  Uiso
A60   O      0.72047   0.24238   0.12325   1.00000   0.059  Uiso
A61   O      0.25382   0.73849   0.14405   1.00000   0.059  Uiso
A62   O      0.24205   0.40504   0.18832   1.00000   0.059  Uiso
A63   O      0.71089   0.90601   0.43802   1.00000   0.059  Uiso
A64   O      0.50009   0.74897   0.07987   1.00000   0.059  Uiso
A65   O      0.29413   0.67603   0.16050   1.00000   0.059  Uiso
A66   O      0.46484   0.60937   0.42124   1.00000   0.059  Uiso
A67   O      0.50152   0.57674   0.43940   1.00000   0.059  Uiso
A68   O      0.28910   0.42844   0.44893   1.00000   0.059  Uiso
A69   O      0.16895   0.42055   0.54112   1.00000   0.059  Uiso
A70   O      0.49505   0.15626   0.06251   1.00000   0.059  Uiso
A71   O      0.74207   0.07991   0.03459   1.00000   0.059  Uiso
A72   O      0.53825   0.16226   0.11750   1.00000   0.059  Uiso
A73   O      0.77035   0.80768   0.00754   1.00000   0.059  Uiso
A74   O      0.34533   0.55201   0.12796   1.00000   0.059  Uiso
A75   O      0.21375   0.74317   0.13490   1.00000   0.059  Uiso
A76   O      0.69981   0.16358   0.24241   1.00000   0.059  Uiso
A77   O      0.71778   0.07712   0.02486   1.00000   0.059  Uiso
A78   O      0.00641   0.38177   0.04505   1.00000   0.059  Uiso
A79   O      0.57614   0.37893   0.16896   1.00000   0.059  Uiso
A80   O      0.68975   0.18427   0.22629   1.00000   0.059  Uiso
A81   O      0.42438   0.59696   0.09607   1.00000   0.059  Uiso
A82   O      0.32545   0.70782   0.16998   1.00000   0.059  Uiso
A83   O      0.87916   0.19571   0.17429   1.00000   0.059  Uiso
A84   O      0.51970   0.20435   0.02878   1.00000   0.059  Uiso
A85   O      0.05779   0.43517   0.05161   1.00000   0.059  Uiso
A86   O      0.31047   0.53584   0.10984   1.00000   0.059  Uiso
A87   O      0.71813   0.98233   0.11323   1.00000   0.059  Uiso
A88   O      0.45201   0.16464   0.14382   1.00000   0.059  Uiso
A89   O      0.69193   0.21987   0.17499   1.00000   0.059  Uiso
A90   O      0.38044   0.65452   0.24321   1.00000   0.059  Uiso
A91   O      0.31989   0.32255   0.02681   1.00000   0.059  Uiso
A92   O      0.16393   0.28435   0.08369   1.00000   0.059  Uiso
A93   O      0.81162   0.14428   0.13732   1.00000   0.059  Uiso
A94   O      0.31689   0.63878   0.00748   1.00000   0.059  Uiso
A95   O      0.25738   0.72585   0.07183   1.00000   0.059  Uiso
A96   O      0.61798   0.29780   0.15829   1.00000   0.059  Uiso
A97   O      0.81654   0.20136   0.03933   1.00000   0.059  Uiso
A98   O      0.44835   0.59350   0.10142   1.00000   0.059  Uiso
A99   O      0.14352   0.63235   0.11646   1.00000   0.059  Uiso
A100  O      0.45076   0.53466   0.14506   1.00000   0.059  Uiso
A101  O      0.63646   0.18275   0.14565   1.00000   0.059  Uiso
A102  O      0.73553   0.05573   0.28657   1.00000   0.059  Uiso
A103  O      0.20614   0.43465   0.40820   1.00000   0.059  Uiso
A104  O      0.80036   0.23282   0.45423   1.00000   0.059  Uiso
A105  O      0.19648   0.53983   0.01448   1.00000   0.059  Uiso
A106  O      0.54662   0.16465   0.04279   1.00000   0.059  Uiso
A107  O      0.43935   0.64099   0.11439   1.00000   0.059  Uiso
A108  O      0.81932   0.99405   0.43846   1.00000   0.059  Uiso
A109  O      0.66194   0.19026   0.45805   1.00000   0.059  Uiso
A110  O      0.09945   0.47345   0.00207   1.00000   0.059  Uiso
A111  O      0.27209   0.39097   0.01324   1.00000   0.059  Uiso
A112  O      0.79479   0.12762   0.07482   1.00000   0.059  Uiso
A113  O      0.47977   0.75679   0.16821   1.00000   0.059  Uiso
A114  O      0.76988   0.07366   0.22978   1.00000   0.059  Uiso
A115  O      0.11201   0.70838   0.25618   1.00000   0.059  Uiso
A116  O      0.89562   0.66106   0.00954   1.00000   0.059  Uiso
A117  O      0.29307   0.69654   0.04119   1.00000   0.059  Uiso
A118  O      0.34227   0.78745   0.45886   1.00000   0.059  Uiso
A119  O      0.81943   0.31450   0.09664   1.00000   0.059  Uiso
A120  O      0.50461   0.77922   0.11546   1.00000   0.059  Uiso
A121  O      0.47634   0.20253   0.19981   1.00000   0.059  Uiso
A122  C      0.38874   0.87204   0.21285   1.00000   0.059  Uiso
A123  C      0.13562   0.63409   0.24242   1.00000   0.059  Uiso
A124  C      0.51095   0.28095   0.47156   1.00000   0.059  Uiso
A125  C      0.39232   0.55837   0.02821   1.00000   0.059  Uiso
A126  C      0.56390   0.14146   0.16066   1.00000   0.059  Uiso
A127  C      0.87156   0.27393   0.17042   1.00000   0.059  Uiso
A128  C      0.68611   0.10175   0.19529   1.00000   0.059  Uiso
A129  C      0.36304   0.52265   0.38332   1.00000   0.059  Uiso
A130  C      0.51825   0.75604   0.05323   1.00000   0.059  Uiso
A131  C      0.84835   0.32888   0.15299   1.00000   0.059  Uiso
A132  C      0.61514   0.19111   0.15896   1.00000   0.059  Uiso
A133  C      0.73339   0.04313   0.16241   1.00000   0.059  Uiso
A134  C      0.51071   0.73084   0.17237   1.00000   0.059  Uiso
A135  C      0.70939   0.08630   0.24113   1.00000   0.059  Uiso
A136  C      0.11468   0.38815   0.72163   1.00000   0.059  Uiso
A137  C      0.24331   0.56176   0.00681   1.00000   0.059  Uiso
A138  C      0.39986   0.77992   0.00481   1.00000   0.059  Uiso
A139  C      0.44896   0.54623   0.02789   1.00000   0.059  Uiso
A140  C      0.13459   0.74953   0.18850   1.00000   0.059  Uiso
A141  C      0.44813   0.01694   0.19678   1.00000   0.059  Uiso
A142  C      0.49337   0.23522   0.25199   1.00000   0.059  Uiso
A143  C      0.23662   0.31113   0.13714   1.00000   0.059  Uiso
A144  C      0.14716   0.62203   0.18866   1.00000   0.059  Uiso
A145  C      0.36340   0.58207   0.18873   1.00000   0.059  Uiso
A146  C      0.52914   0.23394   0.22886   1.00000   0.059  Uiso
A147  C      0.39270   0.62921   0.24701   1.00000   0.059  Uiso
A148  C      0.29969   0.70717   0.26589   1.00000   0.059  Uiso
A149  C      0.44512   0.13835   0.33769   1.00000   0.059  Uiso
A150  C      0.25640   0.63839   0.99859   1.00000   0.059  Uiso
A151  C      0.62129   0.19170   0.22457   1.00000   0.059  Uiso
A152  C      0.38658   0.66874   0.27310   1.00000   0.059  Uiso
A153  C      0.31213   0.55273   0.38572   1.00000   0.059  Uiso
A154  C      0.82502   0.25061   0.00079   1.00000   0.059  Uiso
A155  C      0.12484   0.26298   0.00710   1.00000   0.059  Uiso
A156  C      0.26163   0.53076   0.08349   1.00000   0.059  Uiso
A157  C      0.73048   0.20548   0.08920   1.00000   0.059  Uiso
A158  C      0.24720   0.69438   0.17129   1.00000   0.059  Uiso
A159  C      0.74024   0.12603   0.84736   1.00000   0.059  Uiso
A160  C      0.09259   0.36526   0.02230   1.00000   0.059  Uiso
A161  C      0.55364   0.17924   0.10613   1.00000   0.059  Uiso
A162  C      0.83569   0.00372   0.10517   1.00000   0.059  Uiso
A163  C      0.57454   0.34055   0.15156   1.00000   0.059  Uiso
A164  C      0.61414   0.20621   0.18991   1.00000   0.059  Uiso
A165  C      0.31314   0.61430   0.00914   1.00000   0.059  Uiso
A166  C      0.53568   0.11784   0.02239   1.00000   0.059  Uiso
A167  C      0.26858   0.48855   0.09688   1.00000   0.059  Uiso
A168  C      0.61687   0.13045   0.14364   1.00000   0.059  Uiso
A169  C      0.32638   0.54517   0.21311   1.00000   0.059  Uiso
A170  C      0.20240   0.39005   0.22306   1.00000   0.059  Uiso
A171  C      0.68869   0.08340   0.22345   1.00000   0.059  Uiso
A172  C      0.64644   0.15080   0.26048   1.00000   0.059  Uiso
A173  C      0.98783   0.36946   0.71694   1.00000   0.059  Uiso
A174  C      0.66790   0.73305   0.86228   1.00000   0.059  Uiso
A175  C      0.61501   0.09658   0.01791   1.00000   0.059  Uiso
A176  C      0.31202   0.37550   0.02655   1.00000   0.059  Uiso
A177  C      0.72602   0.91660   0.04181   1.00000   0.059  Uiso
A178  C      0.12272   0.72049   0.11339   1.00000   0.059  Uiso
A179  C      0.13765   0.64750   0.13593   1.00000   0.059  Uiso
A180  C      0.24539   0.45220   0.19546   1.00000   0.059  Uiso
A181  C      0.49963   0.59583   0.19222   1.00000   0.059  Uiso
A182  C      0.30214   0.71340   0.22330   1.00000   0.059  Uiso
A183  C      0.14774   0.26043   0.01711   1.00000   0.059  Uiso
A184  C      0.13870   0.52884   0.06400   1.00000   0.059  Uiso
A185  C      0.63625   0.17912   0.07872   1.00000   0.059  Uiso
A186  C      0.38244   0.58943   0.17128   1.00000   0.059  Uiso
A187  C      0.15152   0.33989   0.17745   1.00000   0.059  Uiso
A188  C      0.29338   0.51634   0.17745   1.00000   0.059  Uiso
A189  C      0.78166   0.01764   0.17796   1.00000   0.059  Uiso
A190  C      0.83494   0.37091   0.18990   1.00000   0.059  Uiso
A191  C      0.56029   0.71480   0.23704   1.00000   0.059  Uiso
A192  C      0.85934   0.94747   0.00898   1.00000   0.059  Uiso
A193  C      0.10642   0.27285   0.03497   1.00000   0.059  Uiso
A194  C      0.62008   0.33286   0.03408   1.00000   0.059  Uiso
A195  C      0.48113   0.14374   0.05130   1.00000   0.059  Uiso
A196  C      0.13756   0.50638   0.07946   1.00000   0.059  Uiso
A197  C      0.16532   0.73725   0.07669   1.00000   0.059  Uiso
A198  C      0.78833   0.11744   0.09753   1.00000   0.059  Uiso
A199  C      0.87569   0.66212   0.09627   1.00000   0.059  Uiso
A200  C      0.41799   0.11144   0.16849   1.00000   0.059  Uiso
A201  C      0.66898   0.40065   0.21443   1.00000   0.059  Uiso
A202  C      0.78305   0.09524   0.24001   1.00000   0.059  Uiso
A203  C      0.82690   0.09447   0.24503   1.00000   0.059  Uiso
A204  C      0.33638   0.60106   0.02713   1.00000   0.059  Uiso
A205  C      0.75347   0.64123   0.04188   1.00000   0.059  Uiso
A206  C      0.76176   0.94086   0.05431   1.00000   0.059  Uiso
A207  C      0.16450   0.68670   0.08637   1.00000   0.059  Uiso
A208  C      0.53686   0.64978   0.08510   1.00000   0.059  Uiso
A209  C      0.70148   0.02938   0.12323   1.00000   0.059  Uiso
A210  C      0.76728   0.14819   0.13606   1.00000   0.059  Uiso
A211  C      0.23119   0.73180   0.14957   1.00000   0.059  Uiso
A212  C      0.82658   0.14298   0.16389   1.00000   0.059  Uiso
A213  C      0.43601   0.15514   0.19275   1.00000   0.059  Uiso
A214  C      0.72091   0.39734   0.21577   1.00000   0.059  Uiso
A215  C      0.57776   0.40554   0.23307   1.00000   0.059  Uiso
A216  C      0.23779   0.56786   0.30243   1.00000   0.059  Uiso
A217  C      0.17368   0.19725   0.42865   1.00000   0.059  Uiso
A218  C      0.17540   0.48458   0.03222   1.00000   0.059  Uiso
A219  C      0.20675   0.56608   0.11310   1.00000   0.059  Uiso
A220  C      0.27014   0.33250   0.11698   1.00000   0.059  Uiso
A221  C      0.49826   0.62889   0.12815   1.00000   0.059  Uiso
A222  C      0.47457   0.75124   0.13353   1.00000   0.059  Uiso
A223  C      0.68183   0.93896   0.17287   1.00000   0.059  Uiso
A224  C      0.13724   0.74990   0.33756   1.00000   0.059  Uiso
A225  C      0.07372   0.17375   0.45834   1.00000   0.059  Uiso
A226  C      0.80730   0.65674   0.01140   1.00000   0.059  Uiso
A227  C      0.42331   0.51248   0.03319   1.00000   0.059  Uiso
A228  C      0.26067   0.76537   0.05515   1.00000   0.059  Uiso
A229  C      0.45639   0.56691   0.10564   1.00000   0.059  Uiso
A230  C      0.85338   0.24986   0.12475   1.00000   0.059  Uiso
A231  C      0.56400   0.29350   0.48579   1.00000   0.059  Uiso
A232  C      0.28760   0.39131   0.03452   1.00000   0.059  Uiso
A233  C      0.53209   0.54162   0.05688   1.00000   0.059  Uiso
A234  C      0.44801   0.64209   0.14436   1.00000   0.059  Uiso
A235  C      0.28449   0.62243   0.14900   1.00000   0.059  Uiso
A236  C      0.30544   0.69579   0.14774   1.00000   0.059  Uiso
A237  C      0.54092   0.15492   0.15350   1.00000   0.059  Uiso
A238  C      0.69002   0.92984   0.14905   1.00000   0.059  Uiso
A239  C      0.49906   0.74503   0.18730   1.00000   0.059  Uiso
A240  C      0.86230   0.16228   0.19080   1.00000   0.059  Uiso
A241  C      0.21337   0.34262   0.19941   1.00000   0.059  Uiso
A242  C      0.76891   0.11409   0.26013   1.00000   0.059  Uiso
A243  C      0.64971   0.06345   0.44773   1.00000   0.059  Uiso
A244  C      0.45178   0.75133   0.97172   1.00000   0.059  Uiso
A245  C      0.51421   0.01518   0.02989   1.00000   0.059  Uiso
A246  C      0.34258   0.80870   0.03777   1.00000   0.059  Uiso
A247  C      0.27016   0.42160   0.07020   1.00000   0.059  Uiso
A248  C      0.24605   0.57129   0.09636   1.00000   0.059  Uiso
A249  C      0.27353   0.66468   0.14062   1.00000   0.059  Uiso
A250  C      0.59474   0.55366   0.31472   1.00000   0.059  Uiso
A251  C      0.68928   0.09044   0.34422   1.00000   0.059  Uiso
A252  C      0.21382   0.44503   0.99941   1.00000   0.059  Uiso
A253  C      0.46586   0.14759   0.03011   1.00000   0.059  Uiso
A254  C      0.56497   0.14891   0.04182   1.00000   0.059  Uiso
A255  C      0.06724   0.47305   0.05978   1.00000   0.059  Uiso
A256  C      0.28407   0.26340   0.09799   1.00000   0.059  Uiso
A257  C      0.76803   0.64249   0.12733   1.00000   0.059  Uiso
A258  C      0.79519   0.99616   0.12787   1.00000   0.059  Uiso
A259  C      0.46680   0.66178   0.15116   1.00000   0.059  Uiso
A260  C      0.73544   0.39779   0.15973   1.00000   0.059  Uiso
A261  C      0.42679   0.09049   0.17800   1.00000   0.059  Uiso
A262  C      0.46268   0.21906   0.17696   1.00000   0.059  Uiso
A263  C      0.19316   0.58656   0.24104   1.00000   0.059  Uiso
A264  C      0.56311   0.34687   0.24216   1.00000   0.059  Uiso
A265  C      0.49557   0.60194   0.25215   1.00000   0.059  Uiso
A266  C      0.56118   0.12625   0.01865   1.00000   0.059  Uiso
A267  C      0.24821   0.81731   0.05710   1.00000   0.059  Uiso
A268  C      0.71110   0.89689   0.11683   1.00000   0.059  Uiso
A269  C      0.12685   0.66681   0.12562   1.00000   0.059  Uiso
A270  C      0.89860   0.31923   0.16682   1.00000   0.059  Uiso
A271  C      0.50531   0.75398   0.22487   1.00000   0.059  Uiso
A272  C      0.68076   0.97055   0.00717   1.00000   0.059  Uiso
A273  C      0.06917   0.45248   0.04297   1.00000   0.059  Uiso
A274  C      0.10175   0.22648   0.06008   1.00000   0.059  Uiso
A275  C      0.77962   0.07796   0.07143   1.00000   0.059  Uiso
A276  C      0.92872   0.33954   0.08787   1.00000   0.059  Uiso
A277  C      0.68995   0.94066   0.11918   1.00000   0.059  Uiso
A278  C      0.78772   0.13207   0.13505   1.00000   0.059  Uiso
A279  C      0.87585   0.18284   0.19348   1.00000   0.059  Uiso
A280  C      0.12837   0.69956   0.20348   1.00000   0.059  Uiso
A281  C      0.40036   0.93215   0.23276   1.00000   0.059  Uiso
A282  C      0.04568   0.30387   0.55384   1.00000   0.059  Uiso
A283  C      0.60101   0.69614   0.69624   1.00000   0.059  Uiso
A284  C      0.83101   0.38734   0.01516   1.00000   0.059  Uiso
A285  C      0.52587   0.11083   0.04795   1.00000   0.059  Uiso
A286  C      0.82535   0.31563   0.05896   1.00000   0.059  Uiso
A287  C      0.77445   0.92775   0.08360   1.00000   0.059  Uiso
A288  C      0.78364   0.66710   0.08753   1.00000   0.059  Uiso
A289  C      0.68774   0.00765   0.11903   1.00000   0.059  Uiso
A290  C      0.26785   0.63981   0.15655   1.00000   0.059  Uiso
A291  C      0.22397   0.71915   0.21486   1.00000   0.059  Uiso
A292  C      0.77386   0.21110   0.32715   1.00000   0.059  Uiso
A293  C      0.06872   0.80495   0.36140   1.00000   0.059  Uiso
A294  C      0.43791   0.73717   0.03180   1.00000   0.059  Uiso
A295  C      0.99493   0.70807   0.04600   1.00000   0.059  Uiso
A296  C      0.55117   0.18576   0.06439   1.00000   0.059  Uiso
A297  C      0.57806   0.30860   0.09197   1.00000   0.059  Uiso
A298  C      0.13922   0.78829   0.10762   1.00000   0.059  Uiso
A299  C      0.58065   0.63704   0.11574   1.00000   0.059  Uiso
A300  C      0.22620   0.56867   0.12488   1.00000   0.059  Uiso
A301  C      0.51858   0.13646   0.16585   1.00000   0.059  Uiso
A302  C      0.69564   0.12665   0.20240   1.00000   0.059  Uiso
A303  C      0.50019   0.11207   0.21395   1.00000   0.059  Uiso
A304  C      0.91278   0.34458   0.24266   1.00000   0.059  Uiso
A305  C      0.15081   0.20785   0.01580   1.00000   0.059  Uiso
A306  C      0.07989   0.52711   0.03079   1.00000   0.059  Uiso
A307  C      0.30519   0.22159   0.03147   1.00000   0.059  Uiso
A308  C      0.48162   0.11688   0.06925   1.00000   0.059  Uiso
A309  C      0.37431   0.93485   0.08162   1.00000   0.059  Uiso
A310  C      0.82088   0.33852   0.11317   1.00000   0.059  Uiso
A311  C      0.94170   0.36351   0.12566   1.00000   0.059  Uiso
A312  C      0.14203   0.61841   0.22320   1.00000   0.059  Uiso
A313  C      0.55822   0.67711   0.28614   1.00000   0.059  Uiso
A314  C      0.00656   0.22479   0.44092   1.00000   0.059  Uiso
A315  C      0.72712   0.20083   0.48053   1.00000   0.059  Uiso
A316  C      0.86491   0.64301   0.66321   1.00000   0.059  Uiso
A317  C      0.11460   0.52196   0.99817   1.00000   0.059  Uiso
A318  C      0.31382   0.68306   0.02514   1.00000   0.059  Uiso
A319  C      0.50532   0.77471   0.02812   1.00000   0.059  Uiso
A320  C      0.34266   0.53967   0.06634   1.00000   0.059  Uiso
A321  C      0.24808   0.55053   0.06961   1.00000   0.059  Uiso
A322  C      0.85181   0.22693   0.11135   1.00000   0.059  Uiso
A323  C      0.45095   0.55337   0.14058   1.00000   0.059  Uiso
A324  C      0.46822   0.18169   0.21479   1.00000   0.059  Uiso
A325  C      0.36881   0.75705   0.23209   1.00000   0.059  Uiso
A326  C      0.36431   0.66452   0.38388   1.00000   0.059  Uiso
A327  C      0.02944   0.50497   0.03431   1.00000   0.059  Uiso
A328  C      0.25846   0.56026   0.03394   1.00000   0.059  Uiso
A329  C      0.27889   0.44631   0.08273   1.00000   0.059  Uiso
A330  C      0.16971   0.29066   0.10857   1.00000   0.059  Uiso
A331  C      0.46965   0.91870   0.20326   1.00000   0.059  Uiso
A332  C      0.00399   0.89566   0.43930   1.00000   0.059  Uiso
A333  C      0.94870   0.37319   0.03745   1.00000   0.059  Uiso
A334  C      0.91910   0.39491   0.06285   1.00000   0.059  Uiso
A335  C      0.16214   0.49331   0.09057   1.00000   0.059  Uiso
A336  C      0.44330   0.88816   0.10686   1.00000   0.059  Uiso
A337  C      0.59935   0.09603   0.10995   1.00000   0.059  Uiso
A338  C      0.25042   0.68133   0.13962   1.00000   0.059  Uiso
A339  C      0.70470   0.90733   0.14904   1.00000   0.059  Uiso
A340  C      0.26106   0.32543   0.17884   1.00000   0.059  Uiso
A341  C      0.58812   0.21628   0.19450   1.00000   0.059  Uiso
A342  C      0.62010   0.37566   0.23227   1.00000   0.059  Uiso
A343  C      0.89426   0.34151   0.23485   1.00000   0.059  Uiso
A344  C      0.99455   0.83322   0.47703   1.00000   0.059  Uiso
A345  C      0.14279   0.68677   0.03676   1.00000   0.059  Uiso
A346  C      0.25449   0.71745   0.03510   1.00000   0.059  Uiso
A347  C      0.72360   0.89008   0.04303   1.00000   0.059  Uiso
A348  C      0.74256   0.19409   0.06841   1.00000   0.059  Uiso
A349  C      0.11926   0.49684   0.08676   1.00000   0.059  Uiso
A350  C      0.82695   0.18814   0.09126   1.00000   0.059  Uiso
A351  C      0.41273   0.89457   0.13931   1.00000   0.059  Uiso
A352  C      0.29378   0.60652   0.17393   1.00000   0.059  Uiso
A353  C      0.14504   0.64640   0.17603   1.00000   0.059  Uiso
A354  C      0.37371   0.76259   0.20400   1.00000   0.059  Uiso
A355  C      0.45791   0.54743   0.21990   1.00000   0.059  Uiso
A356  C      0.93044   0.96380   0.97802   1.00000   0.059  Uiso
A357  C      0.99921   0.76928   0.00333   1.00000   0.059  Uiso
A358  C      0.84529   0.64775   0.02114   1.00000   0.059  Uiso
A359  C      0.74821   0.92531   0.02560   1.00000   0.059  Uiso
A360  C      0.30983   0.65547   0.03360   1.00000   0.059  Uiso
A361  C      0.18596   0.72613   0.06245   1.00000   0.059  Uiso
A362  C      0.25266   0.50767   0.08307   1.00000   0.059  Uiso
A363  C      0.38446   0.93294   0.13601   1.00000   0.059  Uiso
A364  C      0.71818   0.40815   0.14542   1.00000   0.059  Uiso
A365  C      0.75636   0.39837   0.14255   1.00000   0.059  Uiso
A366  C      0.31118   0.91531   0.16421   1.00000   0.059  Uiso
A367  C      0.76381   0.02387   0.20598   1.00000   0.059  Uiso
A368  C      0.68562   0.13973   0.23419   1.00000   0.059  Uiso
A369  C      0.49305   0.53221   0.44216   1.00000   0.059  Uiso
A370  C      0.44845   0.83451   0.03551   1.00000   0.059  Uiso
A371  C      0.40372   0.63631   0.07449   1.00000   0.059  Uiso
A372  C      0.82537   0.63824   0.09033   1.00000   0.059  Uiso
A373  C      0.64069   0.30682   0.11406   1.00000   0.059  Uiso
A374  C      0.71331   0.02981   0.16181   1.00000   0.059  Uiso
A375  C      0.43598   0.56076   0.19986   1.00000   0.059  Uiso
A376  C      0.88811   0.18435   0.23145   1.00000   0.059  Uiso
A377  C      0.76653   0.06726   0.34125   1.00000   0.059  Uiso
A378  C      0.94757   0.41672   0.82759   1.00000   0.059  Uiso
A379  C      0.66431   0.25152   0.00746   1.00000   0.059  Uiso
A380  C      0.69030   0.99380   0.02451   1.00000   0.059  Uiso
A381  C      0.29475   0.24966   0.08084   1.00000   0.059  Uiso
A382  C      0.42021   0.03151   0.10256   1.00000   0.059  Uiso
A383  C      0.81766   0.00595   0.12665   1.00000   0.059  Uiso
A384  C      0.52846   0.50051   0.17838   1.00000   0.059  Uiso
A385  C      0.84255   0.24196   0.18931   1.00000   0.059  Uiso
A386  C      0.11888   0.71376   0.22058   1.00000   0.059  Uiso
A387  C      0.61348   0.36248   0.26289   1.00000   0.059  Uiso
A388  C      0.81822   0.82753   0.35090   1.00000   0.059  Uiso
A389  C      0.51825   0.06444   0.40513   1.00000   0.059  Uiso
A390  C      0.34143   0.77933   0.48100   1.00000   0.059  Uiso
A391  C      0.93827   0.31314   0.00998   1.00000   0.059  Uiso
A392  C      0.33178   0.54268   0.10399   1.00000   0.059  Uiso
A393  C      0.49493   0.75974   0.10696   1.00000   0.059  Uiso
A394  C      0.16990   0.66040   0.17900   1.00000   0.059  Uiso
A395  C      0.37331   0.78834   0.19803   1.00000   0.059  Uiso
A396  C      0.74770   0.04468   0.19846   1.00000   0.059  Uiso
A397  C      0.40196   0.91498   0.25016   1.00000   0.059  Uiso
A398  C      0.02293   0.71617   0.99742   1.00000   0.059  Uiso
A399  C      0.55089   0.56743   0.03415   1.00000   0.059  Uiso
A400  C      0.97944   0.69212   0.05075   1.00000   0.059  Uiso
A401  C      0.26229   0.94107   0.06870   1.00000   0.059  Uiso
A402  C      0.80609   0.61137   0.06718   1.00000   0.059  Uiso
A403  C      0.31731   0.24278   0.09605   1.00000   0.059  Uiso
A404  C      0.73539   0.38230   0.19286   1.00000   0.059  Uiso
A405  C      0.14644   0.77636   0.22383   1.00000   0.059  Uiso
A406  C      0.43832   0.08418   0.40530   1.00000   0.059  Uiso
A407  C      0.95526   0.81549   0.83562   1.00000   0.059  Uiso
A408  C      0.36325   0.90602   0.01686   1.00000   0.059  Uiso
A409  C      0.46363   0.49483   0.04456   1.00000   0.059  Uiso
A410  C      0.00091   0.41752   0.06214   1.00000   0.059  Uiso
A411  C      0.60182   0.27891   0.07470   1.00000   0.059  Uiso
A412  C      0.70144   0.98433   0.11700   1.00000   0.059  Uiso
A413  C      0.33837   0.31567   0.12459   1.00000   0.059  Uiso
A414  C      0.58204   0.36570   0.15013   1.00000   0.059  Uiso
A415  C      0.83602   0.37030   0.15102   1.00000   0.059  Uiso
A416  C      0.16892   0.46306   0.43116   1.00000   0.059  Uiso
A417  C      0.35767   0.56829   0.48351   1.00000   0.059  Uiso
A418  C      0.43051   0.62825   0.51776   1.00000   0.059  Uiso
A419  C      0.34498   0.71485   0.03265   1.00000   0.059  Uiso
A420  C      0.47796   0.48943   0.06495   1.00000   0.059  Uiso
A421  C      0.53024   0.20367   0.06139   1.00000   0.059  Uiso
A422  C      0.72036   0.66138   0.06051   1.00000   0.059  Uiso
A423  C      0.32787   0.97618   0.08937   1.00000   0.059  Uiso
A424  C      0.73576   0.23013   0.10043   1.00000   0.059  Uiso
A425  C      0.85016   0.15807   0.15768   1.00000   0.059  Uiso
A426  C      0.32368   0.28012   0.17092   1.00000   0.059  Uiso
A427  C      0.44473   0.57069   0.16772   1.00000   0.059  Uiso
A428  C      0.50194   0.60909   0.22216   1.00000   0.059  Uiso
A429  C      0.63855   0.71954   0.44603   1.00000   0.059  Uiso
A430  C      0.70769   0.09940   0.00601   1.00000   0.059  Uiso
A431  C      0.09038   0.45056   0.01661   1.00000   0.059  Uiso
A432  C      0.58162   0.29912   0.02805   1.00000   0.059  Uiso
A433  C      0.49933   0.10066   0.04690   1.00000   0.059  Uiso
A434  C      0.22547   0.84965   0.05614   1.00000   0.059  Uiso
A435  C      0.25880   0.74943   0.07839   1.00000   0.059  Uiso
A436  C      0.79320   0.38425   0.09485   1.00000   0.059  Uiso
A437  C      0.29318   0.31996   0.11604   1.00000   0.059  Uiso
A438  C      0.31602   0.35186   0.12231   1.00000   0.059  Uiso
A439  C      0.44464   0.98588   0.16169   1.00000   0.059  Uiso
A440  C      0.55529   0.50204   0.18791   1.00000   0.059  Uiso
A441  C      0.44251   0.88982   0.19840   1.00000   0.059  Uiso
A442  C      0.59949   0.51225   0.35796   1.00000   0.059  Uiso
A443  C      0.20054   0.24945   0.78254   1.00000   0.059  Uiso
A444  C      0.50178   0.53049   0.00717   1.00000   0.059  Uiso
A445  C      0.96290   0.36521   0.07236   1.00000   0.059  Uiso
A446  C      0.61653   0.35123   0.11208   1.00000   0.059  Uiso
A447  C      0.33084   0.47977   0.12794   1.00000   0.059  Uiso
A448  C      0.29310   0.46932   0.19590   1.00000   0.059  Uiso
A449  C      0.60232   0.30292   0.00633   1.00000   0.059  Uiso
A450  C      0.87521   0.36734   0.01040   1.00000   0.059  Uiso
A451  C      0.01308   0.51842   0.01455   1.00000   0.059  Uiso
A452  C      0.52089   0.06294   0.01371   1.00000   0.059  Uiso
A453  C      0.10333   0.29770   0.03438   1.00000   0.059  Uiso
A454  C      0.15023   0.77027   0.03826   1.00000   0.059  Uiso
A455  C      0.76283   0.20501   0.04818   1.00000   0.059  Uiso
A456  C      0.82913   0.19952   0.07087   1.00000   0.059  Uiso
A457  C      0.15882   0.22578   0.09700   1.00000   0.059  Uiso
A458  C      0.25376   0.40952   0.09741   1.00000   0.059  Uiso
A459  C      0.90809   0.33265   0.10592   1.00000   0.059  Uiso
A460  C      0.64998   0.32672   0.12612   1.00000   0.059  Uiso
A461  C      0.77752   0.00069   0.15102   1.00000   0.059  Uiso
A462  C      0.43722   0.68482   0.19630   1.00000   0.059  Uiso
A463  C      0.63165   0.41293   0.20241   1.00000   0.059  Uiso
A464  C      0.87953   0.35773   0.23065   1.00000   0.059  Uiso
A465  C      0.45640   0.98845   0.25309   1.00000   0.059  Uiso
A466  C      0.13083   0.58311   0.26662   1.00000   0.059  Uiso
A467  C      0.13822   0.10938   0.45731   1.00000   0.059  Uiso
A468  C      0.33204   0.39032   0.01403   1.00000   0.059  Uiso
A469  C      0.79923   0.18167   0.02881   1.00000   0.059  Uiso
A470  C      0.84807   0.22067   0.07338   1.00000   0.059  Uiso
A471  C      0.94370   0.35703   0.10115   1.00000   0.059  Uiso
A472  C      0.15606   0.23942   0.11577   1.00000   0.059  Uiso
A473  C      0.57656   0.58605   0.11809   1.00000   0.059  Uiso
A474  C      0.28396   0.76954   0.12856   1.00000   0.059  Uiso
A475  C      0.25378   0.32206   0.14289   1.00000   0.059  Uiso
A476  C      0.59646   0.33118   0.22155   1.00000   0.059  Uiso
A477  C      0.38246   0.49464   0.43739   1.00000   0.059  Uiso
A478  C      0.94005   0.30144   0.72309   1.00000   0.059  Uiso
A479  C      0.70700   0.12146   0.03095   1.00000   0.059  Uiso
A480  C      0.11216   0.26467   0.07023   1.00000   0.059  Uiso
A481  C      0.33367   0.40071   0.10961   1.00000   0.059  Uiso
A482  C      0.49511   0.64982   0.10986   1.00000   0.059  Uiso
A483  C      0.33414   0.29163   0.11820   1.00000   0.059  Uiso
A484  C      0.19112   0.48920   0.14260   1.00000   0.059  Uiso
A485  C      0.17230   0.33726   0.17283   1.00000   0.059  Uiso
A486  C      0.27568   0.92112   0.19277   1.00000   0.059  Uiso
A487  C      0.42516   0.70971   0.20432   1.00000   0.059  Uiso
A488  C      0.36677   0.59657   0.22273   1.00000   0.059  Uiso
A489  C      0.52609   0.77159   0.22131   1.00000   0.059  Uiso
A490  C      0.54048   0.69348   0.42241   1.00000   0.059  Uiso
A491  C      0.89940   0.02955   0.47364   1.00000   0.059  Uiso
A492  C      0.19696   0.48696   0.00431   1.00000   0.059  Uiso
A493  C      0.35425   0.37683   0.00899   1.00000   0.059  Uiso
A494  C      0.85077   0.69988   0.02642   1.00000   0.059  Uiso
A495  C      0.56777   0.01838   0.03143   1.00000   0.059  Uiso
A496  C      0.97578   0.38828   0.08743   1.00000   0.059  Uiso
A497  C      0.42032   0.62594   0.10208   1.00000   0.059  Uiso
A498  C      0.15508   0.77392   0.10837   1.00000   0.059  Uiso
A499  C      0.18972   0.35071   0.20408   1.00000   0.059  Uiso
A500  C      0.19516   0.89942   0.24282   1.00000   0.059  Uiso
A501  C      0.61113   0.33530   0.25508   1.00000   0.059  Uiso
A502  C      0.40867   0.55082   0.00241   1.00000   0.059  Uiso
A503  C      0.42748   0.81691   0.02213   1.00000   0.059  Uiso
A504  C      0.79074   0.03665   0.04666   1.00000   0.059  Uiso
A505  C      0.34357   0.78554   0.05066   1.00000   0.059  Uiso
A506  C      0.53693   0.22859   0.07492   1.00000   0.059  Uiso
A507  C      0.13948   0.24413   0.13226   1.00000   0.059  Uiso
A508  C      0.72664   0.91000   0.17094   1.00000   0.059  Uiso
A509  C      0.14862   0.59114   0.23645   1.00000   0.059  Uiso
A510  C      0.36646   0.82097   0.24981   1.00000   0.059  Uiso
A511  C      0.10877   0.17499   0.41483   1.00000   0.059  Uiso
A512  C      0.23522   0.72985   0.44433   1.00000   0.059  Uiso
A513  C      0.77061   0.39298   0.04728   1.00000   0.059  Uiso
A514  C      0.81391   0.55840   0.04470   1.00000   0.059  Uiso
A515  C      0.70398   0.88084   0.05563   1.00000   0.059  Uiso
A516  C      0.17021   0.31988   0.11492   1.00000   0.059  Uiso
A517  C      0.74396   0.13754   0.12766   1.00000   0.059  Uiso
A518  C      0.56263   0.33305   0.18269   1.00000   0.059  Uiso
A519  C      0.47596   0.49404   0.18796   1.00000   0.059  Uiso
A520  C      0.51063   0.22711   0.23012   1.00000   0.059  Uiso
A521  C      0.63204   0.29625   0.26523   1.00000   0.059  Uiso
A522  C      0.88595   0.23903   0.29149   1.00000   0.059  Uiso
A523  C      0.55190   0.38130   0.33019   1.00000   0.059  Uiso
A524  C      0.80005   0.77707   0.49227   1.00000   0.059  Uiso
A525  C      0.92081   0.92814   0.01741   1.00000   0.059  Uiso
A526  C      0.77137   0.01962   0.04330   1.00000   0.059  Uiso
A527  C      0.94839   0.73729   0.06099   1.00000   0.059  Uiso
A528  C      0.22775   0.82681   0.07140   1.00000   0.059  Uiso
A529  C      0.16053   0.91893   0.22188   1.00000   0.059  Uiso
A530  C      0.02477   0.23459   0.42115   1.00000   0.059  Uiso
A531  C      0.31026   0.33382   0.00125   1.00000   0.059  Uiso
A532  C      0.60075   0.98806   0.03221   1.00000   0.059  Uiso
A533  C      0.83828   0.62379   0.03382   1.00000   0.059  Uiso
A534  C      0.93094   0.38623   0.03722   1.00000   0.059  Uiso
A535  C      0.83305   0.29681   0.04419   1.00000   0.059  Uiso
A536  C      0.04495   0.47958   0.08019   1.00000   0.059  Uiso
A537  C      0.10043   0.69066   0.08285   1.00000   0.059  Uiso
A538  C      0.36608   0.95743   0.07953   1.00000   0.059  Uiso
A539  C      0.51143   0.65249   0.07611   1.00000   0.059  Uiso
A540  C      0.75227   0.24222   0.07914   1.00000   0.059  Uiso
A541  C      0.88637   0.69993   0.07809   1.00000   0.059  Uiso
A542  C      0.54901   0.66632   0.08991   1.00000   0.059  Uiso
A543  C      0.18681   0.37697   0.19782   1.00000   0.059  Uiso
A544  C      0.88369   0.31777   0.22560   1.00000   0.059  Uiso
A545  C      0.19056   0.25002   0.00885   1.00000   0.059  Uiso
A546  C      0.05588   0.28831   0.01621   1.00000   0.059  Uiso
A547  C      0.58835   0.01246   0.01622   1.00000   0.059  Uiso
A548  C      0.12232   0.56701   0.04461   1.00000   0.059  Uiso
A549  C      0.52463   0.03176   0.08967   1.00000   0.059  Uiso
A550  C      0.10563   0.71425   0.09716   1.00000   0.059  Uiso
A551  C      0.39589   0.14714   0.12266   1.00000   0.059  Uiso
A552  C      0.37887   0.75183   0.16168   1.00000   0.059  Uiso
A553  C      0.78154   0.90007   0.17059   1.00000   0.059  Uiso
A554  C      0.82922   0.66271   0.01274   1.00000   0.059  Uiso
A555  C      0.93249   0.74942   0.00546   1.00000   0.059  Uiso
A556  C      0.34672   0.28335   0.04293   1.00000   0.059  Uiso
A557  C      0.95800   0.92261   0.05155   1.00000   0.059  Uiso
A558  C      0.39300   0.66112   0.08505   1.00000   0.059  Uiso
A559  C      0.43212   0.88923   0.13451   1.00000   0.059  Uiso
A560  C      0.28180   0.78589   0.16611   1.00000   0.059  Uiso
A561  C      0.96451   0.18990   0.45578   1.00000   0.059  Uiso
A562  C      0.66233   0.72029   0.83092   1.00000   0.059  Uiso
A563  C      0.36419   0.21528   0.99852   1.00000   0.059  Uiso
A564  C      0.48098   0.99406   0.02582   1.00000   0.059  Uiso
A565  C      0.11857   0.54175   0.05555   1.00000   0.059  Uiso
A566  C      0.59522   0.65624   0.05257   1.00000   0.059  Uiso
A567  C      0.65750   0.19448   0.07500   1.00000   0.059  Uiso
A568  C      0.85753   0.38369   0.13318   1.00000   0.059  Uiso
A569  C      0.20816   0.45281   0.15966   1.00000   0.059  Uiso
A570  C      0.37093   0.06743   0.16178   1.00000   0.059  Uiso
A571  C      0.79914   0.23901   0.16860   1.00000   0.059  Uiso
A572  C      0.46239   0.84442   0.19461   1.00000   0.059  Uiso
A573  C      0.68913   0.22688   0.21054   1.00000   0.059  Uiso
A574  C      0.32496   0.38272   0.39635   1.00000   0.059  Uiso
A575  C      0.51788   0.72208   0.00636   1.00000   0.059  Uiso
A576  C      0.25908   0.83259   0.03755   1.00000   0.059  Uiso
A577  C      0.74951   0.31789   0.03545   1.00000   0.059  Uiso
A578  C      0.43640   0.50074   0.05711   1.00000   0.059  Uiso
A579  C      0.18532   0.69789   0.07060   1.00000   0.059  Uiso
A580  C      0.89131   0.31558   0.07859   1.00000   0.059  Uiso
A581  C      0.26013   0.75797   0.11892   1.00000   0.059  Uiso
A582  C      0.78298   0.65064   0.11324   1.00000   0.059  Uiso
A583  C      0.24788   0.39405   0.16367   1.00000   0.059  Uiso
A584  C      0.81158   0.27390   0.19942   1.00000   0.059  Uiso
A585  C      0.81371   0.37509   0.20723   1.00000   0.059  Uiso
A586  C      0.67524   0.74964   0.36838   1.00000   0.059  Uiso
A587  C      0.39641   0.09936   0.00385   1.00000   0.059  Uiso
A588  C      0.62286   0.08042   0.00544   1.00000   0.059  Uiso
A589  C      0.36880   0.55776   0.01987   1.00000   0.059  Uiso
A590  C      0.81060   0.39751   0.01975   1.00000   0.059  Uiso
A591  C      0.74052   0.59411   0.03513   1.00000   0.059  Uiso
A592  C      0.50737   0.05871   0.04131   1.00000   0.059  Uiso
A593  C      0.76536   0.30771   0.05046   1.00000   0.059  Uiso
A594  C      0.16535   0.76055   0.07203   1.00000   0.059  Uiso
A595  C      0.77482   0.31416   0.08494   1.00000   0.059  Uiso
A596  C      0.38161   0.02455   0.14547   1.00000   0.059  Uiso
A597  C      0.48242   0.23138   0.15648   1.00000   0.059  Uiso
A598  C      0.22953   0.94184   0.16586   1.00000   0.059  Uiso
A599  C      0.81836   0.25454   0.18468   1.00000   0.059  Uiso
A600  C      0.43157   0.17421   0.25209   1.00000   0.059  Uiso
A601  C      0.17626   0.80299   0.01354   1.00000   0.059  Uiso
A602  C      0.74381   0.62353   0.02047   1.00000   0.059  Uiso
A603  C      0.87185   0.21475   0.05341   1.00000   0.059  Uiso
A604  C      0.33667   0.96042   0.07649   1.00000   0.059  Uiso
A605  C      0.37443   0.49469   0.12749   1.00000   0.059  Uiso
A606  C      0.91517   0.31627   0.13770   1.00000   0.059  Uiso
A607  C      0.18535   0.92175   0.22965   1.00000   0.059  Uiso
A608  C      0.94680   0.69507   0.68020   1.00000   0.059  Uiso
A609  C      0.73306   0.58299   0.02250   1.00000   0.059  Uiso
A610  C      0.71533   0.34571   0.03329   1.00000   0.059  Uiso
A611  C      0.58818   0.29759   0.06830   1.00000   0.059  Uiso
A612  C      0.20956   0.81599   0.09317   1.00000   0.059  Uiso
A613  C      0.35808   0.46534   0.08749   1.00000   0.059  Uiso
A614  C      0.87552   0.12252   0.13325   1.00000   0.059  Uiso
A615  C      0.79672   0.37852   0.19338   1.00000   0.059  Uiso
A616  C      0.52142   0.12669   0.20253   1.00000   0.059  Uiso
A617  C      0.28479   0.92351   0.23021   1.00000   0.059  Uiso
A618  C      0.22279   0.75182   0.33426   1.00000   0.059  Uiso
A619  C      0.82280   0.77820   0.36603   1.00000   0.059  Uiso
A620  C      0.38865   0.04747   0.37731   1.00000   0.059  Uiso
A621  C      0.55629   0.50196   0.37586   1.00000   0.059  Uiso
A622  C      0.45616   0.18873   0.40850   1.00000   0.059  Uiso
A623  C      0.16556   0.18918   0.50078   1.00000   0.059  Uiso
A624  C      0.41943   0.77515   0.00428   1.00000   0.059  Uiso
A625  C      0.14354   0.18411   0.01123   1.00000   0.059  Uiso
A626  C      0.50134   0.99997   0.01471   1.00000   0.059  Uiso
A627  C      0.81100   0.89458   0.02873   1.00000   0.059  Uiso
A628  C      0.45962   0.82697   0.06706   1.00000   0.059  Uiso
A629  C      0.39832   0.47849   0.08428   1.00000   0.059  Uiso
A630  C      0.79143   0.05373   0.07702   1.00000   0.059  Uiso
A631  C      0.39367   0.89973   0.11020   1.00000   0.059  Uiso
A632  C      0.44987   0.78510   0.15063   1.00000   0.059  Uiso
A633  C      0.46440   0.77538   0.18522   1.00000   0.059  Uiso
A634  C      0.55169   0.69256   0.19628   1.00000   0.059  Uiso
A635  C      0.49100   0.47647   0.23522   1.00000   0.059  Uiso
A636  C      0.62204   0.40278   0.23218   1.00000   0.059  Uiso
A637  C      0.32103   0.22736   0.01202   1.00000   0.059  Uiso
A638  C      0.77646   0.19120   0.01987   1.00000   0.059  Uiso
A639  C      0.80767   0.41668   0.01394   1.00000   0.059  Uiso
A640  C      0.73574   0.33536   0.05326   1.00000   0.059  Uiso
A641  C      0.17096   0.50255   0.12497   1.00000   0.059  Uiso
A642  C      0.43157   0.12715   0.14488   1.00000   0.059  Uiso
A643  C      0.85810   0.40650   0.15116   1.00000   0.059  Uiso
A644  C      0.44582   0.52468   0.22995   1.00000   0.059  Uiso
A645  C      0.73103   0.40752   0.24131   1.00000   0.059  Uiso
A646  C      0.62219   0.29882   0.32734   1.00000   0.059  Uiso
A647  C      0.84459   0.29369   0.47263   1.00000   0.059  Uiso
A648  C      0.81215   0.52890   0.01156   1.00000   0.059  Uiso
A649  C      0.82142   0.62227   0.06490   1.00000   0.059  Uiso
A650  C      0.14456   0.68394   0.06791   1.00000   0.059  Uiso
A651  C      0.17973   0.33165   0.08195   1.00000   0.059  Uiso
A652  C      0.28933   0.92232   0.10120   1.00000   0.059  Uiso
A653  C      0.62399   0.08524   0.11223   1.00000   0.059  Uiso
A654  C      0.31007   0.59820   0.12693   1.00000   0.059  Uiso
A655  C      0.45146   0.76421   0.12408   1.00000   0.059  Uiso
A656  C      0.63181   0.34807   0.13546   1.00000   0.059  Uiso
A657  C      0.32708   0.27359   0.14409   1.00000   0.059  Uiso
A658  C      0.50638   0.21921   0.16459   1.00000   0.059  Uiso
A659  C      0.44827   0.99468   0.19071   1.00000   0.059  Uiso
A660  C      0.47607   0.49223   0.22470   1.00000   0.059  Uiso
A661  C      0.84719   0.70242   0.05888   1.00000   0.059  Uiso
A662  C      0.75068   0.59540   0.06804   1.00000   0.059  Uiso
A663  C      0.41994   0.01554   0.12189   1.00000   0.059  Uiso
A664  C      0.18176   0.25011   0.13326   1.00000   0.059  Uiso
A665  C      0.26884   0.80336   0.16429   1.00000   0.059  Uiso
A666  C      0.76667   0.16105   0.17351   1.00000   0.059  Uiso
A667  C      0.74858   0.17971   0.18054   1.00000   0.059  Uiso
A668  C      0.34390   0.94650   0.20995   1.00000   0.059  Uiso
A669  C      0.24610   0.90810   0.25177   1.00000   0.059  Uiso
A670  C      0.05485   0.08357   0.75437   1.00000   0.059  Uiso
A671  C      0.56490   0.28188   0.01571   1.00000   0.059  Uiso
A672  C      0.82513   0.85242   0.02820   1.00000   0.059  Uiso
A673  C      0.04279   0.23241   0.03618   1.00000   0.059  Uiso
A674  C      0.32693   0.94279   0.05744   1.00000   0.059  Uiso
A675  C      0.26381   0.40686   0.13382   1.00000   0.059  Uiso
A676  C      0.31908   0.42700   0.17253   1.00000   0.059  Uiso
A677  C      0.57295   0.33774   0.21825   1.00000   0.059  Uiso
A678  C      0.89057   0.93375   0.47150   1.00000   0.059  Uiso
A679  C      0.25199   0.87744   0.01492   1.00000   0.059  Uiso
A680  C      0.24541   0.85240   0.03547   1.00000   0.059  Uiso
A681  C      0.52978   0.73458   0.03619   1.00000   0.059  Uiso
A682  C      0.17316   0.35700   0.08204   1.00000   0.059  Uiso
A683  C      0.86709   0.71115   0.08483   1.00000   0.059  Uiso
A684  C      0.27522   0.91165   0.12829   1.00000   0.059  Uiso
A685  C      0.16479   0.57405   0.15173   1.00000   0.059  Uiso
A686  C      0.51775   0.52471   0.16890   1.00000   0.059  Uiso
A687  C      0.60627   0.99244   0.38944   1.00000   0.059  Uiso
A688  C      0.38871   0.23242   0.04291   1.00000   0.059  Uiso
A689  C      0.93898   0.93174   0.04500   1.00000   0.059  Uiso
A690  C      0.75982   0.67675   0.07749   1.00000   0.059  Uiso
A691  C      0.42661   0.22813   0.09293   1.00000   0.059  Uiso
A692  C      0.19129   0.46428   0.14377   1.00000   0.059  Uiso
A693  C      0.53518   0.41054   0.21702   1.00000   0.059  Uiso
A694  C      0.64078   0.73870   0.36681   1.00000   0.059  Uiso
A695  C      0.01458   0.69567   0.02146   1.00000   0.059  Uiso
A696  C      0.02678   0.49068   0.06243   1.00000   0.059  Uiso
A697  C      0.32772   0.82577   0.06464   1.00000   0.059  Uiso
A698  C      0.18374   0.39943   0.09449   1.00000   0.059  Uiso
A699  C      0.52348   0.01074   0.10737   1.00000   0.059  Uiso
A700  C      0.93203   0.66848   0.10986   1.00000   0.059  Uiso
A701  C      0.60000   0.36853   0.11846   1.00000   0.059  Uiso
A702  C      0.67930   0.96471   0.11277   1.00000   0.059  Uiso
A703  C      0.80478   0.02842   0.17990   1.00000   0.059  Uiso
A704  C      0.08986   0.74192   0.19661   1.00000   0.059  Uiso
A705  C      0.22036   0.32189   0.21217   1.00000   0.059  Uiso
A706  C      0.19868   0.94135   0.22438   1.00000   0.059  Uiso
A707  C      0.42575   0.06762   0.23538   1.00000   0.059  Uiso
A708  C      0.59851   0.66983   0.47445   1.00000   0.059  Uiso
A709  C      0.04794   0.09138   0.71962   1.00000   0.059  Uiso
A710  C      0.41858   0.10906   0.00254   1.00000   0.059  Uiso
A711  C      0.38068   0.46509   0.07301   1.00000   0.059  Uiso
A712  C      0.25775   0.33277   0.08116   1.00000   0.059  Uiso
A713  C      0.12174   0.67409   0.08981   1.00000   0.059  Uiso
A714  C      0.08607   0.73146   0.09681   1.00000   0.059  Uiso
A715  C      0.76159   0.41100   0.10924   1.00000   0.059  Uiso
A716  C      0.57329   0.59919   0.15030   1.00000   0.059  Uiso
A717  C      0.21145   0.95072   0.16324   1.00000   0.059  Uiso
A718  C      0.51813   0.48275   0.16941   1.00000   0.059  Uiso
A719  C      0.59367   0.59816   0.17685   1.00000   0.059  Uiso
A720  C      0.86452   0.72385   0.74492   1.00000   0.059  Uiso
A721  C      0.60285   0.00031   0.09403   1.00000   0.059  Uiso
A722  C      0.28177   0.33964   0.19226   1.00000   0.059  Uiso
A723  C      0.22977   0.50283   0.48190   1.00000   0.059  Uiso
A724  C      0.02617   0.79881   0.00637   1.00000   0.059  Uiso
A725  C      0.15289   0.83180   0.01275   1.00000   0.059  Uiso
A726  C      0.89813   0.60000   0.01168   1.00000   0.059  Uiso
A727  C      0.03905   0.30922   0.05795   1.00000   0.059  Uiso
A728  C      0.18635   0.85579   0.08811   1.00000   0.059  Uiso
A729  C      0.18582   0.23814   0.16825   1.00000   0.059  Uiso
A730  C      0.02957   0.99426   0.01697   1.00000   0.059  Uiso
A731  C      0.80845   0.03736   0.02076   1.00000   0.059  Uiso
A732  C      0.26469   0.22190   0.05428   1.00000   0.059  Uiso
A733  C      0.69381   0.88783   0.09073   1.00000   0.059  Uiso
A734  C      0.81090   0.64159   0.12154   1.00000   0.059  Uiso
A735  C      0.51307   0.00443   0.13553   1.00000   0.059  Uiso
A736  C      0.35842   0.01632   0.16300   1.00000   0.059  Uiso
A737  C      0.22348   0.46345   0.17350   1.00000   0.059  Uiso
A738  C      0.55943   0.52730   0.17894   1.00000   0.059  Uiso
A739  C      0.36061   0.01245   0.19681   1.00000   0.059  Uiso
A740  C      0.50156   0.20796   0.20085   1.00000   0.059  Uiso
A741  C      0.20609   0.73808   0.21653   1.00000   0.059  Uiso
A742  C      0.20660   0.30651   0.22381   1.00000   0.059  Uiso
A743  C      0.45232   0.97770   0.22299   1.00000   0.059  Uiso
A744  C      0.44393   0.71284   0.02369   1.00000   0.059  Uiso
A745  C      0.43696   0.91095   0.03953   1.00000   0.059  Uiso
A746  C      0.50381   0.63709   0.04979   1.00000   0.059  Uiso
A747  C      0.57006   0.56994   0.05785   1.00000   0.059  Uiso
A748  C      0.58639   0.37559   0.08412   1.00000   0.059  Uiso
A749  C      0.18894   0.82858   0.10212   1.00000   0.059  Uiso
A750  C      0.95140   0.82307   0.77382   1.00000   0.059  Uiso
A751  C      0.14286   0.81327   0.02383   1.00000   0.059  Uiso
A752  C      0.21845   0.28308   0.02798   1.00000   0.059  Uiso
A753  C      0.27578   0.20290   0.06451   1.00000   0.059  Uiso
A754  C      0.35471   0.47829   0.10789   1.00000   0.059  Uiso
A755  C      0.11678   0.23296   0.11812   1.00000   0.059  Uiso
A756  C      0.26774   0.88848   0.12293   1.00000   0.059  Uiso
A757  C      0.51359   0.97849   0.15912   1.00000   0.059  Uiso
A758  C      0.14635   0.76536   0.20020   1.00000   0.059  Uiso
A759  C      0.41184   0.07331   0.20234   1.00000   0.059  Uiso
A760  C      0.99563   0.98420   0.42633   1.00000   0.059  Uiso
A761  C      0.30820   0.35304   0.66207   1.00000   0.059  Uiso
A762  C      0.28355   0.49595   0.99890   1.00000   0.059  Uiso
A763  C      0.00649   0.99017   0.00885   1.00000   0.059  Uiso
A764  C      0.84047   0.29161   0.00805   1.00000   0.059  Uiso
A765  C      0.29913   0.19818   0.04010   1.00000   0.059  Uiso
A766  C      0.37623   0.87958   0.10238   1.00000   0.059  Uiso
A767  C      0.05542   0.49456   0.11342   1.00000   0.059  Uiso
A768  C      0.81910   0.90664   0.14812   1.00000   0.059  Uiso
A769  C      0.20766   0.50000   0.15853   1.00000   0.059  Uiso
A770  C      0.41390   0.83372   0.92328   1.00000   0.059  Uiso
A771  C      0.46620   0.49477   0.01164   1.00000   0.059  Uiso
A772  C      0.98159   0.89021   0.00688   1.00000   0.059  Uiso
A773  C      0.08333   0.30912   0.05602   1.00000   0.059  Uiso
A774  C      0.20442   0.86309   0.06811   1.00000   0.059  Uiso
A775  C      0.41379   0.13197   0.11118   1.00000   0.059  Uiso
A776  C      0.86085   0.38531   0.10791   1.00000   0.059  Uiso
A777  C      0.35606   0.64317   0.12210   1.00000   0.059  Uiso
A778  C      0.44468   0.96267   0.14696   1.00000   0.059  Uiso
A779  C      0.72069   0.35995   0.18558   1.00000   0.059  Uiso
A780  C      0.21639   0.69860   0.23563   1.00000   0.059  Uiso
A781  C      0.46387   0.28368   0.24408   1.00000   0.059  Uiso
A782  C      0.79235   0.73273   0.51295   1.00000   0.059  Uiso
A783  C      0.93673   0.84987   0.00641   1.00000   0.059  Uiso
A784  C      0.29049   0.23990   0.04879   1.00000   0.059  Uiso
A785  C      0.75879   0.33307   0.10063   1.00000   0.059  Uiso
A786  C      0.98035   0.75578   0.09997   1.00000   0.059  Uiso
A787  C      0.23227   0.24459   0.15343   1.00000   0.059  Uiso
A788  C      0.29117   0.34989   0.44056   1.00000   0.059  Uiso
A789  C      0.31415   0.16819   0.74670   1.00000   0.059  Uiso
A790  C      0.98770   0.28569   0.03765   1.00000   0.059  Uiso
A791  C      0.28759   0.87121   0.11778   1.00000   0.059  Uiso
A792  C      0.26270   0.32110   0.24254   1.00000   0.059  Uiso
A793  C      0.18307   0.87724   0.25072   1.00000   0.059  Uiso
A794  C      0.71062   0.41781   0.33566   1.00000   0.059  Uiso
A795  C      0.13539   0.60572   0.37688   1.00000   0.059  Uiso
A796  C      0.14031   0.17029   0.04404   1.00000   0.059  Uiso
A797  C      0.18671   0.57711   0.05067   1.00000   0.059  Uiso
A798  C      0.69328   0.12233   0.05665   1.00000   0.059  Uiso
A799  C      0.67069   0.33447   0.09919   1.00000   0.059  Uiso
A800  C      0.31531   0.33473   0.12213   1.00000   0.059  Uiso
A801  C      0.54400   0.53909   0.15705   1.00000   0.059  Uiso
A802  C      0.82107   0.02306   0.15913   1.00000   0.059  Uiso
A803  C      0.70343   0.43665   0.48915   1.00000   0.059  Uiso
A804  C      0.98024   0.65897   0.91980   1.00000   0.059  Uiso
A805  C      0.27571   0.12581   0.01014   1.00000   0.059  Uiso
A806  C      0.51450   0.54908   0.00591   1.00000   0.059  Uiso
A807  C      0.04898   0.21613   0.01842   1.00000   0.059  Uiso
A808  C      0.76382   0.69845   0.05460   1.00000   0.059  Uiso
A809  C      0.22393   0.97006   0.10950   1.00000   0.059  Uiso
A810  C      0.79701   0.30302   0.10467   1.00000   0.059  Uiso
A811  C      0.76405   0.89340   0.19653   1.00000   0.059  Uiso
A812  C      0.32170   0.42188   0.20599   1.00000   0.059  Uiso
A813  C      0.82870   0.87652   0.04981   1.00000   0.059  Uiso
A814  C      0.57925   0.07552   0.11059   1.00000   0.059  Uiso
A815  C      0.52399   0.93991   0.15608   1.00000   0.059  Uiso
A816  C      0.66484   0.41179   0.16291   1.00000   0.059  Uiso
A817  C      0.79187   0.28346   0.19919   1.00000   0.059  Uiso
A818  C      0.27526   0.34146   0.23596   1.00000   0.059  Uiso
A819  C      0.84535   0.77791   0.00532   1.00000   0.059  Uiso
A820  C      0.99109   0.01071   0.00871   1.00000   0.059  Uiso
A821  C      0.23213   0.64315   0.06678   1.00000   0.059  Uiso
A822  C      0.38063   0.78655   0.13789   1.00000   0.059  Uiso
A823  C      0.24083   0.25629   0.14345   1.00000   0.059  Uiso
A824  C      0.49132   0.48349   0.16143   1.00000   0.059  Uiso
A825  C      0.22613   0.48898   0.17655   1.00000   0.059  Uiso
A826  C      0.21572   0.77333   0.00558   1.00000   0.059  Uiso
A827  C      0.66743   0.62038   0.02779   1.00000   0.059  Uiso
A828  C      0.37506   0.97099   0.04258   1.00000   0.059  Uiso
A829  C      0.77669   0.39400   0.07842   1.00000   0.059  Uiso
A830  C      0.86840   0.73776   0.08425   1.00000   0.059  Uiso
A831  C      0.19710   0.95253   0.18804   1.00000   0.059  Uiso
A832  C      0.41799   0.99199   0.27200   1.00000   0.059  Uiso
A833  C      0.67762   0.87020   0.94619   1.00000   0.059  Uiso
A834  C      0.87575   0.60103   0.00562   1.00000   0.059  Uiso
A835  C      0.05149   0.19876   0.03530   1.00000   0.059  Uiso
A836  C      0.20619   0.96488   0.13413   1.00000   0.059  Uiso
A837  C      0.51464   0.93431   0.22400   1.00000   0.059  Uiso
A838  C      0.28553   0.94795   0.24038   1.00000   0.059  Uiso
A839  C      0.55213   0.35019   0.32739   1.00000   0.059  Uiso
A840  C      0.61170   0.35628   0.40233   1.00000   0.059  Uiso
A841  C      0.14502   0.88803   0.01662   1.00000   0.059  Uiso
A842  C      0.87927   0.15171   0.02832   1.00000   0.059  Uiso
A843  C      0.66993   0.57021   0.07244   1.00000   0.059  Uiso
A844  C      0.52642   0.48865   0.08620   1.00000   0.059  Uiso
A845  C      0.35692   0.32509   0.10063   1.00000   0.059  Uiso
A846  C      0.71085   0.57215   0.09826   1.00000   0.059  Uiso
A847  C      0.24702   0.87864   0.14407   1.00000   0.059  Uiso
A848  C      0.71786   0.34281   0.21651   1.00000   0.059  Uiso
A849  C      0.22803   0.93491   0.38536   1.00000   0.059  Uiso
A850  C      0.30672   0.48333   0.00469   1.00000   0.059  Uiso
A851  C      0.38865   0.29927   0.08808   1.00000   0.059  Uiso
A852  C      0.24832   0.31366   0.20265   1.00000   0.059  Uiso
A853  C      0.46194   0.50593   0.24724   1.00000   0.059  Uiso
A854  C      0.81104   0.87965   0.40657   1.00000   0.059  Uiso
A855  C      0.63417   0.85334   0.62844   1.00000   0.059  Uiso
A856  C      0.37020   0.71966   0.05183   1.00000   0.059  Uiso
A857  C      0.42668   0.47763   0.06925   1.00000   0.059  Uiso
A858  C      0.68592   0.56469   0.10708   1.00000   0.059  Uiso
A859  C      0.06825   0.48706   0.13580   1.00000   0.059  Uiso
A860  C      0.39011   0.31165   0.14261   1.00000   0.059  Uiso
A861  C      0.52987   0.46032   0.17463   1.00000   0.059  Uiso
A862  C      0.37792   0.13534   0.20445   1.00000   0.059  Uiso
A863  C      0.51249   0.97910   0.54418   1.00000   0.059  Uiso
A864  C      0.41024   0.41363   0.59722   1.00000   0.059  Uiso
A865  C      0.53623   0.30710   0.14388   1.00000   0.059  Uiso
A866  C      0.90355   0.09219   0.15393   1.00000   0.059  Uiso
A867  C      0.74022   0.88583   0.18213   1.00000   0.059  Uiso
A868  C      0.02275   0.54066   0.99835   1.00000   0.059  Uiso
A869  C      0.78798   0.38340   0.02498   1.00000   0.059  Uiso
A870  C      0.72675   0.53813   0.09826   1.00000   0.059  Uiso
A871  C      0.61116   0.27365   0.11220   1.00000   0.059  Uiso
A872  C      0.89153   0.07799   0.14510   1.00000   0.059  Uiso
A873  C      0.18989   0.20802   0.67556   1.00000   0.059  Uiso
A874  C      0.96869   0.93943   0.08193   1.00000   0.059  Uiso
A875  C      0.77125   0.86244   0.08956   1.00000   0.059  Uiso
A876  C      0.62493   0.24811   0.10948   1.00000   0.059  Uiso
A877  C      0.88161   0.74931   0.11625   1.00000   0.059  Uiso
A878  C      0.69793   0.44746   0.45828   1.00000   0.059  Uiso
A879  C      0.88926   0.22953   0.05241   1.00000   0.059  Uiso
A880  C      0.15166   0.36803   0.07038   1.00000   0.059  Uiso
A881  C      0.75688   0.56798   0.08078   1.00000   0.059  Uiso
A882  C      0.55429   0.72777   0.12908   1.00000   0.059  Uiso
A883  C      0.86914   0.07790   0.12800   1.00000   0.059  Uiso
A884  C      0.30278   0.46281   0.22323   1.00000   0.059  Uiso
A885  C      0.70465   0.14623   0.00758   1.00000   0.059  Uiso
A886  C      0.46945   0.23246   0.03246   1.00000   0.059  Uiso
A887  C      0.91979   0.27230   0.31201   1.00000   0.059  Uiso
A888  C      0.88812   0.86071   0.01790   1.00000   0.059  Uiso
A889  C      0.64758   0.91772   0.04404   1.00000   0.059  Uiso
A890  C      0.77270   0.72264   0.07270   1.00000   0.059  Uiso
A891  C      0.53361   0.98380   0.09132   1.00000   0.059  Uiso
A892  C      0.57536   0.66444   0.11113   1.00000   0.059  Uiso
A893  C      0.80520   0.89996   0.17509   1.00000   0.059  Uiso
A894  C      0.39772   0.97669   0.19928   1.00000   0.059  Uiso
A895  C      0.30464   0.43504   0.23262   1.00000   0.059  Uiso
A896  C      0.13924   0.63552   0.47828   1.00000   0.059  Uiso
A897  C      0.40846   0.11141   0.09328   1.00000   0.059  Uiso
A898  C      0.44214   0.96017   0.11518   1.00000   0.059  Uiso
A899  C      0.52348   0.96257   0.14228   1.00000   0.059  Uiso
A900  C      0.81768   0.89732   0.20717   1.00000   0.059  Uiso
A901  C      0.73745   0.80084   0.06254   1.00000   0.059  Uiso
A902  C      0.14596   0.38996   0.07472   1.00000   0.059  Uiso
A903  C      0.44744   0.98425   0.09814   1.00000   0.059  Uiso
A904  C      0.05774   0.77503   0.17667   1.00000   0.059  Uiso
A905  C      0.70130   0.56632   0.17548   1.00000   0.059  Uiso
A906  C      0.19286   0.86153   0.19026   1.00000   0.059  Uiso
A907  C      0.61920   0.48225   0.19249   1.00000   0.059  Uiso
A908  C      0.67901   0.57160   0.12301   1.00000   0.059  Uiso
A909  C      0.76050   0.45361   0.13146   1.00000   0.059  Uiso
A910  C      0.08283   0.50390   0.16623   1.00000   0.059  Uiso
A911  C      0.45257   0.95445   0.00571   1.00000   0.059  Uiso
A912  C      0.58384   0.59708   0.01738   1.00000   0.059  Uiso
A913  C      0.16272   0.40512   0.08007   1.00000   0.059  Uiso
A914  C      0.69614   0.62137   0.08171   1.00000   0.059  Uiso
A915  C      0.19594   0.92977   0.10184   1.00000   0.059  Uiso
A916  C      0.21382   0.24387   0.17862   1.00000   0.059  Uiso
A917  C      0.54646   0.29533   0.21418   1.00000   0.059  Uiso
A918  C      0.50499   0.63941   0.01974   1.00000   0.059  Uiso
A919  C      0.61697   0.99944   0.15120   1.00000   0.059  Uiso
A920  C      0.70049   0.45891   0.16053   1.00000   0.059  Uiso
A921  C      0.59038   0.58370   0.03968   1.00000   0.059  Uiso
A922  C      0.09009   0.77980   0.09175   1.00000   0.059  Uiso
A923  C      0.76691   0.57462   0.12582   1.00000   0.059  Uiso
A924  C      0.11206   0.57696   0.13808   1.00000   0.059  Uiso
A925  C      0.09894   0.51593   0.15526   1.00000   0.059  Uiso
A926  C      0.10202   0.61719   0.35161   1.00000   0.059  Uiso
A927  C      0.17341   0.82557   0.00158   1.00000   0.059  Uiso
A928  C      0.07461   0.72650   0.00912   1.00000   0.059  Uiso
A929  C      0.21257   0.16038   0.04120   1.00000   0.059  Uiso
A930  C      0.97822   0.00891   0.06384   1.00000   0.059  Uiso
A931  C      0.47104   0.30965   0.19697   1.00000   0.059  Uiso
A932  C      0.30641   0.96543   0.22211   1.00000   0.059  Uiso
A933  C      0.60735   0.85573   0.46966   1.00000   0.059  Uiso
A934  C      0.48717   0.04802   0.21088   1.00000   0.059  Uiso
A935  C      0.85750   0.62230   0.86612   1.00000   0.059  Uiso
A936  C      0.07337   0.82844   0.00518   1.00000   0.059  Uiso
A937  C      0.59718   0.94176   0.14196   1.00000   0.059  Uiso
A938  C      0.66436   0.99081   0.19778   1.00000   0.059  Uiso
A939  C      0.31926   0.39950   0.21550   1.00000   0.059  Uiso
A940  C      0.48635   0.31310   0.25418   1.00000   0.059  Uiso
A941  C      0.73234   0.42407   0.02586   1.00000   0.059  Uiso
A942  C      0.78004   0.74235   0.04457   1.00000   0.059  Uiso
A943  C      0.20473   0.20092   0.08462   1.00000   0.059  Uiso
A944  C      0.06785   0.51019   0.18856   1.00000   0.059  Uiso
A945  C      0.62948   0.53519   0.18811   1.00000   0.059  Uiso
A946  C      0.19771   0.85647   0.23135   1.00000   0.059  Uiso
A947  C      0.12405   0.58204   0.07580   1.00000   0.059  Uiso
A948  C      0.80795   0.46158   0.24159   1.00000   0.059  Uiso
A949  C      0.36751   0.54792   0.30352   1.00000   0.059  Uiso
A950  C      0.57576   0.73374   0.52507   1.00000   0.059  Uiso
A951  C      0.93692   0.95202   0.07294   1.00000   0.059  Uiso
A952  C      0.70117   0.32344   0.21669   1.00000   0.059  Uiso
A953  C      0.99360   0.82240   0.06188   1.00000   0.059  Uiso
A954  C      0.65058   0.56806   0.07926   1.00000   0.059  Uiso
A955  C      0.09589   0.23952   0.14578   1.00000   0.059  Uiso
A956  C      0.98700   0.36812   0.23919   1.00000   0.059  Uiso
A957  C      0.66453   0.57596   0.00851   1.00000   0.059  Uiso
A958  C      0.37141   0.37227   0.03639   1.00000   0.059  Uiso
A959  C      0.20646   0.98310   0.24637   1.00000   0.059  Uiso
A960  C      0.05644   0.91670   0.99602   1.00000   0.059  Uiso
A961  C      0.06889   0.83946   0.03106   1.00000   0.059  Uiso
A962  C      0.93620   0.00363   0.04859   1.00000   0.059  Uiso
A963  C      0.29381   0.01643   0.08704   1.00000   0.059  Uiso
A964  C      0.91443   0.17077   0.01048   1.00000   0.059  Uiso
A965  C      0.43396   0.04258   0.02450   1.00000   0.059  Uiso
A966  C      0.88208   0.79270   0.34929   1.00000   0.059  Uiso
A967  C      0.11336   0.00214   0.10991   1.00000   0.059  Uiso
A968  C      0.69609   0.79275   0.16303   1.00000   0.059  Uiso
A969  C      0.44491   0.27778   0.23552   1.00000   0.059  Uiso
A970  C      0.52541   0.82815   0.07276   1.00000   0.059  Uiso
A971  C      0.94320   0.17213   0.09141   1.00000   0.059  Uiso
A972  C      0.86459   0.78589   0.10732   1.00000   0.059  Uiso
A973  C      0.20942   0.00866   0.11699   1.00000   0.059  Uiso
A974  C      0.77921   0.80929   0.15959   1.00000   0.059  Uiso
A975  C      0.11954   0.28199   0.18717   1.00000   0.059  Uiso
A976  C      0.71806   0.97080   0.23879   1.00000   0.059  Uiso
A977  C      0.06400   0.70860   0.69464   1.00000   0.059  Uiso
A978  C      0.38531   0.05200   0.03664   1.00000   0.059  Uiso
A979  C      0.96946   0.15333   0.13250   1.00000   0.059  Uiso
A980  C      0.40729   0.25866   0.15599   1.00000   0.059  Uiso
A981  C      0.24947   0.05477   0.18739   1.00000   0.059  Uiso
A982  C      0.33477   0.97063   0.26558   1.00000   0.059  Uiso
A983  C      0.94116   0.09525   0.04808   1.00000   0.059  Uiso
A984  C      0.52491   0.82977   0.14614   1.00000   0.059  Uiso
A985  C      0.80396   0.82020   0.14552   1.00000   0.059  Uiso
A986  C      0.90090   0.05159   0.14834   1.00000   0.059  Uiso
A987  C      0.28099   0.98766   0.36444   1.00000   0.059  Uiso
A988  C      0.47197   0.44139   0.53069   1.00000   0.059  Uiso
A989  C      0.25498   0.01843   0.07005   1.00000   0.059  Uiso
A990  C      0.25973   0.00435   0.09358   1.00000   0.059  Uiso
A991  C      0.91897   0.25103   0.10452   1.00000   0.059  Uiso
A992  C      0.62778   0.92272   0.15069   1.00000   0.059  Uiso
A993  C      0.13289   0.44375   0.19854   1.00000   0.059  Uiso
A994  C      0.80368   0.45079   0.21230   1.00000   0.059  Uiso
A995  C      0.01849   0.32886   0.27745   1.00000   0.059  Uiso
A996  C      0.23493   0.31579   0.34791   1.00000   0.059  Uiso
A997  C      0.07007   0.22071   0.09865   1.00000   0.059  Uiso
A998  C      0.82841   0.72584   0.22275   1.00000   0.059  Uiso
A999  C      0.58032   0.75901   0.08314   1.00000   0.059  Uiso
1000  C      0.75051   0.73182   0.09840   1.00000   0.059  Uiso
1001  C      0.46345   0.06397   0.10706   1.00000   0.059  Uiso
1002  C      0.05573   0.63975   0.19828   1.00000   0.059  Uiso
1003  C      0.86424   0.06066   0.22522   1.00000   0.059  Uiso
1004  C      0.87697   0.41501   0.22204   1.00000   0.059  Uiso
1005  C      0.89120   0.08177   0.24268   1.00000   0.059  Uiso
1006  C      0.77265   0.63863   0.32997   1.00000   0.059  Uiso
1007  C      0.22543   0.99344   0.10610   1.00000   0.059  Uiso
1008  C      0.97493   0.29173   0.10715   1.00000   0.059  Uiso
1009  C      0.11475   0.85545   0.14260   1.00000   0.059  Uiso
1010  C      0.26648   0.00208   0.14102   1.00000   0.059  Uiso
1011  C      0.04280   0.65767   0.17769   1.00000   0.059  Uiso
1012  C      0.11192   0.55167   0.21165   1.00000   0.059  Uiso
1013  C      0.81998   0.97002   0.23624   1.00000   0.059  Uiso
1014  C      0.50138   0.32937   0.40330   1.00000   0.059  Uiso
1015  C      0.35129   0.09892   0.99712   1.00000   0.059  Uiso
1016  C      0.88113   0.00247   0.01273   1.00000   0.059  Uiso
1017  C      0.49289   0.32292   0.08362   1.00000   0.059  Uiso
1018  C      0.07028   0.38649   0.18865   1.00000   0.059  Uiso
1019  C      0.35113   0.44413   0.21901   1.00000   0.059  Uiso
1020  C      0.27534   0.04138   0.01282   1.00000   0.059  Uiso
1021  C      0.90527   0.06709   0.03808   1.00000   0.059  Uiso
1022  C      0.24052   0.07276   0.07868   1.00000   0.059  Uiso
1023  C      0.34228   0.06814   0.10686   1.00000   0.059  Uiso
1024  C      0.92269   0.21636   0.12444   1.00000   0.059  Uiso
1025  C      0.71796   0.62938   0.15378   1.00000   0.059  Uiso
1026  C      0.27479   0.11996   0.16990   1.00000   0.059  Uiso
1027  C      0.69198   0.82562   0.17151   1.00000   0.059  Uiso
1028  C      0.69265   0.50226   0.17874   1.00000   0.059  Uiso
1029  C      0.94990   0.26224   0.22845   1.00000   0.059  Uiso
1030  C      0.34354   0.12574   0.26674   1.00000   0.059  Uiso
1031  C      0.65958   0.58954   0.38468   1.00000   0.059  Uiso
1032  C      0.55713   0.47687   0.00585   1.00000   0.059  Uiso
1033  C      0.05034   0.85197   0.05910   1.00000   0.059  Uiso
1034  C      0.58049   0.83698   0.06724   1.00000   0.059  Uiso
1035  C      0.98135   0.30748   0.10853   1.00000   0.059  Uiso
1036  C      0.18653   0.04021   0.14528   1.00000   0.059  Uiso
1037  C      0.11742   0.91849   0.15107   1.00000   0.059  Uiso
1038  C      0.44329   0.43784   0.19728   1.00000   0.059  Uiso
1039  C      0.84218   0.96734   0.22318   1.00000   0.059  Uiso
1040  C      0.85626   0.95035   0.23068   1.00000   0.059  Uiso
1041  C      0.63899   0.79645   0.25386   1.00000   0.059  Uiso
1042  C      0.63874   0.85312   0.07513   1.00000   0.059  Uiso
1043  C      0.11896   0.95616   0.07868   1.00000   0.059  Uiso
1044  C      0.62768   0.44615   0.12346   1.00000   0.059  Uiso
1045  C      0.65671   0.82133   0.12464   1.00000   0.059  Uiso
1046  C      0.71779   0.71511   0.12617   1.00000   0.059  Uiso
1047  C      0.51443   0.38491   0.13289   1.00000   0.059  Uiso
1048  C      0.56165   0.86363   0.17024   1.00000   0.059  Uiso
1049  C      0.74201   0.32950   0.22335   1.00000   0.059  Uiso
1050  C      0.94068   0.83986   0.22981   1.00000   0.059  Uiso
1051  C      0.57540   0.83241   0.02726   1.00000   0.059  Uiso
1052  C      0.43252   0.31702   0.15969   1.00000   0.059  Uiso
1053  C      0.77971   0.47070   0.15791   1.00000   0.059  Uiso
1054  C      0.99219   0.78480   0.17072   1.00000   0.059  Uiso
1055  C      0.94545   0.03967   0.18490   1.00000   0.059  Uiso
1056  C      0.04336   0.67890   0.19436   1.00000   0.059  Uiso
1057  C      0.97255   0.30214   0.19772   1.00000   0.059  Uiso
1058  C      0.42698   0.43796   0.20187   1.00000   0.059  Uiso
1059  C      0.00752   0.93085   0.21188   1.00000   0.059  Uiso
1060  C      0.90111   0.67243   0.22680   1.00000   0.059  Uiso
1061  C      0.35478   0.31385   0.22777   1.00000   0.059  Uiso
1062  C      0.94771   0.71773   0.23328   1.00000   0.059  Uiso
1063  C      0.34120   0.47708   0.24234   1.00000   0.059  Uiso
1064  C      0.82343   0.95363   0.24283   1.00000   0.059  Uiso
1065  C      0.09679   0.53557   0.25359   1.00000   0.059  Uiso
1066  C      0.58001   0.78417   0.03075   1.00000   0.059  Uiso
1067  C      0.59541   0.92957   0.07152   1.00000   0.059  Uiso
1068  C      0.97339   0.45156   0.09979   1.00000   0.059  Uiso
1069  C      0.04989   0.79923   0.10614   1.00000   0.059  Uiso
1070  C      0.07289   0.88171   0.12755   1.00000   0.059  Uiso
1071  C      0.98223   0.97270   0.14682   1.00000   0.059  Uiso
1072  C      0.05625   0.98289   0.14946   1.00000   0.059  Uiso
1073  C      0.70031   0.48056   0.15769   1.00000   0.059  Uiso
1074  C      0.77621   0.49982   0.19908   1.00000   0.059  Uiso
1075  C      0.98999   0.93715   0.20403   1.00000   0.059  Uiso
1076  C      0.05718   0.06688   0.21622   1.00000   0.059  Uiso
1077  C      0.89346   0.03514   0.22398   1.00000   0.059  Uiso
1078  C      0.03883   0.29099   0.23350   1.00000   0.059  Uiso
1079  C      0.05034   0.82038   0.24334   1.00000   0.059  Uiso
1080  C      0.16283   0.46495   0.24878   1.00000   0.059  Uiso
1081  C      0.36934   0.27473   0.25097   1.00000   0.059  Uiso
1082  C      0.66858   0.45894   0.61414   1.00000   0.059  Uiso
1083  C      0.89892   0.30113   0.84870   1.00000   0.059  Uiso
1084  C      0.55511   0.37405   0.90053   1.00000   0.059  Uiso
1085  C      0.84244   0.45652   0.07119   1.00000   0.059  Uiso
1086  C      0.89465   0.44584   0.07457   1.00000   0.059  Uiso
1087  C      0.17570   0.05475   0.14006   1.00000   0.059  Uiso
1088  C      0.25175   0.01420   0.14281   1.00000   0.059  Uiso
1089  C      0.90668   0.78173   0.14013   1.00000   0.059  Uiso
1090  C      0.64365   0.66721   0.19330   1.00000   0.059  Uiso
1091  C      0.39916   0.23189   0.21594   1.00000   0.059  Uiso
1092  C      0.57333   0.07081   0.21377   1.00000   0.059  Uiso
1093  C      0.34218   0.29279   0.22739   1.00000   0.059  Uiso
1094  C      0.95048   0.58002   0.23311   1.00000   0.059  Uiso
1095  C      0.73873   0.55897   0.24282   1.00000   0.059  Uiso
1096  C      0.97435   0.92543   0.28435   1.00000   0.059  Uiso
1097  C      0.34001   0.08878   0.29698   1.00000   0.059  Uiso
1098  C      0.59940   0.07879   0.29647   1.00000   0.059  Uiso
1099  C      0.43316   0.52690   0.31554   1.00000   0.059  Uiso
1100  C      0.11896   0.39064   0.33173   1.00000   0.059  Uiso
1101  C      0.38263   0.68365   0.93493   1.00000   0.059  Uiso
1102  C      0.64016   0.38674   0.01367   1.00000   0.059  Uiso
1103  C      0.91704   0.08434   0.03258   1.00000   0.059  Uiso
1104  C      0.18763   0.93410   0.06669   1.00000   0.059  Uiso
1105  C      0.95771   0.81591   0.06388   1.00000   0.059  Uiso
1106  C      0.49556   0.90153   0.08613   1.00000   0.059  Uiso
1107  C      0.52879   0.28111   0.13618   1.00000   0.059  Uiso
1108  C      0.94415   0.21034   0.13623   1.00000   0.059  Uiso
1109  C      0.67962   0.57794   0.19474   1.00000   0.059  Uiso
1110  C      0.80872   0.84469   0.20346   1.00000   0.059  Uiso
1111  C      0.79307   0.72671   0.21644   1.00000   0.059  Uiso
1112  C      0.32906   0.45347   0.22389   1.00000   0.059  Uiso
1113  C      0.56619   0.08069   0.22324   1.00000   0.059  Uiso
1114  C      0.39201   0.52256   0.24459   1.00000   0.059  Uiso
1115  C      0.59942   0.01785   0.24256   1.00000   0.059  Uiso
1116  C      0.55441   0.38941   0.08820   1.00000   0.059  Uiso
1117  C      0.14535   0.02517   0.10657   1.00000   0.059  Uiso
1118  C      0.91804   0.42105   0.12952   1.00000   0.059  Uiso
1119  C      0.11915   0.83487   0.16404   1.00000   0.059  Uiso
1120  C      0.61000   0.74237   0.16185   1.00000   0.059  Uiso
1121  C      0.92849   0.40919   0.15910   1.00000   0.059  Uiso
1122  C      0.05116   0.34479   0.18773   1.00000   0.059  Uiso
1123  C      0.62700   0.83846   0.19034   1.00000   0.059  Uiso
1124  C      0.40048   0.49474   0.21355   1.00000   0.059  Uiso
1125  C      0.80571   0.86097   0.21708   1.00000   0.059  Uiso
1126  C      0.83789   0.62457   0.23155   1.00000   0.059  Uiso
1127  C      0.86212   0.70260   0.24395   1.00000   0.059  Uiso
1128  C      0.80075   0.45938   0.80484   1.00000   0.059  Uiso
1129  C      0.58831   0.13023   0.81038   1.00000   0.059  Uiso
1130  C      0.71247   0.51184   0.00909   1.00000   0.059  Uiso
1131  C      0.18158   0.03026   0.03766   1.00000   0.059  Uiso
1132  C      0.39711   0.98626   0.04209   1.00000   0.059  Uiso
1133  C      0.89663   0.76992   0.11920   1.00000   0.059  Uiso
1134  C      0.88861   0.59057   0.14640   1.00000   0.059  Uiso
1135  H      0.84609   0.77246   0.22630   1.00000   0.059  Uiso
1136  H      0.06989   0.88669   0.25202   1.00000   0.059  Uiso
1137  H      0.98031   0.46458   0.32044   1.00000   0.059  Uiso
