# Supplementary material for: A new density-modification procedure extending the application of the recent |ρ|-based phasing algorithm to larger crystal structures
Source: Acta Crystallogr A Found Adv. 2021 Jun 21;77(Pt 4):339–47. doi: 10.1107/S2053273321004915 (PMC8248888; doi:10.1107/S2053273321004915)
Supplement: Supplementary file 1 [file a-77-00339-sup1.zip › Suppl_material/B1_strong/sol1_Zn_endoprotease.LPT]

 ============================================================
   STRUCTURE SOLUTION BY PATTERSON-FUNCTION DIRECT METHODS: 
   The Sm-FFT algorithm based on abs(ro): 25 Set 2020
   Copyright Prof. Jordi Rius
   Institut de Ciencia de Materials de Barcelona (CSIC)
   Reference: Rius J. Acta Cryst (2020) A76 489-493 
   Date is 18- 1-2021   at 12:43:40
 ============================================================

     CRYSTAL DATA:
     =============
     Zn_endoprotease P212121  1c7k  1.00A Sol1                                       

     A=  55.100      B=  55.200     C=  37.240
     ALPHA=   90.00  BETA=   90.00  GAMMA=   90.00

     VOLUME (A3)=     113266.21

     (SINT/L)2=  0.000082*H2 + 0.000082*K2 + 0.000180*L2 +
                 0.000000*HK + 0.000000*HL + 0.000000*KL

     BRAVAIS LATTICE IS  P  CENTRED AT:

       1)  0.000000       0.000000       0.000000

      SYMMETRY OPERATIONS: 

      R11  R12  R13     R21  R22  R23     R31  R32  R33    T1     T2     T3

  1)    1    0    0       0    1    0       0    0    1    0.00   0.00   0.00
  2)   -1    0    0       0   -1    0       0    0    1    0.50   0.00   0.50
  3)   -1    0    0       0    1    0       0    0   -1    0.00   0.50   0.50
  4)    1    0    0       0   -1    0       0    0   -1    0.50   0.50   0.00

     STRUCTURE TREATED AS NON-CENTROSYMMETRIC

     TYPE OF RADIATION IS X-RAYS

          UNIT CELL CONTENTS
      SYMBOL  ATOMIC_NUMBER    NUMBER IN CELL    TYPE    SCAT_POWER
        ZN         30                4            1          30.00
        CA         20                4            2          20.00
        S          16               12            3          16.00
        O           8              464            4           8.00
        C           6             4052            5           6.00
        H           1              464            6           1.00
     STARTING PHASES FROM MODULUS FUNCTION
--------------------------------------------------------------

     FORBIDDEN REFLECTIONS IN DATA FILE *.HKL:
     =========================================
    H    K    L    X        DXO        <XO>        NEQ
    1    0    0      128.31        6.57        6.57       1
    3    0    0       28.45       10.27       10.27       1
    7    0    0       40.82       14.21       14.21       1
    9    0    0       53.29       12.95       12.95       1
   17    0    0       79.14       16.05       16.05       1
   23    0    0       88.75       16.07       16.07       1
   31    0    0       31.49       54.31       54.31       1
   39    0    0       42.64       52.00       52.00       1
   41    0    0       81.81       30.23       30.23       1
    0    1    0      138.92       24.22       24.22       1
    0    3    0       59.77        5.98        5.98       1
    0    5    0       54.29       18.71       18.71       1
    0   21    0       64.09       29.77       29.77       1
    0   23    0      102.79       19.31       19.31       1
    0   25    0       64.34       32.00       32.00       1
    0   27    0      166.89       26.18       26.18       1
    0   33    0       47.47       50.06       50.06       1
    0   35    0       79.44       32.75       32.75       1
    0   37    0      102.68       26.53       26.53       1
    0   49    0       17.05      220.47      220.47       1
    0    0    5       17.16        5.62        5.62       1

--------------------------------------------------------------

      DATA REDUCTION:
     ==============

     INPUT DATA ARE F
     % COMPLETENESS (>DSFOU):    83.522

     UNIQUE REFL. WITH AVERAGED INPUT DATA
     Rint(I) in (%):   0.00000  Nref:         0
     Rint(F) in (%):   0.00000

     ds_interval        Rsig(I)   Rsig(F)      Nref
  
     DSMIN (ANGS.):            0.9244

     DSFOU (ANGS.):            1.0000
     N.U.REF (MEAS,TOT)=        51490       62164
     N.REF in XLHEM.HKL=       198172
     N.REF in XLUNMEAS.HKL=       39097
     HMAX=   55  KMAX=   55  LMAX=   37
  

--------------------------------------------------------------

     SCALING OF MEASURED INTENSITIES:
     ================================


      SCALE FACTOR:        2.5606  F(EXP)/SK = F(ABS)
      B OVERALL   :        5.9240
      R(Wilson)   :       77.1662
      DSFOU       :        1.0000
      FACDF       :        2.0000  Observed if I > FACDF * sig(I)

      SHELL  DMEAN  DINF  SFC2/SFO2  Nref  f.unobs
        1     2.15  1.71   0.69327   46505  0.0095
        2     1.49  1.36   1.48563   44425  0.0452
        3     1.26  1.19   1.29356   41061  0.0916
        4     1.13  1.08   0.95369   36271  0.1491
        5     1.04  1.00   0.78703   29910  0.2280

 -------------------------------------------------------------

     DATA NORMALIZING:
     ================

     NUMBER OF INPUT REFLEXIONS =            198172
     F(ABS)  =  F(EXP) /          2.5606

     MAXIMUM         H         K         L
     INDICES        55        55        37

                   CENT    ACENT     HK0     0KL     H0L    REST
     </E2-1/>      0.968   0.736   0.920   0.909   0.906   0.652

      E2MEAN      :    0.932745

     <E**2> ACCORDING TO PARITY GROUPS ( D-SPACING > 1.000
        ALL     GGG     GGU     GUG     GUU     UGG     UGU     UUG     UUU
E^2   1.000   0.991   1.018   0.993   1.005   0.999   1.008   0.990   0.996
N    198172   24597   24891   24978   24776   24718   24598   24794   24820

--------------------------------------------------------------

     PHASE REFINEMENT DETAILS:
     ======================== 
    TOTAL N. OF E-VALUES =    198172
    D-SPACING CUT-OFF =    1.00
    <E>, <E2> =    0.9012  1.0000

    N. SETS AND CYCLES =        5    500
    ELIM FOR K REFLECTIONS =    0.00
    N.REFLECTIONS > EKLIM =    198172
    ELIM FOR H REFLECTIONS =    1.00
    N.REFLECTIONS > EHLIM =     73017
    N. ATOMS IN UNIT_CELL (NCELL)  =  4536
    PIXELS(0); P_ATOMS(1); OMIT(2) =     1
    FRAC. RANDOMLY DELETED ATOMS = 0.000

    GRID SPACING IN ANGS. =    0.33
    N.GRID POINTS (XYZ) =    160   168   112
    ESD FACTOR FOR MASK DEFINITION =    2.80
    ESD FACT FOR PEAK ACCEPTANCE (ATOMS=1,2) =  4.00
    ESD FACTOR IN SEARCH (DIF.FOURIER) =  1.30

---------------------------------------------------------------

  SUMMARY OF SOLUTIONS:
   SET   CC      SEED    NCYC NITER  RVAL(ini,end) PKS(ini,end)  RO/SIG
     1 0.8387  0.0384620   80    3      49.9  34.4  2075  1137   79.52
 TOTAL NUMBER OF CYCLES IS           80

--------------------------------------------------------------

    PEAK SEARCH:
    ===========

     SOLUTION N.      1  R =   34.402626  ITERATIONS=       3

     NUMBER OF E AND CUT-OFF VALUE   32751      0.70
     GRID: NX= 160 NY= 168 NZ= 112 SIZE(ANGS)=  0.33
     ATOMS IN UNIT CELL: (SOUGHT)   4536; (FOUND)   4539
     ATOMS IN ASYMMETRIC UNIT=   1137
     RO IN WFOURIER: MAX., SIGMA, MEAN:  0.24917E+07  0.52674E+05  0.24915E-03
     MIN. INTERPEAK DISTANCE (A):   0.70
      PEAK_NR HEIGHT    X/A      Y/B      Z/C     MULT
            1   1000   0.3356   0.5655   0.1714   1.0000
            2    451   0.4791   0.1892   0.0183   1.0000
            3    332   0.3791   0.6626   0.1262   1.0000
            4    328   0.5626   0.5951   0.2408   1.0000
            5    261   0.5925   0.6119   0.2182   1.0000
            6    207   0.7615   0.1832   0.3843   1.0000
            7    198   0.3008   0.6478   0.0605   1.0000
            8    196   0.6312   0.1300   0.1663   1.0000
            9    196   0.4237   0.6463   0.3125   1.0000
           10    193   0.4109   0.5851   0.0903   1.0000
           11    192   0.3674   0.7020   0.2523   1.0000
           12    188   0.1569   0.4750   0.0234   1.0000
           13    185   0.3376   0.4634   0.4848   1.0000
           14    183   0.6581   0.1433   0.2316   1.0000
           15    183   0.7161   0.1639   0.2603   1.0000
           16    183   0.2862   0.7240   0.2072   1.0000
           17    181   0.5693   0.1888   0.1228   1.0000
           18    179   0.6558   0.1873   0.1619   1.0000
           19    179   0.1943   0.5730   0.2161   1.0000
           20    179   0.3430   0.6547   0.2102   1.0000
           21    178   0.6361   0.1624   0.0515   1.0000
           22    176   0.7617   0.9116   0.0978   1.0000
           23    177   0.4411   0.6292   0.1690   1.0000
           24    175   0.6163   0.1479   0.1186   1.0000
           25    174   0.8488   0.2661   0.1070   1.0000
           26    174   0.3254   0.5504   0.4158   1.0000
           27    174   0.2240   0.4462   0.0268   1.0000
           28    174   0.2805   0.5664   0.0343   1.0000
           29    173   0.5727   0.1260   0.1348   1.0000
           30    172   0.4482   0.6733   0.0537   1.0000
           31    172   0.3003   0.4474   0.0981   1.0000
           32    172   0.7049   0.0197   0.1856   1.0000
           33    173   0.4743   0.5519   0.2234   1.0000
           34    172   0.2991   0.7043   0.1189   1.0000
           35    170   0.5942   0.1127   0.1400   1.0000
           36    169   0.8226   0.3331   0.0386   1.0000
           37    169   0.8998   0.2626   0.2082   1.0000
           38    169   0.3550   0.6116   0.0295   1.0000
           39    169   0.1690   0.6837   0.1686   1.0000
           40    168   0.3944   0.6072   0.1896   1.0000
           41    168   0.3051   0.3581   0.9989   1.0000
           42    167   0.5853   0.1525   0.0559   1.0000
           43    168   0.2333   0.5016   0.0704   1.0000
           44    167   0.8247   0.1299   0.1868   1.0000
           45    165   0.2633   0.4646   0.0824   1.0000
           46    166   0.4960   0.5766   0.1188   1.0000
           47    165   0.4810   0.1682   0.2302   1.0000
           48    166   0.6751   0.0675   0.2289   1.0000
           49    165   0.5179   0.1665   0.3787   1.0000
           50    164   0.5432   0.5959   0.0904   1.0000
           51    165   0.3230   0.7043   0.2072   1.0000
           52    163   0.7672   0.0786   0.1709   1.0000
           53    163   0.0681   0.2312   0.4276   1.0000
           54    163   0.6183   0.2438   0.0200   1.0000
           55    163   0.7009   0.0365   0.0158   1.0000
           56    163   0.4681   0.7066   0.0747   1.0000
           57    163   0.7814   0.0944   0.1008   1.0000
           58    163   0.2953   0.6183   0.1186   1.0000
           59    161   0.7404   0.0655   0.0895   1.0000
           60    161   0.7205   0.2424   0.1232   1.0000
           61    162   0.2538   0.7385   0.1441   1.0000
           62    161   0.2420   0.4050   0.1883   1.0000
           63    162   0.7109   0.9060   0.4380   1.0000
           64    161   0.5001   0.7490   0.0799   1.0000
           65    161   0.2941   0.6760   0.1605   1.0000
           66    160   0.4648   0.6094   0.4212   1.0000
           67    160   0.5015   0.5767   0.4394   1.0000
           68    160   0.2891   0.4284   0.4489   1.0000
           69    160   0.1689   0.4205   0.5411   1.0000
           70    160   0.4951   0.1563   0.0625   1.0000
           71    159   0.7421   0.0799   0.0346   1.0000
           72    158   0.5383   0.1623   0.1175   1.0000
           73    158   0.7703   0.8077   0.0075   1.0000
           74    158   0.3453   0.5520   0.1280   1.0000
           75    157   0.2138   0.7432   0.1349   1.0000
           76    158   0.6998   0.1636   0.2424   1.0000
           77    157   0.7178   0.0771   0.0249   1.0000
           78    157   0.0064   0.3818   0.0451   1.0000
           79    156   0.5761   0.3789   0.1690   1.0000
           80    156   0.6898   0.1843   0.2263   1.0000
           81    155   0.4244   0.5970   0.0961   1.0000
           82    155   0.3255   0.7078   0.1700   1.0000
           83    155   0.8792   0.1957   0.1743   1.0000
           84    155   0.5197   0.2043   0.0288   1.0000
           85    155   0.0578   0.4352   0.0516   1.0000
           86    155   0.3105   0.5358   0.1098   1.0000
           87    154   0.7181   0.9823   0.1132   1.0000
           88    155   0.4520   0.1646   0.1438   1.0000
           89    155   0.6919   0.2199   0.1750   1.0000
           90    154   0.3804   0.6545   0.2432   1.0000
           91    153   0.3199   0.3225   0.0268   1.0000
           92    153   0.1639   0.2843   0.0837   1.0000
           93    153   0.8116   0.1443   0.1373   1.0000
           94    153   0.3169   0.6388   0.0075   1.0000
           95    153   0.2574   0.7259   0.0718   1.0000
           96    152   0.6180   0.2978   0.1583   1.0000
           97    152   0.8165   0.2014   0.0393   1.0000
           98    152   0.4484   0.5935   0.1014   1.0000
           99    151   0.1435   0.6323   0.1165   1.0000
          100    151   0.4508   0.5347   0.1451   1.0000
          101    151   0.6365   0.1827   0.1457   1.0000
          102    151   0.7355   0.0557   0.2866   1.0000
          103    151   0.2061   0.4346   0.4082   1.0000
          104    151   0.8004   0.2328   0.4542   1.0000
          105    151   0.1965   0.5398   0.0145   1.0000
          106    150   0.5466   0.1646   0.0428   1.0000
          107    149   0.4394   0.6410   0.1144   1.0000
          108    149   0.8193   0.9940   0.4385   1.0000
          109    149   0.6619   0.1903   0.4581   1.0000
          110    148   0.0994   0.4734   0.0021   1.0000
          111    148   0.2721   0.3910   0.0132   1.0000
          112    149   0.7948   0.1276   0.0748   1.0000
          113    149   0.4798   0.7568   0.1682   1.0000
          114    148   0.7699   0.0737   0.2298   1.0000
          115    148   0.1120   0.7084   0.2562   1.0000
          116    148   0.8956   0.6611   0.0095   1.0000
          117    147   0.2931   0.6965   0.0412   1.0000
          118    147   0.3423   0.7875   0.4589   1.0000
          119    147   0.8194   0.3145   0.0966   1.0000
          120    147   0.5046   0.7792   0.1155   1.0000
          121    147   0.4763   0.2025   0.1998   1.0000
          122    146   0.3887   0.8720   0.2129   1.0000
          123    147   0.1356   0.6341   0.2424   1.0000
          124    147   0.5110   0.2810   0.4716   1.0000
          125    146   0.3923   0.5584   0.0282   1.0000
          126    146   0.5639   0.1415   0.1607   1.0000
          127    146   0.8716   0.2739   0.1704   1.0000
          128    146   0.6861   0.1017   0.1953   1.0000
          129    145   0.3630   0.5226   0.3833   1.0000
          130    144   0.5182   0.7560   0.0532   1.0000
          131    145   0.8483   0.3289   0.1530   1.0000
          132    144   0.6151   0.1911   0.1590   1.0000
          133    144   0.7334   0.0431   0.1624   1.0000
          134    144   0.5107   0.7308   0.1724   1.0000
          135    144   0.7094   0.0863   0.2411   1.0000
          136    144   0.1147   0.3882   0.7216   1.0000
          137    143   0.2433   0.5618   0.0068   1.0000
          138    143   0.3999   0.7799   0.0048   1.0000
          139    144   0.4490   0.5462   0.0279   1.0000
          140    144   0.1346   0.7495   0.1885   1.0000
          141    143   0.4481   0.0169   0.1968   1.0000
          142    143   0.4934   0.2352   0.2520   1.0000
          143    143   0.2366   0.3111   0.1371   1.0000
          144    143   0.1472   0.6220   0.1887   1.0000
          145    143   0.3634   0.5821   0.1887   1.0000
          146    142   0.5291   0.2339   0.2289   1.0000
          147    142   0.3927   0.6292   0.2470   1.0000
          148    142   0.2997   0.7072   0.2659   1.0000
          149    142   0.4451   0.1384   0.3377   1.0000
          150    142   0.2564   0.6384   0.9986   1.0000
          151    142   0.6213   0.1917   0.2246   1.0000
          152    141   0.3866   0.6687   0.2731   1.0000
          153    141   0.3121   0.5527   0.3857   1.0000
          154    140   0.8250   0.2506   0.0008   1.0000
          155    141   0.1248   0.2630   0.0071   1.0000
          156    141   0.2616   0.5308   0.0835   1.0000
          157    140   0.7305   0.2055   0.0892   1.0000
          158    140   0.2472   0.6944   0.1713   1.0000
          159    140   0.7402   0.1260   0.8474   1.0000
          160    140   0.0926   0.3653   0.0223   1.0000
          161    139   0.5536   0.1792   0.1061   1.0000
          162    140   0.8357   0.0037   0.1052   1.0000
          163    140   0.5745   0.3406   0.1516   1.0000
          164    140   0.6141   0.2062   0.1899   1.0000
          165    139   0.3131   0.6143   0.0091   1.0000
          166    139   0.5357   0.1178   0.0224   1.0000
          167    138   0.2686   0.4886   0.0969   1.0000
          168    139   0.6169   0.1305   0.1436   1.0000
          169    138   0.3264   0.5452   0.2131   1.0000
          170    138   0.2024   0.3901   0.2231   1.0000
          171    139   0.6887   0.0834   0.2234   1.0000
          172    139   0.6464   0.1508   0.2605   1.0000
          173    138   0.9878   0.3695   0.7169   1.0000
          174    138   0.6679   0.7331   0.8623   1.0000
          175    137   0.6150   0.0966   0.0179   1.0000
          176    138   0.3120   0.3755   0.0265   1.0000
          177    138   0.7260   0.9166   0.0418   1.0000
          178    137   0.1227   0.7205   0.1134   1.0000
          179    137   0.1376   0.6475   0.1359   1.0000
          180    138   0.2454   0.4522   0.1955   1.0000
          181    137   0.4996   0.5958   0.1922   1.0000
          182    138   0.3021   0.7134   0.2233   1.0000
          183    136   0.1477   0.2604   0.0171   1.0000
          184    136   0.1387   0.5288   0.0640   1.0000
          185    137   0.6362   0.1791   0.0787   1.0000
          186    136   0.3824   0.5894   0.1713   1.0000
          187    136   0.1515   0.3399   0.1775   1.0000
          188    137   0.2934   0.5163   0.1774   1.0000
          189    137   0.7817   0.0176   0.1780   1.0000
          190    136   0.8349   0.3709   0.1899   1.0000
          191    137   0.5603   0.7148   0.2370   1.0000
          192    135   0.8593   0.9475   0.0090   1.0000
          193    136   0.1064   0.2728   0.0350   1.0000
          194    136   0.6201   0.3329   0.0341   1.0000
          195    136   0.4811   0.1437   0.0513   1.0000
          196    135   0.1376   0.5064   0.0795   1.0000
          197    136   0.1653   0.7373   0.0767   1.0000
          198    135   0.7883   0.1174   0.0975   1.0000
          199    136   0.8757   0.6621   0.0963   1.0000
          200    135   0.4180   0.1114   0.1685   1.0000
          201    136   0.6690   0.4007   0.2144   1.0000
          202    136   0.7831   0.0952   0.2400   1.0000
          203    135   0.8269   0.0945   0.2450   1.0000
          204    134   0.3364   0.6011   0.0271   1.0000
          205    134   0.7535   0.6412   0.0419   1.0000
          206    134   0.7618   0.9409   0.0543   1.0000
          207    134   0.1645   0.6867   0.0864   1.0000
          208    134   0.5369   0.6498   0.0851   1.0000
          209    134   0.7015   0.0294   0.1232   1.0000
          210    134   0.7673   0.1482   0.1361   1.0000
          211    134   0.2312   0.7318   0.1496   1.0000
          212    135   0.8266   0.1430   0.1639   1.0000
          213    134   0.4360   0.1551   0.1927   1.0000
          214    134   0.7209   0.3973   0.2158   1.0000
          215    134   0.5778   0.4055   0.2331   1.0000
          216    134   0.2378   0.5679   0.3024   1.0000
          217    134   0.1737   0.1972   0.4287   1.0000
          218    133   0.1754   0.4846   0.0322   1.0000
          219    133   0.2068   0.5661   0.1131   1.0000
          220    133   0.2701   0.3325   0.1170   1.0000
          221    134   0.4983   0.6289   0.1281   1.0000
          222    134   0.4746   0.7512   0.1335   1.0000
          223    133   0.6818   0.9390   0.1729   1.0000
          224    133   0.1372   0.7499   0.3376   1.0000
          225    133   0.0737   0.1738   0.4583   1.0000
          226    132   0.8073   0.6567   0.0114   1.0000
          227    133   0.4233   0.5125   0.0332   1.0000
          228    132   0.2607   0.7654   0.0551   1.0000
          229    133   0.4564   0.5669   0.1056   1.0000
          230    133   0.8534   0.2499   0.1248   1.0000
          231    132   0.5640   0.2935   0.4858   1.0000
          232    132   0.2876   0.3913   0.0345   1.0000
          233    131   0.5321   0.5416   0.0569   1.0000
          234    132   0.4480   0.6421   0.1444   1.0000
          235    131   0.2845   0.6224   0.1490   1.0000
          236    131   0.3054   0.6958   0.1477   1.0000
          237    132   0.5409   0.1549   0.1535   1.0000
          238    131   0.6900   0.9298   0.1490   1.0000
          239    131   0.4991   0.7450   0.1873   1.0000
          240    132   0.8623   0.1623   0.1908   1.0000
          241    131   0.2134   0.3426   0.1994   1.0000
          242    131   0.7689   0.1141   0.2601   1.0000
          243    131   0.6497   0.0635   0.4477   1.0000
          244    131   0.4518   0.7513   0.9717   1.0000
          245    131   0.5142   0.0152   0.0299   1.0000
          246    131   0.3426   0.8087   0.0378   1.0000
          247    130   0.2702   0.4216   0.0702   1.0000
          248    130   0.2461   0.5713   0.0964   1.0000
          249    131   0.2735   0.6647   0.1406   1.0000
          250    130   0.5947   0.5537   0.3147   1.0000
          251    131   0.6893   0.0904   0.3442   1.0000
          252    130   0.2138   0.4450   0.9994   1.0000
          253    130   0.4659   0.1476   0.0301   1.0000
          254    129   0.5650   0.1489   0.0418   1.0000
          255    129   0.0672   0.4730   0.0598   1.0000
          256    130   0.2841   0.2634   0.0980   1.0000
          257    129   0.7680   0.6425   0.1273   1.0000
          258    130   0.7952   0.9962   0.1279   1.0000
          259    130   0.4668   0.6618   0.1512   1.0000
          260    129   0.7354   0.3978   0.1597   1.0000
          261    130   0.4268   0.0905   0.1780   1.0000
          262    130   0.4627   0.2191   0.1770   1.0000
          263    129   0.1932   0.5866   0.2410   1.0000
          264    130   0.5631   0.3469   0.2422   1.0000
          265    129   0.4956   0.6019   0.2521   1.0000
          266    129   0.5612   0.1263   0.0187   1.0000
          267    129   0.2482   0.8173   0.0571   1.0000
          268    128   0.7111   0.8969   0.1168   1.0000
          269    128   0.1268   0.6668   0.1256   1.0000
          270    129   0.8986   0.3192   0.1668   1.0000
          271    128   0.5053   0.7540   0.2249   1.0000
          272    128   0.6808   0.9706   0.0072   1.0000
          273    127   0.0692   0.4525   0.0430   1.0000
          274    127   0.1018   0.2265   0.0601   1.0000
          275    127   0.7796   0.0780   0.0714   1.0000
          276    127   0.9287   0.3395   0.0879   1.0000
          277    128   0.6899   0.9407   0.1192   1.0000
          278    128   0.7877   0.1321   0.1350   1.0000
          279    127   0.8759   0.1828   0.1935   1.0000
          280    128   0.1284   0.6996   0.2035   1.0000
          281    127   0.4004   0.9322   0.2328   1.0000
          282    127   0.0457   0.3039   0.5538   1.0000
          283    127   0.6010   0.6961   0.6962   1.0000
          284    126   0.8310   0.3873   0.0152   1.0000
          285    127   0.5259   0.1108   0.0479   1.0000
          286    127   0.8254   0.3156   0.0590   1.0000
          287    127   0.7744   0.9278   0.0836   1.0000
          288    126   0.7836   0.6671   0.0875   1.0000
          289    127   0.6877   0.0076   0.1190   1.0000
          290    127   0.2679   0.6398   0.1565   1.0000
          291    126   0.2240   0.7191   0.2149   1.0000
          292    126   0.7739   0.2111   0.3272   1.0000
          293    126   0.0687   0.8050   0.3614   1.0000
          294    126   0.4379   0.7372   0.0318   1.0000
          295    126   0.9949   0.7081   0.0460   1.0000
          296    125   0.5512   0.1858   0.0644   1.0000
          297    126   0.5781   0.3086   0.0920   1.0000
          298    126   0.1392   0.7883   0.1076   1.0000
          299    125   0.5807   0.6370   0.1157   1.0000
          300    125   0.2262   0.5687   0.1249   1.0000
          301    125   0.5186   0.1365   0.1659   1.0000
          302    125   0.6956   0.1266   0.2024   1.0000
          303    126   0.5002   0.1121   0.2140   1.0000
          304    126   0.9128   0.3446   0.2427   1.0000
          305    124   0.1508   0.2078   0.0158   1.0000
          306    125   0.0799   0.5271   0.0308   1.0000
          307    125   0.3052   0.2216   0.0315   1.0000
          308    125   0.4816   0.1169   0.0693   1.0000
          309    125   0.3743   0.9349   0.0816   1.0000
          310    125   0.8209   0.3385   0.1132   1.0000
          311    124   0.9417   0.3635   0.1257   1.0000
          312    124   0.1420   0.6184   0.2232   1.0000
          313    124   0.5582   0.6771   0.2861   1.0000
          314    124   0.0066   0.2248   0.4409   1.0000
          315    124   0.7271   0.2008   0.4805   1.0000
          316    124   0.8649   0.6430   0.6632   1.0000
          317    123   0.1146   0.5220   0.9982   1.0000
          318    123   0.3138   0.6831   0.0251   1.0000
          319    124   0.5053   0.7747   0.0281   1.0000
          320    123   0.3427   0.5397   0.0663   1.0000
          321    124   0.2481   0.5505   0.0696   1.0000
          322    124   0.8518   0.2269   0.1114   1.0000
          323    124   0.4509   0.5534   0.1406   1.0000
          324    123   0.4682   0.1817   0.2148   1.0000
          325    123   0.3688   0.7571   0.2321   1.0000
          326    123   0.3643   0.6645   0.3839   1.0000
          327    122   0.0294   0.5050   0.0343   1.0000
          328    123   0.2585   0.5603   0.0339   1.0000
          329    123   0.2789   0.4463   0.0827   1.0000
          330    122   0.1697   0.2907   0.1086   1.0000
          331    122   0.4696   0.9187   0.2033   1.0000
          332    122   0.0040   0.8957   0.4393   1.0000
          333    121   0.9487   0.3732   0.0375   1.0000
          334    122   0.9191   0.3949   0.0628   1.0000
          335    121   0.1621   0.4933   0.0906   1.0000
          336    122   0.4433   0.8882   0.1069   1.0000
          337    122   0.5994   0.0960   0.1100   1.0000
          338    121   0.2504   0.6813   0.1396   1.0000
          339    121   0.7047   0.9073   0.1490   1.0000
          340    121   0.2611   0.3254   0.1788   1.0000
          341    122   0.5881   0.2163   0.1945   1.0000
          342    122   0.6201   0.3757   0.2323   1.0000
          343    121   0.8943   0.3415   0.2349   1.0000
          344    121   0.9946   0.8332   0.4770   1.0000
          345    120   0.1428   0.6868   0.0368   1.0000
          346    120   0.2545   0.7174   0.0351   1.0000
          347    120   0.7236   0.8901   0.0430   1.0000
          348    121   0.7426   0.1941   0.0684   1.0000
          349    121   0.1193   0.4968   0.0868   1.0000
          350    120   0.8270   0.1881   0.0913   1.0000
          351    120   0.4127   0.8946   0.1393   1.0000
          352    120   0.2938   0.6065   0.1739   1.0000
          353    121   0.1450   0.6464   0.1760   1.0000
          354    121   0.3737   0.7626   0.2040   1.0000
          355    121   0.4579   0.5474   0.2199   1.0000
          356    120   0.9304   0.9638   0.9780   1.0000
          357    120   0.9992   0.7693   0.0033   1.0000
          358    119   0.8453   0.6478   0.0211   1.0000
          359    120   0.7482   0.9253   0.0256   1.0000
          360    119   0.3098   0.6555   0.0336   1.0000
          361    120   0.1860   0.7261   0.0625   1.0000
          362    119   0.2527   0.5077   0.0831   1.0000
          363    119   0.3845   0.9329   0.1360   1.0000
          364    120   0.7182   0.4081   0.1454   1.0000
          365    119   0.7564   0.3984   0.1425   1.0000
          366    119   0.3112   0.9153   0.1642   1.0000
          367    120   0.7638   0.0239   0.2060   1.0000
          368    120   0.6856   0.1397   0.2342   1.0000
          369    119   0.4930   0.5322   0.4422   1.0000
          370    118   0.4485   0.8345   0.0355   1.0000
          371    119   0.4037   0.6363   0.0745   1.0000
          372    119   0.8254   0.6382   0.0903   1.0000
          373    119   0.6407   0.3068   0.1141   1.0000
          374    118   0.7133   0.0298   0.1618   1.0000
          375    119   0.4360   0.5608   0.1999   1.0000
          376    118   0.8881   0.1844   0.2314   1.0000
          377    118   0.7665   0.0673   0.3413   1.0000
          378    118   0.9476   0.4167   0.8276   1.0000
          379    118   0.6643   0.2515   0.0075   1.0000
          380    118   0.6903   0.9938   0.0245   1.0000
          381    118   0.2948   0.2497   0.0808   1.0000
          382    117   0.4202   0.0315   0.1026   1.0000
          383    117   0.8177   0.0059   0.1266   1.0000
          384    117   0.5285   0.5005   0.1784   1.0000
          385    117   0.8425   0.2420   0.1893   1.0000
          386    118   0.1189   0.7138   0.2206   1.0000
          387    117   0.6135   0.3625   0.2629   1.0000
          388    117   0.8182   0.8275   0.3509   1.0000
          389    117   0.5182   0.0644   0.4051   1.0000
          390    118   0.3414   0.7793   0.4810   1.0000
          391    117   0.9383   0.3131   0.0100   1.0000
          392    116   0.3318   0.5427   0.1040   1.0000
          393    116   0.4949   0.7597   0.1070   1.0000
          394    117   0.1699   0.6604   0.1790   1.0000
          395    117   0.3733   0.7883   0.1980   1.0000
          396    117   0.7477   0.0447   0.1985   1.0000
          397    116   0.4020   0.9150   0.2502   1.0000
          398    116   0.0229   0.7162   0.9974   1.0000
          399    115   0.5509   0.5674   0.0342   1.0000
          400    115   0.9794   0.6921   0.0507   1.0000
          401    115   0.2623   0.9411   0.0687   1.0000
          402    116   0.8061   0.6114   0.0672   1.0000
          403    115   0.3173   0.2428   0.0960   1.0000
          404    115   0.7354   0.3823   0.1929   1.0000
          405    116   0.1464   0.7764   0.2238   1.0000
          406    116   0.4383   0.0842   0.4053   1.0000
          407    115   0.9553   0.8155   0.8356   1.0000
          408    115   0.3632   0.9060   0.0169   1.0000
          409    114   0.4636   0.4948   0.0446   1.0000
          410    114   0.0009   0.4175   0.0621   1.0000
          411    115   0.6018   0.2789   0.0747   1.0000
          412    114   0.7014   0.9843   0.1170   1.0000
          413    114   0.3384   0.3157   0.1246   1.0000
          414    114   0.5820   0.3657   0.1501   1.0000
          415    115   0.8360   0.3703   0.1510   1.0000
          416    114   0.1689   0.4631   0.4312   1.0000
          417    114   0.3577   0.5683   0.4835   1.0000
          418    114   0.4305   0.6282   0.5178   1.0000
          419    113   0.3450   0.7149   0.0327   1.0000
          420    113   0.4780   0.4894   0.0650   1.0000
          421    113   0.5302   0.2037   0.0614   1.0000
          422    113   0.7204   0.6614   0.0605   1.0000
          423    114   0.3279   0.9762   0.0894   1.0000
          424    113   0.7358   0.2301   0.1004   1.0000
          425    113   0.8502   0.1581   0.1577   1.0000
          426    113   0.3237   0.2801   0.1709   1.0000
          427    113   0.4447   0.5707   0.1677   1.0000
          428    113   0.5019   0.6091   0.2222   1.0000
          429    113   0.6385   0.7195   0.4460   1.0000
          430    113   0.7077   0.0994   0.0060   1.0000
          431    112   0.0904   0.4506   0.0166   1.0000
          432    113   0.5816   0.2991   0.0280   1.0000
          433    112   0.4993   0.1007   0.0469   1.0000
          434    112   0.2255   0.8496   0.0561   1.0000
          435    113   0.2588   0.7494   0.0784   1.0000
          436    112   0.7932   0.3842   0.0949   1.0000
          437    113   0.2932   0.3200   0.1160   1.0000
          438    113   0.3160   0.3519   0.1223   1.0000
          439    112   0.4446   0.9859   0.1617   1.0000
          440    112   0.5553   0.5020   0.1879   1.0000
          441    112   0.4425   0.8898   0.1984   1.0000
          442    112   0.5995   0.5122   0.3580   1.0000
          443    112   0.2005   0.2495   0.7825   1.0000
          444    111   0.5018   0.5305   0.0072   1.0000
          445    112   0.9629   0.3652   0.0724   1.0000
          446    111   0.6165   0.3512   0.1121   1.0000
          447    111   0.3308   0.4798   0.1279   1.0000
          448    111   0.2931   0.4693   0.1959   1.0000
          449    110   0.6023   0.3029   0.0063   1.0000
          450    111   0.8752   0.3673   0.0104   1.0000
          451    111   0.0131   0.5184   0.0145   1.0000
          452    110   0.5209   0.0629   0.0137   1.0000
          453    111   0.1033   0.2977   0.0344   1.0000
          454    110   0.1502   0.7703   0.0383   1.0000
          455    110   0.7628   0.2050   0.0482   1.0000
          456    111   0.8291   0.1995   0.0709   1.0000
          457    110   0.1588   0.2258   0.0970   1.0000
          458    110   0.2538   0.4095   0.0974   1.0000
          459    110   0.9081   0.3326   0.1059   1.0000
          460    111   0.6500   0.3267   0.1261   1.0000
          461    111   0.7775   0.0007   0.1510   1.0000
          462    111   0.4372   0.6848   0.1963   1.0000
          463    110   0.6316   0.4129   0.2024   1.0000
          464    110   0.8795   0.3577   0.2307   1.0000
          465    110   0.4564   0.9884   0.2531   1.0000
          466    110   0.1308   0.5831   0.2666   1.0000
          467    110   0.1382   0.1094   0.4573   1.0000
          468    109   0.3320   0.3903   0.0140   1.0000
          469    109   0.7992   0.1817   0.0288   1.0000
          470    110   0.8481   0.2207   0.0734   1.0000
          471    109   0.9437   0.3570   0.1012   1.0000
          472    110   0.1561   0.2394   0.1158   1.0000
          473    109   0.5766   0.5861   0.1181   1.0000
          474    109   0.2840   0.7695   0.1286   1.0000
          475    110   0.2538   0.3221   0.1429   1.0000
          476    109   0.5965   0.3312   0.2215   1.0000
          477    109   0.3825   0.4946   0.4374   1.0000
          478    109   0.9401   0.3014   0.7231   1.0000
          479    109   0.7070   0.1215   0.0309   1.0000
          480    108   0.1122   0.2647   0.0702   1.0000
          481    108   0.3337   0.4007   0.1096   1.0000
          482    109   0.4951   0.6498   0.1099   1.0000
          483    109   0.3341   0.2916   0.1182   1.0000
          484    108   0.1911   0.4892   0.1426   1.0000
          485    109   0.1723   0.3373   0.1728   1.0000
          486    108   0.2757   0.9211   0.1928   1.0000
          487    109   0.4252   0.7097   0.2043   1.0000
          488    109   0.3668   0.5966   0.2227   1.0000
          489    109   0.5261   0.7716   0.2213   1.0000
          490    108   0.5405   0.6935   0.4224   1.0000
          491    108   0.8994   0.0295   0.4736   1.0000
          492    108   0.1970   0.4870   0.0043   1.0000
          493    107   0.3543   0.3768   0.0090   1.0000
          494    107   0.8508   0.6999   0.0264   1.0000
          495    107   0.5678   0.0184   0.0314   1.0000
          496    107   0.9758   0.3883   0.0874   1.0000
          497    108   0.4203   0.6259   0.1021   1.0000
          498    107   0.1551   0.7739   0.1084   1.0000
          499    108   0.1897   0.3507   0.2041   1.0000
          500    107   0.1952   0.8994   0.2428   1.0000
          501    107   0.6111   0.3353   0.2551   1.0000
          502    107   0.4087   0.5508   0.0024   1.0000
          503    107   0.4275   0.8169   0.0221   1.0000
          504    107   0.7907   0.0367   0.0467   1.0000
          505    106   0.3436   0.7855   0.0507   1.0000
          506    106   0.5369   0.2286   0.0749   1.0000
          507    106   0.1395   0.2441   0.1323   1.0000
          508    107   0.7266   0.9100   0.1709   1.0000
          509    107   0.1486   0.5911   0.2365   1.0000
          510    107   0.3665   0.8210   0.2498   1.0000
          511    106   0.1088   0.1750   0.4148   1.0000
          512    106   0.2352   0.7299   0.4443   1.0000
          513    105   0.7706   0.3930   0.0473   1.0000
          514    106   0.8139   0.5584   0.0447   1.0000
          515    105   0.7040   0.8808   0.0556   1.0000
          516    105   0.1702   0.3199   0.1149   1.0000
          517    106   0.7440   0.1375   0.1277   1.0000
          518    106   0.5626   0.3331   0.1827   1.0000
          519    105   0.4760   0.4940   0.1880   1.0000
          520    106   0.5106   0.2271   0.2301   1.0000
          521    105   0.6320   0.2963   0.2652   1.0000
          522    105   0.8860   0.2390   0.2915   1.0000
          523    105   0.5519   0.3813   0.3302   1.0000
          524    105   0.8001   0.7771   0.4923   1.0000
          525    105   0.9208   0.9281   0.0174   1.0000
          526    104   0.7714   0.0196   0.0433   1.0000
          527    105   0.9484   0.7373   0.0610   1.0000
          528    104   0.2278   0.8268   0.0714   1.0000
          529    104   0.1605   0.9189   0.2219   1.0000
          530    104   0.0248   0.2346   0.4211   1.0000
          531    103   0.3103   0.3338   0.0012   1.0000
          532    104   0.6008   0.9881   0.0322   1.0000
          533    104   0.8383   0.6238   0.0338   1.0000
          534    103   0.9309   0.3862   0.0372   1.0000
          535    103   0.8330   0.2968   0.0442   1.0000
          536    103   0.0450   0.4796   0.0802   1.0000
          537    104   0.1004   0.6907   0.0829   1.0000
          538    104   0.3661   0.9574   0.0795   1.0000
          539    104   0.5114   0.6525   0.0761   1.0000
          540    104   0.7523   0.2422   0.0791   1.0000
          541    104   0.8864   0.6999   0.0781   1.0000
          542    103   0.5490   0.6663   0.0899   1.0000
          543    104   0.1868   0.3770   0.1978   1.0000
          544    104   0.8837   0.3178   0.2256   1.0000
          545    102   0.1906   0.2500   0.0088   1.0000
          546    102   0.0559   0.2883   0.0162   1.0000
          547    102   0.5883   0.0125   0.0162   1.0000
          548    103   0.1223   0.5670   0.0446   1.0000
          549    103   0.5246   0.0318   0.0897   1.0000
          550    102   0.1056   0.7142   0.0972   1.0000
          551    103   0.3959   0.1471   0.1227   1.0000
          552    103   0.3789   0.7518   0.1617   1.0000
          553    102   0.7815   0.9001   0.1706   1.0000
          554    102   0.8292   0.6627   0.0127   1.0000
          555    101   0.9325   0.7494   0.0055   1.0000
          556    101   0.3467   0.2833   0.0429   1.0000
          557    101   0.9580   0.9226   0.0516   1.0000
          558    101   0.3930   0.6611   0.0851   1.0000
          559    102   0.4321   0.8892   0.1345   1.0000
          560    101   0.2818   0.7859   0.1661   1.0000
          561    101   0.9645   0.1899   0.4558   1.0000
          562    101   0.6623   0.7203   0.8309   1.0000
          563    100   0.3642   0.2153   0.9985   1.0000
          564    100   0.4810   0.9941   0.0258   1.0000
          565    101   0.1186   0.5417   0.0556   1.0000
          566    100   0.5952   0.6562   0.0526   1.0000
          567    100   0.6575   0.1945   0.0750   1.0000
          568    100   0.8575   0.3837   0.1332   1.0000
          569    100   0.2082   0.4528   0.1597   1.0000
          570    100   0.3709   0.0674   0.1618   1.0000
          571    100   0.7991   0.2390   0.1686   1.0000
          572    100   0.4624   0.8444   0.1946   1.0000
          573    101   0.6891   0.2269   0.2105   1.0000
          574    100   0.3250   0.3827   0.3964   1.0000
          575    100   0.5179   0.7221   0.0064   1.0000
          576    100   0.2591   0.8326   0.0375   1.0000
          577    100   0.7495   0.3179   0.0354   1.0000
          578    100   0.4364   0.5007   0.0571   1.0000
          579    100   0.1853   0.6979   0.0706   1.0000
          580    100   0.8913   0.3156   0.0786   1.0000
          581    100   0.2601   0.7580   0.1189   1.0000
          582    100   0.7830   0.6506   0.1132   1.0000
          583    100   0.2479   0.3940   0.1637   1.0000
          584    100   0.8116   0.2739   0.1994   1.0000
          585     99   0.8137   0.3751   0.2072   1.0000
          586     99   0.6752   0.7496   0.3684   1.0000
          587     98   0.3964   0.0994   0.0039   1.0000
          588     99   0.6229   0.0804   0.0054   1.0000
          589     98   0.3688   0.5578   0.0199   1.0000
          590     98   0.8106   0.3975   0.0198   1.0000
          591     99   0.7405   0.5941   0.0351   1.0000
          592     98   0.5074   0.0587   0.0413   1.0000
          593     99   0.7654   0.3077   0.0505   1.0000
          594     99   0.1653   0.7605   0.0720   1.0000
          595     99   0.7748   0.3142   0.0849   1.0000
          596     98   0.3816   0.0245   0.1455   1.0000
          597     98   0.4824   0.2314   0.1565   1.0000
          598     98   0.2295   0.9418   0.1659   1.0000
          599     98   0.8184   0.2545   0.1847   1.0000
          600     99   0.4316   0.1742   0.2521   1.0000
          601     97   0.1763   0.8030   0.0135   1.0000
          602     97   0.7438   0.6235   0.0205   1.0000
          603     97   0.8719   0.2147   0.0534   1.0000
          604     97   0.3367   0.9604   0.0765   1.0000
          605     98   0.3744   0.4947   0.1275   1.0000
          606     98   0.9152   0.3163   0.1377   1.0000
          607     97   0.1853   0.9218   0.2297   1.0000
          608     97   0.9468   0.6951   0.6802   1.0000
          609     97   0.7331   0.5830   0.0225   1.0000
          610     96   0.7153   0.3457   0.0333   1.0000
          611     96   0.5882   0.2976   0.0683   1.0000
          612     96   0.2096   0.8160   0.0932   1.0000
          613     97   0.3581   0.4653   0.0875   1.0000
          614     97   0.8755   0.1225   0.1333   1.0000
          615     96   0.7967   0.3785   0.1934   1.0000
          616     96   0.5214   0.1267   0.2025   1.0000
          617     97   0.2848   0.9235   0.2302   1.0000
          618     96   0.2228   0.7518   0.3343   1.0000
          619     96   0.8228   0.7782   0.3660   1.0000
          620     96   0.3887   0.0475   0.3773   1.0000
          621     96   0.5563   0.5020   0.3759   1.0000
          622     96   0.4562   0.1887   0.4085   1.0000
          623     96   0.1656   0.1892   0.5008   1.0000
          624     95   0.4194   0.7752   0.0043   1.0000
          625     95   0.1435   0.1841   0.0112   1.0000
          626     95   0.5013   1.0000   0.0147   1.0000
          627     96   0.8110   0.8946   0.0287   1.0000
          628     96   0.4596   0.8270   0.0671   1.0000
          629     96   0.3983   0.4785   0.0843   1.0000
          630     96   0.7914   0.0537   0.0770   1.0000
          631     95   0.3937   0.8997   0.1102   1.0000
          632     96   0.4499   0.7851   0.1506   1.0000
          633     96   0.4644   0.7754   0.1852   1.0000
          634     95   0.5517   0.6926   0.1963   1.0000
          635     95   0.4910   0.4765   0.2352   1.0000
          636     96   0.6220   0.4028   0.2322   1.0000
          637     94   0.3210   0.2274   0.0120   1.0000
          638     95   0.7765   0.1912   0.0199   1.0000
          639     94   0.8077   0.4167   0.0139   1.0000
          640     94   0.7357   0.3354   0.0533   1.0000
          641     95   0.1710   0.5026   0.1250   1.0000
          642     95   0.4316   0.1272   0.1449   1.0000
          643     95   0.8581   0.4065   0.1512   1.0000
          644     94   0.4458   0.5247   0.2300   1.0000
          645     94   0.7310   0.4075   0.2413   1.0000
          646     94   0.6222   0.2988   0.3273   1.0000
          647     94   0.8446   0.2937   0.4726   1.0000
          648     93   0.8122   0.5289   0.0116   1.0000
          649     93   0.8214   0.6223   0.0649   1.0000
          650     94   0.1446   0.6839   0.0679   1.0000
          651     94   0.1797   0.3316   0.0819   1.0000
          652     93   0.2893   0.9223   0.1012   1.0000
          653     93   0.6240   0.0852   0.1122   1.0000
          654     93   0.3101   0.5982   0.1269   1.0000
          655     94   0.4515   0.7642   0.1241   1.0000
          656     93   0.6318   0.3481   0.1355   1.0000
          657     93   0.3271   0.2736   0.1441   1.0000
          658     94   0.5064   0.2192   0.1646   1.0000
          659     94   0.4483   0.9947   0.1907   1.0000
          660     93   0.4761   0.4922   0.2247   1.0000
          661     93   0.8472   0.7024   0.0589   1.0000
          662     93   0.7507   0.5954   0.0680   1.0000
          663     92   0.4199   0.0155   0.1219   1.0000
          664     92   0.1818   0.2501   0.1333   1.0000
          665     92   0.2688   0.8034   0.1643   1.0000
          666     92   0.7667   0.1611   0.1735   1.0000
          667     92   0.7486   0.1797   0.1805   1.0000
          668     92   0.3439   0.9465   0.2100   1.0000
          669     92   0.2461   0.9081   0.2518   1.0000
          670     92   0.0548   0.0836   0.7544   1.0000
          671     91   0.5649   0.2819   0.0157   1.0000
          672     91   0.8251   0.8524   0.0282   1.0000
          673     91   0.0428   0.2324   0.0362   1.0000
          674     92   0.3269   0.9428   0.0574   1.0000
          675     92   0.2638   0.4069   0.1338   1.0000
          676     91   0.3191   0.4270   0.1725   1.0000
          677     91   0.5730   0.3377   0.2183   1.0000
          678     91   0.8906   0.9338   0.4715   1.0000
          679     90   0.2520   0.8774   0.0149   1.0000
          680     91   0.2454   0.8524   0.0355   1.0000
          681     91   0.5298   0.7346   0.0362   1.0000
          682     90   0.1732   0.3570   0.0820   1.0000
          683     90   0.8671   0.7112   0.0848   1.0000
          684     90   0.2752   0.9116   0.1283   1.0000
          685     90   0.1648   0.5740   0.1517   1.0000
          686     91   0.5177   0.5247   0.1689   1.0000
          687     90   0.6063   0.9924   0.3894   1.0000
          688     89   0.3887   0.2324   0.0429   1.0000
          689     89   0.9390   0.9317   0.0450   1.0000
          690     89   0.7598   0.6768   0.0775   1.0000
          691     90   0.4266   0.2281   0.0929   1.0000
          692     90   0.1913   0.4643   0.1438   1.0000
          693     89   0.5352   0.4105   0.2170   1.0000
          694     89   0.6408   0.7387   0.3668   1.0000
          695     88   0.0146   0.6957   0.0215   1.0000
          696     89   0.0268   0.4907   0.0624   1.0000
          697     88   0.3277   0.8258   0.0646   1.0000
          698     88   0.1837   0.3994   0.0945   1.0000
          699     88   0.5235   0.0107   0.1074   1.0000
          700     89   0.9320   0.6685   0.1099   1.0000
          701     88   0.6000   0.3685   0.1185   1.0000
          702     88   0.6793   0.9647   0.1128   1.0000
          703     89   0.8048   0.0284   0.1799   1.0000
          704     89   0.0899   0.7419   0.1966   1.0000
          705     88   0.2204   0.3219   0.2122   1.0000
          706     88   0.1987   0.9413   0.2244   1.0000
          707     88   0.4257   0.0676   0.2354   1.0000
          708     89   0.5985   0.6698   0.4744   1.0000
          709     88   0.0479   0.0914   0.7196   1.0000
          710     88   0.4186   0.1091   0.0025   1.0000
          711     87   0.3807   0.4651   0.0730   1.0000
          712     87   0.2577   0.3328   0.0812   1.0000
          713     87   0.1217   0.6741   0.0898   1.0000
          714     88   0.0861   0.7315   0.0968   1.0000
          715     88   0.7616   0.4110   0.1092   1.0000
          716     87   0.5733   0.5992   0.1503   1.0000
          717     87   0.2115   0.9507   0.1632   1.0000
          718     87   0.5181   0.4827   0.1694   1.0000
          719     87   0.5937   0.5982   0.1769   1.0000
          720     87   0.8645   0.7239   0.7449   1.0000
          721     87   0.6028   0.0003   0.0940   1.0000
          722     86   0.2818   0.3396   0.1923   1.0000
          723     87   0.2298   0.5028   0.4819   1.0000
          724     86   0.0262   0.7988   0.0064   1.0000
          725     85   0.1529   0.8318   0.0128   1.0000
          726     85   0.8981   0.6000   0.0117   1.0000
          727     85   0.0391   0.3092   0.0580   1.0000
          728     86   0.1863   0.8558   0.0881   1.0000
          729     85   0.1858   0.2381   0.1683   1.0000
          730     85   0.0296   0.9943   0.0170   1.0000
          731     85   0.8084   0.0374   0.0208   1.0000
          732     84   0.2647   0.2219   0.0543   1.0000
          733     84   0.6938   0.8878   0.0907   1.0000
          734     84   0.8109   0.6416   0.1215   1.0000
          735     84   0.5131   0.0044   0.1355   1.0000
          736     84   0.3584   0.0163   0.1630   1.0000
          737     84   0.2235   0.4635   0.1735   1.0000
          738     85   0.5594   0.5273   0.1789   1.0000
          739     84   0.3606   0.0125   0.1968   1.0000
          740     85   0.5016   0.2080   0.2009   1.0000
          741     84   0.2061   0.7381   0.2165   1.0000
          742     84   0.2066   0.3065   0.2238   1.0000
          743     84   0.4523   0.9777   0.2230   1.0000
          744     84   0.4439   0.7128   0.0237   1.0000
          745     83   0.4370   0.9109   0.0395   1.0000
          746     83   0.5038   0.6371   0.0498   1.0000
          747     83   0.5701   0.5699   0.0578   1.0000
          748     83   0.5864   0.3756   0.0841   1.0000
          749     83   0.1889   0.8286   0.1021   1.0000
          750     83   0.9514   0.8231   0.7738   1.0000
          751     83   0.1429   0.8133   0.0238   1.0000
          752     83   0.2184   0.2831   0.0280   1.0000
          753     82   0.2758   0.2029   0.0645   1.0000
          754     82   0.3547   0.4783   0.1079   1.0000
          755     82   0.1168   0.2330   0.1181   1.0000
          756     82   0.2677   0.8885   0.1229   1.0000
          757     83   0.5136   0.9785   0.1591   1.0000
          758     83   0.1463   0.7654   0.2002   1.0000
          759     82   0.4118   0.0733   0.2023   1.0000
          760     82   0.9956   0.9842   0.4263   1.0000
          761     82   0.3082   0.3530   0.6621   1.0000
          762     82   0.2835   0.4960   0.9989   1.0000
          763     82   0.0065   0.9902   0.0088   1.0000
          764     81   0.8405   0.2916   0.0081   1.0000
          765     81   0.2991   0.1982   0.0401   1.0000
          766     81   0.3762   0.8796   0.1024   1.0000
          767     81   0.0554   0.4946   0.1134   1.0000
          768     81   0.8191   0.9066   0.1481   1.0000
          769     82   0.2077   0.5000   0.1585   1.0000
          770     81   0.4139   0.8337   0.9233   1.0000
          771     80   0.4662   0.4948   0.0116   1.0000
          772     80   0.9816   0.8902   0.0069   1.0000
          773     80   0.0833   0.3091   0.0560   1.0000
          774     81   0.2044   0.8631   0.0681   1.0000
          775     81   0.4138   0.1320   0.1112   1.0000
          776     80   0.8608   0.3853   0.1079   1.0000
          777     81   0.3561   0.6432   0.1221   1.0000
          778     80   0.4447   0.9627   0.1470   1.0000
          779     81   0.7207   0.3600   0.1856   1.0000
          780     80   0.2164   0.6986   0.2356   1.0000
          781     80   0.4639   0.2837   0.2441   1.0000
          782     80   0.7923   0.7327   0.5129   1.0000
          783     80   0.9367   0.8499   0.0064   1.0000
          784     79   0.2905   0.2399   0.0488   1.0000
          785     79   0.7588   0.3331   0.1006   1.0000
          786     80   0.9803   0.7558   0.1000   1.0000
          787     80   0.2323   0.2446   0.1534   1.0000
          788     79   0.2912   0.3499   0.4406   1.0000
          789     79   0.3141   0.1682   0.7467   1.0000
          790     78   0.9877   0.2857   0.0377   1.0000
          791     79   0.2876   0.8712   0.1178   1.0000
          792     79   0.2627   0.3211   0.2425   1.0000
          793     78   0.1831   0.8772   0.2507   1.0000
          794     78   0.7106   0.4178   0.3357   1.0000
          795     78   0.1354   0.6057   0.3769   1.0000
          796     77   0.1403   0.1703   0.0440   1.0000
          797     77   0.1867   0.5771   0.0507   1.0000
          798     78   0.6933   0.1223   0.0567   1.0000
          799     77   0.6707   0.3345   0.0992   1.0000
          800     78   0.3153   0.3347   0.1221   1.0000
          801     77   0.5440   0.5391   0.1570   1.0000
          802     78   0.8211   0.0231   0.1591   1.0000
          803     77   0.7034   0.4367   0.4892   1.0000
          804     77   0.9802   0.6590   0.9198   1.0000
          805     77   0.2757   0.1258   0.0101   1.0000
          806     76   0.5145   0.5491   0.0059   1.0000
          807     76   0.0490   0.2161   0.0184   1.0000
          808     77   0.7638   0.6984   0.0546   1.0000
          809     77   0.2239   0.9701   0.1095   1.0000
          810     77   0.7970   0.3030   0.1047   1.0000
          811     76   0.7641   0.8934   0.1965   1.0000
          812     77   0.3217   0.4219   0.2060   1.0000
          813     76   0.8287   0.8765   0.0498   1.0000
          814     75   0.5792   0.0755   0.1106   1.0000
          815     76   0.5240   0.9399   0.1561   1.0000
          816     76   0.6648   0.4118   0.1629   1.0000
          817     76   0.7919   0.2835   0.1992   1.0000
          818     75   0.2753   0.3415   0.2360   1.0000
          819     74   0.8453   0.7779   0.0053   1.0000
          820     75   0.9911   0.0107   0.0087   1.0000
          821     75   0.2321   0.6431   0.0668   1.0000
          822     75   0.3806   0.7865   0.1379   1.0000
          823     74   0.2408   0.2563   0.1435   1.0000
          824     75   0.4913   0.4835   0.1614   1.0000
          825     74   0.2261   0.4890   0.1766   1.0000
          826     73   0.2157   0.7733   0.0056   1.0000
          827     73   0.6674   0.6204   0.0278   1.0000
          828     73   0.3751   0.9710   0.0426   1.0000
          829     73   0.7767   0.3940   0.0784   1.0000
          830     74   0.8684   0.7378   0.0843   1.0000
          831     73   0.1971   0.9525   0.1880   1.0000
          832     73   0.4180   0.9920   0.2720   1.0000
          833     73   0.6776   0.8702   0.9462   1.0000
          834     73   0.8758   0.6010   0.0056   1.0000
          835     73   0.0515   0.1988   0.0353   1.0000
          836     72   0.2062   0.9649   0.1341   1.0000
          837     72   0.5146   0.9343   0.2240   1.0000
          838     72   0.2855   0.9479   0.2404   1.0000
          839     72   0.5521   0.3502   0.3274   1.0000
          840     72   0.6117   0.3563   0.4023   1.0000
          841     71   0.1450   0.8880   0.0166   1.0000
          842     71   0.8793   0.1517   0.0283   1.0000
          843     71   0.6699   0.5702   0.0724   1.0000
          844     72   0.5264   0.4887   0.0862   1.0000
          845     71   0.3569   0.3251   0.1006   1.0000
          846     71   0.7108   0.5722   0.0983   1.0000
          847     71   0.2470   0.8786   0.1441   1.0000
          848     71   0.7179   0.3428   0.2165   1.0000
          849     71   0.2280   0.9349   0.3854   1.0000
          850     71   0.3067   0.4833   0.0047   1.0000
          851     71   0.3886   0.2993   0.0881   1.0000
          852     71   0.2483   0.3137   0.2026   1.0000
          853     70   0.4619   0.5059   0.2472   1.0000
          854     70   0.8110   0.8797   0.4066   1.0000
          855     70   0.6342   0.8533   0.6284   1.0000
          856     70   0.3702   0.7197   0.0518   1.0000
          857     69   0.4267   0.4776   0.0692   1.0000
          858     70   0.6859   0.5647   0.1071   1.0000
          859     69   0.0683   0.4871   0.1358   1.0000
          860     69   0.3901   0.3116   0.1426   1.0000
          861     70   0.5299   0.4603   0.1746   1.0000
          862     70   0.3779   0.1353   0.2044   1.0000
          863     69   0.5125   0.9791   0.5442   1.0000
          864     69   0.4102   0.4136   0.5972   1.0000
          865     68   0.5362   0.3071   0.1439   1.0000
          866     68   0.9035   0.0922   0.1539   1.0000
          867     68   0.7402   0.8858   0.1821   1.0000
          868     68   0.0228   0.5407   0.9983   1.0000
          869     67   0.7880   0.3834   0.0250   1.0000
          870     68   0.7267   0.5381   0.0983   1.0000
          871     68   0.6112   0.2736   0.1122   1.0000
          872     67   0.8915   0.0780   0.1451   1.0000
          873     67   0.1899   0.2080   0.6756   1.0000
          874     67   0.9687   0.9394   0.0819   1.0000
          875     66   0.7713   0.8624   0.0896   1.0000
          876     66   0.6249   0.2481   0.1095   1.0000
          877     67   0.8816   0.7493   0.1163   1.0000
          878     66   0.6979   0.4475   0.4583   1.0000
          879     65   0.8893   0.2295   0.0524   1.0000
          880     66   0.1517   0.3680   0.0704   1.0000
          881     66   0.7569   0.5680   0.0808   1.0000
          882     66   0.5543   0.7278   0.1291   1.0000
          883     65   0.8691   0.0779   0.1280   1.0000
          884     66   0.3028   0.4628   0.2232   1.0000
          885     65   0.7046   0.1462   0.0076   1.0000
          886     65   0.4695   0.2325   0.0325   1.0000
          887     64   0.9198   0.2723   0.3120   1.0000
          888     64   0.8881   0.8607   0.0179   1.0000
          889     64   0.6476   0.9177   0.0440   1.0000
          890     63   0.7727   0.7226   0.0727   1.0000
          891     64   0.5336   0.9838   0.0913   1.0000
          892     63   0.5754   0.6644   0.1111   1.0000
          893     64   0.8052   0.9000   0.1751   1.0000
          894     64   0.3977   0.9767   0.1993   1.0000
          895     64   0.3046   0.4350   0.2326   1.0000
          896     63   0.1392   0.6355   0.4783   1.0000
          897     62   0.4085   0.1114   0.0933   1.0000
          898     62   0.4421   0.9602   0.1152   1.0000
          899     62   0.5235   0.9626   0.1423   1.0000
          900     63   0.8177   0.8973   0.2072   1.0000
          901     61   0.7375   0.8008   0.0625   1.0000
          902     61   0.1460   0.3900   0.0747   1.0000
          903     61   0.4474   0.9842   0.0981   1.0000
          904     62   0.0577   0.7750   0.1767   1.0000
          905     61   0.7013   0.5663   0.1755   1.0000
          906     62   0.1929   0.8615   0.1903   1.0000
          907     61   0.6192   0.4822   0.1925   1.0000
          908     61   0.6790   0.5716   0.1230   1.0000
          909     60   0.7605   0.4536   0.1315   1.0000
          910     61   0.0828   0.5039   0.1662   1.0000
          911     59   0.4526   0.9544   0.0057   1.0000
          912     59   0.5838   0.5971   0.0174   1.0000
          913     59   0.1627   0.4051   0.0801   1.0000
          914     59   0.6961   0.6214   0.0817   1.0000
          915     59   0.1959   0.9298   0.1018   1.0000
          916     60   0.2138   0.2439   0.1786   1.0000
          917     59   0.5465   0.2953   0.2142   1.0000
          918     58   0.5050   0.6394   0.0197   1.0000
          919     58   0.6170   0.9994   0.1512   1.0000
          920     58   0.7005   0.4589   0.1605   1.0000
          921     57   0.5904   0.5837   0.0397   1.0000
          922     56   0.0901   0.7798   0.0918   1.0000
          923     57   0.7669   0.5746   0.1258   1.0000
          924     56   0.1121   0.5770   0.1381   1.0000
          925     57   0.0989   0.5159   0.1553   1.0000
          926     56   0.1020   0.6172   0.3516   1.0000
          927     56   0.1734   0.8256   0.0016   1.0000
          928     56   0.0746   0.7265   0.0091   1.0000
          929     56   0.2126   0.1604   0.0412   1.0000
          930     56   0.9782   0.0089   0.0638   1.0000
          931     54   0.4710   0.3097   0.1970   1.0000
          932     54   0.3064   0.9654   0.2221   1.0000
          933     54   0.6073   0.8557   0.4697   1.0000
          934     54   0.4872   0.0480   0.2109   1.0000
          935     53   0.8575   0.6223   0.8661   1.0000
          936     52   0.0734   0.8284   0.0052   1.0000
          937     53   0.5972   0.9418   0.1420   1.0000
          938     53   0.6644   0.9908   0.1978   1.0000
          939     52   0.3193   0.3995   0.2155   1.0000
          940     52   0.4864   0.3131   0.2542   1.0000
          941     52   0.7323   0.4241   0.0259   1.0000
          942     51   0.7800   0.7423   0.0446   1.0000
          943     51   0.2047   0.2009   0.0846   1.0000
          944     51   0.0678   0.5102   0.1886   1.0000
          945     52   0.6295   0.5352   0.1881   1.0000
          946     51   0.1977   0.8565   0.2314   1.0000
          947     51   0.1241   0.5820   0.0758   1.0000
          948     50   0.8080   0.4616   0.2416   1.0000
          949     50   0.3675   0.5479   0.3035   1.0000
          950     50   0.5758   0.7337   0.5251   1.0000
          951     50   0.9369   0.9520   0.0729   1.0000
          952     49   0.7012   0.3234   0.2167   1.0000
          953     48   0.9936   0.8224   0.0619   1.0000
          954     48   0.6506   0.5681   0.0793   1.0000
          955     48   0.0959   0.2395   0.1458   1.0000
          956     48   0.9870   0.3681   0.2392   1.0000
          957     47   0.6645   0.5760   0.0085   1.0000
          958     48   0.3714   0.3723   0.0364   1.0000
          959     47   0.2065   0.9831   0.2464   1.0000
          960     47   0.0564   0.9167   0.9960   1.0000
          961     47   0.0689   0.8395   0.0311   1.0000
          962     47   0.9362   0.0036   0.0486   1.0000
          963     46   0.2938   0.0164   0.0870   1.0000
          964     45   0.9144   0.1708   0.0105   1.0000
          965     46   0.4340   0.0426   0.0245   1.0000
          966     45   0.8821   0.7927   0.3493   1.0000
          967     44   0.1134   0.0021   0.1099   1.0000
          968     45   0.6961   0.7928   0.1630   1.0000
          969     44   0.4449   0.2778   0.2355   1.0000
          970     43   0.5254   0.8282   0.0728   1.0000
          971     44   0.9432   0.1721   0.0914   1.0000
          972     43   0.8646   0.7859   0.1073   1.0000
          973     43   0.2094   0.0087   0.1170   1.0000
          974     44   0.7792   0.8093   0.1596   1.0000
          975     43   0.1195   0.2820   0.1872   1.0000
          976     44   0.7181   0.9708   0.2388   1.0000
          977     43   0.0640   0.7086   0.6946   1.0000
          978     42   0.3853   0.0520   0.0366   1.0000
          979     42   0.9695   0.1533   0.1325   1.0000
          980     42   0.4073   0.2587   0.1560   1.0000
          981     43   0.2495   0.0548   0.1874   1.0000
          982     42   0.3348   0.9706   0.2656   1.0000
          983     41   0.9412   0.0952   0.0481   1.0000
          984     42   0.5249   0.8298   0.1461   1.0000
          985     42   0.8040   0.8202   0.1455   1.0000
          986     42   0.9009   0.0516   0.1483   1.0000
          987     41   0.2810   0.9877   0.3644   1.0000
          988     41   0.4720   0.4414   0.5307   1.0000
          989     41   0.2550   0.0184   0.0701   1.0000
          990     40   0.2597   0.0044   0.0936   1.0000
          991     40   0.9190   0.2510   0.1045   1.0000
          992     41   0.6278   0.9227   0.1507   1.0000
          993     40   0.1329   0.4437   0.1985   1.0000
          994     41   0.8037   0.4508   0.2123   1.0000
          995     40   0.0185   0.3289   0.2775   1.0000
          996     40   0.2349   0.3158   0.3479   1.0000
          997     39   0.0701   0.2207   0.0986   1.0000
          998     40   0.8284   0.7258   0.2228   1.0000
          999     38   0.5803   0.7590   0.0831   1.0000
         1000     38   0.7505   0.7318   0.0984   1.0000
         1001     39   0.4635   0.0640   0.1071   1.0000
         1002     39   0.0557   0.6398   0.1983   1.0000
         1003     38   0.8642   0.0607   0.2252   1.0000
         1004     38   0.8770   0.4150   0.2220   1.0000
         1005     38   0.8912   0.0818   0.2427   1.0000
         1006     38   0.7727   0.6386   0.3300   1.0000
         1007     38   0.2254   0.9934   0.1061   1.0000
         1008     38   0.9749   0.2917   0.1071   1.0000
         1009     38   0.1147   0.8554   0.1426   1.0000
         1010     38   0.2665   0.0021   0.1410   1.0000
         1011     37   0.0428   0.6577   0.1777   1.0000
         1012     38   0.1119   0.5517   0.2117   1.0000
         1013     38   0.8200   0.9700   0.2362   1.0000
         1014     37   0.5014   0.3294   0.4033   1.0000
         1015     37   0.3513   0.0989   0.9971   1.0000
         1016     37   0.8811   0.0025   0.0127   1.0000
         1017     36   0.4929   0.3229   0.0836   1.0000
         1018     37   0.0703   0.3865   0.1887   1.0000
         1019     36   0.3511   0.4441   0.2190   1.0000
         1020     35   0.2753   0.0414   0.0128   1.0000
         1021     36   0.9053   0.0671   0.0381   1.0000
         1022     36   0.2405   0.0728   0.0787   1.0000
         1023     35   0.3423   0.0681   0.1069   1.0000
         1024     35   0.9227   0.2164   0.1244   1.0000
         1025     36   0.7180   0.6294   0.1538   1.0000
         1026     36   0.2748   0.1200   0.1699   1.0000
         1027     36   0.6920   0.8256   0.1715   1.0000
         1028     35   0.6926   0.5023   0.1787   1.0000
         1029     35   0.9499   0.2622   0.2284   1.0000
         1030     35   0.3435   0.1257   0.2667   1.0000
         1031     35   0.6596   0.5895   0.3847   1.0000
         1032     34   0.5571   0.4769   0.0059   1.0000
         1033     35   0.0503   0.8520   0.0591   1.0000
         1034     34   0.5805   0.8370   0.0672   1.0000
         1035     34   0.9813   0.3075   0.1085   1.0000
         1036     34   0.1865   0.0402   0.1453   1.0000
         1037     34   0.1174   0.9185   0.1511   1.0000
         1038     35   0.4433   0.4378   0.1973   1.0000
         1039     34   0.8422   0.9673   0.2232   1.0000
         1040     35   0.8563   0.9503   0.2307   1.0000
         1041     34   0.6390   0.7965   0.2539   1.0000
         1042     33   0.6387   0.8531   0.0751   1.0000
         1043     33   0.1190   0.9562   0.0787   1.0000
         1044     34   0.6277   0.4461   0.1235   1.0000
         1045     34   0.6567   0.8213   0.1246   1.0000
         1046     33   0.7178   0.7151   0.1262   1.0000
         1047     34   0.5144   0.3849   0.1329   1.0000
         1048     33   0.5617   0.8636   0.1702   1.0000
         1049     34   0.7420   0.3295   0.2234   1.0000
         1050     33   0.9407   0.8399   0.2298   1.0000
         1051     33   0.5754   0.8324   0.0273   1.0000
         1052     33   0.4325   0.3170   0.1597   1.0000
         1053     32   0.7797   0.4707   0.1579   1.0000
         1054     33   0.9922   0.7848   0.1707   1.0000
         1055     32   0.9455   0.0397   0.1849   1.0000
         1056     32   0.0434   0.6789   0.1944   1.0000
         1057     32   0.9726   0.3021   0.1977   1.0000
         1058     33   0.4270   0.4380   0.2019   1.0000
         1059     32   0.0075   0.9309   0.2119   1.0000
         1060     33   0.9011   0.6724   0.2268   1.0000
         1061     32   0.3548   0.3139   0.2278   1.0000
         1062     32   0.9477   0.7177   0.2333   1.0000
         1063     33   0.3412   0.4771   0.2423   1.0000
         1064     32   0.8234   0.9536   0.2428   1.0000
         1065     33   0.0968   0.5356   0.2536   1.0000
         1066     32   0.5800   0.7842   0.0307   1.0000
         1067     32   0.5954   0.9296   0.0715   1.0000
         1068     31   0.9734   0.4516   0.0998   1.0000
         1069     32   0.0499   0.7992   0.1061   1.0000
         1070     31   0.0729   0.8817   0.1275   1.0000
         1071     32   0.9822   0.9727   0.1468   1.0000
         1072     31   0.0563   0.9829   0.1495   1.0000
         1073     32   0.7003   0.4806   0.1577   1.0000
         1074     31   0.7762   0.4998   0.1991   1.0000
         1075     32   0.9900   0.9371   0.2040   1.0000
         1076     32   0.0572   0.0669   0.2162   1.0000
         1077     31   0.8935   0.0351   0.2240   1.0000
         1078     32   0.0388   0.2910   0.2335   1.0000
         1079     31   0.0503   0.8204   0.2433   1.0000
         1080     31   0.1628   0.4650   0.2488   1.0000
         1081     32   0.3693   0.2747   0.2510   1.0000
         1082     31   0.6686   0.4589   0.6141   1.0000
         1083     31   0.8989   0.3011   0.8487   1.0000
         1084     31   0.5551   0.3740   0.9005   1.0000
         1085     31   0.8424   0.4565   0.0712   1.0000
         1086     31   0.8946   0.4458   0.0746   1.0000
         1087     30   0.1757   0.0547   0.1401   1.0000
         1088     30   0.2518   0.0142   0.1428   1.0000
         1089     31   0.9067   0.7817   0.1401   1.0000
         1090     31   0.6437   0.6672   0.1933   1.0000
         1091     30   0.3992   0.2319   0.2159   1.0000
         1092     30   0.5733   0.0708   0.2138   1.0000
         1093     31   0.3422   0.2928   0.2274   1.0000
         1094     30   0.9505   0.5800   0.2331   1.0000
         1095     31   0.7387   0.5590   0.2428   1.0000
         1096     30   0.9744   0.9254   0.2843   1.0000
         1097     30   0.3400   0.0888   0.2970   1.0000
         1098     30   0.5994   0.0788   0.2965   1.0000
         1099     30   0.4332   0.5269   0.3155   1.0000
         1100     30   0.1190   0.3906   0.3317   1.0000
         1101     30   0.3826   0.6837   0.9349   1.0000
         1102     30   0.6402   0.3867   0.0137   1.0000
         1103     30   0.9170   0.0843   0.0326   1.0000
         1104     29   0.1876   0.9341   0.0667   1.0000
         1105     29   0.9577   0.8159   0.0639   1.0000
         1106     29   0.4956   0.9015   0.0861   1.0000
         1107     29   0.5288   0.2811   0.1362   1.0000
         1108     30   0.9442   0.2103   0.1362   1.0000
         1109     30   0.6796   0.5779   0.1947   1.0000
         1110     29   0.8087   0.8447   0.2035   1.0000
         1111     29   0.7931   0.7267   0.2164   1.0000
         1112     30   0.3291   0.4535   0.2239   1.0000
         1113     30   0.5662   0.0807   0.2232   1.0000
         1114     29   0.3920   0.5226   0.2446   1.0000
         1115     29   0.5994   0.0179   0.2426   1.0000
         1116     28   0.5544   0.3894   0.0882   1.0000
         1117     29   0.1454   0.0252   0.1066   1.0000
         1118     28   0.9180   0.4210   0.1295   1.0000
         1119     29   0.1192   0.8349   0.1640   1.0000
         1120     29   0.6100   0.7424   0.1618   1.0000
         1121     29   0.9285   0.4092   0.1591   1.0000
         1122     28   0.0512   0.3448   0.1877   1.0000
         1123     28   0.6270   0.8385   0.1903   1.0000
         1124     28   0.4005   0.4947   0.2135   1.0000
         1125     29   0.8057   0.8610   0.2171   1.0000
         1126     28   0.8379   0.6246   0.2315   1.0000
         1127     28   0.8621   0.7026   0.2440   1.0000
         1128     28   0.8008   0.4594   0.8048   1.0000
         1129     28   0.5883   0.1302   0.8104   1.0000
         1130     28   0.7125   0.5118   0.0091   1.0000
         1131     28   0.1816   0.0303   0.0377   1.0000
         1132     28   0.3971   0.9863   0.0421   1.0000
         1133     28   0.8966   0.7699   0.1192   1.0000
         1134     28   0.8886   0.5906   0.1464   1.0000
         1135     28   0.8461   0.7725   0.2263   1.0000
         1136     27   0.0699   0.8867   0.2520   1.0000
         1137     28   0.9803   0.4646   0.3204   1.0000
------------------------------------------------------------------------------

  COPY OF FILE.CDR:
  ==== == =======

Zn_endoprotease P212121  1c7k  1.00A Sol1                                       
CELL                                                                            
55.10  55.20  37.24  90.00 90.00 90.00                                          
LATTICE                                                                         
P                                                                               
SYMMETRY                                                                        
X,Y,Z                                                                           
1/2-X,-Y,1/2+Z                                                                  
-X,1/2+Y,1/2-Z                                                                  
1/2+X,1/2-Y,-Z                                                                  
CONTENTS                                                                        
Zn  Ca   S    C     O     H                                                     
4    4  12   4052  464   464                                                    
&CONTROL                                                                        
IHKL=0,DSFOU=1.00,NSET=5,binit=0.0384620,NCYCLE=500,RVMIN=100.,                 
IATOMS=1,FSIGRO=2.8,FSIGDM=4.0,DELTLV=1.3,NITER=3,IFOUSG=1,                     
IBREAK=0,CCTLV=0.838/                                                           
++++++++++++++++++++++++++++++++++++++++++++++++++++++++++++++
   Job finished on 18- 1-2021   at 13: 9: 3
   Elapsed time:      1523 seconds
++++++++++++++++++++++++++++++++++++++++++++++++++++++++++++++
