# Supplementary material for: A new density-modification procedure extending the application of the recent |ρ|-based phasing algorithm to larger crystal structures
Source: Acta Crystallogr A Found Adv. 2021 Jun 21;77(Pt 4):339–47. doi: 10.1107/S2053273321004915 (PMC8248888; doi:10.1107/S2053273321004915)
Supplement: Supplementary file 1 [file a-77-00339-sup1.zip › Suppl_material/B2_medium/B2_ALFA1.LPT]

 ============================================================
   STRUCTURE SOLUTION BY PATTERSON-FUNCTION DIRECT METHODS: 
   The Sm-FFT algorithm based on abs(ro): 25 Set 2020
   Copyright Prof. Jordi Rius
   Institut de Ciencia de Materials de Barcelona (CSIC)
   Reference: Rius J. Acta Cryst (2020) A76 489-493 
   Date is 31- 3-2021   at  8:45:31
 ============================================================

     CRYSTAL DATA:
     =============
     TITL ALFA1                                                                      

     A=  20.846      B=  20.909     C=  27.057
     ALPHA=  102.40  BETA=   95.33  GAMMA=  119.62

     VOLUME (A3)=       9734.04

     (SINT/L)2=  0.000806*H2 + 0.000832*K2 + 0.000379*L2 +
                 0.000866*HK + 0.000259*HL + 0.000338*KL

     BRAVAIS LATTICE IS  P  CENTRED AT:

       1)  0.000000       0.000000       0.000000

      SYMMETRY OPERATIONS: 

      R11  R12  R13     R21  R22  R23     R31  R32  R33    T1     T2     T3

  1)    1    0    0       0    1    0       0    0    1    0.00   0.00   0.00

     STRUCTURE TREATED AS NON-CENTROSYMMETRIC

     TYPE OF RADIATION IS X-RAYS

          UNIT CELL CONTENTS
      SYMBOL  ATOMIC_NUMBER    NUMBER IN CELL    TYPE    SCAT_POWER
        CL         17                1            1          17.00
        O           8              110            2           8.00
        N           7               65            3           7.00
        C           6              328            4           6.00
        H           1              500            5           1.00
     STARTING PHASES FROM MODULUS FUNCTION
--------------------------------------------------------------

     FORBIDDEN REFLECTIONS IN DATA FILE *.HKL:
     =========================================
    H    K    L    X        DXO        <XO>        NEQ

--------------------------------------------------------------

      DATA REDUCTION:
     ==============

     INPUT DATA ARE F**2
     % COMPLETENESS (>DSFOU):    95.725

     UNIQUE REFL. WITH AVERAGED INPUT DATA
     Rint(I) in (%):   0.00000  Nref:         0
     Rint(F) in (%):   0.00000

     ds_interval        Rsig(I)   Rsig(F)      Nref
  
     DSMIN (ANGS.):            0.9041

     DSFOU (ANGS.):            1.0000
     N.U.REF (MEAS,TOT)=        19502       20373
     N.REF in XLHEM.HKL=        19502
     N.REF in XLUNMEAS.HKL=         871
     HMAX=   20  KMAX=   20  LMAX=   27
  

--------------------------------------------------------------

     SCALING OF MEASURED INTENSITIES:
     ================================


      SCALE FACTOR:        0.8133  F(EXP)/SK = F(ABS)
      B OVERALL   :        3.0957
      R(Wilson)   :       19.2706
      DSFOU       :        1.0000
      FACDF       :        2.0000  Observed if I > FACDF * sig(I)

      SHELL  DMEAN  DINF  SFC2/SFO2  Nref  f.unobs
        1     2.15  1.71   0.85429    4078  0.0047
        2     1.49  1.36   1.25129    4087  0.0108
        3     1.26  1.19   1.06912    4062  0.0382
        4     1.13  1.08   0.89577    3888  0.0553
        5     1.04  1.00   0.97682    3387  0.0806

 -------------------------------------------------------------

     DATA NORMALIZING:
     ================

     NUMBER OF INPUT REFLEXIONS =             19502
     F(ABS)  =  F(EXP) /          0.8133

     MAXIMUM         H         K         L
     INDICES        19        20        27

                   CENT    ACENT     HK0     0KL     H0L    REST
     </E2-1/>      0.968   0.736   0.910   0.826   0.753   0.756

      E2MEAN      :    0.969245

     <E**2> ACCORDING TO PARITY GROUPS ( D-SPACING > 1.000
        ALL     GGG     GGU     GUG     GUU     UGG     UGU     UUG     UUU
E^2   1.000   1.075   1.116   1.017   1.036   0.956   0.967   0.939   0.895
N     19502    2437    2426    2433    2431    2442    2440    2454    2439

--------------------------------------------------------------

     PHASE REFINEMENT DETAILS:
     ======================== 
    TOTAL N. OF E-VALUES =     19502
    D-SPACING CUT-OFF =    1.00
    <E>, <E2> =    0.8739  1.0000

    N. SETS AND CYCLES =        5   1000
    ELIM FOR K REFLECTIONS =    0.00
    N.REFLECTIONS > EKLIM =     19502
    ELIM FOR H REFLECTIONS =    0.00
    N.REFLECTIONS > EHLIM =     19502
    N. ATOMS IN UNIT_CELL (NCELL)  =   504
    PIXELS(0); P_ATOMS(1); OMIT(2) =     0
    FRAC. RANDOMLY DELETED ATOMS = 0.000

    GRID SPACING IN ANGS. =    0.33
    N.GRID POINTS (XYZ) =     64    64    80
    ESD FACTOR FOR MASK DEFINITION =    2.65
    ESD FACT FOR PEAK ACCEPTANCE (ATOMS=1,2) =  4.00
    ESD FACTOR IN SEARCH (DIF.FOURIER) =  1.10

---------------------------------------------------------------

  SUMMARY OF SOLUTIONS:
   SET   CC      SEED    NCYC NITER  RVAL(ini,end) PKS(ini,end)  RO/SIG
     5 0.8624  0.7051290  535*   5      34.8  15.8   604   529   14.98
     4 0.8647  0.5384620  356*   5      35.8  15.8   604   527   16.26
     3 0.8621  0.3717950  234*   5      34.4  16.1   602   530   17.15
     1 0.8310  0.0384620 1000    5      74.8  46.3   601   602   16.33
     2 0.8320  0.2051290 1000    5      76.1  48.4   601   604   21.23
 TOTAL NUMBER OF CYCLES IS         3125*
------------------------------------------------------------------------------

  COPY OF FILE.CDR:
  ==== == =======

TITL ALFA1                                                                      
CELL                                                                            
20.846  20.909  27.057 102.40  95.33 119.62                                     
LATTICE                                                                         
P                                                                               
SYMMETRY                                                                        
X, Y, Z                                                                         
CONTENT                                                                         
CL  O   N   C  H                                                                
1  110 65  328  500                                                             
&CONTROL IHKL=1,DSFOU=1.00,NSET=5,BINIT=0.0384620,NCYCLE=1000,RVMIN=1.,         
IATOMS=0,FSIGRO=2.65,FSIGDM=4.0,DELTLV=1.1,NITER=5,IFOUSG=1,                    
IBREAK=0,CCTLV=0.88,IPHASE=1/                                                   
++++++++++++++++++++++++++++++++++++++++++++++++++++++++++++++
   Job finished on 31- 3-2021   at  9:53:26
   Elapsed time:      4075 seconds
++++++++++++++++++++++++++++++++++++++++++++++++++++++++++++++
