# Supplementary material for: A new density-modification procedure extending the application of the recent |ρ|-based phasing algorithm to larger crystal structures
Source: Acta Crystallogr A Found Adv. 2021 Jun 21;77(Pt 4):339–47. doi: 10.1107/S2053273321004915 (PMC8248888; doi:10.1107/S2053273321004915)
Supplement: Supplementary file 1 [file a-77-00339-sup1.zip › Suppl_material/B2_medium/B2_BALHIMYCIN.LPT]

 ============================================================
   STRUCTURE SOLUTION BY PATTERSON-FUNCTION DIRECT METHODS: 
   The Sm-FFT algorithm based on abs(ro): 25 Set 2020
   Copyright Prof. Jordi Rius
   Institut de Ciencia de Materials de Barcelona (CSIC)
   Reference: Rius J. Acta Cryst (2020) A76 489-493 
   Date is  9- 4-2021   at 13:38:53
 ============================================================

     CRYSTAL DATA:
     =============
     balhimycin-1hhu-P21                                                             

     A=  22.705      B=  27.986     C=  44.490
     ALPHA=   90.00  BETA=   93.18  GAMMA=   90.00

     VOLUME (A3)=      28226.40

     (SINT/L)2=  0.000486*H2 + 0.000319*K2 + 0.000127*L2 +
                 0.000000*HK + 0.000028*HL + 0.000000*KL

     BRAVAIS LATTICE IS  P  CENTRED AT:

       1)  0.000000       0.000000       0.000000

      SYMMETRY OPERATIONS: 

      R11  R12  R13     R21  R22  R23     R31  R32  R33    T1     T2     T3

  1)    1    0    0       0    1    0       0    0    1    0.00   0.00   0.00
  2)   -1    0    0       0    1    0       0    0   -1    0.00   0.50   0.00

     STRUCTURE TREATED AS NON-CENTROSYMMETRIC

     TYPE OF RADIATION IS X-RAYS

          UNIT CELL CONTENTS
      SYMBOL  ATOMIC_NUMBER    NUMBER IN CELL    TYPE    SCAT_POWER
        CL         17               16            1          17.00
        O           8              250            2           8.00
        C           6             1160            3           6.00
        H           1              500            4           1.00
     STARTING PHASES FROM MODULUS FUNCTION
--------------------------------------------------------------

     FORBIDDEN REFLECTIONS IN DATA FILE *.HKL:
     =========================================
    H    K    L    X        DXO        <XO>        NEQ

--------------------------------------------------------------

      DATA REDUCTION:
     ==============

     INPUT DATA ARE F**2
     % COMPLETENESS (>DSFOU):    99.396

     UNIQUE REFL. WITH AVERAGED INPUT DATA
     Rint(I) in (%):   0.00000  Nref:         0
     Rint(F) in (%):   0.00000

     ds_interval        Rsig(I)   Rsig(F)      Nref
  
     DSMIN (ANGS.):            0.8928

     DSFOU (ANGS.):            0.8928
     N.U.REF (MEAS,TOT)=        42306       42568
     N.REF in XLHEM.HKL=        82612
     N.REF in XLUNMEAS.HKL=         502
     HMAX=   25  KMAX=   31  LMAX=   49
  

--------------------------------------------------------------

     SCALING OF MEASURED INTENSITIES:
     ================================


      SCALE FACTOR:        0.9310  F(EXP)/SK = F(ABS)
      B OVERALL   :        3.8016
      R(Wilson)   :       19.7008
      DSFOU       :        0.8928
      FACDF       :        2.0000  Observed if I > FACDF * sig(I)

      SHELL  DMEAN  DINF  SFC2/SFO2  Nref  f.unobs
        1     1.92  1.53   0.98715   16611  0.0048
        2     1.33  1.21   1.20099   16553  0.0053
        3     1.12  1.06   0.78305   16632  0.0102
        4     1.01  0.96   0.96267   16655  0.0232
        5     0.92  0.89   1.11895   16161  0.0376

 -------------------------------------------------------------

     DATA NORMALIZING:
     ================

     NUMBER OF INPUT REFLEXIONS =             82612
     F(ABS)  =  F(EXP) /          0.9310

     MAXIMUM         H         K         L
     INDICES        25        31        49

                   CENT    ACENT     HK0     0KL     H0L    REST
     </E2-1/>      0.968   0.736   0.865   0.908   0.957   0.752

      E2MEAN      :    0.971834

     <E**2> ACCORDING TO PARITY GROUPS ( D-SPACING > 0.893
        ALL     GGG     GGU     GUG     GUU     UGG     UGU     UUG     UUU
E^2   1.000   1.010   0.984   0.992   1.002   1.024   0.992   1.005   0.991
N     82612   10329   10307   10342   10332   10325   10337   10322   10318

--------------------------------------------------------------

     PHASE REFINEMENT DETAILS:
     ======================== 
    TOTAL N. OF E-VALUES =     82612
    D-SPACING CUT-OFF =    0.89
    <E>, <E2> =    0.8733  1.0000

    N. SETS AND CYCLES =       25   1000
    ELIM FOR K REFLECTIONS =    0.00
    N.REFLECTIONS > EKLIM =     82612
    ELIM FOR H REFLECTIONS =    0.00
    N.REFLECTIONS > EHLIM =     82612
    N. ATOMS IN UNIT_CELL (NCELL)  =  1426
    PIXELS(0); P_ATOMS(1); OMIT(2) =     0
    FRAC. RANDOMLY DELETED ATOMS = 0.000

    GRID SPACING IN ANGS. =    0.33
    N.GRID POINTS (XYZ) =     64    84   128
    ESD FACTOR FOR MASK DEFINITION =    2.60
    ESD FACT FOR PEAK ACCEPTANCE (ATOMS=1,2) =  3.90
    ESD FACTOR IN SEARCH (DIF.FOURIER) =  1.40

---------------------------------------------------------------

  SUMMARY OF SOLUTIONS:
   SET   CC      SEED    NCYC NITER  RVAL(ini,end) PKS(ini,end)  RO/SIG
     9 0.8493  0.3461540  415    3      25.6   9.8  1711  1366   23.27
    15 0.8493  0.5769240  637    3      25.2   9.9  1711  1380   22.42
    11 0.8475  0.4230770  548    3      26.7   9.9  1711  1360   22.72
    16 0.8467  0.6153850  469    3      27.2   9.9  1708  1379   21.82
    10 0.8508  0.3846160  159    3      24.8   9.9  1710  1376   22.06
     4 0.8510  0.1538470  772    3      24.5  10.0  1710  1377   22.38
    21 0.8496  0.8076930  305    3      25.6  10.0  1710  1373   21.59
    18 0.8472  0.6923080  507    3      26.9  10.1  1710  1386   21.63
    23 0.8490  0.8846160  251    3      26.1  10.1  1710  1394   21.75
     5 0.8479  0.1923080  112    3      26.2  10.1  1710  1368   23.27
    25 0.8463  0.9615390  458    3      27.8  10.1  1707  1383   21.94
    13 0.8466  0.5000000  498    3      26.8  10.3  1709  1384   23.09
     3 0.8266  0.1153850 1000    3      71.1  55.7  1709  1711   32.36
    12 0.8262  0.4615390 1000    3      72.5  55.7  1707  1706   26.50
    22 0.8254  0.8461540 1000    3      71.1  55.9  1708  1710   30.11
     2 0.8275  0.0769240 1000    3      71.4  56.1  1706  1708   30.68
    20 0.8254  0.7692310 1000    3      70.9  56.1  1706  1711   32.85
     7 0.8240  0.2692310 1000    3      71.7  56.2  1710  1711   29.80
    14 0.8267  0.5384620 1000    3      71.2  56.5  1710  1710   30.90
    24 0.8257  0.9230770 1000    3      71.3  56.6  1707  1711   30.73
    19 0.8255  0.7307700 1000    3      71.5  56.7  1710  1710   33.69
     1 0.8265  0.0384620 1000    3      71.0  56.9  1705  1711   32.74
     6 0.8244  0.2307700 1000    3      71.3  57.0  1708  1709   35.50
    17 0.8250  0.6538470 1000    3      72.1  57.2  1711  1710   31.11
     8 0.8269  0.3076930 1000    3      72.1  57.5  1708  1710   35.44
 TOTAL NUMBER OF CYCLES IS        18131
------------------------------------------------------------------------------

  COPY OF FILE.CDR:
  ==== == =======

balhimycin-1hhu-P21                                                             
CELL                                                                            
22.705 27.986 44.490 90.0 93.18 90.0                                            
LATTICE                                                                         
P                                                                               
SYMMETRY                                                                        
X,Y,Z                                                                           
-X,1/2+Y,-Z                                                                     
CONTENTS                                                                        
CL   C      O     H                                                             
16   1160  250   500                                                            
&CONTROL                                                                        
IHKL=1,NSET=25,BINIT=0.0384620,NCYCLE=1000,DSFOU=0.89,RVMIN=1.,                 
IATOMS=0,FSIGRO=2.6,fsigdm=3.9,DELTLV=1.4,NITER=3,IFOUSG=0,                     
CCTLV=0.845,IBREAK=0,IPHASE=1/                                                  
                                                                                
                                                                                
                                                                                
                                                                                
                                                                                
                                                                                
++++++++++++++++++++++++++++++++++++++++++++++++++++++++++++++
   Job finished on  9- 4-2021   at 23:21:21
   Elapsed time:     34948 seconds
++++++++++++++++++++++++++++++++++++++++++++++++++++++++++++++
