# Supplementary material for: A new density-modification procedure extending the application of the recent |ρ|-based phasing algorithm to larger crystal structures
Source: Acta Crystallogr A Found Adv. 2021 Jun 21;77(Pt 4):339–47. doi: 10.1107/S2053273321004915 (PMC8248888; doi:10.1107/S2053273321004915)
Supplement: Supplementary file 1 [file a-77-00339-sup1.zip › Suppl_material/B2_medium/B2_bucandin.LPT]

 ============================================================
   STRUCTURE SOLUTION BY PATTERSON-FUNCTION DIRECT METHODS: 
   The Sm-FFT algorithm based on abs(ro): 25 Set 2020
   Copyright Prof. Jordi Rius
   Institut de Ciencia de Materials de Barcelona (CSIC)
   Reference: Rius J. Acta Cryst (2020) A76 489-493 
   Date is  6- 4-2021   at 13:14:14
 ============================================================

     CRYSTAL DATA:
     =============
     TITL Bucandin 1.05 C2 Z=2                                                       

     A=  76.970      B=  22.520     C=  32.600
     ALPHA=   90.00  BETA=  100.23  GAMMA=   90.00

     VOLUME (A3)=      55609.36

     (SINT/L)2=  0.000044*H2 + 0.000493*K2 + 0.000243*L2 +
                 0.000000*HK + 0.000037*HL + 0.000000*KL

     BRAVAIS LATTICE IS  C  CENTRED AT:

       1)  0.000000       0.000000       0.000000
       2)  0.500000       0.500000       0.000000

      SYMMETRY OPERATIONS: 

      R11  R12  R13     R21  R22  R23     R31  R32  R33    T1     T2     T3

  1)    1    0    0       0    1    0       0    0    1    0.00   0.00   0.00
  2)   -1    0    0       0    1    0       0    0   -1    0.00   0.00   0.00

     STRUCTURE TREATED AS NON-CENTROSYMMETRIC

     TYPE OF RADIATION IS X-RAYS

          UNIT CELL CONTENTS
      SYMBOL  ATOMIC_NUMBER    NUMBER IN CELL    TYPE    SCAT_POWER
        S          16               40            1          16.00
        C           6             2600            2           6.00
     STARTING PHASES FROM MODULUS FUNCTION
--------------------------------------------------------------

     FORBIDDEN REFLECTIONS IN DATA FILE *.HKL:
     =========================================
    H    K    L    X        DXO        <XO>        NEQ

--------------------------------------------------------------

      DATA REDUCTION:
     ==============

     INPUT DATA ARE F**2
     % COMPLETENESS (>DSFOU):    99.798

     UNIQUE REFL. WITH AVERAGED INPUT DATA
     Rint(I) in (%):   0.00000  Nref:         0
     Rint(F) in (%):   0.00000

     ds_interval        Rsig(I)   Rsig(F)      Nref
  
     DSMIN (ANGS.):            0.9640

     DSFOU (ANGS.):            1.0200
     N.U.REF (MEAS,TOT)=        28283       28352
     N.REF in XLHEM.HKL=        54724
     N.REF in XLUNMEAS.HKL=         111
     HMAX=   75  KMAX=   22  LMAX=   31
  

--------------------------------------------------------------

     SCALING OF MEASURED INTENSITIES:
     ================================


      SCALE FACTOR:        0.3370  F(EXP)/SK = F(ABS)
      B OVERALL   :       14.3145
      R(Wilson)   :       23.1793
      DSFOU       :        1.0200
      FACDF       :        2.0000  Observed if I > FACDF * sig(I)

      SHELL  DMEAN  DINF  SFC2/SFO2  Nref  f.unobs
        1     2.20  1.74   0.84884   10893  0.0069
        2     1.52  1.38   1.23408   10986  0.0361
        3     1.28  1.21   1.14174   10943  0.1317
        4     1.15  1.10   0.84391   11023  0.2388
        5     1.06  1.02   0.99075   10879  0.5018

 -------------------------------------------------------------

     DATA NORMALIZING:
     ================

     NUMBER OF INPUT REFLEXIONS =             54724
     F(ABS)  =  F(EXP) /          0.3370

     MAXIMUM         H         K         L
     INDICES        75        22        31

                   CENT    ACENT     HK0     0KL     H0L    REST
     </E2-1/>      0.968   0.736   0.629   0.999   0.668   0.702

      E2MEAN      :    0.871713

     <E**2> ACCORDING TO PARITY GROUPS ( D-SPACING > 1.020
        ALL     GGG     GGU     GUG     GUU     UGG     UGU     UUG     UUU
E^2   1.000   1.004   0.995   0.000   0.000   0.000   0.000   0.992   1.009
N     54724   13653   13649       0       0       0       0   13684   13738

--------------------------------------------------------------

     PHASE REFINEMENT DETAILS:
     ======================== 
    TOTAL N. OF E-VALUES =     54724
    D-SPACING CUT-OFF =    1.02
    <E>, <E2> =    0.8733  1.0000

    N. SETS AND CYCLES =       25   1000
    ELIM FOR K REFLECTIONS =    0.00
    N.REFLECTIONS > EKLIM =     54724
    ELIM FOR H REFLECTIONS =    0.00
    N.REFLECTIONS > EHLIM =     54724
    N. ATOMS IN UNIT_CELL (NCELL)  =  2640
    PIXELS(0); P_ATOMS(1); OMIT(2) =     0
    FRAC. RANDOMLY DELETED ATOMS = 0.000

    GRID SPACING IN ANGS. =    0.33
    N.GRID POINTS (XYZ) =    224    64   100
    ESD FACTOR FOR MASK DEFINITION =    2.60
    ESD FACT FOR PEAK ACCEPTANCE (ATOMS=1,2) =  3.80
    ESD FACTOR IN SEARCH (DIF.FOURIER) =  1.10

---------------------------------------------------------------

  SUMMARY OF SOLUTIONS:
   SET   CC      SEED    NCYC NITER  RVAL(ini,end) PKS(ini,end)  RO/SIG
    12 0.8349  0.4615390  342    3      39.8  22.2  1582  1242   18.20
     3 0.8342  0.1153850  681    3      39.6  22.9  1582  1223   16.67
    20 0.8177  0.7692310 1000    3      69.6  40.8  1579  1568   11.26
    17 0.8176  0.6538470 1000    3      70.8  41.7  1580  1528   16.00
    24 0.8166  0.9230770 1000    3      69.5  41.9  1581  1560   14.82
     2 0.8176  0.0769240 1000    3      69.4  42.3  1580  1535   17.75
     7 0.8168  0.2692310 1000    3      68.3  42.4  1583  1525   18.32
     8 0.8165  0.3076930 1000    3      69.6  42.5  1577  1542   14.97
    25 0.8177  0.9615390 1000    3      70.0  42.6  1580  1539   16.90
    13 0.8176  0.5000000 1000    3      67.8  42.7  1579  1547   18.12
    23 0.8189  0.8846160 1000    3      69.0  42.7  1577  1549   17.05
    15 0.8171  0.5769240 1000    3      70.7  42.8  1580  1523   17.53
     9 0.8174  0.3461540 1000    3      69.2  42.8  1580  1556   16.46
    22 0.8172  0.8461540 1000    3      71.0  43.0  1582  1537   16.13
    10 0.8166  0.3846160 1000    3      68.2  43.1  1577  1519   17.03
    11 0.8165  0.4230770 1000    3      69.9  43.2  1579  1502   17.92
    19 0.8174  0.7307700 1000    3      68.6  43.2  1581  1520   19.07
     6 0.8173  0.2307700 1000    3      70.1  43.3  1582  1505   17.90
     1 0.8173  0.0384620 1000    3      68.9  43.3  1580  1550   17.50
    16 0.8186  0.6153850 1000    3      69.4  43.4  1579  1535   15.90
    18 0.8192  0.6923080 1000    3      69.9  43.4  1577  1529   19.67
    21 0.8170  0.8076930 1000    3      70.4  43.5  1580  1509   18.66
     5 0.8168  0.1923080 1000    3      69.8  43.5  1579  1524   17.46
     4 0.8160  0.1538470 1000    3      71.3  43.6  1579  1522   15.54
    14 0.8172  0.5384620 1000    3      70.2  43.6  1577  1542   18.49
 TOTAL NUMBER OF CYCLES IS        24023
------------------------------------------------------------------------------

  COPY OF FILE.CDR:
  ==== == =======

TITL Bucandin 1.05 C2 Z=2                                                       
CELL                                                                            
76.970 22.520 32.600 90. 100.23 90.                                             
LATTICE                                                                         
C                                                                               
SYMMETRY                                                                        
X,Y,Z                                                                           
-X, Y,-Z                                                                        
CONTENTS                                                                        
  S   C                                                                         
 40   2600                                                                      
&CONTROL                                                                        
IHKL=1,DSFOU=1.02,NSET=25,BINIT=0.0384620,NCYCLE=1000,rvmin=1.,                 
IATOMS=0,fsigro=2.6,fsigdm=3.8,deltlv=1.1,NITER=3,IFOUSG=0,                     
IBREAK=0,CCTLV=0.834,IPHASE=1/                                                  
                                                                                
                                                                                
                                                                                
++++++++++++++++++++++++++++++++++++++++++++++++++++++++++++++
   Job finished on  7- 4-2021   at 18: 8:44
   Elapsed time:     17670 seconds
++++++++++++++++++++++++++++++++++++++++++++++++++++++++++++++
