# Supplementary material for: A new density-modification procedure extending the application of the recent |ρ|-based phasing algorithm to larger crystal structures
Source: Acta Crystallogr A Found Adv. 2021 Jun 21;77(Pt 4):339–47. doi: 10.1107/S2053273321004915 (PMC8248888; doi:10.1107/S2053273321004915)
Supplement: Supplementary file 1 [file a-77-00339-sup1.zip › Suppl_material/B2_medium/B2_crambin.LPT]

 ============================================================
   STRUCTURE SOLUTION BY PATTERSON-FUNCTION DIRECT METHODS: 
   The Sm-FFT algorithm based on abs(ro): 25 Set 2020
   Copyright Prof. Jordi Rius
   Institut de Ciencia de Materials de Barcelona (CSIC)
   Reference: Rius J. Acta Cryst (2020) A76 489-493 
   Date is  6- 4-2021   at  9: 1: 1
 ============================================================

     CRYSTAL DATA:
     =============
     CRAMBIN_3NIR P21 0.48A C202 H315 N55 O64 S6                                     

     A=  22.329      B=  18.471     C=  40.769
     ALPHA=   90.00  BETA=   90.55  GAMMA=   90.00

     VOLUME (A3)=      16813.95

     (SINT/L)2=  0.000501*H2 + 0.000733*K2 + 0.000150*L2 +
                 0.000000*HK + 0.000005*HL + 0.000000*KL

     BRAVAIS LATTICE IS  P  CENTRED AT:

       1)  0.000000       0.000000       0.000000

      SYMMETRY OPERATIONS: 

      R11  R12  R13     R21  R22  R23     R31  R32  R33    T1     T2     T3

  1)    1    0    0       0    1    0       0    0    1    0.00   0.00   0.00
  2)   -1    0    0       0    1    0       0    0   -1    0.00   0.50   0.00

     STRUCTURE TREATED AS NON-CENTROSYMMETRIC

     TYPE OF RADIATION IS X-RAYS

          UNIT CELL CONTENTS
      SYMBOL  ATOMIC_NUMBER    NUMBER IN CELL    TYPE    SCAT_POWER
        S          16               12            1          16.00
        O           8              422            2           8.00
        N           7              110            3           7.00
        C           6              420            4           6.00
        H           1             1262            5           1.00
     STARTING PHASES FROM MODULUS FUNCTION
--------------------------------------------------------------

     FORBIDDEN REFLECTIONS IN DATA FILE *.HKL:
     =========================================
    H    K    L    X        DXO        <XO>        NEQ

--------------------------------------------------------------

      DATA REDUCTION:
     ==============

     INPUT DATA ARE F
     % COMPLETENESS (>DSFOU):    99.804

     UNIQUE REFL. WITH AVERAGED INPUT DATA
     Rint(I) in (%):   0.00000  Nref:         0
     Rint(F) in (%):   0.00000

     ds_interval        Rsig(I)   Rsig(F)      Nref
  
     DSMIN (ANGS.):            0.4800

     DSFOU (ANGS.):            1.0000
     N.U.REF (MEAS,TOT)=        18284       18344
     N.REF in XLHEM.HKL=        35169
     N.REF in XLUNMEAS.HKL=          69
     HMAX=   22  KMAX=   18  LMAX=   40
  

--------------------------------------------------------------

     SCALING OF MEASURED INTENSITIES:
     ================================


      SCALE FACTOR:        0.6743  F(EXP)/SK = F(ABS)
      B OVERALL   :        2.1548
      R(Wilson)   :       17.5764
      DSFOU       :        1.0000
      FACDF       :        2.0000  Observed if I > FACDF * sig(I)

      SHELL  DMEAN  DINF  SFC2/SFO2  Nref  f.unobs
        1     2.15  1.71   0.86383    7031  0.0000
        2     1.49  1.36   1.23081    7085  0.0003
        3     1.26  1.19   1.07641    7016  0.0009
        4     1.13  1.08   0.88323    6981  0.0003
        5     1.04  1.00   0.98931    7056  0.0006

 -------------------------------------------------------------

     DATA NORMALIZING:
     ================

     NUMBER OF INPUT REFLEXIONS =             35169
     F(ABS)  =  F(EXP) /          0.6743

     MAXIMUM         H         K         L
     INDICES        22        18        40

                   CENT    ACENT     HK0     0KL     H0L    REST
     </E2-1/>      0.968   0.736   0.810   0.909   0.754   0.719

      E2MEAN      :    0.985106

     <E**2> ACCORDING TO PARITY GROUPS ( D-SPACING > 1.000
        ALL     GGG     GGU     GUG     GUU     UGG     UGU     UUG     UUU
E^2   1.000   1.004   0.987   1.013   1.015   1.029   0.972   0.989   0.992
N     35169    4408    4399    4391    4382    4392    4371    4408    4418

--------------------------------------------------------------

     PHASE REFINEMENT DETAILS:
     ======================== 
    TOTAL N. OF E-VALUES =     35169
    D-SPACING CUT-OFF =    1.00
    <E>, <E2> =    0.8873  1.0000

    N. SETS AND CYCLES =        5   1000
    ELIM FOR K REFLECTIONS =    0.00
    N.REFLECTIONS > EKLIM =     35169
    ELIM FOR H REFLECTIONS =    0.00
    N.REFLECTIONS > EHLIM =     35169
    N. ATOMS IN UNIT_CELL (NCELL)  =   964
    PIXELS(0); P_ATOMS(1); OMIT(2) =     0
    FRAC. RANDOMLY DELETED ATOMS = 0.000

    GRID SPACING IN ANGS. =    0.33
    N.GRID POINTS (XYZ) =     64    60   120
    ESD FACTOR FOR MASK DEFINITION =    2.70
    ESD FACT FOR PEAK ACCEPTANCE (ATOMS=1,2) =  4.00
    ESD FACTOR IN SEARCH (DIF.FOURIER) =  1.10

---------------------------------------------------------------

  SUMMARY OF SOLUTIONS:
   SET   CC      SEED    NCYC NITER  RVAL(ini,end) PKS(ini,end)  RO/SIG
     3 0.8812  0.3717950  666   10      38.3  14.9   741   457   21.21
     4 0.8822  0.5384620  333   10      37.8  15.0   748   464   19.70
     2 0.8825  0.2051290  211   10      38.9  15.2   745   461   21.56
     5 0.8827  0.7051290  690   10      38.3  15.2   753   460   21.66
     1 0.8386  0.0384620 1000   10      89.2  60.4  1069   580   35.32
 TOTAL NUMBER OF CYCLES IS         2900
------------------------------------------------------------------------------

  COPY OF FILE.CDR:
  ==== == =======

CRAMBIN_3NIR P21 0.48A C202 H315 N55 O64 S6                                     
CELL                                                                            
 22.329   18.471  40.769  90.000  90.550   90.000                               
LATTICE                                                                         
P                                                                               
SYMMETRY                                                                        
X,Y,Z                                                                           
-X,1/2+Y,-Z                                                                     
CONTENTS                                                                        
S    O    N   C    H                                                            
12  422  110 420  1262                                                          
&CONTROL IHKL=0,NSET=5,NCYCLE=1000,DSFOU=1.00,RVMIN=1.,BINIT=0.0384620,         
IATOMS=0,FSIGRO=2.7,FSIGDM=4.0,DELTLV=1.1,IBREAK=0,CCtlv=0.881,IPHASE=1/        
                                                                                
                                                                                
                                                                                
                                                                                
                                                                                
                                                                                
                                                                                
++++++++++++++++++++++++++++++++++++++++++++++++++++++++++++++
   Job finished on  6- 4-2021   at  9:58:46
   Elapsed time:      3465 seconds
++++++++++++++++++++++++++++++++++++++++++++++++++++++++++++++
