# Supplementary material for: A new density-modification procedure extending the application of the recent |ρ|-based phasing algorithm to larger crystal structures
Source: Acta Crystallogr A Found Adv. 2021 Jun 21;77(Pt 4):339–47. doi: 10.1107/S2053273321004915 (PMC8248888; doi:10.1107/S2053273321004915)
Supplement: Supplementary file 1 [file a-77-00339-sup1.zip › Suppl_material/B2_medium/B2_defensin.LPT]

 ============================================================
   STRUCTURE SOLUTION BY PATTERSON-FUNCTION DIRECT METHODS: 
   The Sm-FFT algorithm based on abs(ro): 25 Set 2020
   Copyright Prof. Jordi Rius
   Institut de Ciencia de Materials de Barcelona (CSIC)
   Reference: Rius J. Acta Cryst (2020) A76 489-493 
   Date is 31- 3-2021   at 14:18:11
 ============================================================

     CRYSTAL DATA:
     =============
     TITL Dimeric Plant Defensin 0.98A P21 Z=2                                       

     A=  32.714      B=  28.111     C=  54.853
     ALPHA=   90.00  BETA=  103.78  GAMMA=   90.00

     VOLUME (A3)=      48992.19

     (SINT/L)2=  0.000248*H2 + 0.000316*K2 + 0.000088*L2 +
                 0.000000*HK + 0.000070*HL + 0.000000*KL

     BRAVAIS LATTICE IS  P  CENTRED AT:

       1)  0.000000       0.000000       0.000000

      SYMMETRY OPERATIONS: 

      R11  R12  R13     R21  R22  R23     R31  R32  R33    T1     T2     T3

  1)    1    0    0       0    1    0       0    0    1    0.00   0.00   0.00
  2)   -1    0    0       0    1    0       0    0   -1    0.00   0.50   0.00

     STRUCTURE TREATED AS NON-CENTROSYMMETRIC

     TYPE OF RADIATION IS X-RAYS

          UNIT CELL CONTENTS
      SYMBOL  ATOMIC_NUMBER    NUMBER IN CELL    TYPE    SCAT_POWER
        S          16               32            1          16.00
        O           8              366            2           8.00
        C           6             1668            3           6.00
        H           1              732            4           1.00
     STARTING PHASES FROM MODULUS FUNCTION
--------------------------------------------------------------

     FORBIDDEN REFLECTIONS IN DATA FILE *.HKL:
     =========================================
    H    K    L    X        DXO        <XO>        NEQ

--------------------------------------------------------------

      DATA REDUCTION:
     ==============

     INPUT DATA ARE F
     % COMPLETENESS (>DSFOU):    99.322

     UNIQUE REFL. WITH AVERAGED INPUT DATA
     Rint(I) in (%):   0.00000  Nref:         0
     Rint(F) in (%):   0.00000

     ds_interval        Rsig(I)   Rsig(F)      Nref
  
     DSMIN (ANGS.):            0.9800

     DSFOU (ANGS.):            0.9800
     N.U.REF (MEAS,TOT)=        55571       55960
     N.REF in XLHEM.HKL=       108303
     N.REF in XLUNMEAS.HKL=         739
     HMAX=   33  KMAX=   28  LMAX=   55
  

--------------------------------------------------------------

     SCALING OF MEASURED INTENSITIES:
     ================================


      SCALE FACTOR:        0.9578  F(EXP)/SK = F(ABS)
      B OVERALL   :        9.8203
      R(Wilson)   :       22.8080
      DSFOU       :        0.9800
      FACDF       :        2.0000  Observed if I > FACDF * sig(I)

      SHELL  DMEAN  DINF  SFC2/SFO2  Nref  f.unobs
        1     2.11  1.68   0.84224   21696  0.0028
        2     1.46  1.33   1.26671   21821  0.0024
        3     1.23  1.16   1.09377   21770  0.0033
        4     1.10  1.06   0.87946   21706  0.0052
        5     1.01  0.98   0.97441   21310  0.0069

 -------------------------------------------------------------

     DATA NORMALIZING:
     ================

     NUMBER OF INPUT REFLEXIONS =            108303
     F(ABS)  =  F(EXP) /          0.9578

     MAXIMUM         H         K         L
     INDICES        33        28        55

                   CENT    ACENT     HK0     0KL     H0L    REST
     </E2-1/>      0.968   0.736   0.674   1.071   0.816   0.763

      E2MEAN      :    0.900902

     <E**2> ACCORDING TO PARITY GROUPS ( D-SPACING > 0.980
        ALL     GGG     GGU     GUG     GUU     UGG     UGU     UUG     UUU
E^2   1.000   1.011   0.963   1.009   1.009   1.017   1.010   0.970   1.011
N    108303   13547   13536   13510   13566   13545   13551   13520   13528

--------------------------------------------------------------

     PHASE REFINEMENT DETAILS:
     ======================== 
    TOTAL N. OF E-VALUES =    108303
    D-SPACING CUT-OFF =    0.98
    <E>, <E2> =    0.8633  1.0000

    N. SETS AND CYCLES =        5   1000
    ELIM FOR K REFLECTIONS =    0.00
    N.REFLECTIONS > EKLIM =    108303
    ELIM FOR H REFLECTIONS =    0.00
    N.REFLECTIONS > EHLIM =    108303
    N. ATOMS IN UNIT_CELL (NCELL)  =  2066
    PIXELS(0); P_ATOMS(1); OMIT(2) =     0
    FRAC. RANDOMLY DELETED ATOMS = 0.000

    GRID SPACING IN ANGS. =    0.33
    N.GRID POINTS (XYZ) =    100    84   160
    ESD FACTOR FOR MASK DEFINITION =    2.60
    ESD FACT FOR PEAK ACCEPTANCE (ATOMS=1,2) =  4.00
    ESD FACTOR IN SEARCH (DIF.FOURIER) =  1.40

---------------------------------------------------------------

  SUMMARY OF SOLUTIONS:
   SET   CC      SEED    NCYC NITER  RVAL(ini,end) PKS(ini,end)  RO/SIG
     3 0.8222  0.3717950  309    3      53.6  27.6  1768  1066   22.03
     5 0.8112  0.7051290 1000    3      85.3  55.4  2367  1241   20.44
     1 0.8111  0.0384620 1000    3      85.4  56.4  2346  1240   18.48
     4 0.8114  0.5384620 1000    3      89.1  56.9  2350  1242   21.15
     2 0.8096  0.2051290 1000    3      87.3  58.2  2342  1242   22.36
 TOTAL NUMBER OF CYCLES IS         4309
------------------------------------------------------------------------------

  COPY OF FILE.CDR:
  ==== == =======

TITL Dimeric Plant Defensin 0.98A P21 Z=2                                       
CELL                                                                            
32.714 28.111 54.853 90. 103.78 90.                                             
LATTICE                                                                         
P                                                                               
SYMMETRY                                                                        
X,Y,Z                                                                           
-X,1/2+Y,-Z                                                                     
CONTENTS                                                                        
  S   C     O    H                                                              
 32   1668  366  732                                                            
&CONTROL                                                                        
IHKL=0,DSFOU=0.95,NSET=5,BINIT=0.0384620,NCYCLE=1000,RVMIN=1.,                  
IATOMS=0,FSIGRO=2.6,FSIGDM=4.0,DELTLV=1.4,NITER=3,                              
IFOUSG=1,IBREAK=0,CCTLV=0.822,IPHASE=1/                                         
                                                                                
                                                                                
                                                                                
                                                                                
                                                                                
++++++++++++++++++++++++++++++++++++++++++++++++++++++++++++++
   Job finished on 31- 3-2021   at 19: 9:20
   Elapsed time:     17469 seconds
++++++++++++++++++++++++++++++++++++++++++++++++++++++++++++++
