# Supplementary material for: A new density-modification procedure extending the application of the recent |ρ|-based phasing algorithm to larger crystal structures
Source: Acta Crystallogr A Found Adv. 2021 Jun 21;77(Pt 4):339–47. doi: 10.1107/S2053273321004915 (PMC8248888; doi:10.1107/S2053273321004915)
Supplement: Supplementary file 1 [file a-77-00339-sup1.zip › Suppl_material/B2_medium/B2_lyso.LPT]

 ============================================================
   STRUCTURE SOLUTION BY PATTERSON-FUNCTION DIRECT METHODS: 
   The Sm-FFT algorithm based on abs(ro): 25 Set 2020
   Copyright Prof. Jordi Rius
   Institut de Ciencia de Materials de Barcelona (CSIC)
   Reference: Rius J. Acta Cryst (2020) A76 489-493 
   Date is 31- 3-2021   at 12:21:16
 ============================================================

     CRYSTAL DATA:
     =============
     TITL Lysozyme_4LZT  1283 atoms                                                  

     A=  27.240      B=  31.870     C=  34.230
     ALPHA=   88.52  BETA=  108.53  GAMMA=  111.89

     VOLUME (A3)=      25998.98

     (SINT/L)2=  0.000440*H2 + 0.000289*K2 + 0.000240*L2 +
                 0.000274*HK + 0.000216*HL + 0.000055*KL

     BRAVAIS LATTICE IS  P  CENTRED AT:

       1)  0.000000       0.000000       0.000000

      SYMMETRY OPERATIONS: 

      R11  R12  R13     R21  R22  R23     R31  R32  R33    T1     T2     T3

  1)    1    0    0       0    1    0       0    0    1    0.00   0.00   0.00

     STRUCTURE TREATED AS NON-CENTROSYMMETRIC

     TYPE OF RADIATION IS X-RAYS

          UNIT CELL CONTENTS
      SYMBOL  ATOMIC_NUMBER    NUMBER IN CELL    TYPE    SCAT_POWER
        S          16               10            1          16.00
        O           8              348            2           8.00
        N           7              200            3           7.00
        C           6              625            4           6.00
        H           1              900            5           1.00
     STARTING PHASES FROM MODULUS FUNCTION
--------------------------------------------------------------

     FORBIDDEN REFLECTIONS IN DATA FILE *.HKL:
     =========================================
    H    K    L    X        DXO        <XO>        NEQ

--------------------------------------------------------------

      DATA REDUCTION:
     ==============

     INPUT DATA ARE F**2
     % COMPLETENESS (>DSFOU):    96.650

     UNIQUE REFL. WITH AVERAGED INPUT DATA
     Rint(I) in (%):   0.00000  Nref:         0
     Rint(F) in (%):   0.00000

     ds_interval        Rsig(I)   Rsig(F)      Nref
  
     DSMIN (ANGS.):            0.9500

     DSFOU (ANGS.):            1.0000
     N.U.REF (MEAS,TOT)=        52619       54443
     N.REF in XLHEM.HKL=        52619
     N.REF in XLUNMEAS.HKL=        1824
     HMAX=   27  KMAX=   31  LMAX=   34
  

--------------------------------------------------------------

     SCALING OF MEASURED INTENSITIES:
     ================================


      SCALE FACTOR:        0.7141  F(EXP)/SK = F(ABS)
      B OVERALL   :        7.3292
      R(Wilson)   :       30.1613
      DSFOU       :        1.0000
      FACDF       :        2.0000  Observed if I > FACDF * sig(I)

      SHELL  DMEAN  DINF  SFC2/SFO2  Nref  f.unobs
        1     2.15  1.71   0.81604   10180  0.0009
        2     1.49  1.36   1.28972   10668  0.0081
        3     1.26  1.19   1.15326   10666  0.0306
        4     1.13  1.08   0.86693   10647  0.0614
        5     1.04  1.00   0.95035   10458  0.1561

 -------------------------------------------------------------

     DATA NORMALIZING:
     ================

     NUMBER OF INPUT REFLEXIONS =             52619
     F(ABS)  =  F(EXP) /          0.7141

     MAXIMUM         H         K         L
     INDICES        27        31        34

                   CENT    ACENT     HK0     0KL     H0L    REST
     </E2-1/>      0.968   0.736   0.740   0.774   0.650   0.728

      E2MEAN      :    0.932293

     <E**2> ACCORDING TO PARITY GROUPS ( D-SPACING > 1.000
        ALL     GGG     GGU     GUG     GUU     UGG     UGU     UUG     UUU
E^2   1.000   1.027   0.993   0.982   1.002   0.989   1.005   0.985   1.019
N     52619    6576    6574    6578    6603    6553    6562    6591    6582

--------------------------------------------------------------

     PHASE REFINEMENT DETAILS:
     ======================== 
    TOTAL N. OF E-VALUES =     52619
    D-SPACING CUT-OFF =    1.00
    <E>, <E2> =    0.8779  1.0000

    N. SETS AND CYCLES =        5   1000
    ELIM FOR K REFLECTIONS =    0.00
    N.REFLECTIONS > EKLIM =     52619
    ELIM FOR H REFLECTIONS =    0.00
    N.REFLECTIONS > EHLIM =     52619
    N. ATOMS IN UNIT_CELL (NCELL)  =  1183
    PIXELS(0); P_ATOMS(1); OMIT(2) =     0
    FRAC. RANDOMLY DELETED ATOMS = 0.000

    GRID SPACING IN ANGS. =    0.33
    N.GRID POINTS (XYZ) =     84    96   100
    ESD FACTOR FOR MASK DEFINITION =    2.65
    ESD FACT FOR PEAK ACCEPTANCE (ATOMS=1,2) =  4.00
    ESD FACTOR IN SEARCH (DIF.FOURIER) =  1.50

---------------------------------------------------------------

  SUMMARY OF SOLUTIONS:
   SET   CC      SEED    NCYC NITER  RVAL(ini,end) PKS(ini,end)  RO/SIG
     5 0.8283  0.7051290 1000    3      71.7  51.8  1406  1415   23.46
     4 0.8296  0.5384620 1000    3      71.2  52.5  1407  1418   24.80
     3 0.8289  0.3717950 1000    3      70.4  53.6  1406  1418   28.30
     1 0.8298  0.0384620 1000    3      70.4  54.1  1410  1415   30.17
     2 0.8282  0.2051290 1000    3      70.6  54.2  1410  1419   29.31
 TOTAL NUMBER OF CYCLES IS         5000
------------------------------------------------------------------------------

  COPY OF FILE.CDR:
  ==== == =======

TITL Lysozyme_4LZT  1283 atoms                                                  
CELL                                                                            
 27.240  31.870  34.230  88.520  108.53  111.89                                 
LATTICE                                                                         
P                                                                               
SYMMETRY                                                                        
X, Y, Z                                                                         
CONTENT                                                                         
S    O   N    C    H                                                            
10  348 200  625  900                                                           
&CONTROL                                                                        
IHKL=1,DSFOU=1.00,NSET=5,BINIT=0.0384620,NCYCLE=1000,RVMIN=1.,                  
IATOMS=0,FSIGRO=2.65,FSIGDM=4.0,DELTLV=1.5,NITER=3,IFOUSG=0,                    
IBREAK=0,CCTLV=0.851,iphase=1/                                                  
                                                                                
                                                                                
                                                                                
                                                                                
                                                                                
                                                                                
                                                                                
                                                                                
++++++++++++++++++++++++++++++++++++++++++++++++++++++++++++++
   Job finished on 31- 3-2021   at 15:27:56
   Elapsed time:     11200 seconds
++++++++++++++++++++++++++++++++++++++++++++++++++++++++++++++
