# Supplementary material for: A new density-modification procedure extending the application of the recent |ρ|-based phasing algorithm to larger crystal structures
Source: Acta Crystallogr A Found Adv. 2021 Jun 21;77(Pt 4):339–47. doi: 10.1107/S2053273321004915 (PMC8248888; doi:10.1107/S2053273321004915)
Supplement: Supplementary file 1 [file a-77-00339-sup1.zip › Suppl_material/B2_medium/B2_PHERO.LPT]

 ============================================================
   STRUCTURE SOLUTION BY PATTERSON-FUNCTION DIRECT METHODS: 
   The Sm-FFT algorithm based on abs(ro): 25 Set 2020
   Copyright Prof. Jordi Rius
   Institut de Ciencia de Materials de Barcelona (CSIC)
   Reference: Rius J. Acta Cryst (2020) A76 489-493 
   Date is 31- 3-2021   at 10:13:19
 ============================================================

     CRYSTAL DATA:
     =============
     PHEROMONE-PDBCODE=2ERL 88H2O (264,1800)                                         

     A=  53.910      B=  23.100     C=  23.100
     ALPHA=   90.00  BETA=  110.40  GAMMA=   90.00

     VOLUME (A3)=      26962.71

     (SINT/L)2=  0.000098*H2 + 0.000469*K2 + 0.000533*L2 +
                 0.000000*HK + 0.000159*HL + 0.000000*KL

     BRAVAIS LATTICE IS  C  CENTRED AT:

       1)  0.000000       0.000000       0.000000
       2)  0.500000       0.500000       0.000000

      SYMMETRY OPERATIONS: 

      R11  R12  R13     R21  R22  R23     R31  R32  R33    T1     T2     T3

  1)    1    0    0       0    1    0       0    0    1    0.00   0.00   0.00
  2)   -1    0    0       0    1    0       0    0   -1    0.00   0.00   0.00

     STRUCTURE TREATED AS NON-CENTROSYMMETRIC

     TYPE OF RADIATION IS X-RAYS

          UNIT CELL CONTENTS
      SYMBOL  ATOMIC_NUMBER    NUMBER IN CELL    TYPE    SCAT_POWER
        S          16               28            1          16.00
        O           8              312            2           8.00
        N           7              176            3           7.00
        C           6              740            4           6.00
        H           1             1176            5           1.00
     STARTING PHASES FROM MODULUS FUNCTION
--------------------------------------------------------------

     FORBIDDEN REFLECTIONS IN DATA FILE *.HKL:
     =========================================
    H    K    L    X        DXO        <XO>        NEQ

--------------------------------------------------------------

      DATA REDUCTION:
     ==============

     INPUT DATA ARE F
     % COMPLETENESS (>DSFOU):    94.891

     UNIQUE REFL. WITH AVERAGED INPUT DATA
     Rint(I) in (%):   0.00000  Nref:         0
     Rint(F) in (%):   0.00000

     ds_interval        Rsig(I)   Rsig(F)      Nref
  
     DSMIN (ANGS.):            1.0029

     DSFOU (ANGS.):            1.0029
     N.U.REF (MEAS,TOT)=        13658       14445
     N.REF in XLHEM.HKL=        26540
     N.REF in XLUNMEAS.HKL=        1429
     HMAX=   53  KMAX=   23  LMAX=   23
  

--------------------------------------------------------------

     SCALING OF MEASURED INTENSITIES:
     ================================


      SCALE FACTOR:       45.1826  F(EXP)/SK = F(ABS)
      B OVERALL   :        9.0219
      R(Wilson)   :       25.2559
      DSFOU       :        1.0029
      FACDF       :        2.0000  Observed if I > FACDF * sig(I)

      SHELL  DMEAN  DINF  SFC2/SFO2  Nref  f.unobs
        1     2.16  1.71   0.82797    5582  0.0002
        2     1.50  1.36   1.28129    5416  0.0018
        3     1.26  1.19   1.10787    5349  0.0047
        4     1.13  1.08   0.89706    5211  0.0065
        5     1.04  1.00   0.94849    4982  0.0066

 -------------------------------------------------------------

     DATA NORMALIZING:
     ================

     NUMBER OF INPUT REFLEXIONS =             26540
     F(ABS)  =  F(EXP) /         45.1826

     MAXIMUM         H         K         L
     INDICES        53        23        21

                   CENT    ACENT     HK0     0KL     H0L    REST
     </E2-1/>      0.968   0.736   0.747   1.021   0.690   0.741

      E2MEAN      :    0.905337

     <E**2> ACCORDING TO PARITY GROUPS ( D-SPACING > 1.003
        ALL     GGG     GGU     GUG     GUU     UGG     UGU     UUG     UUU
E^2   1.000   1.035   0.979   0.000   0.000   0.000   0.000   1.017   0.969
N     26540    6655    6627       0       0       0       0    6642    6616

--------------------------------------------------------------

     PHASE REFINEMENT DETAILS:
     ======================== 
    TOTAL N. OF E-VALUES =     26540
    D-SPACING CUT-OFF =    1.00
    <E>, <E2> =    0.8747  1.0000

    N. SETS AND CYCLES =        5   1000
    ELIM FOR K REFLECTIONS =    0.00
    N.REFLECTIONS > EKLIM =     26540
    ELIM FOR H REFLECTIONS =    0.00
    N.REFLECTIONS > EHLIM =     26540
    N. ATOMS IN UNIT_CELL (NCELL)  =  1256
    PIXELS(0); P_ATOMS(1); OMIT(2) =     0
    FRAC. RANDOMLY DELETED ATOMS = 0.000

    GRID SPACING IN ANGS. =    0.33
    N.GRID POINTS (XYZ) =    160    64    64
    ESD FACTOR FOR MASK DEFINITION =    2.50
    ESD FACT FOR PEAK ACCEPTANCE (ATOMS=1,2) =  4.00
    ESD FACTOR IN SEARCH (DIF.FOURIER) =  1.10

---------------------------------------------------------------

  SUMMARY OF SOLUTIONS:
   SET   CC      SEED    NCYC NITER  RVAL(ini,end) PKS(ini,end)  RO/SIG
     4 0.8256  0.5384620  475    5      56.6  24.8   526   336   15.53
     3 0.8259  0.3717950  330    5      57.3  25.7   535   321   15.32
     1 0.8265  0.0384620  731    5      59.1  27.0   539   339   14.23
     2 0.8179  0.2051290 1000    5      85.2  47.9   704   381   15.81
     5 0.8185  0.7051290 1000    5      87.2  48.2   706   380   22.04

 TOTAL NUMBER OF CYCLES IS         3536
------------------------------------------------------------------------------

  COPY OF FILE.CDR:
  ==== == =======

PHEROMONE-PDBCODE=2ERL 88H2O (264,1800)                                         
CELL                                                                            
53.910 23.100 23.100 90.0 110.40 90.0                                           
LATTICE                                                                         
C                                                                               
SYMMETRY                                                                        
X,Y,Z                                                                           
-X,Y,-Z                                                                         
CONTENT                                                                         
S    O   N    C    H                                                            
28  312  176  740  1176                                                         
&CONTROL                                                                        
IHKL=0,DSFOU=1.00,NSET=5,BINIT=0.0384620,NCYCLE=1000,RVMIN=1.,                  
IATOMS=0,FSIGRO=2.5,FSIGDM=4.0,DELTLV=1.1,                                      
NITER=5,IFOUSG=1,IBREAK=0,CCTLV=0.825,IPHASE=1/                                 
                                                                                
	                                                                                 
++++++++++++++++++++++++++++++++++++++++++++++++++++++++++++++
   Job finished on 31- 3-2021   at 12: 0:50
   Elapsed time:      6451 seconds
++++++++++++++++++++++++++++++++++++++++++++++++++++++++++++++
