# Supplementary material for: A new density-modification procedure extending the application of the recent |ρ|-based phasing algorithm to larger crystal structures
Source: Acta Crystallogr A Found Adv. 2021 Jun 21;77(Pt 4):339–47. doi: 10.1107/S2053273321004915 (PMC8248888; doi:10.1107/S2053273321004915)
Supplement: Supplementary file 1 [file a-77-00339-sup1.zip › Suppl_material/B2_strong/B2_aPP.LPT]

 ============================================================
   STRUCTURE SOLUTION BY PATTERSON-FUNCTION DIRECT METHODS: 
   The Sm-FFT algorithm based on abs(ro): 25 Set 2020
   Copyright Prof. Jordi Rius
   Institut de Ciencia de Materials de Barcelona (CSIC)
   Reference: Rius J. Acta Cryst (2020) A76 489-493 
   Date is 13- 4-2021   at 12:19:53
 ============================================================

     CRYSTAL DATA:
     =============
     TITLE APP -- C2                                                                 

     A=  34.180      B=  32.920     C=  28.440
     ALPHA=   90.00  BETA=  105.30  GAMMA=   90.00

     VOLUME (A3)=      30866.65

     (SINT/L)2=  0.000230*H2 + 0.000231*K2 + 0.000332*L2 +
                 0.000000*HK + 0.000146*HL + 0.000000*KL

     BRAVAIS LATTICE IS  C  CENTRED AT:

       1)  0.000000       0.000000       0.000000
       2)  0.500000       0.500000       0.000000

      LAUE GROUP IS   2/M  (PHASE REFINEMENT IN P1)

      SYMMETRY OPERATIONS: 

      R11  R12  R13     R21  R22  R23     R31  R32  R33    T1     T2     T3

  1)    1    0    0       0    1    0       0    0    1    0.00   0.00   0.00
  2)    1    0    0       0   -1    0       0    0    1    0.00   0.00   0.00

     STRUCTURE TREATED AS NON-CENTROSYMMETRIC

     TYPE OF RADIATION IS X-RAYS

          UNIT CELL CONTENTS
      SYMBOL  ATOMIC_NUMBER    NUMBER IN CELL    TYPE    SCAT_POWER
        ZN         30                4            1          30.00
        O           8              200            2           8.00
        N           7                0            3           7.00
        C           6             1000            4           6.00
        H           1              320            5           1.00
     STARTING PHASES FROM MODULUS FUNCTION
--------------------------------------------------------------

     FORBIDDEN REFLECTIONS IN DATA FILE *.HKL:
     =========================================
    H    K    L    X        DXO        <XO>        NEQ

--------------------------------------------------------------

      DATA REDUCTION:
     ==============

     INPUT DATA ARE F
     % COMPLETENESS (>DSFOU):    99.954

     UNIQUE REFL. WITH AVERAGED INPUT DATA
     Rint(I) in (%):   0.00000  Nref:         0
     Rint(F) in (%):   0.00000

     ds_interval        Rsig(I)   Rsig(F)      Nref
  
     DSMIN (ANGS.):            0.9891

     DSFOU (ANGS.):            1.0000
     N.U.REF (MEAS,TOT)=        16538       16546
     N.REF in XLHEM.HKL=        32325
     N.REF in XLUNMEAS.HKL=          15
     HMAX=   34  KMAX=   32  LMAX=   28
  

--------------------------------------------------------------

     SCALING OF MEASURED INTENSITIES:
     ================================


      SCALE FACTOR:        3.0022  F(EXP)/SK = F(ABS)
      B OVERALL   :        7.7682
      R(Wilson)   :       54.5918
      DSFOU       :        1.0000
      FACDF       :        2.0000  Observed if I > FACDF * sig(I)

      SHELL  DMEAN  DINF  SFC2/SFO2  Nref  f.unobs
        1     2.15  1.71   0.74763    6482  0.0037
        2     1.49  1.36   1.44068    6454  0.0187
        3     1.26  1.19   1.16611    6419  0.0327
        4     1.13  1.08   0.90283    6471  0.0419
        5     1.04  1.00   0.88187    6499  0.0622

 -------------------------------------------------------------

     DATA NORMALIZING:
     ================

     NUMBER OF INPUT REFLEXIONS =             32325
     F(ABS)  =  F(EXP) /          3.0022

     MAXIMUM         H         K         L
     INDICES        34        32        28

                   CENT    ACENT     HK0     0KL     H0L    REST
     </E2-1/>      0.968   0.736   0.762   0.883   0.733   0.714

      E2MEAN      :    0.928506

     <E**2> ACCORDING TO PARITY GROUPS ( D-SPACING > 1.000
        ALL     GGG     GGU     GUG     GUU     UGG     UGU     UUG     UUU
E^2   1.000   1.000   1.006   0.000   0.000   0.000   0.000   0.993   1.001
N     32325    8070    8083       0       0       0       0    8088    8084

--------------------------------------------------------------

     PHASE REFINEMENT DETAILS:
     ======================== 
    TOTAL N. OF E-VALUES =     32325
    D-SPACING CUT-OFF =    1.00
    <E>, <E2> =    0.8761  1.0000

    N. SETS AND CYCLES =        5   1000
    ELIM FOR K REFLECTIONS =    0.00
    N.REFLECTIONS > EKLIM =     32325
    ELIM FOR H REFLECTIONS =    0.00
    N.REFLECTIONS > EHLIM =     32325
    N. ATOMS IN UNIT_CELL (NCELL)  =  1204
    PIXELS(0); P_ATOMS(1); OMIT(2) =     0
    FRAC. RANDOMLY DELETED ATOMS = 0.000

    GRID SPACING IN ANGS. =    0.33
    N.GRID POINTS (XYZ) =    100   100    84
    ESD FACTOR FOR MASK DEFINITION =    2.80
    ESD FACT FOR PEAK ACCEPTANCE (ATOMS=1,2) =  3.50
    ESD FACTOR IN SEARCH (DIF.FOURIER) =  1.10

---------------------------------------------------------------

  SUMMARY OF SOLUTIONS:
   SET   CC      SEED    NCYC NITER  RVAL(ini,end) PKS(ini,end)  RO/SIG
     3 0.8457  0.5000000   29    3      45.1  25.5   722   718   40.89
     2 0.8458  0.3333330   39    3      45.3  25.5   722   721   40.58
     5 0.8471  0.8333330   55    3      45.5  25.7   721   719   35.98
     4 0.8467  0.6666670   36    3      46.1  26.0   722   718   36.58
     1 0.8485  0.1666670   29    3      44.3  26.4   721   709   40.53
 TOTAL NUMBER OF CYCLES IS          188
------------------------------------------------------------------------------

  COPY OF FILE.CDR:
  ==== == =======

TITLE APP -- C2                                                                 
CELL                                                                            
34.18  32.92  28.44  90.  105.30  90.                                           
LATTICE                                                                         
C                                                                               
LAUE                                                                            
2                                                                               
CONTENT                                                                         
ZN    O   N   C   H                                                             
4   200   0  1000 320                                                           
&CONTROL IHKL=0,NSET=5,NCYCLE=1000,DSFOU=1.0,RVMIN=1.,deltlv=1.1,               
IPHASE=1,FSIGRO=2.8,CCtlv=0.845,IATOMS=0,IBREAK=0,IFOUSG=0,NITER=3/             
++++++++++++++++++++++++++++++++++++++++++++++++++++++++++++++
   Job finished on 13- 4-2021   at 12:27:37
   Elapsed time:       464 seconds
++++++++++++++++++++++++++++++++++++++++++++++++++++++++++++++
