# Supplementary material for: A new density-modification procedure extending the application of the recent |ρ|-based phasing algorithm to larger crystal structures
Source: Acta Crystallogr A Found Adv. 2021 Jun 21;77(Pt 4):339–47. doi: 10.1107/S2053273321004915 (PMC8248888; doi:10.1107/S2053273321004915)
Supplement: Supplementary file 1 [file a-77-00339-sup1.zip › Suppl_material/B2_strong/B2_Cd_alcohol_dehidrog.LPT]

 ============================================================
   STRUCTURE SOLUTION BY PATTERSON-FUNCTION DIRECT METHODS: 
   The Sm-FFT algorithm based on abs(ro): 25 Set 2020
   Copyright Prof. Jordi Rius
   Institut de Ciencia de Materials de Barcelona (CSIC)
   Reference: Rius J. Acta Cryst (2020) A76 489-493 
   Date is 21- 4-2021   at 11:53:47
 ============================================================

     CRYSTAL DATA:
     =============
     Cd_alcohol_dehydrogenase,P1,1.10A Example used in ACORN2(2009)                  

     A=  51.180      B=  44.570     C=  94.100
     ALPHA=  104.30  BETA=  101.07  GAMMA=   70.67

     VOLUME (A3)=     194842.69

     (SINT/L)2=  0.000109*H2 + 0.000147*K2 + 0.000031*L2 +
                -0.000075*HK + 0.000014*HL + 0.000027*KL

     BRAVAIS LATTICE IS  P  CENTRED AT:

       1)  0.000000       0.000000       0.000000

      SYMMETRY OPERATIONS: 

      R11  R12  R13     R21  R22  R23     R31  R32  R33    T1     T2     T3

  1)    1    0    0       0    1    0       0    0    1    0.00   0.00   0.00

     STRUCTURE TREATED AS NON-CENTROSYMMETRIC

     TYPE OF RADIATION IS X-RAYS

          UNIT CELL CONTENTS
      SYMBOL  ATOMIC_NUMBER    NUMBER IN CELL    TYPE    SCAT_POWER
        CD         48                4            1          48.00
        S          16               52            2          16.00
        P          15                4            3          15.00
        O           8             1436            4           8.00
        C           6             5626            5           6.00
     STARTING PHASES FROM MODULUS FUNCTION
--------------------------------------------------------------

     FORBIDDEN REFLECTIONS IN DATA FILE *.HKL:
     =========================================
    H    K    L    X        DXO        <XO>        NEQ

--------------------------------------------------------------

      DATA REDUCTION:
     ==============

     INPUT DATA ARE F
     % COMPLETENESS (>DSFOU):    94.650

     UNIQUE REFL. WITH AVERAGED INPUT DATA
     Rint(I) in (%):   0.00000  Nref:         0
     Rint(F) in (%):   0.00000

     ds_interval        Rsig(I)   Rsig(F)      Nref
  
     DSMIN (ANGS.):            1.1488

     DSFOU (ANGS.):            1.1488
     N.U.REF (MEAS,TOT)=       254812      269216
     N.REF in XLHEM.HKL=       254812
     N.REF in XLUNMEAS.HKL=       14404
     HMAX=   44  KMAX=   38  LMAX=   81
  

--------------------------------------------------------------

     SCALING OF MEASURED INTENSITIES:
     ================================


      SCALE FACTOR:        0.9590  F(EXP)/SK = F(ABS)
      B OVERALL   :        8.9480
      R(Wilson)   :       34.2471
      DSFOU       :        1.1488
      FACDF       :        2.0000  Observed if I > FACDF * sig(I)

      SHELL  DMEAN  DINF  SFC2/SFO2  Nref  f.unobs
        1     2.47  1.96   0.80139   52355  0.0000
        2     1.72  1.56   1.18395   51811  0.0000
        3     1.45  1.36   1.26609   51177  0.0000
        4     1.29  1.24   1.04016   50542  0.0002
        5     1.19  1.15   0.80031   48927  0.0009

 -------------------------------------------------------------

     DATA NORMALIZING:
     ================

     NUMBER OF INPUT REFLEXIONS =            254812
     F(ABS)  =  F(EXP) /          0.9590

     MAXIMUM         H         K         L
     INDICES        44        38        81

                   CENT    ACENT     HK0     0KL     H0L    REST
     </E2-1/>      0.968   0.736   0.750   0.709   0.703   0.753

      E2MEAN      :    0.953962

     <E**2> ACCORDING TO PARITY GROUPS ( D-SPACING > 1.149
        ALL     GGG     GGU     GUG     GUU     UGG     UGU     UUG     UUU
E^2   1.000   1.005   0.995   1.001   1.001   0.990   1.004   1.004   1.000
N    254812   31841   31862   31849   31860   31879   31875   31804   31842

--------------------------------------------------------------

     PHASE REFINEMENT DETAILS:
     ======================== 
    TOTAL N. OF E-VALUES =    254812
    D-SPACING CUT-OFF =    1.15
    <E>, <E2> =    0.8794  1.0000

    N. SETS AND CYCLES =        5   1000
    ELIM FOR K REFLECTIONS =    0.00
    N.REFLECTIONS > EKLIM =    254812
    ELIM FOR H REFLECTIONS =    0.00
    N.REFLECTIONS > EHLIM =    254812
    N. ATOMS IN UNIT_CELL (NCELL)  =  7122
    PIXELS(0); P_ATOMS(1); OMIT(2) =     0
    FRAC. RANDOMLY DELETED ATOMS = 0.000

    GRID SPACING IN ANGS. =    0.33
    N.GRID POINTS (XYZ) =    160   140   288
    ESD FACTOR FOR MASK DEFINITION =    2.80
    ESD FACT FOR PEAK ACCEPTANCE (ATOMS=1,2) =  3.90
    ESD FACTOR IN SEARCH (DIF.FOURIER) =  1.10

---------------------------------------------------------------

  SUMMARY OF SOLUTIONS:
   SET   CC      SEED    NCYC NITER  RVAL(ini,end) PKS(ini,end)  RO/SIG
     5 0.8468  0.7051290  226    3      49.8  30.1  8518  8521   58.38
     2 0.8477  0.2051290  534    3      49.8  30.1  8524  8533   60.00
     3 0.8482  0.3717950  259    3      50.4  30.9  8515  8525   60.43
     4 0.8476  0.5384620  273    3      50.3  31.0  8512  8523   64.09
     1 0.8343  0.0384620 1000    3      70.5  49.1  8516  8536   74.44
 TOTAL NUMBER OF CYCLES IS         2292
------------------------------------------------------------------------------

  COPY OF FILE.CDR:
  ==== == =======

Cd_alcohol_dehydrogenase,P1,1.10A Example used in ACORN2(2009)                  
CELL                                                                            
 51.18  44.57  94.10  104.30  101.07  70.67                                     
LATTICE                                                                         
P                                                                               
SYMMETRY                                                                        
X, Y, Z                                                                         
CONTENT                                                                         
Cd  P   S   C    O                                                              
4   4   52  5626 1436                                                           
&CONTROL                                                                        
IHKL=0,DSFOU=1.08,NSET=5,BINIT=0.0384620,NCYCLE=1000,RVMIN=1.,                  
IATOMS=0,FSIGRO=2.8,FSIGDM=3.9,DELTLV=1.1,NITER=3,IFOUSG=0,                     
IBREAK=0,CCTLV=0.8465,IPHASE=1/                                         
                                                                                
                                                                                
++++++++++++++++++++++++++++++++++++++++++++++++++++++++++++++
   Job finished on 22- 4-2021   at  3:49:36
   Elapsed time:    -29051 seconds
++++++++++++++++++++++++++++++++++++++++++++++++++++++++++++++
