# Supplementary material for: A new density-modification procedure extending the application of the recent |ρ|-based phasing algorithm to larger crystal structures
Source: Acta Crystallogr A Found Adv. 2021 Jun 21;77(Pt 4):339–47. doi: 10.1107/S2053273321004915 (PMC8248888; doi:10.1107/S2053273321004915)
Supplement: Supplementary file 1 [file a-77-00339-sup1.zip › Suppl_material/B2_strong/B2_Cythochrome_553.LPT]

 ============================================================
   STRUCTURE SOLUTION BY PATTERSON-FUNCTION DIRECT METHODS: 
   The Sm-FFT algorithm based on abs(ro): 25 Set 2020
   Copyright Prof. Jordi Rius
   Institut de Ciencia de Materials de Barcelona (CSIC)
   Reference: Rius J. Acta Cryst (2020) A76 489-493 
   Date is 13- 4-2021   at 10:16:28
 ============================================================

     CRYSTAL DATA:
     =============
     TITL cytochrome C553  P212121                                                   

     A=  37.144      B=  39.422     C=  44.021
     ALPHA=   90.00  BETA=   90.00  GAMMA=   90.00

     VOLUME (A3)=      64459.55

     (SINT/L)2=  0.000181*H2 + 0.000161*K2 + 0.000129*L2 +
                 0.000000*HK + 0.000000*HL + 0.000000*KL

     BRAVAIS LATTICE IS  P  CENTRED AT:

       1)  0.000000       0.000000       0.000000

      SYMMETRY OPERATIONS: 

      R11  R12  R13     R21  R22  R23     R31  R32  R33    T1     T2     T3

  1)    1    0    0       0    1    0       0    0    1    0.00   0.00   0.00
  2)   -1    0    0       0   -1    0       0    0    1    0.50   0.00   0.50
  3)   -1    0    0       0    1    0       0    0   -1    0.00   0.50   0.50
  4)    1    0    0       0   -1    0       0    0   -1    0.50   0.50   0.00

     STRUCTURE TREATED AS NON-CENTROSYMMETRIC

     TYPE OF RADIATION IS X-RAYS

          UNIT CELL CONTENTS
      SYMBOL  ATOMIC_NUMBER    NUMBER IN CELL    TYPE    SCAT_POWER
        FE         26                4            1          26.00
        S          16               12            2          16.00
        O           8              500            3           8.00
        C           6             2000            4           6.00
        H           1             1000            5           1.00
     STARTING PHASES FROM MODULUS FUNCTION
--------------------------------------------------------------

     FORBIDDEN REFLECTIONS IN DATA FILE *.HKL:
     =========================================
    H    K    L    X        DXO        <XO>        NEQ

--------------------------------------------------------------

      DATA REDUCTION:
     ==============

     INPUT DATA ARE F
     % COMPLETENESS (>DSFOU):    99.872

     UNIQUE REFL. WITH AVERAGED INPUT DATA
     Rint(I) in (%):   0.00000  Nref:         0
     Rint(F) in (%):   0.00000

     ds_interval        Rsig(I)   Rsig(F)      Nref
  
     DSMIN (ANGS.):            0.9701

     DSFOU (ANGS.):            0.9701
     N.U.REF (MEAS,TOT)=        38952       39021
     N.REF in XLHEM.HKL=       147706
     N.REF in XLUNMEAS.HKL=         189
     HMAX=   38  KMAX=   40  LMAX=   45
  

--------------------------------------------------------------

     SCALING OF MEASURED INTENSITIES:
     ================================


      SCALE FACTOR:       45.3676  F(EXP)/SK = F(ABS)
      B OVERALL   :        7.0766
      R(Wilson)   :       23.8049
      DSFOU       :        0.9701
      FACDF       :        2.0000  Observed if I > FACDF * sig(I)

      SHELL  DMEAN  DINF  SFC2/SFO2  Nref  f.unobs
        1     2.09  1.66   0.84332   29613  0.0032
        2     1.45  1.32   1.30235   29430  0.0050
        3     1.22  1.15   1.02622   29674  0.0075
        4     1.09  1.04   0.91010   29550  0.0100
        5     1.00  0.97   0.97489   29439  0.0128

 -------------------------------------------------------------

     DATA NORMALIZING:
     ================

     NUMBER OF INPUT REFLEXIONS =            147706
     F(ABS)  =  F(EXP) /         45.3676

     MAXIMUM         H         K         L
     INDICES        38        40        45

                   CENT    ACENT     HK0     0KL     H0L    REST
     </E2-1/>      0.968   0.736   0.878   0.964   0.888   0.724

      E2MEAN      :    0.928577

     <E**2> ACCORDING TO PARITY GROUPS ( D-SPACING > 0.970
        ALL     GGG     GGU     GUG     GUU     UGG     UGU     UUG     UUU
E^2   1.000   1.013   0.997   1.012   0.997   0.986   0.997   1.004   0.994
N    147706   18444   18455   18496   18440   18495   18466   18446   18464

--------------------------------------------------------------

     PHASE REFINEMENT DETAILS:
     ======================== 
    TOTAL N. OF E-VALUES =    147706
    D-SPACING CUT-OFF =    0.97
    <E>, <E2> =    0.8781  1.0000

    N. SETS AND CYCLES =        5   1000
    ELIM FOR K REFLECTIONS =    0.00
    N.REFLECTIONS > EKLIM =    147706
    ELIM FOR H REFLECTIONS =    0.00
    N.REFLECTIONS > EHLIM =    147706
    N. ATOMS IN UNIT_CELL (NCELL)  =  2516
    PIXELS(0); P_ATOMS(1); OMIT(2) =     0
    FRAC. RANDOMLY DELETED ATOMS = 0.000

    GRID SPACING IN ANGS. =    0.33
    N.GRID POINTS (XYZ) =    112   120   128
    ESD FACTOR FOR MASK DEFINITION =    2.80
    ESD FACT FOR PEAK ACCEPTANCE (ATOMS=1,2) =  4.00
    ESD FACTOR IN SEARCH (DIF.FOURIER) =  1.40

---------------------------------------------------------------

  SUMMARY OF SOLUTIONS:
   SET   CC      SEED    NCYC NITER  RVAL(ini,end) PKS(ini,end)  RO/SIG
     2 0.8377  0.2051290   73    3      36.1  19.4  3014  2641   53.13
     4 0.8380  0.5384620   41    3      36.8  19.5  3016  2620   53.86
     1 0.8377  0.0384620   57    3      37.7  19.8  3010  2633   53.23
     5 0.8368  0.7051290   51    3      38.6  19.8  3012  2691   52.10
     3 0.8364  0.3717950   52    3      37.8  19.9  3013  2664   56.25
 TOTAL NUMBER OF CYCLES IS          274
------------------------------------------------------------------------------

  COPY OF FILE.CDR:
  ==== == =======

TITL cytochrome C553  P212121                                                   
CELL                                                                            
37.144  39.422  44.021 90.00 90.00 90.00                                        
LATTICE                                                                         
P                                                                               
SYMMETRY                                                                        
X,Y,Z                                                                           
1/2-X,-Y,1/2+Z                                                                  
-X,1/2+Y,1/2-Z                                                                  
1/2+X,1/2-Y,-Z                                                                  
CONTENTS                                                                        
FE  S  C  O  H                                                                  
4  12 2000 500 1000                                                             
&CONTROL                                                                        
IHKL=0,DSFOU=0.97,NSET=5,BINIT=0.0384620,NCYCLE=1000,RVMIN=1.,                  
IATOMS=0,FSIGRO=2.8,FSIGDM=4.0,DELTLV=1.4,NITER=3,IFOUSG=0,                     
IBREAK=0,CCTLV=0.836,IPHASE=1/                                                  
++++++++++++++++++++++++++++++++++++++++++++++++++++++++++++++
   Job finished on 13- 4-2021   at 10:45:55
   Elapsed time:      1767 seconds
++++++++++++++++++++++++++++++++++++++++++++++++++++++++++++++
