# Supplementary material for: A new density-modification procedure extending the application of the recent |ρ|-based phasing algorithm to larger crystal structures
Source: Acta Crystallogr A Found Adv. 2021 Jun 21;77(Pt 4):339–47. doi: 10.1107/S2053273321004915 (PMC8248888; doi:10.1107/S2053273321004915)
Supplement: Supplementary file 1 [file a-77-00339-sup1.zip › Suppl_material/B2_strong/B2_ferredoxin.LPT]

 ============================================================
   STRUCTURE SOLUTION BY PATTERSON-FUNCTION DIRECT METHODS: 
   The Sm-FFT algorithm based on abs(ro): 25 Set 2020
   Copyright Prof. Jordi Rius
   Institut de Ciencia de Materials de Barcelona (CSIC)
   Reference: Rius J. Acta Cryst (2020) A76 489-493 
   Date is 15- 4-2021   at 20:14:28
 ============================================================

     CRYSTAL DATA:
     =============
     Ferredoxin 2fdn 0.94A                                                           

     A=  33.950      B=  33.950     C=  74.820
     ALPHA=   90.00  BETA=   90.00  GAMMA=   90.00

     VOLUME (A3)=      86237.72

     (SINT/L)2=  0.000217*H2 + 0.000217*K2 + 0.000045*L2 +
                 0.000000*HK + 0.000000*HL + 0.000000*KL

     BRAVAIS LATTICE IS  P  CENTRED AT:

       1)  0.000000       0.000000       0.000000

      SYMMETRY OPERATIONS: 

      R11  R12  R13     R21  R22  R23     R31  R32  R33    T1     T2     T3

  1)    1    0    0       0    1    0       0    0    1    0.00   0.00   0.00
  2)   -1    0    0       0   -1    0       0    0    1    0.00   0.00   0.50
  3)    0   -1    0       1    0    0       0    0    1    0.50   0.50   0.75
  4)    0    1    0      -1    0    0       0    0    1    0.50   0.50   0.25
  5)   -1    0    0       0    1    0       0    0   -1    0.50   0.50   0.75
  6)    1    0    0       0   -1    0       0    0   -1    0.50   0.50   0.25
  7)    0    1    0       1    0    0       0    0   -1    0.00   0.00   0.00
  8)    0   -1    0      -1    0    0       0    0   -1    0.00   0.00   0.50

     STRUCTURE TREATED AS NON-CENTROSYMMETRIC

     TYPE OF RADIATION IS X-RAYS

          UNIT CELL CONTENTS
      SYMBOL  ATOMIC_NUMBER    NUMBER IN CELL    TYPE    SCAT_POWER
        FE         26               64            1          26.00
        S          16              128            2          16.00
        O           8              752            3           8.00
        C           6             3406            4           6.00
        H           1             1500            5           1.00
     STARTING PHASES FROM MODULUS FUNCTION
--------------------------------------------------------------

     FORBIDDEN REFLECTIONS IN DATA FILE *.HKL:
     =========================================
    H    K    L    X        DXO        <XO>        NEQ

--------------------------------------------------------------

      DATA REDUCTION:
     ==============

     INPUT DATA ARE F**2
     % COMPLETENESS (>DSFOU):    97.061

     UNIQUE REFL. WITH AVERAGED INPUT DATA
     Rint(I) in (%):   0.00007  Nref:     33024
     Rint(F) in (%):   0.00033

     ds_interval        Rsig(I)   Rsig(F)      Nref
     down to DSFOU      0.04660   0.03933     33024
     down to 2.10 A     0.03006   0.01955      3920
     2.10-1.50 A        0.04685   0.02864      6740
     1.50-1.20 A        0.07599   0.04800      9236
     1.20-1.00 A        0.10908   0.07202     13128
  
     DSMIN (ANGS.):            0.9386

     DSFOU (ANGS.):            1.0000
     N.U.REF (MEAS,TOT)=        23655       24528
     N.REF in XLHEM.HKL=       175195
     N.REF in XLUNMEAS.HKL=        5305
     HMAX=   33  KMAX=   33  LMAX=   74
  

--------------------------------------------------------------

     SCALING OF MEASURED INTENSITIES:
     ================================


      SCALE FACTOR:        0.1801  F(EXP)/SK = F(ABS)
      B OVERALL   :        5.3171
      R(Wilson)   :       20.7932
      DSFOU       :        1.0000
      FACDF       :        2.0000  Observed if I > FACDF * sig(I)

      SHELL  DMEAN  DINF  SFC2/SFO2  Nref  f.unobs
        1     2.15  1.71   0.87344   35881  0.0258
        2     1.49  1.36   1.18012   35794  0.0646
        3     1.26  1.19   1.16381   35084  0.1530
        4     1.13  1.08   0.81723   34619  0.2097
        5     1.04  1.00   1.02003   33817  0.4059

 -------------------------------------------------------------

     DATA NORMALIZING:
     ================

     NUMBER OF INPUT REFLEXIONS =            175195
     F(ABS)  =  F(EXP) /          0.1801

     MAXIMUM         H         K         L
     INDICES        33        33        74

                   CENT    ACENT     HK0     0KL     H0L    REST
     </E2-1/>      0.968   0.736   0.996   0.996   0.937   0.758

      E2MEAN      :    0.970174

     <E**2> ACCORDING TO PARITY GROUPS ( D-SPACING > 1.000
        ALL     GGG     GGU     GUG     GUU     UGG     UGU     UUG     UUU
E^2   1.000   1.074   0.941   0.929   1.065   0.929   1.065   1.054   0.942
N    175195   21730   21657   21929   21984   21929   21984   22074   21908

--------------------------------------------------------------

     PHASE REFINEMENT DETAILS:
     ======================== 
    TOTAL N. OF E-VALUES =    175195
    D-SPACING CUT-OFF =    1.00
    <E>, <E2> =    0.8744  1.0000

    N. SETS AND CYCLES =        5   1000
    ELIM FOR K REFLECTIONS =    0.00
    N.REFLECTIONS > EKLIM =    175195
    ELIM FOR H REFLECTIONS =    0.00
    N.REFLECTIONS > EHLIM =    175195
    N. ATOMS IN UNIT_CELL (NCELL)  =  4350
    PIXELS(0); P_ATOMS(1); OMIT(2) =     0
    FRAC. RANDOMLY DELETED ATOMS = 0.000

    GRID SPACING IN ANGS. =    0.33
    N.GRID POINTS (XYZ) =    100   100   224
    ESD FACTOR FOR MASK DEFINITION =    2.80
    ESD FACT FOR PEAK ACCEPTANCE (ATOMS=1,2) =  3.80
    ESD FACTOR IN SEARCH (DIF.FOURIER) =  1.30

---------------------------------------------------------------

  SUMMARY OF SOLUTIONS:
   SET   CCH     SEED    NCYC NITER  RVAL(ini,end) PKS(ini,end)  RO/SIG
     5 0.8824  0.7051290   82    3      32.9  12.8  5208  3986   31.58
     3 0.8826  0.3717950   62    3      33.3  12.9  5206  3929   31.12
     2 0.8824  0.2051290   77    3      33.7  12.9  5212  3965   32.82
     4 0.8822  0.5384620   97    3      33.6  12.9  5206  3949   32.76
     1 0.8826  0.0384620   93    3      33.7  12.9  5212  3968   33.90
 TOTAL NUMBER OF CYCLES IS          411
------------------------------------------------------------------------------

  COPY OF FILE.CDR:
  ==== == =======

Ferredoxin 2fdn 0.94A                                                           
CELL                                                                            
33.95  33.95  74.82 90.00  90.00  90.00                                         
LATTICE                                                                         
P                                                                               
SYMMETRY                                                                        
X,Y,Z                                                                           
-X,-Y,Z+1/2                                                                     
-Y+1/2,X+1/2,Z+3/4                                                              
Y+1/2,-X+1/2,Z+1/4                                                              
-X+1/2,Y+1/2,-Z+3/4                                                             
X+1/2,-Y+1/2,-Z+1/4                                                             
Y,X,-Z                                                                          
-Y,-X,-Z+1/2                                                                    
CONTENT                                                                         
Fe    S     C     O   H                                                         
64   128   3406  752  1500                                                      
&CONTROL                                                                        
IHKL=1,DSFOU=1.00,NSET=5,BINIT=0.0384620,RVMIN=1.,NCYCLE=1000,                  
IATOMS=0,FSIGRO=2.8,FSIGDM=3.8,DELTLV=1.3,IFOUSG=0,                             
NITER=3,IBREAK=0,CCTLV=0.882,iexcc=1,IPHASE=1/                                  
                                                                                
++++++++++++++++++++++++++++++++++++++++++++++++++++++++++++++
   Job finished on 15- 4-2021   at 21:32:35
   Elapsed time:      4687 seconds
++++++++++++++++++++++++++++++++++++++++++++++++++++++++++++++
