# Supplementary material for: A new density-modification procedure extending the application of the recent |ρ|-based phasing algorithm to larger crystal structures
Source: Acta Crystallogr A Found Adv. 2021 Jun 21;77(Pt 4):339–47. doi: 10.1107/S2053273321004915 (PMC8248888; doi:10.1107/S2053273321004915)
Supplement: Supplementary file 1 [file a-77-00339-sup1.zip › Suppl_material/B2_strong/B2_Mioglobin.LPT]

 ============================================================
   STRUCTURE SOLUTION BY PATTERSON-FUNCTION DIRECT METHODS: 
   The Sm-FFT algorithm based on abs(ro): 25 Set 2020
   Copyright Prof. Jordi Rius
   Institut de Ciencia de Materials de Barcelona (CSIC)
   Reference: Rius J. Acta Cryst (2020) A76 489-493 
   Date is 13- 4-2021   at 12:55:17
 ============================================================

     CRYSTAL DATA:
     =============
     TITL MIOGLOBINA_1A6M P21 Z=2                                                    

     A=  63.800      B=  30.810     C=  34.350
     ALPHA=   90.00  BETA=  105.80  GAMMA=   90.00

     VOLUME (A3)=      64969.95

     (SINT/L)2=  0.000066*H2 + 0.000263*K2 + 0.000229*L2 +
                 0.000000*HK + 0.000067*HL + 0.000000*KL

     BRAVAIS LATTICE IS  P  CENTRED AT:

       1)  0.000000       0.000000       0.000000

      SYMMETRY OPERATIONS: 

      R11  R12  R13     R21  R22  R23     R31  R32  R33    T1     T2     T3

  1)    1    0    0       0    1    0       0    0    1    0.00   0.00   0.00
  2)   -1    0    0       0    1    0       0    0   -1    0.00   0.50   0.00

     STRUCTURE TREATED AS NON-CENTROSYMMETRIC

     TYPE OF RADIATION IS X-RAYS

          UNIT CELL CONTENTS
      SYMBOL  ATOMIC_NUMBER    NUMBER IN CELL    TYPE    SCAT_POWER
        FE         26                2            1          26.00
        S          16                8            2          16.00
        O           8             1126            3           8.00
        N           7              434            4           7.00
        C           6             1620            5           6.00
        H           1             1933            6           1.00
     STARTING PHASES FROM MODULUS FUNCTION
--------------------------------------------------------------

     FORBIDDEN REFLECTIONS IN DATA FILE *.HKL:
     =========================================
    H    K    L    X        DXO        <XO>        NEQ

--------------------------------------------------------------

      DATA REDUCTION:
     ==============

     INPUT DATA ARE F**2
     % COMPLETENESS (>DSFOU):    92.163

     UNIQUE REFL. WITH AVERAGED INPUT DATA
     Rint(I) in (%):   0.00000  Nref:         0
     Rint(F) in (%):   0.00000

     ds_interval        Rsig(I)   Rsig(F)      Nref
  
     DSMIN (ANGS.):            0.9970

     DSFOU (ANGS.):            1.0000
     N.U.REF (MEAS,TOT)=        64093       69725
     N.REF in XLHEM.HKL=       125441
     N.REF in XLUNMEAS.HKL=       10667
     HMAX=   63  KMAX=   30  LMAX=   34
  

--------------------------------------------------------------

     SCALING OF MEASURED INTENSITIES:
     ================================


      SCALE FACTOR:        2.7703  F(EXP)/SK = F(ABS)
      B OVERALL   :        7.0667
      R(Wilson)   :       33.4440
      DSFOU       :        1.0000
      FACDF       :        2.0000  Observed if I > FACDF * sig(I)

      SHELL  DMEAN  DINF  SFC2/SFO2  Nref  f.unobs
        1     2.15  1.71   0.80168   26683  0.0053
        2     1.49  1.36   1.32950   26415  0.0306
        3     1.26  1.19   1.12795   25474  0.0707
        4     1.13  1.08   0.89591   24733  0.1312
        5     1.04  1.00   0.92845   22136  0.2633

 -------------------------------------------------------------

     DATA NORMALIZING:
     ================

     NUMBER OF INPUT REFLEXIONS =            125441
     F(ABS)  =  F(EXP) /          2.7703

     MAXIMUM         H         K         L
     INDICES        63        30        34

                   CENT    ACENT     HK0     0KL     H0L    REST
     </E2-1/>      0.968   0.736   0.677   0.941   0.825   0.709

      E2MEAN      :    0.928147

     <E**2> ACCORDING TO PARITY GROUPS ( D-SPACING > 1.000
        ALL     GGG     GGU     GUG     GUU     UGG     UGU     UUG     UUU
E^2   1.000   1.003   0.985   1.006   1.010   1.009   0.995   1.009   0.983
N    125441   15576   15644   15721   15722   15613   15681   15722   15762

--------------------------------------------------------------

     PHASE REFINEMENT DETAILS:
     ======================== 
    TOTAL N. OF E-VALUES =    125441
    D-SPACING CUT-OFF =    1.00
    <E>, <E2> =    0.8840  1.0000

    N. SETS AND CYCLES =        5   1000
    ELIM FOR K REFLECTIONS =    0.00
    N.REFLECTIONS > EKLIM =    125441
    ELIM FOR H REFLECTIONS =    0.00
    N.REFLECTIONS > EHLIM =    125441
    N. ATOMS IN UNIT_CELL (NCELL)  =  3190
    PIXELS(0); P_ATOMS(1); OMIT(2) =     0
    FRAC. RANDOMLY DELETED ATOMS = 0.000

    GRID SPACING IN ANGS. =    0.33
    N.GRID POINTS (XYZ) =    192    96   100
    ESD FACTOR FOR MASK DEFINITION =    2.75
    ESD FACT FOR PEAK ACCEPTANCE (ATOMS=1,2) =  4.00
    ESD FACTOR IN SEARCH (DIF.FOURIER) =  1.10

---------------------------------------------------------------

  SUMMARY OF SOLUTIONS:
   SET   CC      SEED    NCYC NITER  RVAL(ini,end) PKS(ini,end)  RO/SIG
     4 0.8293  0.5384620 1000    5      71.3  46.0  3812  3823   39.03
     1 0.8292  0.0384620 1000    5      71.2  46.4  3813  3824   37.00
     3 0.8287  0.3717950 1000    5      71.4  46.6  3816  3822   34.80
     5 0.8296  0.7051290 1000    5      71.0  46.7  3820  3825   40.84
     2 0.8298  0.2051290 1000    5      71.8  47.4  3807  3825   36.33
 TOTAL NUMBER OF CYCLES IS         5000
------------------------------------------------------------------------------

  COPY OF FILE.CDR:
  ==== == =======

TITL MIOGLOBINA_1A6M P21 Z=2                                                    
CELL                                                                            
63.800 30.810 34.350 90. 105.8 90.                                              
LATTICE                                                                         
P                                                                               
SYMMETRY                                                                        
X,Y,Z                                                                           
-X,1/2+Y,-Z                                                                     
CONTENTS                                                                        
FE   S   C      O    N     H                                                    
 2   8   1620  1126  434  1933                                                  
&CONTROL IHKL=1,DSFOU=1.0,NSET=5,BINIT=0.0384620,NCYCLE=1000,RVMIN=1.,          
IATOMS=0,FSIGRO=2.750,FSIGDM=4.0,DELTLV=1.1,NITER=5,IFOUSG=0,                   
IBREAK=0,CCTLV=0.854,IPHASE=1/                                                  
++++++++++++++++++++++++++++++++++++++++++++++++++++++++++++++
   Job finished on 13- 4-2021   at 21: 0:38
   Elapsed time:     29121 seconds
++++++++++++++++++++++++++++++++++++++++++++++++++++++++++++++

 0.8299   5   999   0.8627   0.2851   0
 
