# Supplementary material for: A new density-modification procedure extending the application of the recent |ρ|-based phasing algorithm to larger crystal structures
Source: Acta Crystallogr A Found Adv. 2021 Jun 21;77(Pt 4):339–47. doi: 10.1107/S2053273321004915 (PMC8248888; doi:10.1107/S2053273321004915)
Supplement: Supplementary file 1 [file a-77-00339-sup1.zip › Suppl_material/B2_strong/B2_rubre.LPT]

 ============================================================
   STRUCTURE SOLUTION BY PATTERSON-FUNCTION DIRECT METHODS: 
   The Sm-FFT algorithm based on abs(ro): 25 Set 2020
   Copyright Prof. Jordi Rius
   Institut de Ciencia de Materials de Barcelona (CSIC)
   Reference: Rius J. Acta Cryst (2020) A76 489-493 
   Date is 12- 4-2021   at 12:30:44
 ============================================================

     CRYSTAL DATA:
     =============
     RUBREDOXIM-8RXN-P21                                                             

     A=  19.970      B=  41.450     C=  24.410
     ALPHA=   90.00  BETA=  108.30  GAMMA=   90.00

     VOLUME (A3)=      19183.65

     (SINT/L)2=  0.000695*H2 + 0.000146*K2 + 0.000465*L2 +
                 0.000000*HK + 0.000357*HL + 0.000000*KL

     BRAVAIS LATTICE IS  P  CENTRED AT:

       1)  0.000000       0.000000       0.000000

      SYMMETRY OPERATIONS: 

      R11  R12  R13     R21  R22  R23     R31  R32  R33    T1     T2     T3

  1)    1    0    0       0    1    0       0    0    1    0.00   0.00   0.00
  2)   -1    0    0       0    1    0       0    0   -1    0.00   0.50   0.00

     STRUCTURE TREATED AS NON-CENTROSYMMETRIC

     TYPE OF RADIATION IS X-RAYS

          UNIT CELL CONTENTS
      SYMBOL  ATOMIC_NUMBER    NUMBER IN CELL    TYPE    SCAT_POWER
        FE         26                2            1          26.00
        S          16               12            2          16.00
        O           8              358            3           8.00
        N           7              116            4           7.00
        C           6              488            5           6.00
        H           1              202            6           1.00
     STARTING PHASES FROM MODULUS FUNCTION
--------------------------------------------------------------

     FORBIDDEN REFLECTIONS IN DATA FILE *.HKL:
     =========================================
    H    K    L    X        DXO        <XO>        NEQ
    0   11    0        6.63        2.21        2.21       1
    0   13    0        4.32        1.84        1.84       1
    0   15    0        6.32        1.63        1.63       1
    0   17    0        4.55        1.38        1.38       1
    0   19    0        8.30        1.24        1.24       1
    0   21    0        4.06        1.65        1.65       1
    0   23    0        3.27        1.56        1.56       1
    0   25    0        4.59        2.00        2.00       1
    0   27    0        3.43        1.61        1.61       1
    0   29    0        5.30        2.14        2.14       1
    0   31    0        8.05        2.94        2.94       1
    0   33    0        6.86        2.91        2.91       1
    0   35    0        7.60        3.03        3.03       1
    0   37    0        4.25        2.10        2.10       1
    0   39    0        5.20        2.31        2.31       1
    0   41    0        4.46        1.98        1.98       1

--------------------------------------------------------------

      DATA REDUCTION:
     ==============

     INPUT DATA ARE F
     % COMPLETENESS (>DSFOU):    90.695

     UNIQUE REFL. WITH AVERAGED INPUT DATA
     Rint(I) in (%):   0.00000  Nref:         0
     Rint(F) in (%):   0.00000

     ds_interval        Rsig(I)   Rsig(F)      Nref
  
     DSMIN (ANGS.):            0.9985

     DSFOU (ANGS.):            1.0000
     N.U.REF (MEAS,TOT)=        18517       20458
     N.REF in XLHEM.HKL=        36413
     N.REF in XLUNMEAS.HKL=        3736
     HMAX=   19  KMAX=   41  LMAX=   24
  

--------------------------------------------------------------

     SCALING OF MEASURED INTENSITIES:
     ================================


      SCALE FACTOR:        0.7515  F(EXP)/SK = F(ABS)
      B OVERALL   :        6.3822
      R(Wilson)   :       44.8236
      DSFOU       :        1.0000
      FACDF       :        2.0000  Observed if I > FACDF * sig(I)

      SHELL  DMEAN  DINF  SFC2/SFO2  Nref  f.unobs
        1     2.15  1.71   0.77510    8028  0.0010
        2     1.49  1.36   1.30514    7435  0.0015
        3     1.26  1.19   1.27555    7017  0.0023
        4     1.13  1.08   0.87103    7052  0.0034
        5     1.04  1.00   0.88972    6881  0.0070

 -------------------------------------------------------------

     DATA NORMALIZING:
     ================

     NUMBER OF INPUT REFLEXIONS =             36413
     F(ABS)  =  F(EXP) /          0.7515

     MAXIMUM         H         K         L
     INDICES        19        41        22

                   CENT    ACENT     HK0     0KL     H0L    REST
     </E2-1/>      0.968   0.736   0.885   0.865   0.796   0.747

      E2MEAN      :    0.942925

     <E**2> ACCORDING TO PARITY GROUPS ( D-SPACING > 1.000
        ALL     GGG     GGU     GUG     GUU     UGG     UGU     UUG     UUU
E^2   1.000   1.038   0.981   0.964   1.047   0.986   1.039   1.020   0.925
N     36413    4534    4522    4539    4596    4501    4537    4588    4596

--------------------------------------------------------------

     PHASE REFINEMENT DETAILS:
     ======================== 
    TOTAL N. OF E-VALUES =     36413
    D-SPACING CUT-OFF =    1.00
    <E>, <E2> =    0.8772  1.0000

    N. SETS AND CYCLES =        5   1000
    ELIM FOR K REFLECTIONS =    0.00
    N.REFLECTIONS > EKLIM =     36413
    ELIM FOR H REFLECTIONS =    0.00
    N.REFLECTIONS > EHLIM =     36413
    N. ATOMS IN UNIT_CELL (NCELL)  =   976
    PIXELS(0); P_ATOMS(1); OMIT(2) =     0
    FRAC. RANDOMLY DELETED ATOMS = 0.000

    GRID SPACING IN ANGS. =    0.33
    N.GRID POINTS (XYZ) =     60   120    72
    ESD FACTOR FOR MASK DEFINITION =    2.80
    ESD FACT FOR PEAK ACCEPTANCE (ATOMS=1,2) =  3.50
    ESD FACTOR IN SEARCH (DIF.FOURIER) =  1.10

---------------------------------------------------------------

  SUMMARY OF SOLUTIONS:
   SET   CC      SEED    NCYC NITER  RVAL(ini,end) PKS(ini,end)  RO/SIG
     5 0.8466  0.7051290   56    3      48.9  26.5   793   535   33.53
     2 0.8462  0.2051290   53    3      49.1  26.8   780   530   30.56
     1 0.8467  0.0384620   54    3      50.3  27.0   794   538   32.34
     4 0.8471  0.5384620   61    3      48.7  27.3   776   521   32.37
     3 0.8462  0.3717950   44    3      50.3  29.2   785   519   29.76
 TOTAL NUMBER OF CYCLES IS          268
------------------------------------------------------------------------------

  COPY OF FILE.CDR:
  ==== == =======

RUBREDOXIM-8RXN-P21                                                             
CELL                                                                            
19.970 41.450 24.410 90.0 108.30 90.0                                           
LATTICE                                                                         
P                                                                               
SYMMETRY                                                                        
X,Y,Z                                                                           
-X,1/2+Y,-Z                                                                     
CONTENTS                                                                        
FE   S  O   N   C   H                                                           
2   12  358 116  488  202                                                       
&CONTROL                                                                        
IHKL=0,NSET=5,BINIT=0.0384620,NCYCLE=1000,DSFOU=1.0,RVMIN=1.,                   
IATOMS=0,FSIGRO=2.8,DELTLV=1.1,NITER=3,IFOUSG=1,                                
CCTLV=0.846,IBREAK=0,iphase=1/                                                  
                                                                                
                                                                                
                                                                                
++++++++++++++++++++++++++++++++++++++++++++++++++++++++++++++
   Job finished on 12- 4-2021   at 12:37:49
   Elapsed time:       425 seconds
++++++++++++++++++++++++++++++++++++++++++++++++++++++++++++++
