# Supplementary material for: A new density-modification procedure extending the application of the recent |ρ|-based phasing algorithm to larger crystal structures
Source: Acta Crystallogr A Found Adv. 2021 Jun 21;77(Pt 4):339–47. doi: 10.1107/S2053273321004915 (PMC8248888; doi:10.1107/S2053273321004915)
Supplement: Supplementary file 1 [file a-77-00339-sup1.zip › Suppl_material/B2_strong/B2_TSUSHIMYCIN.LPT]

 ============================================================
   STRUCTURE SOLUTION BY PATTERSON-FUNCTION DIRECT METHODS: 
   The Sm-FFT algorithm based on abs(ro): 25 Set 2020
   Copyright Prof. Jordi Rius
   Institut de Ciencia de Materials de Barcelona (CSIC)
   Reference: Rius J. Acta Cryst (2020) A76 489-493 
   Date is 13- 4-2021   at  9:20:22
 ============================================================

     CRYSTAL DATA:
     =============
     TITL Tsushimycin_1w3m  1283 atoms                                               

     A=  33.488      B=  36.386     C=  37.511
     ALPHA=   65.64  BETA=   68.35  GAMMA=   69.88

     VOLUME (A3)=      37694.26

     (SINT/L)2=  0.000272*H2 + 0.000240*K2 + 0.000230*L2 +
                -0.000116*HK +-0.000133*HL +-0.000154*KL

     BRAVAIS LATTICE IS  P  CENTRED AT:

       1)  0.000000       0.000000       0.000000

      SYMMETRY OPERATIONS: 

      R11  R12  R13     R21  R22  R23     R31  R32  R33    T1     T2     T3

  1)    1    0    0       0    1    0       0    0    1    0.00   0.00   0.00

     STRUCTURE TREATED AS NON-CENTROSYMMETRIC

     TYPE OF RADIATION IS X-RAYS

          UNIT CELL CONTENTS
      SYMBOL  ATOMIC_NUMBER    NUMBER IN CELL    TYPE    SCAT_POWER
        CA         20               24            1          20.00
        O           8              214            2           8.00
        C           6             1069            3           6.00
        H           1              500            4           1.00
     STARTING PHASES FROM MODULUS FUNCTION
--------------------------------------------------------------

     FORBIDDEN REFLECTIONS IN DATA FILE *.HKL:
     =========================================
    H    K    L    X        DXO        <XO>        NEQ

--------------------------------------------------------------

      DATA REDUCTION:
     ==============

     INPUT DATA ARE F**2
     % COMPLETENESS (>DSFOU):    96.223

     UNIQUE REFL. WITH AVERAGED INPUT DATA
     Rint(I) in (%):   0.00000  Nref:         0
     Rint(F) in (%):   0.00000

     ds_interval        Rsig(I)   Rsig(F)      Nref
  
     DSMIN (ANGS.):            1.0003

     DSFOU (ANGS.):            1.0003
     N.U.REF (MEAS,TOT)=        75900       78879
     N.REF in XLHEM.HKL=        75900
     N.REF in XLUNMEAS.HKL=        2979
     HMAX=   33  KMAX=   36  LMAX=   37
  

--------------------------------------------------------------

     SCALING OF MEASURED INTENSITIES:
     ================================


      SCALE FACTOR:        0.7943  F(EXP)/SK = F(ABS)
      B OVERALL   :        6.1613
      R(Wilson)   :       43.8085
      DSFOU       :        1.0003
      FACDF       :        2.0000  Observed if I > FACDF * sig(I)

      SHELL  DMEAN  DINF  SFC2/SFO2  Nref  f.unobs
        1     2.15  1.71   0.76812   15646  0.0029
        2     1.49  1.36   1.30741   15487  0.0472
        3     1.26  1.19   1.25822   15284  0.1466
        4     1.13  1.08   0.93230   15064  0.2307
        5     1.04  1.00   0.84887   14419  0.4701

 -------------------------------------------------------------

     DATA NORMALIZING:
     ================

     NUMBER OF INPUT REFLEXIONS =             75900
     F(ABS)  =  F(EXP) /          0.7943

     MAXIMUM         H         K         L
     INDICES        33        36        37

                   CENT    ACENT     HK0     0KL     H0L    REST
     </E2-1/>      0.968   0.736   0.850   0.760   0.703   0.727

      E2MEAN      :    0.962046

     <E**2> ACCORDING TO PARITY GROUPS ( D-SPACING > 1.000
        ALL     GGG     GGU     GUG     GUU     UGG     UGU     UUG     UUU
E^2   1.000   1.029   0.986   0.997   1.000   0.988   0.991   0.992   1.015
N     75900    9492    9472    9509    9497    9472    9497    9490    9471

--------------------------------------------------------------

     PHASE REFINEMENT DETAILS:
     ======================== 
    TOTAL N. OF E-VALUES =     75900
    D-SPACING CUT-OFF =    1.00
    <E>, <E2> =    0.8840  1.0000

    N. SETS AND CYCLES =        5   1000
    ELIM FOR K REFLECTIONS =    0.00
    N.REFLECTIONS > EKLIM =     75900
    ELIM FOR H REFLECTIONS =    0.00
    N.REFLECTIONS > EHLIM =     75900
    N. ATOMS IN UNIT_CELL (NCELL)  =  1307
    PIXELS(0); P_ATOMS(1); OMIT(2) =     0
    FRAC. RANDOMLY DELETED ATOMS = 0.000

    GRID SPACING IN ANGS. =    0.33
    N.GRID POINTS (XYZ) =    100   112   112
    ESD FACTOR FOR MASK DEFINITION =    2.60
    ESD FACT FOR PEAK ACCEPTANCE (ATOMS=1,2) =  4.00
    ESD FACTOR IN SEARCH (DIF.FOURIER) =  1.40

---------------------------------------------------------------

  SUMMARY OF SOLUTIONS:
   SET   CCH      SEED    NCYC NITER  RVAL(ini,end) PKS(ini,end)  RO/SIG
     2 0.8738  0.2051290   97    3      55.8  36.0  1566  1559   26.28
     1 0.8736  0.0384620  134    3      55.4  36.1  1565  1563   27.39
     3 0.8732  0.3717950  118    3      55.3  36.1  1561  1530   27.21
     5 0.8734  0.7051290  109    3      55.8  36.5  1563  1567   26.86
     4 0.8740  0.5384620  124    3      55.7  37.1  1562  1547   30.05
 TOTAL NUMBER OF CYCLES IS          582
------------------------------------------------------------------------------

  COPY OF FILE.CDR:
  ==== == =======

TITL Tsushimycin_1w3m  1283 atoms                                               
CELL                                                                            
 33.488  36.386  37.511  65.64  68.35  69.88                                    
LATTICE                                                                         
P                                                                               
SYMMETRY                                                                        
X, Y, Z                                                                         
CONTENT                                                                         
CA    C      O    H                                                             
24    1069  214  500                                                            
&CONTROL                                                                        
IHKL=1,DSFOU=1.00,NSET=5,BINIT=0.0384620,NCYCLE=1000,RVMIN=1.,                  
IATOMS=0,FSIGRO=2.6,FSIGDM=4.0,DELTLV=1.4,NITER=3,IFOUSG=0,                     
IBREAK=0,CCTLV=0.873,IPHASE=1,IEXCC=1/                                          
                                                                                
++++++++++++++++++++++++++++++++++++++++++++++++++++++++++++++
   Job finished on 13- 4-2021   at  9:57:54
   Elapsed time:      2252 seconds
++++++++++++++++++++++++++++++++++++++++++++++++++++++++++++++
